# Supplementary material for: Proteomic analyses of sheep (ovis aries) embryonic skeletal muscle
Source: Sci Rep. 2020 Feb 4;10:1750. doi: 10.1038/s41598-020-58349-0 (PMC7000794; doi:10.1038/s41598-020-58349-0)
Supplement: Supplementary file 1 — Supplementary Table S1 the detail of the quantitation proteins. [file 41598_2020_58349_MOESM1_ESM.zip]

Archive with 5 entries (4 files):
- Table S1/Exp.all.MS_identified_information.xlsx
- Table S1/Exp.3.MS_identified_information.xlsx
- Table S1/Exp.2.MS_identified_information.xlsx
- Table S1/Exp.1.MS_identified_information.xlsx
- Table S1/
