# Supplementary material for: Proteomic analyses of sheep (ovis aries) embryonic skeletal muscle
Source: Sci Rep. 2020 Feb 4;10:1750. doi: 10.1038/s41598-020-58349-0 (PMC7000794; doi:10.1038/s41598-020-58349-0)
Supplement: Supplementary file 1 — Supplementary Table S1 the detail of the quantitation proteins. [file 41598_2020_58349_MOESM1_ESM.zip › Table S1/Exp.all.MS_identified_information.xlsx]

## Sheet: Summary
Proteomic analysis of sheep (ovis aries) embryonic skeletal muscle Xinyue Wang¶, Tianpei Shi¶, Zhida Zhao, Haobin Hou, Li Zhang* Institute of Animal Science, Chinese Academy of Agricultural Sciences, (CAAS) Beijing, China
Header line description of table 1			Table 1. MS/MS spetrum database search analysis summary
Total spectrum	Number of spectrum produced by mass spectrometer
Matched spectrum	Number of spectrum matched with alignment protein		Total spectrum	Matched spectrum	Peptides	Unique peptides	Identified proteins	Quantifiable proteins
Peptides	Number of peptides whitch spectrum hit		936413	222845 (23.8%)	111477	99974	6391	5520
Unique peptides	Number of identified peptides that only come form this protein groups
Identified proteins	Number of proteins detected by spetrum search analysis
Quantifiable proteins	Number of proteins quantifiable		Table 2. Differentially expressed protein summary (Filtered whith threshold value of expression fold change and P value < 0.05)
Header line description of worksheet "Protein_quant"			Compare group	Regulated type	fold change >1.2	fold change >1.3	fold change >1.5	fold change >2
Protein accession	Protein accession number of database used for search		D105N/D85N	up-regulated	209	114	33	5
Protein description	Protein functional description			down-regulated	182	76	21	2
Gene name	Indicates the name of the gene that code for the protein sequence		D135N/D105N	up-regulated	617	482	272	63
MW [kDa]	Protein molecular weight ,unit [kDa]			down-regulated	904	584	220	27
			D135N/D85N	up-regulated	741	606	419	156
				down-regulated	1173	824	351	63
				Table 2. Differentially expressed protein summary (Filtered whith threshold value of expression fold change and P value < 0.05)
				Compare group	Regulated type	fold change >1.2	fold change >1.3	fold change >1.5	fold change >2
				D105N/D85N	up-regulated	209	114	33	5
					down-regulated	182	76	21	2
				D135N/D105N	up-regulated	617	482	272	63
					down-regulated	904	584	220	27
				D135N/D85N	up-regulated	741	606	419	156
					down-regulated	1173	824	351	63

## Sheet: Protein_quant
Protein information				D85N			D105N			D135N			A
Protein accession	Protein description	Gene name	MW [kDa]	D85N_1	D85N_3	D85N_2	D105N_1	D105N_3	D105N_2	D135N_1	D135N_3	D135N_2	D105N/D85N Ratio	D105N/D85N P value	D135N/D105N Ratio	D135N/D105N P value	D135N/D85N Ratio	D135N/D85N P value
XP_011954845.1	PREDICTED: protein-cysteine N-palmitoyltransferase HHAT-like protein isoform X2 [Ovis aries]	HHATL	56.53	0.468	0.681	0.596	0.574	0.743	0.685	1.992	1.255	1.33	1.147	0.34334	2.286	0.0078046	2.623	0.0063411
XP_014959091.1	PREDICTED: microtubule-associated protein RP/EB family member 2 isoform X5 [Ovis aries]	--	32.265		0.837	1		0.893	1.073		1.076	1.042	1.07	0.64974	1.077	0.48808	1.153	0.24732
XP_012042362.1	PREDICTED: ATP synthase-coupling factor 6, mitochondrial isoform X1 [Ovis aries]	--	12.473	0.704	0.701	0.59	0.928	0.75	0.705	1.454	1.309	1.234	1.194	0.161881	1.677	0.0055751	2.004	0.00076328
XP_012038327.1	PREDICTED: eyes absent homolog 4 isoform X6 [Ovis aries]	--	66.924			1.042			1.034			1.201	0.992		1.162		1.153
XP_004007820.1	PREDICTED: tetraspanin-13 [Ovis aries]	TSPAN13	22.218		0.938			0.94			1.173		1.002		1.248		1.251
XP_004008517.1	PREDICTED: NADH dehydrogenase [ubiquinone] 1 beta subcomplex subunit 7 [Ovis aries]	NDUFB7	16.384	0.884	0.735	0.715	0.863	0.841	0.68	1.185	1.218	1.128	1.021	0.85104	1.481	0.0072241	1.513	0.0040152
XP_004015435.2	PREDICTED: electron transfer flavoprotein subunit beta isoform X1 [Ovis aries]	--	27.848	0.792	0.671	0.718	0.846	0.786	0.77	1.44	1.43	1.272	1.101	0.154777	1.724	0.00038238	1.899	0.00051674
XP_014953486.1	PREDICTED: multidrug resistance-associated protein 4-like isoform X1 [Ovis aries]	--	163.71	0.62			0.856			1.576			1.381		1.841		2.542
XP_014959472.1	PREDICTED: LOW QUALITY PROTEIN: protein FAM195A isoform X1 [Ovis aries]	--	16.816		0.834			0.781			1.443		0.936		1.848		1.73
XP_012029705.1	PREDICTED: dnaJ homolog subfamily B member 4 isoform X1 [Ovis aries]	--	37.822	0.895	0.829	0.827	1.018	0.925	0.905	1.105	1.13	1.083	1.116	0.069583	1.165	0.0156839	1.301	0.00078139
XP_011988834.1	PREDICTED: obg-like ATPase 1 isoform X2 [Ovis aries]	--	44.757	0.99	0.87	0.905	0.995	0.907	0.898	1.05	1.025	1.009	1.013	0.80912	1.101	0.048056	1.115	0.050499
XP_004003417.3	PREDICTED: NADH dehydrogenase [ubiquinone] flavoprotein 3, mitochondrial isoform X2 [Ovis aries]	--	11.898	0.775	0.483	0.383	1.018	0.787	0.604	1.278	1.355	1.291	1.468	0.188875	1.629	0.078275	2.391	0.048
XP_004020913.1	PREDICTED: sarcoplasmic/endoplasmic reticulum calcium ATPase 1 isoform X1 [Ovis aries]	--	111.47	0.522	0.427	0.451	0.736	0.536	0.578	1.591	1.197	1.291	1.321	0.072879	2.205	0.0034593	2.914	0.00051663
XP_012034885.1	PREDICTED: alpha-protein kinase 1 isoform X4 [Ovis aries]	--	123.2			0.646			0.649			1.527	1.005		2.353		2.364
XP_014955738.1	PREDICTED: serine/threonine-protein phosphatase 5 isoform X1 [Ovis aries]	--	61.532	1.024	0.877	0.896	0.978	0.897	0.969	1.102	1.028	1.035	1.017	0.7589	1.113	0.038282	1.132	0.078085
XP_004020561.1	PREDICTED: AFG3-like protein 2 isoform X2 [Ovis aries]	--	89.283	0.934	0.881	0.91	0.94	0.852	0.928	1.16	1.094	1.104	0.998	0.94688	1.235	0.0041241	1.232	0.00109743
XP_011959302.1	PREDICTED: phosphoserine phosphatase isoform X1 [Ovis aries]	--	24.898	1.012	0.809	1.039	0.919	0.92	0.863	1.084	1.106	1.16	0.945	0.56732	1.24	0.00180236	1.171	0.115961
XP_004022012.1	PREDICTED: peroxiredoxin-4 isoform X1 [Ovis aries]	--	29.576	0.905	0.898		0.967	0.976		1.098	1.09		1.078	0.0064647	1.126	0.00246	1.214	0.00075924
XP_014957464.1	PREDICTED: alpha-mannosidase 2C1 isoform X1 [Ovis aries]	--	115.65	0.955		0.875	0.942		0.902	1.103		1.423	1.008	0.88006	1.37	0.140798	1.38	0.144117
XP_011957581.1	PREDICTED: NADH dehydrogenase [ubiquinone] flavoprotein 1, mitochondrial isoform X1 [Ovis aries]	NDUFV1	50.619	0.729	0.686	0.625	0.899	0.81	0.725	1.493	1.33	1.235	1.193	0.084561	1.667	0.0035213	1.989	0.00064094
XP_011956523.1	PREDICTED: histone H1.3 [Ovis aries]	HIST1H1D	22.156		1.061	0.844		1.092	0.753		1.003	1.192	0.969	0.86314	1.19	0.45748	1.152	0.41946
XP_014956069.1	PREDICTED: LOW QUALITY PROTEIN: flavin reductase (NADPH) isoform X1 [Ovis aries]	--	22.634	0.733	0.674	0.74	0.926	0.983	0.791	1.317	1.089	1.147	1.258	0.033895	1.316	0.032981	1.655	0.0014382
XP_004012812.1	PREDICTED: acyl-CoA synthetase family member 2, mitochondrial [Ovis aries]	--	68.256	0.83	0.885	0.734	0.939	0.985	0.933	1.28	1.201	1.255	1.167	0.052602	1.308	0.00045909	1.526	0.0018448
XP_004005946.1	PREDICTED: histone-lysine N-methyltransferase SMYD1 isoform X1 [Ovis aries]	SMYD1	56.361		0.893	0.813		0.913	0.786		0.975	0.856	0.996	0.95354	1.078	0.52614	1.073	0.47664
XP_004021930.1	PREDICTED: protein Hook homolog 3 isoform X3 [Ovis aries]	--	83.268	0.932	1.022	0.99	0.87	0.987	1.075	1.141	1.026	1.017	0.996	0.92082	1.086	0.30244	1.082	0.164959
XP_012032759.1	PREDICTED: 5'-AMP-activated protein kinase subunit gamma-2 isoform X2 [Ovis aries]	--	28.819		0.992	0.905		1.033	1.044		1.087	1.186	1.095	0.185602	1.094	0.179124	1.198	0.10368
XP_012036507.1	PREDICTED: selenium-binding protein 1 isoform X2 [Ovis aries]	--	50.746	0.83	0.824	0.786	0.977	0.9	0.872	1.263	1.056	1.124	1.127	0.035537	1.252	0.023196	1.411	0.003444
XP_014951597.1	PREDICTED: LOW QUALITY PROTEIN: protocadherin-12 isoform X1 [Ovis aries]	--	129.67	0.794			0.794			1.491			1		1.878		1.878
XP_004022486.1	PREDICTED: TSC22 domain family protein 3 isoform X1 [Ovis aries]	--	22.298	0.736		0.989	1.085		0.895	1.198		1.154	1.148	0.4996	1.188	0.21346	1.363	0.164082
XP_012030893.2	PREDICTED: triosephosphate isomerase isoform X1 [Ovis aries]	--	17.938	0.607	0.407	0.468	0.761	0.57	0.553	1.458	1.027	0.985	1.271	0.191958	1.842	0.0196406	2.341	0.0076607
XP_004019193.1	PREDICTED: coagulation factor XIII A chain [Ovis aries]	F13A1	83.167	0.882	0.824	0.8	0.955	0.928	0.928	1.153	1.125	1.199	1.122	0.0191209	1.237	0.0005225	1.387	0.00067531
XP_011988368.2	PREDICTED: ATP synthase mitochondrial F1 complex assembly factor 1 isoform X2 [Ovis aries]	--	27.745		0.835	0.78		0.884	0.912		0.98	1.08	1.112	0.10438	1.147	0.116515	1.276	0.054864
XP_004017389.2	PREDICTED: diablo homolog, mitochondrial isoform X1 [Ovis aries]	DIABLO	30.56	1.015	0.911	0.894	0.969	0.957	0.939	1.086	1.1	1.14	1.016	0.6914	1.161	0.0009631	1.179	0.0168205
XP_004018882.1	PREDICTED: kelch domain-containing protein 3 [Ovis aries]	--	43.057			0.853			0.761			1.285	0.892		1.689		1.506
XP_004004989.1	PREDICTED: protein FAM134A [Ovis aries]	RETREG2	57.657		0.912			0.894			0.992		0.98		1.11		1.088
XP_004004345.1	PREDICTED: phosphoserine aminotransferase [Ovis aries]	--	40.481	0.871	0.72	0.797	0.823	0.738	0.794	1.527	1.458	1.271	0.986	0.8606	1.807	0.00075957	1.782	0.00175917
XP_011957826.1	PREDICTED: ubiquitin-conjugating enzyme E2 D1 isoform X1 [Ovis aries]	--	12.474			0.636			0.711			1.091	1.118		1.534		1.715
XP_014959921.1	PREDICTED: serine/threonine-protein phosphatase 2B catalytic subunit beta isoform isoform X8 [Ovis aries]	--	51.125		0.965	0.902		0.983	0.964		1.041	1.073	1.043	0.35024	1.086	0.044782	1.132	0.077875
XP_012038863.1	PREDICTED: ly-6/neurotoxin-like protein 1 [Ovis aries]	--	12.487	0.828	0.72	0.641	0.86	0.804	0.747	1.058	1.449	1.704	1.101	0.30008	1.747	0.020682	1.924	0.0154986
XP_014947299.1	PREDICTED: LOW QUALITY PROTEIN: serine/threonine-protein kinase 25 isoform X1 [Ovis aries]	--	46.578	0.988			0.988			1.084			1		1.097		1.097
XP_011954592.1	PREDICTED: adenylosuccinate synthetase isozyme 1 isoform X1 [Ovis aries]	--	55.813	0.556	0.523	0.523	0.856	0.717	0.723	1.467	1.177	1.274	1.433	0.0043162	1.706	0.0035025	2.446	0.000195682
XP_011992824.1	PREDICTED: nebulin isoform X3 [Ovis aries]	--	871.92			0.795			0.855			1.218	1.075		1.425		1.532
XP_014950751.1	PREDICTED: B-cell receptor-associated protein 29 [Ovis aries]	--	28.092		0.781			0.861			1.2		1.102		1.394		1.536
XP_004002712.1	PREDICTED: calsequestrin-1 [Ovis aries]	CASQ1	45.139	0.475	0.466	0.44	0.768	0.69	0.687	1.786	1.148	1.45	1.553	0.00052041	2.044	0.0061997	3.175	0.00092288
XP_011958022.1	PREDICTED: sorbin and SH3 domain-containing protein 1 isoform X15 [Ovis aries]	--	98.142	0.561	0.597		1.051	0.511		1.52	1.614		1.349	0.5811	2.006	0.17064	2.706	0.00187915
XP_012042867.1	PREDICTED: regulatory solute carrier protein family 1 member 1 isoform X6 [Ovis aries]	--	95.274			1.056			1.1			1.152	1.042		1.047		1.091
XP_004011779.1	PREDICTED: beta-lactamase-like protein 2 [Ovis aries]	--	32.731	0.759	0.778	0.792	1.048	0.944	0.875	1.319	1.257	1.132	1.231	0.0187844	1.293	0.020222	1.592	0.00058218
XP_004020766.1	PREDICTED: enoyl-CoA delta isomerase 1, mitochondrial [Ovis aries]	ECI1	33.36	0.689	0.778	0.517	1.039	0.827	0.632	1.358	1.135	1.099	1.259	0.29876	1.438	0.074396	1.81	0.0119155
XP_014949759.1	PREDICTED: tripartite motif-containing protein 54 isoform X1 [Ovis aries]	--	39.823	0.998	0.922	1.066	0.986	0.976	0.952	1.223	1.286	1.253	0.976	0.62636	1.291	0.000139536	1.26	0.0063418
XP_004015294.1	PREDICTED: RNA polymerase II-associated factor 1 homolog [Ovis aries]	PAF1	60.256	0.965	0.936	0.921	1.095	1.053	0.758	0.972	1.037	1.337	1.03	0.90136	1.151	0.39576	1.186	0.24336
XP_012045029.1	PREDICTED: TLD domain-containing protein 1 isoform X2 [Ovis aries]	--	46.82	0.886			0.95			1.213			1.072		1.277		1.369
XP_011967038.1	PREDICTED: erythrocyte band 7 integral membrane protein isoform X2 [Ovis aries]	--	26.341	0.917	0.89	0.876	1.041	0.982	0.865	1.039	1.027	1.192	1.076	0.2766	1.128	0.170641	1.214	0.018077
NP_001120745.1	mitochondrial 2-oxoglutarate/malate carrier protein [Ovis aries]	SLC25A11	34.206	0.791	0.763	0.733	0.916	0.886	0.848	1.325	1.206	1.261	1.159	0.0093172	1.431	0.00052231	1.658	0.000136566
XP_014954851.1	PREDICTED: LOW QUALITY PROTEIN: N-lysine methyltransferase SMYD2 [Ovis aries]	--	49.83		0.859	0.739		0.979	0.659		1.252	1.331	1.025	0.97298	1.577	0.141336	1.616	0.027179
NP_001136363.1	ATP synthase subunit d, mitochondrial [Ovis aries]	--	18.592	0.758	0.679	0.669	0.845	0.745	0.674	1.494	1.308	1.227	1.075	0.41348	1.78	0.0027224	1.913	0.00076324
XP_011966101.1	PREDICTED: fatty acid-binding protein, heart isoform X1 [Ovis aries]	FABP3	14.762	0.774	0.636	0.502	0.788	0.739	0.505	1.425	1.097	0.857	1.063	0.77188	1.663	0.066677	1.767	0.04322
XP_012035756.1	PREDICTED: cytoplasmic polyadenylation element-binding protein 2 isoform X6 [Ovis aries]	--	48.396		0.763			0.966			1.312		1.266		1.358		1.72
XP_004005189.1	PREDICTED: complement C1q subcomponent subunit C [Ovis aries]	--	25.42	1.035			1.023			1.124			0.988		1.099		1.086
XP_011971344.1	PREDICTED: bcl10-interacting CARD protein isoform X2 [Ovis aries]	--	22.214	0.907			0.89			1.255			0.981		1.41		1.384
NP_001267632.1	superoxide dismutase [Mn], mitochondrial [Ovis aries]	SOD2	24.58	0.807	0.626	0.689	0.963	0.872	0.844	1.441	1.34	1.256	1.262	0.047741	1.507	0.00186212	1.902	0.00152434
XP_004018325.1	PREDICTED: ER membrane protein complex subunit 3 [Ovis aries]	--	29.952	0.943	0.899	0.95	0.945	0.974	0.959	1.04	1.062	0.896	1.031	0.189782	1.042	0.52084	1.074	0.28908
XP_004018525.1	PREDICTED: NADH dehydrogenase [ubiquinone] 1 alpha subcomplex assembly factor 3 [Ovis aries]	NDUFAF3	20.463	0.877	0.98	0.906	0.821	0.877	0.82	1.243	1.112	1.019	0.911	0.081001	1.34	0.0092978	1.221	0.040704
XP_011959349.1	PREDICTED: LOW QUALITY PROTEIN: 60S ribosomal protein L3-like isoform X1 [Ovis aries]	--	44.751	0.489	0.443	0.515	0.69	0.679	0.662	1.88	2.017	1.768	1.404	0.00174001	2.789	1.68536e-05	3.915	1.98622e-05
XP_012031390.1	PREDICTED: 28S ribosomal protein S5, mitochondrial isoform X1 [Ovis aries]	--	47.226	0.865	0.922		0.824	0.849		1.164	1.088		0.936	0.20402	1.346	0.0151248	1.26	0.038076
XP_011958156.1	PREDICTED: copper homeostasis protein cutC homolog isoform X3 [Ovis aries]	--	23.987	0.876		0.793	0.933		0.929	1.227		1.38	1.116	0.156444	1.4	0.110661	1.562	0.028601
XP_004004386.1	PREDICTED: phosphoglucomutase-like protein 5 [Ovis aries]	PGM5	62.146	1.045	1.058	1.066	1.001	1.005	1.041	1.126	1.157	1.205	0.962	0.045585	1.145	0.0044217	1.101	0.0096419
XP_004013745.1	PREDICTED: methyltransferase-like protein 13 [Ovis aries]	METTL13	78.794	0.803			0.921			1.394			1.147		1.514		1.736
XP_014959761.1	PREDICTED: uncharacterized protein LOC101120042 isoform X1 [Ovis aries]	--	23.87		0.927	0.84		0.914	0.878		1.113	1.235	1.014	0.80376	1.31	0.040345	1.329	0.058085
XP_014958843.1	PREDICTED: LOW QUALITY PROTEIN: ankyrin repeat domain-containing protein 2 isoform X1 [Ovis aries]	--	39.429	0.315	0.323	0.275	0.426	0.369	0.486	2.715	1.559	1.264	1.403	0.023484	4.323	0.0042212	6.066	0.00169529
NP_001138652.1	fatty acid-binding protein, epidermal [Ovis aries]	FABP5	15.103	0.898	0.871	0.909	0.996	0.947	0.98	1.144	1.201	1.206	1.091	0.0110438	1.215	0.0009956	1.326	0.000181845
XP_004008760.1	PREDICTED: ras-related protein Rab-24 [Ovis aries]	--	23.125	0.999			0.946			1.115			0.947		1.179		1.116
XP_011979355.1	PREDICTED: very low-density lipoprotein receptor isoform X1 [Ovis aries]	--	81.567	0.736			0.918			1.512			1.247		1.647		2.054
XP_014948826.1	PREDICTED: alkyldihydroxyacetonephosphate synthase, peroxisomal isoform X1 [Ovis aries]	--	66.841	0.985	1.024	0.982	0.969	1.103	0.969	1.057	1.145	1.07	1.017	0.75882	1.076	0.20928	1.094	0.034236
XP_004017290.1	PREDICTED: microsomal glutathione S-transferase 2 isoform X3 [Ovis aries]	--	8.3458		0.838	0.687		0.787	0.718		1.429	1.33	0.987	0.93984	1.833	0.0091002	1.809	0.029897
XP_011966047.1	PREDICTED: NADH dehydrogenase [ubiquinone] 1 beta subcomplex subunit 6 isoform X1 [Ovis aries]	--	11.632	0.705	0.667	0.647	0.907	0.751	0.647	1.492	1.247	1.174	1.142	0.28812	1.698	0.0117361	1.938	0.00099832
XP_004017875.1	PREDICTED: electron transfer flavoprotein subunit alpha, mitochondrial isoform X1 [Ovis aries]	--	35.021	0.743	0.641	0.691	0.848	0.858	0.785	1.547	1.397	1.234	1.2	0.022616	1.677	0.00194162	2.013	0.00086335
XP_004015091.1	PREDICTED: aspartate aminotransferase, mitochondrial [Ovis aries]	GOT2	47.505	0.614	0.464	0.405	0.68	0.533	0.422	1.696	1.226	1.072	1.102	0.6371	2.443	0.0099443	2.693	0.0057376
XP_014954907.1	PREDICTED: aminopeptidase B isoform X1 [Ovis aries]	--	50.803	0.875	1.031	1.004	1.012	1.069	0.924	1.116	1.058	1.134	1.033	0.6459	1.101	0.109024	1.137	0.0769
XP_004008158.1	PREDICTED: uncharacterized aarF domain-containing protein kinase 2 [Ovis aries]	--	69.417	0.84	0.813	0.678	0.633	0.787	0.596	1.671	1.121	1.306	0.865	0.24056	2.033	0.0080964	1.758	0.01438
XP_014948691.1	PREDICTED: interleukin-33 isoform X2 [Ovis aries]	--	27.263	0.767	0.975	0.88	0.927	1	0.94	1.366	1.206	1.18	1.093	0.27086	1.309	0.0064155	1.431	0.0122217
XP_004021472.1	PREDICTED: LOW QUALITY PROTEIN: ATP-dependent RNA helicase SUPV3L1, mitochondrial isoform X1 [Ovis aries]	--	87.89	0.922	0.993	0.952	0.957	1.03	0.954	1.048	1.049	1.075	1.026	0.48574	1.079	0.044721	1.106	0.0116422
XP_004010842.1	PREDICTED: dihydrolipoyllysine-residue succinyltransferase component of 2-oxoglutarate dehydrogenase complex, mitochondrial [Ovis aries]	DLST	49.029	0.78	0.693	0.614	0.845	0.735	0.713	1.34	1.215	1.149	1.099	0.32946	1.615	0.0022365	1.775	0.0021995
XP_014953797.1	PREDICTED: LOW QUALITY PROTEIN: hypermethylated in cancer 1 protein [Ovis aries]	--	61.653		0.976			0.935			1.137		0.958		1.216		1.165
XP_014950893.1	PREDICTED: E3 ubiquitin-protein ligase makorin-1 isoform X3 [Ovis aries]	--	38.549		0.928			0.968			1.366		1.043		1.411		1.472
XP_004012755.1	PREDICTED: myosin-1 isoform X1 [Ovis aries]	--	222.62	0.639	0.387	0.385	0.695	0.415	0.394	1.107	0.803	0.591	1.066	0.82304	1.663	0.117199	1.773	0.082578
XP_014956068.1	PREDICTED: LOW QUALITY PROTEIN: periaxin isoform X1 [Ovis aries]	--	141.49	0.834	0.79	0.757	0.867	0.952	0.896	1.337	1.291	1.147	1.14	0.02856	1.39	0.003663	1.585	0.00105982
NP_001156030.1	ADP-ribosylation factor-like protein 8A [Ovis aries]	ARL8A	21.389	0.897	1.098		1.002	1.03		1.221	0.97		1.019	0.84004	1.078	0.6128	1.098	0.60832
XP_004005022.1	PREDICTED: NADH dehydrogenase [ubiquinone] 1 alpha subcomplex subunit 5 isoform X2 [Ovis aries]	LOC101122926	13.269	0.758	0.716	0.614	0.953	0.786	0.786	1.389	1.239	1.249	1.209	0.10246	1.535	0.0043152	1.857	0.00103982
XP_014958014.1	PREDICTED: flotillin-1 isoform X1 [Ovis aries]	--	47.353	0.827	0.845	0.796	0.915	0.846	0.872	1.217	1.163	1.162	1.067	0.088244	1.345	0.00041787	1.435	9.9631e-05
XP_014958789.1	PREDICTED: enoyl-CoA hydratase, mitochondrial isoform X1 [Ovis aries]	--	50.773	0.759	0.732	0.711	0.906	0.844	0.804	1.285	1.22	1.127	1.16	0.020238	1.422	0.0024048	1.649	0.00030111
XP_004006633.1	PREDICTED: citrate synthase, mitochondrial [Ovis aries]	CS	51.774	0.724	0.635	0.563	0.835	0.673	0.633	1.462	1.152	1.028	1.114	0.39388	1.701	0.0167982	1.895	0.0074805
XP_014955652.1	PREDICTED: paraplegin isoform X1 [Ovis aries]	--	93.251	1.001			0.93			1.206			0.929		1.297		1.205
XP_011996418.1	PREDICTED: dynein heavy chain 7, axonemal isoform X5 [Ovis aries]	--	401.95			0.081			0.13			0.379	1.605		2.915		4.679
XP_014954845.1	PREDICTED: uncharacterized protein C1orf21 homolog [Ovis aries]	C1orf21	13.879			0.804			0.778			1.349	0.968		1.734		1.678
XP_012030890.1	PREDICTED: gamma-enolase [Ovis aries]	ENO2	47.24		0.313	0.286		0.425	0.365		1.048	0.82	1.319	0.089819	2.365	0.027281	3.119	0.0130975
XP_012045587.1	PREDICTED: heat shock protein beta-6 isoform X1 [Ovis aries]	--	23.204	0.54	0.342	0.545	0.745	0.678	0.767	2.107	2.027	1.633	1.535	0.046917	2.633	0.00038409	4.041	0.00122268
XP_014952890.1	PREDICTED: laminin subunit alpha-2 isoform X6 [Ovis aries]	--	342.38			0.808			0.71			1.146	0.879		1.614		1.418
XP_004021548.2	PREDICTED: dual specificity protein phosphatase 13 isoform X2 [Ovis aries]	--	22.32	0.559	0.76	0.568	0.692	0.883	0.687	2.025	1.122	1.544	1.199	0.22726	2.074	0.020223	2.486	0.010717
XP_014951506.1	PREDICTED: LOW QUALITY PROTEIN: guanidinoacetate N-methyltransferase [Ovis aries]	--	26.978	0.87	0.937	0.873	0.902	0.98	0.962	1.194	1.175	1.173	1.061	0.16396	1.245	0.00103521	1.322	0.00035755
XP_011951697.1	PREDICTED: transferrin receptor protein 1 isoform X1 [Ovis aries]	TFRC	85.741	0.949	0.873	0.972	0.888	0.88	0.874	1.334	1.412	1.33	0.946	0.2369	1.543	2.3431e-05	1.459	0.00056389
XP_014952871.1	PREDICTED: ras-related GTP-binding protein D isoform X1 [Ovis aries]	--	43.212		0.935	0.89		1.017	0.966		1.068	1.232	1.087	0.145222	1.16	0.194219	1.26	0.093756
XP_004016951.1	PREDICTED: methylcrotonoyl-CoA carboxylase beta chain, mitochondrial [Ovis aries]	MCCC2	61.121	0.878	0.808	0.94	0.891	0.881	0.983	1.174	1.142	1.148	1.049	0.4333	1.257	0.003016	1.319	0.0033248
XP_004007785.1	PREDICTED: serum paraoxonase/lactonase 3 [Ovis aries]	--	39.706	0.764	0.595	0.607	0.765	0.74	0.742	1.457	1.229	1.331	1.143	0.22558	1.788	0.00032301	2.043	0.00157859
XP_014948370.1	PREDICTED: LOW QUALITY PROTEIN: protein-arginine deiminase type-2 isoform X1 [Ovis aries]	--	101.71	0.545	0.464	0.512	0.629	0.598	0.54	1.524	0.95	0.971	1.162	0.081655	1.95	0.0158751	2.265	0.0078242
XP_014957821.1	PREDICTED: NEDD8-activating enzyme E1 catalytic subunit isoform X2 [Ovis aries]	--	49.165		0.861			0.823			1.086		0.956		1.32		1.261
NP_001087250.1	succinate dehydrogenase complex subunit D [Ovis aries]	SDHD	16.896			0.571			0.626			1.279	1.096		2.043		2.24
XP_004014286.1	PREDICTED: cerebral dopamine neurotrophic factor [Ovis aries]	CDNF	20.712	0.838	0.953	0.774	0.936	0.927	1.02	1.123	1.014	1.352	1.124	0.152404	1.21	0.108264	1.36	0.042737
XP_014953900.1	PREDICTED: LOW QUALITY PROTEIN: voltage-dependent calcium channel gamma-1 subunit isoform X1 [Ovis aries]	--	38.889		0.657	0.727		0.854	0.879		1.35	1.382	1.252	0.050177	1.576	0.00166119	1.974	0.0057633
XP_014957104.1	PREDICTED: CAP-Gly domain-containing linker protein 1 isoform X15 [Ovis aries]	--	147.88	0.781			0.879			1.473			1.125		1.676		1.886
XP_012029049.1	PREDICTED: bolA-like protein 3 isoform X1 [Ovis aries]	--	12.457	0.943		0.897	0.944		0.935	1.258		1.243	1.021	0.49128	1.331	0.00071988	1.359	0.0069365
XP_004006204.1	PREDICTED: cytochrome c oxidase subunit 5B, mitochondrial [Ovis aries]	--	13.76	0.737	0.708	0.609	0.806	0.789	0.619	1.607	1.364	1.121	1.078	0.52522	1.848	0.0104218	1.992	0.0046217
NP_001155363.1	fumarate hydratase, mitochondrial [Ovis aries]	FH	54.621	0.799	0.682	0.647	0.839	0.753	0.707	1.442	1.24	1.134	1.08	0.38404	1.66	0.0042413	1.793	0.0035035
XP_004021590.1	PREDICTED: LOW QUALITY PROTEIN: multimerin-2 isoform X1 [Ovis aries]	--	104.77	0.922		0.83	1.028		1.046	1.06		1.375	1.184	0.085698	1.174	0.36374	1.39	0.148564
XP_004010675.1	PREDICTED: COP9 signalosome complex subunit 2 isoform X1 [Ovis aries]	COPS2	51.596	0.985	1.016	0.947	0.98	0.988	1.023	1.075	1.067	1.032	1.015	0.57646	1.061	0.030921	1.077	0.036216
XP_014958144.1	PREDICTED: protein CutA isoform X1 [Ovis aries]	--	16.473	0.854	0.799	0.824	0.816	0.865	0.819	1.224	1.047	1.076	1.009	0.74846	1.339	0.0049817	1.351	0.0044847
XP_004006107.1	PREDICTED: dysferlin isoform X11 [Ovis aries]	--	236.76	0.966	0.959	0.948	0.973	0.955	0.964	1.158	1.166	1.19	1.007	0.43928	1.215	3.8905e-05	1.223	3.6886e-05
XP_012033947.1	PREDICTED: myotilin isoform X2 [Ovis aries]	--	55.539	0.808	1.146		1.058	0.793		1.368	1.035		0.947	0.84784	1.298	0.322	1.23	0.4425
XP_012031556.1	PREDICTED: aconitate hydratase, mitochondrial isoform X1 [Ovis aries]	--	94.93	0.714	0.612	0.537	0.806	0.739	0.65	1.494	1.31	1.176	1.178	0.181623	1.813	0.0031048	2.136	0.0021023
XP_004008810.1	PREDICTED: basigin [Ovis aries]	BSG	29.571	0.887	0.821	0.836	0.883	0.838	0.803	1.266	1.141	1.058	0.992	0.83322	1.373	0.0058776	1.362	0.0057644
XP_014957129.1	PREDICTED: acyl-CoA dehydrogenase family member 10-like isoform X3 [Ovis aries]	--	59.689	0.909			0.981			1.318			1.079		1.344		1.45
XP_011961834.1	PREDICTED: glycerol kinase isoform X6 [Ovis aries]	--	58.499	0.88			0.82			1.076			0.932		1.312		1.223
XP_004012116.1	PREDICTED: succinyl-CoA ligase [ADP-forming] subunit beta, mitochondrial [Ovis aries]	SUCLA2	50.191	0.677	0.594	0.592	0.81	0.677	0.63	1.554	1.296	1.198	1.136	0.22596	1.912	0.0037987	2.173	0.000962
XP_004005056.1	PREDICTED: adenylate kinase 2, mitochondrial isoform X2 [Ovis aries]	AK2	24.975	0.892	0.865	0.816	0.921	0.9	0.932	1.139	1.094	1.076	1.07	0.07194	1.202	0.00074219	1.286	0.0012611
XP_004006190.1	PREDICTED: 39S ribosomal protein L30, mitochondrial [Ovis aries]	MRPL30	18.469			0.821			0.839			1.126	1.022		1.342		1.371
XP_004023629.2	PREDICTED: acylpyruvase FAHD1, mitochondrial isoform X1, partial [Ovis aries]	--	28.21		0.871	0.804		0.91	0.783		1.073	1.076	1.011	0.9282	1.269	0.192238	1.283	0.10112
XP_011974917.1	PREDICTED: vinexin isoform X1 [Ovis aries]	--	36.535		0.963			1.038			1.116		1.078		1.075		1.159
XP_014953228.1	PREDICTED: LOW QUALITY PROTEIN: transmembrane protein 65 isoform X1 [Ovis aries]	--	25.018	0.72	0.935	0.836	0.861	1.017	0.984	1.48	1.124	1.293	1.149	0.194596	1.362	0.031904	1.564	0.015181
XP_012032421.1	PREDICTED: alpha-aminoadipic semialdehyde synthase, mitochondrial isoform X1 [Ovis aries]	AASS	102.2	0.719	0.718	0.702	0.955	0.799	0.734	1.473	1.312	1.164	1.163	0.20372	1.587	0.0108759	1.846	0.0124007
XP_014952117.1	PREDICTED: WD repeat-containing protein 1 isoform X1 [Ovis aries]	--	61.321	0.987	0.928	0.964	0.997	0.872	0.943	1.081	1.029	1.096	0.977	0.5944	1.14	0.037899	1.114	0.0148967
XP_004002577.1	PREDICTED: protein S100-A2 isoform X1 [Ovis aries]	--	10.893	0.6	0.587	0.701	0.661	0.702	0.665	1.009	1.139	1.145	1.074	0.27656	1.624	0.00044245	1.744	0.00130317
XP_004003882.3	PREDICTED: LOW QUALITY PROTEIN: MAP6 domain-containing protein 1 isoform X1 [Ovis aries]	--	20.51	0.863			0.912			1.119			1.057		1.227		1.297
XP_014956057.1	PREDICTED: NAD-dependent protein deacetylase sirtuin-2 isoform X1 [Ovis aries]	--	43.264	0.958	0.906	0.89	0.983	0.86	0.87	1.189	1.102	1.118	0.985	0.75126	1.257	0.0091988	1.238	0.0026815
XP_011958853.1	PREDICTED: oxysterol-binding protein-related protein 1 isoform X2 [Ovis aries]	--	105.48		0.947			0.934			1.092		0.986		1.169		1.153
XP_004017044.1	PREDICTED: heat shock protein beta-3 [Ovis aries]	HSPB3	16.722	0.98	0.983	0.856	0.939	0.905	0.843	1.189	1.16	1.286	0.953	0.44574	1.353	0.0024232	1.289	0.0098411
XP_014953149.1	PREDICTED: LOW QUALITY PROTEIN: junctophilin-1 isoform X1 [Ovis aries]	--	80.571	0.698	0.576	0.601	0.892	0.833	0.769	1.253	1.358	1.382	1.33	0.0165971	1.601	0.00084279	2.13	0.00031991
XP_004020976.1	PREDICTED: cytochrome c oxidase subunit 6A2, mitochondrial [Ovis aries]	COX6A2	10.886	0.732	0.702	0.665	0.921	0.728	0.688	1.478	1.326	1.049	1.113	0.34516	1.649	0.020997	1.836	0.004679
XP_004012904.1	PREDICTED: LOW QUALITY PROTEIN: mediator of RNA polymerase II transcription subunit 24 isoform X1 [Ovis aries]	--	110.12	0.628	1.011	0.926	0.738	1.109	0.68	1.542	1.054	1.15	0.985	0.93492	1.482	0.100815	1.46	0.107081
XP_004012430.1	PREDICTED: cytochrome c oxidase assembly protein COX11, mitochondrial [Ovis aries]	COX11	31.729	0.891			0.994			1.169			1.116		1.176		1.312
XP_014950861.1	PREDICTED: LOW QUALITY PROTEIN: filamin-C isoform X1 [Ovis aries]	--	220.36	0.952	0.894	0.914	0.991	0.938	0.973	1.193	1.215	1.236	1.051	0.109503	1.256	0.00028206	1.32	0.000184973
XP_014948665.1	PREDICTED: LOW QUALITY PROTEIN: carnosine N-methyltransferase isoform X1 [Ovis aries]	--	48.245	0.78	0.746	0.826	0.901	0.796	0.91	1.177	1.335	1.105	1.108	0.122357	1.387	0.0097402	1.538	0.0024384
XP_014951880.1	PREDICTED: serine/threonine-protein phosphatase 2B catalytic subunit alpha isoform isoform X1 [Ovis aries]	--	56.85	0.701	0.636	0.665	0.8	0.87	0.891	1.549	1.481	1.463	1.279	0.0046614	1.754	0.00010442	2.244	1.82721e-05
XP_014955857.1	PREDICTED: probable D-lactate dehydrogenase, mitochondrial isoform X1 [Ovis aries]	--	51.125		0.621	0.776		0.625	0.984		1.349	1.198	1.152	0.67718	1.583	0.175657	1.823	0.040881
NP_008407.1	NADH dehydrogenase subunit 2 (mitochondrion) [Ovis aries]	MT-ND2 MTND2, NADH2, ND2	39.128	0.731	0.687	0.672	0.888	0.774	0.789	1.402	1.307	1.178	1.173	0.033704	1.586	0.0022621	1.86	0.00039761
XP_011956660.1	PREDICTED: NAD-dependent protein deacylase sirtuin-5, mitochondrial isoform X1 [Ovis aries]	SIRT5	33.997	1.235	0.716	0.664	1.029	0.938	0.799	0.858	1.167	1.189	1.058	0.68608	1.162	0.32478	1.229	0.3489
XP_014957770.1	PREDICTED: anoctamin-10 isoform X5 [Ovis aries]	--	65.644			0.822			1.049			1.325	1.276		1.263		1.612
XP_014947734.1	PREDICTED: protein S100-A10 [Ovis aries]	S100A10	11.203	0.849	0.761	0.874	1.042	0.967	0.986	1.147	1.19	1.201	1.206	0.0168753	1.181	0.0032155	1.424	0.00132354
NP_008415.1	NADH dehydrogenase subunit 4 (mitochondrion) [Ovis aries]	MT-ND4 MTND4, NADH4, ND4	52.026	0.786	0.978		0.903	0.908		1.21	1.162		1.027	0.81736	1.31	0.0056846	1.345	0.112999
XP_012040301.1	PREDICTED: citrate lyase subunit beta-like protein, mitochondrial isoform X2 [Ovis aries]	--	30.821	0.858			0.93			1.127			1.084		1.212		1.314
XP_012040290.1	PREDICTED: dedicator of cytokinesis protein 9 isoform X19 [Ovis aries]	--	235.38	0.93	0.983	0.953	0.938	0.972	1.102	1.108	1.125	1.102	1.051	0.40776	1.107	0.168557	1.164	0.00090387
XP_004011896.2	PREDICTED: 2,4-dienoyl-CoA reductase, mitochondrial isoform X1 [Ovis aries]	DECR1	42.398		0.757	0.638		0.685	0.839		1.095	1.053	1.092	0.5794	1.409	0.077844	1.54	0.038322
XP_004023593.3	PREDICTED: LOW QUALITY PROTEIN: RNA demethylase ALKBH5 isoform X1 [Ovis aries]	--	38.374		0.937	0.965		0.866	1.212		1.245	1.03	1.093	0.70176	1.095	0.65548	1.196	0.21018
XP_014955117.1	PREDICTED: MAGUK p55 subfamily member 7 isoform X2 [Ovis aries]	MPP7	65.454	0.788	0.695		0.596	0.665		1.632	1.437		0.85	0.191845	2.434	0.008801	2.069	0.0147778
XP_004009381.1	PREDICTED: cdc42-interacting protein 4 isoform X1 [Ovis aries]	--	65.954	0.903	0.877	0.916	1.008	0.955	1.003	1.168	1.119	1.128	1.1	0.0113404	1.151	0.0028793	1.267	0.00020485
XP_014958860.1	PREDICTED: pyridine nucleotide-disulfide oxidoreductase domain-containing protein 2 isoform X6 [Ovis aries]	--	54.13			0.619			0.787			1.143	1.271		1.452		1.847
XP_012002503.1	PREDICTED: 39S ribosomal protein L44, mitochondrial [Ovis aries]	--	37.252	0.937		0.909	0.935		0.883	1.13		1.097	0.985	0.67796	1.225	0.024225	1.206	0.0125366
XP_011958282.1	PREDICTED: glutathione S-transferase omega-1-like isoform X2 [Ovis aries]	LOC101116273	27.586	0.884	0.909	0.686	0.92	0.921	0.894	1.106	1.049	1.172	1.103	0.3605	1.216	0.0043206	1.342	0.03402
XP_011955004.1	PREDICTED: CCA tRNA nucleotidyltransferase 1, mitochondrial [Ovis aries]	TRNT1	49.982	0.963	0.951	1.029	0.945	0.945	0.947	1.166	1.059	1.029	0.964	0.27824	1.147	0.069601	1.106	0.09134
XP_004007053.1	PREDICTED: adenylosuccinate lyase isoform X1 [Ovis aries]	--	55.438	0.794	0.765	0.756	0.895	0.788	0.826	1.226	1.18	1.055	1.084	0.118423	1.379	0.0053417	1.495	0.00107951
XP_014949962.1	PREDICTED: LOW QUALITY PROTEIN: hexokinase-2 [Ovis aries]	--	101.52	0.881	0.856	0.834	0.874	0.821	0.887	1.357	1.214	1.497	1.004	0.89616	1.576	0.0022585	1.582	0.00189611
XP_012041627.1	PREDICTED: leucine-rich repeat-containing protein 37A2-like isoform X3 [Ovis aries]	--	92.302	0.888			0.968			1.203			1.09		1.243		1.355
XP_014947470.1	PREDICTED: enoyl-CoA hydratase domain-containing protein 2, mitochondrial isoform X1 [Ovis aries]	--	31.692	1.054		0.776	0.808		0.808	1.415		1.315	0.883	0.53832	1.689	0.0048607	1.492	0.120719
XP_004008023.1	PREDICTED: protein TBRG4 isoform X2 [Ovis aries]	TBRG4	71.637		0.983	0.773		0.975	0.872		1.173	1.205	1.052	0.71286	1.287	0.047441	1.354	0.124162
XP_011962424.1	PREDICTED: FUN14 domain-containing protein 2 [Ovis aries]	FUNDC2	20.524	0.814	0.76	0.728	0.823	0.775	0.704	1.313	1.129	1.118	1	0.98666	1.546	0.0032438	1.546	0.0021015
XP_004007875.1	PREDICTED: mitochondrial-processing peptidase subunit beta [Ovis aries]	PMPCB	54.359	0.865	0.845	0.874	0.969	0.92	0.897	1.267	1.101	1.174	1.078	0.039323	1.271	0.006803	1.371	0.00168223
XP_004002746.1	PREDICTED: succinate dehydrogenase cytochrome b560 subunit, mitochondrial [Ovis aries]	SDHC	18.42	0.843	0.687	0.867	0.938	0.776	0.836	1.303	1.192	1.177	1.064	0.52354	1.44	0.0045367	1.532	0.0057583
XP_014952137.1	PREDICTED: LOW QUALITY PROTEIN: dihydropteridine reductase [Ovis aries]	--	25.388	0.873	0.76	0.703	0.96	0.751	0.752	1.272	1.102	1.022	1.054	0.65274	1.379	0.035555	1.454	0.0142801
XP_014959539.1	PREDICTED: heat shock protein 75 kDa, mitochondrial isoform X2 [Ovis aries]	--	79.283	1.005	0.955	0.927	0.9	0.909	0.875	1.062	1.227	1.2	0.93	0.050556	1.3	0.0049199	1.209	0.020719
XP_004004904.1	PREDICTED: NADH-ubiquinone oxidoreductase 75 kDa subunit, mitochondrial [Ovis aries]	NDUFS1	79.428	0.786	0.711	0.716	0.905	0.821	0.775	1.377	1.266	1.21	1.13	0.094543	1.541	0.00184015	1.741	0.00037554
XP_014959952.1	PREDICTED: annexin A11 isoform X1 [Ovis aries]	--	53.905	0.865	0.833	0.843	0.954	0.884	0.918	1.2	1.083	1.073	1.085	0.030497	1.218	0.0095596	1.321	0.00179778
XP_004002861.1	PREDICTED: 39S ribosomal protein L39, mitochondrial isoform X1 [Ovis aries]	--	38.314	0.96	0.969	0.965	0.89	0.946	0.896	1.05	1.089	1.15	0.944	0.097016	1.204	0.0048153	1.136	0.04094
XP_012043266.1	PREDICTED: receptor-type tyrosine-protein phosphatase C isoform X4 [Ovis aries]	--	128.05			0.974			1.108			1.271	1.138		1.147		1.305
XP_011962309.1	PREDICTED: LOW QUALITY PROTEIN: phosphorylase b kinase regulatory subunit alpha, skeletal muscle isoform isoform X1 [Ovis aries]	--	137.15	0.682	0.73	0.738	0.802	0.662	0.658	1.327	1.05	0.979	0.987	0.82078	1.582	0.0157013	1.561	0.0100956
XP_004001873.1	PREDICTED: NADH dehydrogenase [ubiquinone] iron-sulfur protein 5 [Ovis aries]	NDUFS5	12.579	0.823	0.637		1.017	0.852		1.271	1.221		1.28	0.24796	1.333	0.084844	1.707	0.052623
XP_012034198.1	PREDICTED: LOW QUALITY PROTEIN: synaptopodin isoform X1 [Ovis aries]	--	93.104	0.812	0.749	0.86	1.007	0.823	0.944	1.322	1.236	1.163	1.146	0.134676	1.341	0.0134557	1.537	0.0014001
NP_001108139.1	fatty acid-binding protein, adipocyte [Ovis aries]	FABP4	14.689	0.473	0.424	0.534	0.716	0.483	0.694	1.732	0.733	1.478	1.323	0.132781	2.083	0.079317	2.755	0.024823
XP_004015361.2	PREDICTED: mitochondrial import receptor subunit TOM40 homolog isoform X1 [Ovis aries]	--	41.699	1.037	0.979	1.019	0.982	0.658	0.962	1.037	2.071	1.03	0.857	0.32512	1.59	0.186577	1.363	0.3894
XP_014954670.1	PREDICTED: LOW QUALITY PROTEIN: saccharopine dehydrogenase-like oxidoreductase [Ovis aries]	--	47.219	0.883	0.859		1.011	0.911		1.208	1.213		1.103	0.21332	1.26	0.046878	1.39	0.00178292
XP_012016319.1	PREDICTED: probable helicase senataxin isoform X4 [Ovis aries]	--	252.4		0.506	0.515		0.571	0.568		0.662	0.595	1.116	0.0069988	1.104	0.21056	1.231	0.062203
XP_004001843.1	PREDICTED: protein argonaute-1 isoform X2 [Ovis aries]	AGO1	97.187	0.987	0.958		1.013	0.893		1.08	1.155		0.98	0.7652	1.173	0.153419	1.149	0.063675
NP_001186151.1	myozenin-2 [Ovis aries]	MYOZ2	30.21		1.014	0.978		0.894	0.949		1.263	1.248	0.925	0.154861	1.362	0.0095221	1.261	0.0066815
XP_014948229.1	PREDICTED: isocitrate dehydrogenase [NADP] cytoplasmic isoform X1 [Ovis aries]	IDH1	46.733	0.848	0.832	0.947	0.941	0.955	0.909	1.205	1.179	1.094	1.068	0.193618	1.24	0.0028013	1.324	0.0048444
XP_004011375.2	PREDICTED: LOW QUALITY PROTEIN: ectonucleotide pyrophosphatase/phosphodiesterase family member 1 [Ovis aries]	--	104.51	0.955	1.004	0.983	1.026	1.016	1.008	1.216	1.176	1.189	1.037	0.077983	1.174	0.000136476	1.217	0.00035962
XP_004022009.1	PREDICTED: small muscular protein [Ovis aries]	SMPX	9.1334	0.888	0.847	0.814	0.926	0.902	0.879	1.403	1.336	1.338	1.062	0.10768	1.506	4.4549e-05	1.599	9.7472e-05
XP_012009512.1	PREDICTED: translation initiation factor IF-2-like [Ovis aries]	--	31.491		0.456			0.745			1.314		1.634		1.764		2.882
XP_014947769.1	PREDICTED: LOW QUALITY PROTEIN: disintegrin and metalloproteinase domain-containing protein 15 isoform X1 [Ovis aries]	--	92.546	0.967		0.986	0.993		1.009	1.078		1.067	1.025	0.187741	1.071	0.0184162	1.098	0.0134639
XP_012039821.1	PREDICTED: S-formylglutathione hydrolase [Ovis aries]	--	31.55	0.897	0.8	0.809	1.009	0.877	0.953	1.168	1.034	1.095	1.133	0.084939	1.161	0.049475	1.316	0.0056228
NP_001138655.1	myosin regulatory light chain 2, skeletal muscle isoform [Ovis aries]	MYLPF	19.102	0.843	0.789	0.705	0.993	0.94	0.859	1.13	1.156	1.006	1.195	0.056205	1.179	0.052424	1.409	0.0070848
NP_001009788.1	calpastatin [Ovis aries]	CAST	78.998	0.966	1.018	1.003	0.97	1.047	1.064	1.099	1.146	1.169	1.031	0.40248	1.108	0.03814	1.143	0.0050847
XP_012024101.1	PREDICTED: protein FAM161A isoform X1 [Ovis aries]	--	64.938		0.655			0.887			1.383		1.354		1.559		2.111
XP_014947625.1	PREDICTED: LOW QUALITY PROTEIN: lipoamide acyltransferase component of branched-chain alpha-keto acid dehydrogenase complex, mitochondrial isoform X1 [Ovis aries]	--	53.298	0.951	0.888	0.791	0.862	0.945	0.879	1.192	1.242	1.193	1.021	0.72188	1.35	0.00063812	1.379	0.0042648
XP_014954275.1	PREDICTED: signal transducer and activator of transcription 3 isoform X3 [Ovis aries]	--	89.002	1.009			1.047			1.116			1.038		1.066		1.106
NP_001138656.1	SRA stem-loop-interacting RNA-binding protein, mitochondrial [Ovis aries]	SLIRP	12.449	0.86			0.866			1.191			1.007		1.375		1.385
XP_012034312.1	PREDICTED: DNA repair protein XRCC4 isoform X3 [Ovis aries]	--	31.507	0.893			0.869			1.035			0.973		1.191		1.159
XP_004002727.1	PREDICTED: thiosulfate sulfurtransferase/rhodanese-like domain-containing protein 1 isoform X1 [Ovis aries]	TSTD1	14.896		0.727	0.687		0.887	0.887		1.28	1.25	1.255	0.0151586	1.426	0.00111724	1.789	0.0027631
XP_014948606.1	PREDICTED: LOW QUALITY PROTEIN: leucine zipper putative tumor suppressor 1 isoform X1 [Ovis aries]	--	69.749	0.65	0.584	0.506	0.708	0.664	0.602	1.444	1.142	0.95	1.134	0.20972	1.791	0.0118049	2.032	0.0077402
XP_004012895.1	PREDICTED: telethonin [Ovis aries]	TCAP	19	0.551	0.469	0.58	0.801	0.603	0.537	1.414	1.065	0.921	1.213	0.24692	1.752	0.032003	2.125	0.0062844
NP_001129962.1	trifunctional enzyme subunit alpha, mitochondrial [Ovis aries]	HADHA	83.294	0.796	0.717	0.667	0.888	0.763	0.726	1.385	1.082	1.076	1.09	0.34246	1.491	0.0183974	1.625	0.0079228
XP_012033589.1	PREDICTED: alpha-aminoadipic semialdehyde dehydrogenase isoform X1 [Ovis aries]	ALDH7A1	58.607	0.93	0.916	0.886	1.008	0.957	0.906	1.174	1.094	1.129	1.051	0.22348	1.183	0.0102812	1.243	0.00094428
XP_004008543.1	PREDICTED: LOW QUALITY PROTEIN: F-box/WD repeat-containing protein 9 isoform X1 [Ovis aries]	--	49.745	0.743			0.795			1.185			1.07		1.491		1.595
XP_011971336.1	PREDICTED: bcl10-interacting CARD protein isoform X1 [Ovis aries]	--	18.897		0.886	0.842		0.9	0.774		1.077	1.077	0.969	0.7088	1.287	0.077461	1.247	0.0130591
XP_014952850.1	PREDICTED: LOW QUALITY PROTEIN: absent in melanoma 1 protein isoform X1 [Ovis aries]	--	206.32			0.12			0.316			2.814	2.633		8.905		23.45
XP_012034241.1	PREDICTED: 39S ribosomal protein L22, mitochondrial isoform X1 [Ovis aries]	--	17.709			0.949			0.906			1.091	0.955		1.204		1.15
XP_012045193.1	PREDICTED: liver carboxylesterase-like isoform X2 [Ovis aries]	LOC101116336	62.167	0.45	0.571	0.405	0.502	0.558	0.15	1.253	0.803	0.573	0.849	0.52394	2.173	0.142104	1.844	0.0831
XP_014952852.1	PREDICTED: reticulon-4-interacting protein 1, mitochondrial isoform X2 [Ovis aries]	--	32.322	0.7			0.999			1.707			1.427		1.709		2.439
XP_014956025.1	PREDICTED: LOW QUALITY PROTEIN: pleckstrin homology domain-containing family F member 1 [Ovis aries]	--	24.991	0.868			0.958			1.127			1.104		1.176		1.298
XP_014951720.1	PREDICTED: LOW QUALITY PROTEIN: solute carrier family 25 member 46 isoform X1 [Ovis aries]	--	44.895			0.703			0.784			1.032	1.115		1.316		1.468
XP_014947997.1	PREDICTED: LOW QUALITY PROTEIN: transmembrane protein 41A isoform X1 [Ovis aries]	--	29.537		0.87			0.813			1.159		0.934		1.426		1.332
NP_001156032.1	ES1 protein homolog, mitochondrial [Ovis aries]	C21orf33	28.574	0.796	0.73	0.751	0.845	0.777	0.758	1.365	1.205	1.159	1.045	0.35168	1.567	0.00164439	1.638	0.00089996
XP_004016355.1	PREDICTED: ras-related protein Rab-6A isoform X1 [Ovis aries]	RAB6A	23.562			1.061			1.085			1.137	1.023		1.048		1.072
XP_004005894.1	PREDICTED: malate dehydrogenase, cytoplasmic [Ovis aries]	MDH1	36.439	0.893	0.753	0.692	0.846	0.753	0.686	1.372	1.181	1.129	0.977	0.83886	1.611	0.0048559	1.575	0.0087433
XP_012042704.1	PREDICTED: mitofusin-2 [Ovis aries]	--	86.343	0.871	1.051		0.973	0.916		1.217	1.101		0.983	0.90462	1.227	0.073343	1.206	0.21542
XP_004021825.1	PREDICTED: eukaryotic translation initiation factor 4E-binding protein 1 [Ovis aries]	--	12.519	0.911	1.057	1.014	1.009	1.01	0.986	1.045	1.1	1.191	1.008	0.84202	1.11	0.056738	1.119	0.125835
XP_012036312.1	PREDICTED: geranylgeranyl transferase type-2 subunit alpha isoform X1 [Ovis aries]	--	64.855	0.951	0.839	0.829	0.937	0.808	0.882	1.142	1.046	1.077	1.003	0.9614	1.243	0.0120785	1.247	0.0121197
XP_004010561.1	PREDICTED: ATP synthase subunit s, mitochondrial isoform X1 [Ovis aries]	ATP5S	23.275	0.78	0.594	0.686	0.819	0.823	0.786	1.515	1.31	1.303	1.179	0.100399	1.7	0.00050408	2.004	0.001676
XP_011950867.1	PREDICTED: oligoribonuclease, mitochondrial isoform X1 [Ovis aries]	--	23.155	0.833	0.929	0.719	0.857	0.717	0.991	1.447	1.078	1.112	1.034	0.81364	1.418	0.057623	1.466	0.033638
XP_014953769.1	PREDICTED: cAMP-dependent protein kinase type I-alpha regulatory subunit isoform X1 [Ovis aries]	--	42.892	0.776	0.739	0.769	0.867	0.869	0.86	1.444	1.345	1.375	1.137	0.00111847	1.604	0.0020175	1.823	2.0108e-05
XP_012036339.1	PREDICTED: DDB1- and CUL4-associated factor 11 isoform X1 [Ovis aries]	DCAF11	61.595	0.975			0.953			1.186			0.977		1.244		1.216
XP_004006413.2	PREDICTED: glycerol-3-phosphate dehydrogenase [NAD(+)], cytoplasmic [Ovis aries]	--	48.359	0.592	0.368	0.396	0.613	0.352	0.421	1.529	0.742	0.696	1.022	0.9415	2.141	0.074564	2.188	0.0651
XP_014948092.1	PREDICTED: LOW QUALITY PROTEIN: profilin-2 isoform X1 [Ovis aries]	--	15.116	0.998	0.879	0.815	0.877	0.851	0.709	1.115	1.141	1.33	0.905	0.32234	1.471	0.0109791	1.332	0.023862
XP_014950180.1	PREDICTED: LOW QUALITY PROTEIN: histone-lysine N-methyltransferase 2D isoform X1 [Ovis aries]	--	584.58			0.845			0.851			1.018	1.007		1.196		1.205
XP_004018103.3	PREDICTED: LOW QUALITY PROTEIN: isocitrate dehydrogenase [NADP], mitochondrial [Ovis aries]	--	50.936	0.496	0.443	0.426	0.585	0.53	0.507	2.219	1.56	1.57	1.188	0.049916	3.298	0.00067767	3.919	0.00041632
XP_014947262.1	PREDICTED: LOW QUALITY PROTEIN: SH3 domain-binding protein 5 isoform X1 [Ovis aries]	--	64.035	0.867			0.9			1.124			1.038		1.249		1.296
XP_012038784.1	PREDICTED: succinate dehydrogenase assembly factor 4, mitochondrial isoform X2 [Ovis aries]	--	11.023			0.882			0.86			1.162	0.975		1.351		1.317
XP_004005637.1	PREDICTED: phytanoyl-CoA dioxygenase domain-containing protein 1 [Ovis aries]	--	32.503	0.992			1			1.107			1.008		1.107		1.116
XP_014950729.1	PREDICTED: LOW QUALITY PROTEIN: voltage-dependent calcium channel subunit alpha-2/delta-1 isoform X1 [Ovis aries]	--	121.21	0.92	0.85	0.882	1.03	0.963	0.969	1.099	1.12	1.137	1.117	0.024282	1.133	0.0060614	1.265	0.00069578
XP_014960793.1	PREDICTED: cartilage intermediate layer protein 2-like, partial [Ovis aries]	--	30.66			0.833			0.855			1.198	1.026		1.401		1.438
XP_011963297.1	PREDICTED: ectonucleoside triphosphate diphosphohydrolase 2 isoform X1, partial [Ovis aries]	--	67.726	0.77	0.973	0.93	0.772	0.972	0.962	1.081	1.108	1.129	1.012	0.915	1.226	0.051542	1.241	0.038482
NP_008413.1	NADH dehydrogenase subunit 3 (mitochondrion) [Ovis aries]	MT-ND3 MTND3, NADH3, ND3	13.102	0.707		0.504	0.916		0.731	1.495		1.377	1.36	0.26108	1.744	0.042798	2.372	0.037243
XP_014953799.1	PREDICTED: LOW QUALITY PROTEIN: clustered mitochondria protein homolog isoform X1 [Ovis aries]	--	138.87	1.001	0.827	0.86	0.944	0.842	0.913	1.16	1.133	1.126	1.004	0.9291	1.267	0.0024986	1.272	0.053721
XP_004018513.1	PREDICTED: ubiquitin carboxyl-terminal hydrolase 4 isoform X2 [Ovis aries]	--	104.07		0.954			0.95			1.178		0.996		1.24		1.235
XP_004008638.2	PREDICTED: LOW QUALITY PROTEIN: lon protease homolog, mitochondrial isoform X1 [Ovis aries]	--	106.19	0.864	0.805	0.845	0.926	0.875	0.859	1.221	1.206	1.165	1.058	0.140875	1.35	0.00034471	1.429	0.000141662
XP_014957713.1	PREDICTED: LOW QUALITY PROTEIN: programmed cell death 6-interacting protein isoform X1 [Ovis aries]	--	96.746	1.016	0.982	0.984	0.964	0.994	0.971	1.046	1.065	1.08	0.982	0.28146	1.089	0.002817	1.07	0.0092552
XP_012034806.1	PREDICTED: synaptopodin-2 isoform X3 [Ovis aries]	--	116.08	0.84	0.606	0.634	0.828	0.756	0.851	1.339	1.038	1.126	1.171	0.197604	1.439	0.0124576	1.684	0.0142427
XP_014956316.1	PREDICTED: smoothelin-like protein 1 isoform X1 [Ovis aries]	--	26.689	0.694	0.685	0.573	0.818	0.836	0.843	1.484	1.628	1.59	1.279	0.057156	1.883	2.3454e-05	2.409	0.00020047
XP_014953937.1	PREDICTED: dynein light chain 2, cytoplasmic [Ovis aries]	--	10.35	0.949	0.858	0.896	1.025	0.927	0.931	1.11	1.174	1.181	1.067	0.21736	1.202	0.0085201	1.282	0.0021221
XP_004005985.1	PREDICTED: polyribonucleotide nucleotidyltransferase 1, mitochondrial isoform X1 [Ovis aries]	--	85.989	0.882	0.89	0.809	0.859	0.89	0.805	1.219	1.101	1.08	0.99	0.81684	1.331	0.0039165	1.317	0.0047031
XP_012041325.1	PREDICTED: prohibitin [Ovis aries]	PHB	29.804	0.916	0.858	0.78	0.912	0.895	0.826	1.188	1.152	1.093	1.031	0.59938	1.304	0.0024042	1.344	0.0048366
XP_014947643.1	PREDICTED: LOW QUALITY PROTEIN: synaptophysin-like protein 2 [Ovis aries]	--	29.039	0.635	0.497	0.564	0.961	0.794	0.854	1.416	1.197	1.246	1.538	0.0086027	1.479	0.0064759	2.275	0.00069603
XP_004009021.1	PREDICTED: calcium/calmodulin-dependent protein kinase type II subunit alpha isoform X1 [Ovis aries]	--	55.347			0.664			0.655			1.137	0.986		1.736		1.712
XP_012044518.1	PREDICTED: reactive oxygen species modulator 1 [Ovis aries]	ROMO1	8.1828			0.706			0.841			1.354	1.191		1.61		1.918
XP_011952573.1	PREDICTED: succinate dehydrogenase [ubiquinone] flavoprotein subunit, mitochondrial isoform X1 [Ovis aries]	--	72.771	0.723	0.715	0.621	0.875	0.779	0.688	1.458	1.274	1.281	1.137	0.21114	1.713	0.0027583	1.949	0.0005366
XP_014950866.1	PREDICTED: adenosylhomocysteinase 3 isoform X6 [Ovis aries]	--	62.697		0.792	0.678		0.719	0.722		1.398	1.388	0.98	0.86362	1.933	3.9806e-05	1.895	0.0143553
NP_008409.1	cytochrome c oxidase subunit II (mitochondrion) [Ovis aries]	COX2	25.997	0.737	0.639	0.582	0.968	0.839	0.692	1.481	1.408	1.055	1.276	0.1147	1.578	0.033922	2.014	0.0052965
XP_014950561.1	PREDICTED: LOW QUALITY PROTEIN: mitogen-activated protein kinase 12 isoform X1 [Ovis aries]	--	29.021	0.8	0.735	0.685	0.916	0.768	0.744	1.225	1.045	1.037	1.094	0.32954	1.362	0.021324	1.49	0.0048561
XP_004018002.1	PREDICTED: NADH dehydrogenase [ubiquinone] 1 beta subcomplex subunit 1 isoform X1 [Ovis aries]	--	7.0492	0.682	0.638	0.685	0.937	0.862	0.759	1.503	1.383	1.172	1.276	0.021319	1.586	0.0085152	2.024	0.000798
XP_014949363.1	PREDICTED: NFU1 iron-sulfur cluster scaffold homolog, mitochondrial isoform X1 [Ovis aries]	--	33.228	0.818	0.728	0.782	0.867	0.92	0.961	1.411	1.336	1.14	1.18	0.021264	1.414	0.0082229	1.67	0.0021429
XP_004005000.1	PREDICTED: LOW QUALITY PROTEIN: aspartyl aminopeptidase isoform X1 [Ovis aries]	--	51.75	0.894	0.93	0.853	0.979	0.886	0.825	1.112	0.973	0.978	1.005	0.95962	1.139	0.119879	1.144	0.056937
NP_001155336.1	ras-related GTP-binding protein A [Ovis aries]	--	36.566	0.95	0.859	0.984	1.028	0.915	0.892	1.241	1.071	1.112	1.015	0.81844	1.208	0.038517	1.226	0.027678
XP_011951312.2	PREDICTED: LOW QUALITY PROTEIN: hemoglobin subunit epsilon-2-like isoform X1 [Ovis aries]	--	15.999	0.619			0.5			1.954			0.808		3.908		3.157
XP_014955033.1	PREDICTED: cullin-2 [Ovis aries]	--	86.984	1.023	0.953	0.962	0.978	0.953	1.023	1.047	1.087	1.091	1.005	0.86516	1.092	0.022996	1.098	0.022324
XP_012036929.1	PREDICTED: cAMP-regulated phosphoprotein 19 isoform X2 [Ovis aries]	--	10.665		0.889	0.907		0.925	0.992		1.018	1.082	1.067	0.21752	1.095	0.187839	1.169	0.039823
XP_004017135.1	PREDICTED: carboxymethylenebutenolidase homolog [Ovis aries]	--	27.985	0.591	0.513	0.588	0.958	0.7	0.703	1.387	1.188	1.244	1.395	0.046419	1.618	0.0125161	2.257	0.00023866
XP_004017863.2	PREDICTED: dnaJ homolog subfamily A member 4 isoform X1 [Ovis aries]	--	56.669	0.993	0.979	1.031	0.961	0.888	0.933	1.213	1.248	1.367	0.926	0.050522	1.376	0.00174069	1.275	0.0035198
XP_004020572.1	PREDICTED: uncharacterized protein C18orf25 homolog isoform X2 [Ovis aries]	C18orf25	36.971	0.984	0.952	1.01	0.97	1.024	1	1.165	1.213	1.053	1.016	0.52342	1.146	0.0399	1.165	0.02928
XP_004017112.1	PREDICTED: LOW QUALITY PROTEIN: alpha-methylacyl-CoA racemase [Ovis aries]	--	40.829	0.921	0.865	0.759	0.778	0.711	0.734	1.387	1.146	1.221	0.873	0.101981	1.689	0.00109713	1.475	0.0082793
XP_012043555.1	PREDICTED: protein kinase C theta type isoform X2 [Ovis aries]	--	68.769	0.897	0.885		0.753	0.688		1.567	1.224		0.809	0.042821	1.937	0.038082	1.566	0.070443
XP_011955537.1	PREDICTED: histone-lysine N-methyltransferase SETD2 isoform X1 [Ovis aries]	--	281.88	0.822		0.708	0.717		0.766	1.529		1.756	0.969	0.75668	2.215	0.0092177	2.147	0.0172764
XP_004004602.1	PREDICTED: cytochrome c 2 [Ovis aries]	LOC101103784	11.739	0.558			0.686			1.623			1.229		2.366		2.909
XP_012045112.1	PREDICTED: phosphorylase b kinase regulatory subunit beta isoform X5 [Ovis aries]	--	120.05	0.828	0.788		0.831	0.734		1.153	0.949		0.968	0.6642	1.343	0.127043	1.301	0.12362
XP_014950344.1	PREDICTED: LOW QUALITY PROTEIN: thiosulfate sulfurtransferase [Ovis aries]	--	33.775	0.675	0.604	0.766	0.84	0.825	0.847	1.549	1.502	1.117	1.228	0.093042	1.659	0.04166	2.038	0.0048027
XP_004013798.1	PREDICTED: protein deglycase DJ-1 [Ovis aries]	PARK7	20.063	0.911	0.743	0.744	0.968	0.793	0.775	1.204	0.986	1.038	1.058	0.60056	1.273	0.058695	1.346	0.029955
XP_014948573.1	PREDICTED: serine/threonine-protein phosphatase 2A 55 kDa regulatory subunit B alpha isoform isoform X3 [Ovis aries]	--	51.691	0.866	0.98	0.976	0.976	0.936	0.961	1.262	1.096	1.176	1.018	0.67098	1.23	0.0084215	1.252	0.0173244
XP_004005169.1	PREDICTED: myomesin-3 isoform X2 [Ovis aries]	--	163.19	0.929	0.896	0.895	0.916	0.933	0.954	1.148	1.128	1.137	1.031	0.151139	1.218	0.000102031	1.255	6.4086e-05
XP_014954022.1	PREDICTED: LOW QUALITY PROTEIN: fructose-bisphosphate aldolase C [Ovis aries]	--	39.559	0.801	0.68	0.894	0.798	0.613	0.807	1.369	1.06	0.943	0.934	0.5911	1.52	0.043398	1.42	0.064202
XP_004022259.1	PREDICTED: cytochrome c oxidase subunit 7B, mitochondrial [Ovis aries]	--	9.8161	0.634	0.616	0.426	0.778	0.718	0.608	1.633	1.5	1.256	1.255	0.181304	2.086	0.002281	2.619	0.002883
XP_012031142.1	PREDICTED: sorting and assembly machinery component 50 homolog isoform X2 [Ovis aries]	--	41.898	0.932			0.926			1.123			0.994		1.213		1.205
XP_014953854.1	PREDICTED: microtubule-associated protein tau-like [Ovis aries]	--	27.413	0.956	0.77	0.887	0.934	0.775	0.985	1.261	1.13	1.031	1.031	0.77632	1.27	0.060855	1.31	0.034861
XP_014954916.1	PREDICTED: integrin beta-1 isoform X1 [Ovis aries]	--	88.647	0.806	0.772	0.812	0.859	0.757	0.8	1.137	1.172	1.14	1.011	0.81912	1.428	0.0007014	1.443	3.9036e-05
XP_004018433.1	PREDICTED: transketolase [Ovis aries]	TKT	67.86	0.876	0.905	0.954	1.02	1.009	0.968	1.172	1.156	1.243	1.096	0.035855	1.192	0.0030775	1.306	0.00132226
XP_014952742.1	PREDICTED: LOW QUALITY PROTEIN: 2-oxoisovalerate dehydrogenase subunit beta, mitochondrial isoform X1 [Ovis aries]	--	46.396	0.95	0.942	0.911	0.871	0.971	0.953	1.146	1.07	1.137	0.997	0.92062	1.2	0.0102374	1.196	0.0020766
XP_012032359.1	PREDICTED: myosin regulatory light chain 2, atrial isoform isoform X1 [Ovis aries]	--	18.598		0.74	0.693		0.974	0.728		1.019	1.074	1.188	0.391	1.23	0.28002	1.461	0.0120801
XP_004018389.1	PREDICTED: succinyl-CoA ligase [GDP-forming] subunit beta, mitochondrial isoform X1 [Ovis aries]	SUCLG2	46.637	0.922	0.829	0.805	0.922	0.888	0.846	1.264	1.296	1.2	1.039	0.4584	1.416	0.00049811	1.471	0.00118401
XP_014954167.1	PREDICTED: LOW QUALITY PROTEIN: retinoic acid-induced protein 1 [Ovis aries]	--	190.01	0.985	0.842	0.702	0.849	0.86	0.78	1.237	1.219	0.925	0.984	0.94626	1.358	0.03976	1.337	0.099059
XP_011956845.1	PREDICTED: complement C4-A-like [Ovis aries]	--	113.16			1.024			1.128			1.236	1.102		1.096		1.207
XP_014947117.1	PREDICTED: LOW QUALITY PROTEIN: calpain-10 isoform X1 [Ovis aries]	--	95.445	0.854			0.803			1.265			0.94		1.575		1.481
XP_012031435.1	PREDICTED: LOW QUALITY PROTEIN: olfactory receptor 8S1-like isoform X1 [Ovis aries]	--	53.073	0.651	0.609	0.568	1.002	0.927	0.688	1.556	1.376	1.21	1.432	0.04548	1.583	0.026302	2.266	0.00059698
XP_014949400.1	PREDICTED: LOW QUALITY PROTEIN: protein phosphatase 1 regulatory subunit 1A isoform X1 [Ovis aries]	--	20.471	0.687	0.462	0.629	1.001	0.626	0.796	1.391	1.096	1.014	1.363	0.167377	1.445	0.085022	1.969	0.0112552
XP_014953849.1	PREDICTED: coiled-coil domain-containing protein 43 isoform X1, partial [Ovis aries]	--	25.17	0.989	0.968	0.995	1.168	1.01	1.012	1.32	1.046	1.057	1.081	0.198198	1.073	0.49752	1.16	0.20346
XP_011955718.1	PREDICTED: LOW QUALITY PROTEIN: xin actin-binding repeat-containing protein 1 isoform X1 [Ovis aries]	--	167.13	0.856	0.81	0.741	0.864	0.744	0.704	1.402	1.266	1.135	0.961	0.59916	1.645	0.0045007	1.58	0.0035446
XP_014947133.1	PREDICTED: autophagy-related protein 16-1 isoform X1 [Ovis aries]	--	54.32	0.895	1.162	0.782	1.041	1.102	0.798	0.972	0.909	1.438	1.036	0.80924	1.129	0.56458	1.169	0.465
XP_004009703.1	PREDICTED: inorganic pyrophosphatase 2, mitochondrial isoform X2 [Ovis aries]	--	34.73		0.807	0.762		0.898	0.874		1.265	1.264	1.129	0.061462	1.427	0.024237	1.612	0.038181
XP_014956613.1	PREDICTED: tetraspanin-18 isoform X3 [Ovis aries]	TSPAN18	27.623		0.983	0.949		1.034	0.973		1.023	1.098	1.039	0.3947	1.057	0.35906	1.098	0.143163
XP_011987898.1	PREDICTED: titin isoform X2 [Ovis aries]	--	3344		0.54	0.54		0.508	0.56		1.579	0.663	0.989	0.82346	2.099	0.27422	2.076	0.27866
XP_014948371.1	PREDICTED: LOW QUALITY PROTEIN: succinate dehydrogenase [ubiquinone] iron-sulfur subunit, mitochondrial isoform X1 [Ovis aries]	--	36.347	0.726	0.699	0.595	0.875	0.834	0.757	1.433	1.212	1.261	1.221	0.053756	1.584	0.0022584	1.934	0.00113549
XP_011959051.1	PREDICTED: haloacid dehalogenase-like hydrolase domain-containing protein 2 [Ovis aries]	HDHD2	28.54	0.98	0.899	0.877	0.888	0.956	0.969	1.207	1.064	1.069	1.021	0.65426	1.187	0.0259	1.212	0.022801
XP_011952438.1	PREDICTED: NAD kinase 2, mitochondrial isoform X2 [Ovis aries]	--	42.084	0.97	0.866	0.928	0.93	1.043	0.842	0.93	1.151	1.094	1.018	0.83546	1.128	0.24942	1.149	0.133743
XP_014953763.1	PREDICTED: protein ADP-ribosylarginine hydrolase-like protein 1 isoform X1 [Ovis aries]	--	31.128	0.678	0.63	0.642	0.876	0.805	0.88	1.504	1.382	1.548	1.313	0.00170289	1.731	0.00025651	2.274	3.7561e-05
XP_014959935.1	PREDICTED: LOW QUALITY PROTEIN: synaptopodin 2-like protein isoform X1 [Ovis aries]	--	102.9	0.895	0.769		0.908	0.863		1.348	1.305		1.064	0.50262	1.498	0.005516	1.594	0.026262
XP_012042039.1	PREDICTED: LOW QUALITY PROTEIN: membrane primary amine oxidase-like [Ovis aries]	--	34.291	0.998	1.076	0.92	1.041	1.014	0.907	1.067	1.093	1.108	0.989	0.87392	1.103	0.083881	1.092	0.126922
XP_004021780.1	PREDICTED: vacuolar protein sorting-associated protein 37A [Ovis aries]	VPS37A	44.356		0.937			0.951			1.131		1.015		1.189		1.207
XP_014955639.1	PREDICTED: LOW QUALITY PROTEIN: kelch domain-containing protein 4 isoform X1 [Ovis aries]	--	68.354	0.961	0.77	0.968	1.169	0.9	0.882	1.003	1.211	1.027	1.093	0.50434	1.098	0.41428	1.201	0.125402
XP_004022703.2	PREDICTED: deoxyribonuclease-1-like 1, partial [Ovis aries]	DNASE1L1	36.47	0.859	0.73	0.887	0.943	0.928	0.987	1.244	1.052	1.184	1.154	0.080584	1.218	0.021345	1.405	0.0119781
XP_004004515.1	PREDICTED: aminoacyl tRNA synthase complex-interacting multifunctional protein 1 isoform X1 [Ovis aries]	LOC101123184	35.507	0.939	1.018	1.008	0.987	1.011	0.947	1.096	0.972	1.071	0.993	0.8483	1.066	0.20418	1.059	0.27634
XP_011958579.1	PREDICTED: arsenite methyltransferase isoform X1 [Ovis aries]	--	51.426	0.903	0.8	0.725	0.839	0.917	0.865	1.336	1.226	1.369	1.079	0.30938	1.5	0.00067641	1.619	0.0025025
XP_012043397.1	PREDICTED: protein phosphatase 1 regulatory subunit 12B isoform X1 [Ovis aries]	--	38.422	0.901	0.773	0.904	0.998	0.802	1.17	1.329	1.572	1.288	1.152	0.33568	1.41	0.048903	1.625	0.0038612
XP_012029354.1	PREDICTED: cysteine and glycine-rich protein 2 isoform X1 [Ovis aries]	CSRP2	20.954			1.077			1.076			1.149	0.999		1.068		1.067
XP_004002015.1	PREDICTED: oxysterol-binding protein-related protein 9 isoform X4 [Ovis aries]	--	81.768	0.88			0.834			1.147			0.948		1.375		1.303
XP_014947363.1	PREDICTED: four and a half LIM domains protein 3 isoform X3 [Ovis aries]	--	33.274	0.732	0.74	0.815	0.986	0.843	0.842	1.559	1.445	1.371	1.168	0.07006	1.638	0.00153878	1.913	0.00021654
XP_014952339.1	PREDICTED: LOW QUALITY PROTEIN: neogenin isoform X1 [Ovis aries]	--	159.62	1.238	1.218	1.161	1.62	1.111	1.479	1.703	1.718	1.637	1.164	0.2922	1.201	0.22966	1.398	0.0001602
XP_014958468.1	PREDICTED: endosialin isoform X1 [Ovis aries]	--	108.98	0.877	1.112	0.884	0.989	0.974	1.102	1.169	1.041	1.402	1.067	0.46992	1.178	0.171101	1.257	0.122459
XP_014954945.1	PREDICTED: LOW QUALITY PROTEIN: ATP-dependent 6-phosphofructokinase, platelet type isoform X1 [Ovis aries]	--	90.27	0.802	0.912	0.852	1.034	0.941	1.024	1.264	1.244	1.286	1.169	0.030496	1.265	0.00168217	1.479	0.00051703
XP_012033185.2	PREDICTED: very-long-chain enoyl-CoA reductase isoform X1 [Ovis aries]	--	28.084	1.01	0.817	0.874	1	0.981	0.89	1.16	1.02	0.998	1.063	0.42748	1.107	0.164301	1.177	0.103461
XP_004006899.1	PREDICTED: cyclin-dependent kinase inhibitor 1B [Ovis aries]	CDKN1B	22.152	1.134	0.915	0.895	0.967	0.829	1.007	1.052	1.257	1.072	0.952	0.65194	1.206	0.083564	1.148	0.20908
XP_004008479.1	PREDICTED: LOW QUALITY PROTEIN: plasmalemma vesicle-associated protein [Ovis aries]	--	49.831	0.85	0.901	0.875	1.049	1.102	1.074	1.254	1.33	1.352	1.228	0.00073754	1.22	0.00178375	1.499	0.000140283
XP_014959871.1	PREDICTED: probable E3 ubiquitin-protein ligase HERC4 isoform X5 [Ovis aries]	--	106.65	0.937	0.886		0.934	0.937		0.96	1.066		1.026	0.44598	1.083	0.37572	1.111	0.22018
XP_004021481.1	PREDICTED: leucine-rich repeat-containing protein 20 isoform X1 [Ovis aries]	--	20.743	0.824	0.893	0.759	0.841	0.746	0.739	1.466	0.983	1.023	0.939	0.37858	1.493	0.044876	1.402	0.075338
XP_004015151.1	PREDICTED: NAD(P)H dehydrogenase [quinone] 1 isoform X1 [Ovis aries]	NQO1	31.009	0.823	0.708	0.544	1.044	0.787	0.829	1.198	1.08	1.256	1.282	0.162043	1.329	0.041175	1.703	0.01342
XP_004022113.1	PREDICTED: 3-hydroxyacyl-CoA dehydrogenase type-2 [Ovis aries]	HSD17B10	27.169	0.916	0.831	0.86	0.908	0.94	0.843	1.063	1.082	1.091	1.032	0.504	1.203	0.0049554	1.241	0.00183506
XP_011960815.1	PREDICTED: tetraspanin-14 [Ovis aries]	TSPAN14	30.709	0.892		0.92	0.922		0.997	1.235		1.162	1.059	0.30972	1.249	0.046138	1.323	0.0146182
XP_014948025.1	PREDICTED: ubiquitin carboxyl-terminal hydrolase 13 isoform X1 [Ovis aries]	--	90.227	0.761	0.755	0.859	0.888	0.713	0.696	1.427	1.679	1.82	0.967	0.68998	2.145	0.00192377	2.074	0.00093657
XP_012034873.1	PREDICTED: la-related protein 7 isoform X2 [Ovis aries]	--	65.854	1.011		0.989	1		0.918	1.016		1.185	0.959	0.43552	1.148	0.2634	1.101	0.35458
XP_011960675.1	PREDICTED: annexin A7 isoform X2 [Ovis aries]	--	49.854	0.912	0.938	0.904	1.014	1.028	1.021	1.198	1.16	1.179	1.112	0.00084027	1.155	0.000140975	1.284	6.315e-05
XP_012043404.2	PREDICTED: troponin I, slow skeletal muscle isoform X1 [Ovis aries]	--	33.851	0.971	0.794	0.802	0.786	0.63	0.671	1.785	1.402	1.477	0.813	0.089596	2.235	0.00123746	1.817	0.0037409
XP_012034190.1	PREDICTED: calcium/calmodulin-dependent protein kinase type II subunit alpha isoform X3 [Ovis aries]	--	54.105	0.915	0.778		0.832	0.968		0.973	1.069		1.063	0.63398	1.134	0.28776	1.206	0.180501
XP_012032354.1	PREDICTED: 2-oxoglutarate dehydrogenase, mitochondrial isoform X1 [Ovis aries]	--	117.69	0.708	0.518	0.442	0.83	0.624	0.66	1.396	1.41	1.653	1.267	0.20314	2.109	0.0018803	2.673	0.0025585
XP_012031198.1	PREDICTED: arylsulfatase A [Ovis aries]	ARSA	53.706	0.976	1.044	0.896	1.038	1.048	1.024	1.008	1.203	1.176	1.067	0.2765	1.089	0.27904	1.162	0.104443
XP_004022248.1	PREDICTED: ATP-binding cassette sub-family B member 7, mitochondrial isoform X1 [Ovis aries]	ABCB7	82.934	0.89	1.029	0.966	0.975	0.954	0.927	1.155	1.103	1.082	0.99	0.8568	1.169	0.0029822	1.158	0.03304
XP_004007304.3	PREDICTED: succinyl-CoA ligase [ADP/GDP-forming] subunit alpha, mitochondrial isoform X1 [Ovis aries]	--	20.375	0.8	0.752	0.671	0.816	0.781	0.663	1.377	1.114	1.218	1.017	0.86102	1.641	0.00492	1.668	0.0031164
XP_004022142.1	PREDICTED: WD repeat domain phosphoinositide-interacting protein 4 isoform X4 [Ovis aries]	--	39.823		0.792			0.904			1.418		1.141		1.569		1.79
XP_014957634.1	PREDICTED: LOW QUALITY PROTEIN: E3 ubiquitin-protein ligase RNF123 isoform X1 [Ovis aries]	--	154.66	0.848	0.72	0.784	0.976	0.867	0.872	1.231	1.16	1.134	1.154	0.0772	1.298	0.0045757	1.499	0.00158041
XP_004016073.1	PREDICTED: mitochondrial import inner membrane translocase subunit Tim8 B [Ovis aries]	TIMM8B	9.3435	0.88	0.899	0.869	0.848	0.86	0.842	1.294	1.158	1.184	0.963	0.032297	1.426	0.00050494	1.373	0.00086258
XP_004020283.1	PREDICTED: BAG family molecular chaperone regulator 3 [Ovis aries]	BAG3	61.339	0.757	0.755	0.787	1.009	0.951	0.916	1.465	1.419	1.272	1.251	0.0020161	1.445	0.0020017	1.808	0.000195968
XP_014955871.1	PREDICTED: glycine cleavage system H protein, mitochondrial [Ovis aries]	--	18.769			0.918			0.982			1.172	1.07		1.193		1.277
XP_012030533.1	PREDICTED: serine/threonine-protein kinase 38-like [Ovis aries]	--	53.93	1.003		1.094	0.96		1.138	1.232		1.08	1	0.98376	1.102	0.45614	1.103	0.34616
XP_004004358.2	PREDICTED: ATP synthase subunit e, mitochondrial [Ovis aries]	--	13.831	0.621	0.711	0.66	0.897	0.834	0.786	1.494	1.282	1.227	1.264	0.0128598	1.59	0.0028605	2.01	0.00061989
XP_004019702.1	PREDICTED: peroxiredoxin-5, mitochondrial [Ovis aries]	PRDX5	23.164	0.863	0.838	0.934	0.973	0.885	0.973	1.207	1.152	1.076	1.074	0.187659	1.213	0.0136248	1.304	0.0046787
XP_011963540.1	PREDICTED: troponin T, fast skeletal muscle isoform X1 [Ovis aries]	--	26.498	0.999	0.91	0.901	0.979	0.867	0.837	1.061	1.019	1.059	0.955	0.45752	1.17	0.031997	1.117	0.034457
XP_012042352.1	PREDICTED: eukaryotic translation initiation factor 2D isoform X2 [Ovis aries]	--	52.648	1.027			1.013			1.209			0.986		1.193		1.177
XP_012037864.2	PREDICTED: histidine triad nucleotide-binding protein 3 isoform X1 [Ovis aries]	--	29.758		0.747	0.791		0.934	0.854		1.058	1.121	1.163	0.105898	1.219	0.065222	1.417	0.0133631
XP_004005666.1	PREDICTED: endoglin [Ovis aries]	ENG	70.2	0.952	0.986		0.95	0.995		1.074	1.14		1.004	0.91528	1.138	0.075602	1.142	0.061619
XP_011957580.2	PREDICTED: glutathione S-transferase P isoform X3 [Ovis aries]	--	24.895	0.894	0.873	0.92	1.025	0.926	0.944	1.094	0.989	1.019	1.077	0.100136	1.072	0.1847	1.154	0.013039
XP_011951276.1	PREDICTED: myosin light chain kinase, smooth muscle isoform X4 [Ovis aries]	--	217.76	0.968	0.749	0.809	1.032	0.91	0.937	1.081	1.158	1.347	1.14	0.186741	1.246	0.045021	1.42	0.024437
XP_004022510.1	PREDICTED: mortality factor 4-like protein 2 [Ovis aries]	MORF4L2	32.251	0.953			0.997			1.136			1.046		1.139		1.192
XP_004002692.1	PREDICTED: spectrin alpha chain, erythrocytic 1 [Ovis aries]	SPTA1	280.53	0.845	0.712	0.601	0.867	0.785	0.871	1.315	1.191	1.039	1.169	0.188418	1.405	0.0115601	1.643	0.0138399
XP_012044361.1	PREDICTED: proteasome inhibitor PI31 subunit isoform X1 [Ovis aries]	PSMF1	30.346	0.998		0.934	0.968		0.929	1.126		1.139	0.982	0.6906	1.194	0.0141594	1.172	0.041677
XP_004003003.1	PREDICTED: NADH dehydrogenase [ubiquinone] 1 beta subcomplex subunit 4 [Ovis aries]	--	15.085	0.895	0.674	0.707	1.109	0.873	0.915	1.08	1.208	1.33	1.273	0.099798	1.249	0.077223	1.59	0.0116973
XP_014957380.1	PREDICTED: protein regulator of cytokinesis 1 isoform X5 [Ovis aries]	--	65.912		0.906			0.916			0.983		1.011		1.073		1.085
XP_004006841.3	PREDICTED: L-lactate dehydrogenase B chain [Ovis aries]	--	36.481	0.895	0.893	0.862	0.892	0.801	0.819	1.465	1.384	1.497	0.948	0.194782	1.73	0.000164184	1.64	4.3883e-05
XP_014958869.1	PREDICTED: 39S ribosomal protein L43, mitochondrial isoform X1 [Ovis aries]	--	17.243	0.986	0.951	0.929	0.882	0.949	0.969	1.055	1.031	0.999	0.977	0.51506	1.102	0.040361	1.076	0.034777
XP_014956389.1	PREDICTED: radixin isoform X1 [Ovis aries]	RDX	68.401	0.932	0.891	0.881	0.939	0.897	0.868	1.102	1.02	1.039	1	0.99412	1.169	0.0087225	1.169	0.00576
XP_004018506.1	PREDICTED: acylamino-acid-releasing enzyme isoform X1 [Ovis aries]	--	81.024	0.953	0.921	0.948	0.911	0.898	0.962	1.135	1.077	1.036	0.982	0.47372	1.172	0.0093185	1.151	0.0079641
XP_012040822.1	PREDICTED: active breakpoint cluster region-related protein isoform X1 [Ovis aries]	--	77.233		0.777			0.83			1.382		1.068		1.665		1.779
XP_011955986.1	PREDICTED: elongation factor G, mitochondrial isoform X2 [Ovis aries]	--	62.422	0.938	0.843	0.774	0.918	0.896	0.869	1.118	1.188	1.12	1.05	0.42146	1.277	0.00066131	1.341	0.007423
XP_004011806.2	PREDICTED: 28S ribosomal protein S28, mitochondrial isoform X1 [Ovis aries]	--	23.663		0.966	0.981		0.907	1.045		1.22	1	1.003	0.99912	1.137	0.40976	1.14	0.33284
XP_012042807.1	PREDICTED: pantothenate kinase 4 isoform X2 [Ovis aries]	--	82.621			0.821			0.87			1.225	1.06		1.408		1.492
XP_004002958.1	PREDICTED: mycophenolic acid acyl-glucuronide esterase, mitochondrial [Ovis aries]	--	34.135	0.976	0.925	0.84	1.023	0.994	1.018	1.122	1.227	1.123	1.107	0.081517	1.144	0.012479	1.267	0.0109811
XP_004002341.1	PREDICTED: glutathione S-transferase Mu 1 isoform X2 [Ovis aries]	--	25.707	0.865	0.875	0.866	0.951	0.881	0.933	1.062	1.01	1.064	1.061	0.127603	1.134	0.0116164	1.203	0.00044439
XP_011961846.1	PREDICTED: dystrophin isoform X4 [Ovis aries]	--	425.27			0.85			0.978			1.142	1.151		1.168		1.344
XP_012032173.1	PREDICTED: leucine-rich single-pass membrane protein 1 isoform X2 [Ovis aries]	--	11.958		0.635			0.78			1.269		1.228		1.627		1.998
XP_014958130.1	PREDICTED: glutamate--cysteine ligase catalytic subunit isoform X2 [Ovis aries]	--	72.61	0.989		0.91	1.079		0.968	1.144		1.062	1.078	0.39014	1.078	0.3695	1.162	0.115022
XP_011952961.1	PREDICTED: electron transfer flavoprotein-ubiquinone oxidoreductase, mitochondrial isoform X2 [Ovis aries]	--	67.557		0.608	0.595		0.665	0.654		1.27	1.121	1.096	0.021279	1.813	0.0110828	1.988	0.0084392
XP_004004098.1	PREDICTED: muscle-related coiled-coil protein [Ovis aries]	CAVIN4	41.342	0.789	0.722	0.652	0.936	0.922	0.911	1.225	1.271	1.321	1.28	0.046175	1.378	0.000158795	1.765	0.00065523
XP_004010463.1	PREDICTED: H/ACA ribonucleoprotein complex subunit 3 [Ovis aries]	NOP10	7.6859		0.899			0.97			1.135		1.079		1.17		1.263
XP_004015073.1	PREDICTED: ubiquinone biosynthesis protein COQ9, mitochondrial [Ovis aries]	COQ9	35.476	0.673	0.642	0.542	0.816	0.732	0.631	1.521	1.119	0.994	1.173	0.185603	1.668	0.027177	1.957	0.0099034
XP_014954895.1	PREDICTED: LOW QUALITY PROTEIN: NADH-cytochrome b5 reductase 1 [Ovis aries]	--	33.804	0.832	0.643	0.615	0.761	0.605	0.639	1.655	1.433	1.48	0.959	0.76572	2.278	0.00054005	2.186	0.00160373
XP_012046108.1	PREDICTED: proline-rich AKT1 substrate 1 isoform X1 [Ovis aries]	AKT1S1	24.544	0.984			0.943			1.173			0.958		1.244		1.192
XP_012041515.1	PREDICTED: protein FAM134C isoform X2 [Ovis aries]	--	44.263	0.897			1.03			1.241			1.148		1.205		1.384
XP_012044030.1	PREDICTED: LOW QUALITY PROTEIN: presequence protease, mitochondrial isoform X1 [Ovis aries]	--	115.67	0.914	0.855	0.85	0.958	0.981	0.984	1.04	1.135	1.168	1.116	0.0112239	1.144	0.020722	1.276	0.0043959
XP_014951132.1	PREDICTED: LOW QUALITY PROTEIN: mitochondrial import inner membrane translocase subunit TIM44 isoform X1 [Ovis aries]	--	53.057	0.952	0.916	0.891	0.973	0.946	0.862	1.206	1.059	1.086	1.008	0.87398	1.205	0.026219	1.215	0.0119594
XP_014954310.1	PREDICTED: histone deacetylase 5 isoform X1 [Ovis aries]	--	107.34		0.096	0.079		0.142	0.139		0.37	0.407	1.606	0.039541	2.765	0.0023012	4.44	0.0052245
XP_011992324.1	PREDICTED: glycerol-3-phosphate dehydrogenase, mitochondrial isoform X2 [Ovis aries]	--	80.811	0.797	0.78	0.736	0.835	0.816	0.811	1.34	1.027	1.076	1.064	0.068299	1.398	0.057642	1.489	0.0101551
XP_014954111.1	PREDICTED: LOW QUALITY PROTEIN: fragile X mental retardation syndrome-related protein 2 isoform X1 [Ovis aries]	--	73.988	1.003	1.01	0.9	0.917	0.875	0.964	1.109	1.227	1.029	0.946	0.30516	1.221	0.02724	1.155	0.086397
XP_004012272.1	PREDICTED: histidine triad nucleotide-binding protein 1 [Ovis aries]	LOC101112491	13.753	0.83	0.8	0.745	0.895	0.981	0.866	1.143	1.042	1.113	1.155	0.042962	1.203	0.0161593	1.389	0.00143899
XP_004021737.1	PREDICTED: RWD domain-containing protein 4 isoform X1 [Ovis aries]	--	21.334	1.062			1.025			1.155			0.965		1.127		1.088
XP_014956791.1	PREDICTED: NAD(P) transhydrogenase, mitochondrial [Ovis aries]	NNT	113.53	0.812	0.746	0.69	0.938	0.798	0.77	1.261	1.077	1.057	1.115	0.23552	1.355	0.021136	1.51	0.0049025
XP_004012751.1	PREDICTED: myosin-4 isoform X1 [Ovis aries]	--	222.44		0.292	0.163		0.285	0.32		0.548	0.41	1.33	0.38812	1.583	0.102002	2.105	0.140019
XP_014959400.1	PREDICTED: LOW QUALITY PROTEIN: heat shock protein beta-1 isoform X1 [Ovis aries]	--	33.822	0.707	0.69	0.695	0.999	0.928	0.973	1.515	1.595	1.457	1.386	0.000138665	1.575	0.000180363	2.183	4.3861e-06
XP_014947256.1	PREDICTED: LOW QUALITY PROTEIN: pericentrin isoform X1 [Ovis aries]	--	353.61		0.599	0.471		0.629	0.525		1.567	1.164	1.079	0.65292	2.367	0.039038	2.552	0.039497
XP_014951806.1	PREDICTED: LETM1 and EF-hand domain-containing protein 1, mitochondrial isoform X1 [Ovis aries]	--	95.172	0.897	0.883	0.892	0.914	0.89	0.89	1.227	1.116	1.155	1.008	0.46094	1.298	0.00086094	1.309	0.00066433
XP_011957100.1	PREDICTED: mth938 domain-containing protein [Ovis aries]	AAMDC	13.388	0.768	0.635	0.72	0.936	0.721	0.708	1.177	1.064	1.06	1.114	0.38782	1.396	0.02422	1.555	0.0024849
XP_011994083.1	PREDICTED: cyclin-dependent kinase 4 inhibitor C [Ovis aries]	CDKN2C	18.325		0.609			0.571			1.417		0.938		2.482		2.327
XP_004002710.1	PREDICTED: sodium/potassium-transporting ATPase subunit alpha-2 [Ovis aries]	ATP1A2	112.09	0.497	0.525	0.598	0.732	0.644	0.733	1.98	1.497	1.383	1.302	0.0190352	2.304	0.002139	3	0.00086316
XP_004007027.1	PREDICTED: pyridoxal phosphate phosphatase [Ovis aries]	PDXP	31.778	0.897	0.928	0.993	1.04	0.868	0.986	1.094	1.131	0.93	1.027	0.70838	1.09	0.34918	1.12	0.17732
XP_011959304.1	PREDICTED: myosin regulatory light chain 2, skeletal muscle isoform isoform X1 [Ovis aries]	--	16.909	0.871	0.867	0.788	0.911	0.878	0.778	1.236	1.23	1.092	1.016	0.80904	1.386	0.0063831	1.409	0.0027751
XP_014953856.1	PREDICTED: LOW QUALITY PROTEIN: sodium channel protein type 4 subunit alpha isoform X1 [Ovis aries]	--	206.48	0.921	0.79		1.008	0.812		1.041	1.035		1.064	0.70042	1.141	0.42444	1.213	0.23732
XP_004016289.1	PREDICTED: hemoglobin subunit beta isoform X1 [Ovis aries]	HBB	16.073	0.396	0.225	0.258	0.454	0.26	0.261	2.138	1.081	1.131	1.109	0.71776	4.462	0.0067631	4.949	0.0047778
XP_004016507.1	PREDICTED: NADH dehydrogenase [ubiquinone] iron-sulfur protein 3, mitochondrial isoform X1 [Ovis aries]	--	30.019	0.765	0.619	0.664	0.899	0.855	0.791	1.409	1.316	1.214	1.243	0.038804	1.548	0.00155824	1.923	0.00097776
XP_004009976.1	PREDICTED: starch-binding domain-containing protein 1 [Ovis aries]	--	35.826	0.731	0.798	0.737	0.898	0.864	0.81	1.258	1.305	1.225	1.135	0.0369	1.473	0.00038381	1.672	0.000102186
XP_004001876.1	PREDICTED: polyadenylate-binding protein 4 isoform X3 [Ovis aries]	--	70.734			0.795			0.858			1.167	1.079		1.36		1.468
XP_004009106.2	PREDICTED: LOW QUALITY PROTEIN: creatine kinase S-type, mitochondrial [Ovis aries]	--	45.37	0.572	0.331	0.34	0.614	0.365	0.326	1.286	0.775	0.56	1.05	0.88076	2.008	0.094576	2.109	0.074595
XP_014951536.1	PREDICTED: core histone macro-H2A.1 isoform X4 [Ovis aries]	--	39.073	0.865			0.797			1.187			0.921		1.489		1.372
XP_014953738.1	PREDICTED: ubiquitin-associated domain-containing protein 2 isoform X2 [Ovis aries]	--	37.311	1.06	0.992	0.983	1.07	0.935	1.005	0.957	1.188	1.087	0.992	0.8498	1.074	0.40454	1.065	0.42494
XP_004010374.1	PREDICTED: myosin-7 [Ovis aries]	--	223.21	0.793	0.663	0.613	0.75	0.616	0.524	1.92	1.48	1.421	0.913	0.49964	2.551	0.0025952	2.33	0.0022447
XP_014952495.1	PREDICTED: cingulin-like protein 1 [Ovis aries]	CGNL1	147.92			0.792			0.723			0.966	0.913		1.336		1.22
XP_012033027.1	PREDICTED: chloride channel CLIC-like protein 1 isoform X2 [Ovis aries]	--	60.245	0.976	0.895	0.983	0.912	0.912	0.922	1.194	1.204	1.164	0.962	0.34028	1.297	1.87927e-05	1.248	0.0022009
XP_012042555.1	PREDICTED: protein ELYS isoform X4 [Ovis aries]	--	242.35		0.74			0.781			1.22		1.055		1.562		1.649
XP_004011982.1	PREDICTED: protein NDRG1 isoform X1 [Ovis aries]	--	41.601		0.865	0.917		0.919	0.971		1.234	1.38	1.061	0.27984	1.383	0.03524	1.467	0.026197
XP_012036281.1	PREDICTED: pyruvate kinase PKM isoform X6 [Ovis aries]	--	58.074	0.724	0.33	0.48	0.936	0.449	0.611	1.056	0.793	0.682	1.301	0.4366	1.268	0.34416	1.65	0.109276
XP_004018251.3	PREDICTED: glycerol-3-phosphate dehydrogenase 1-like protein [Ovis aries]	GPD1L	38.18	0.937	0.953		0.915	0.919		1.207	1.093		0.97	0.075239	1.254	0.045341	1.217	0.060524
XP_004016174.1	PREDICTED: 10 kDa heat shock protein, mitochondrial isoform X1 [Ovis aries]	HSP10 LOC101114533, LOC101122667	10.932	0.989	0.936	0.945	0.998	0.959	0.932	1.043	1.08	1.03	1.007	0.8159	1.091	0.022885	1.099	0.0131213
XP_004013801.1	PREDICTED: dnaJ homolog subfamily C member 11 [Ovis aries]	--	61.982	0.864	0.955	0.98	0.86	0.916	0.968	1.016	1.049	1.116	0.98	0.72308	1.159	0.027902	1.136	0.052944
XP_004016564.1	PREDICTED: isobutyryl-CoA dehydrogenase, mitochondrial isoform X1 [Ovis aries]	--	39.755	0.899	0.798	0.913	0.789	0.756	0.827	1.402	0.863	0.921	0.909	0.130656	1.343	0.15306	1.221	0.32474
XP_011960428.1	PREDICTED: biotin--protein ligase isoform X5 [Ovis aries]	--	78.621			0.789			0.855			1.141	1.084		1.335		1.446
XP_011955483.1	PREDICTED: cytochrome b-c1 complex subunit 1, mitochondrial [Ovis aries]	--	51.225	0.767	0.651	0.671	0.854	0.771	0.825	1.414	1.312	1.15	1.173	0.05156	1.582	0.002499	1.855	0.001423
XP_004022007.1	PREDICTED: ribosomal protein S6 kinase alpha-3 isoform X4 [Ovis aries]	--	80.58	0.857	0.735	0.795	0.933	0.91	0.841	1.33	1.429	1.255	1.124	0.094799	1.496	0.00119542	1.682	0.00086008
XP_004003005.1	PREDICTED: rab-like protein 3 [Ovis aries]	RABL3	26.382	0.913			0.807			1.18			0.884		1.462		1.292
XP_004010084.2	PREDICTED: LOW QUALITY PROTEIN: cytochrome P450 2U1 isoform X1 [Ovis aries]	--	61.467			0.958			0.921			1.088	0.961		1.181		1.136
XP_004012746.1	PREDICTED: dehydrogenase/reductase SDR family member 7C isoform X2 [Ovis aries]	DHRS7C	34.463	0.781	0.684	0.648	0.949	0.85	0.896	1.386	1.217	1.199	1.275	0.0184953	1.411	0.0035844	1.799	0.00122279
XP_012008231.1	PREDICTED: alkaline phosphatase, tissue-nonspecific isozyme isoform X1 [Ovis aries]	--	58.143	0.897	0.933	0.928	0.835	1.035	0.977	1.492	1.294	1.332	1.032	0.69174	1.446	0.0087025	1.493	0.00090247
XP_014948253.1	PREDICTED: LOW QUALITY PROTEIN: serine/threonine-protein kinase WNK2 isoform X1 [Ovis aries]	--	225.16	0.938	0.964	1.04	1.105	1.014	1.057	1.317	1.335	1.248	1.08	0.124277	1.228	0.0031016	1.326	0.00159961
XP_014957490.1	PREDICTED: cofilin-2 isoform X1 [Ovis aries]	--	18.736	0.951	0.871	0.803	0.932	0.888	0.863	1.266	1.152	1.24	1.022	0.68164	1.363	0.00104247	1.394	0.0041587
XP_014954551.1	PREDICTED: segment polarity protein dishevelled homolog DVL-1 isoform X1 [Ovis aries]	--	62.009	1.032	0.817		1.051	0.834		1.147	1.297		1.019	0.91674	1.297	0.180835	1.322	0.164416
XP_004003446.1	PREDICTED: carbonyl reductase [NADPH] 1 [Ovis aries]	LOC101114408	30.426	0.913	0.87	0.799	1.008	0.829	0.836	1.089	1.058	1	1.035	0.6908	1.177	0.071744	1.219	0.0127439
XP_014954154.1	PREDICTED: transient receptor potential cation channel subfamily V member 2 [Ovis aries]	TRPV2	84.81	0.809			0.954			1.194			1.179		1.252		1.476
XP_011955229.1	PREDICTED: sarcolemmal membrane-associated protein isoform X19 [Ovis aries]	--	88.43	0.903	0.896	0.904	0.886	0.85	0.854	1.407	1.424	1.336	0.958	0.032999	1.609	3.7811e-05	1.542	0.0020817
XP_014947215.1	PREDICTED: LOW QUALITY PROTEIN: myosin-15 isoform X1 [Ovis aries]	--	214.22	0.307		0.663	0.45		1.1	2.002		1.475	1.598	0.52986	2.243	0.199216	3.585	0.083999
XP_012033830.1	PREDICTED: minor histocompatibility protein HA-1 isoform X3 [Ovis aries]	--	104.46			0.85			0.968			1.23	1.139		1.271		1.447
XP_004012718.1	PREDICTED: diamine acetyltransferase 2 [Ovis aries]	SAT2	19.173	0.877	0.777	0.758	0.97	0.904	0.896	1.283	1.008	1.048	1.148	0.053483	1.205	0.082544	1.384	0.021139
XP_014959134.1	PREDICTED: myomesin-1 isoform X2 [Ovis aries]	--	174.31	0.89	0.852	0.725	0.931	0.853	0.774	1.11	1.07	0.924	1.037	0.6738	1.213	0.066935	1.258	0.051457
XP_004018384.1	PREDICTED: PRA1 family protein 3 [Ovis aries]	--	21.694	0.914	0.906	0.908	0.902	0.957	0.992	1.272	1.334	1.285	1.045	0.25996	1.365	0.00057526	1.426	1.87518e-05
XP_011987926.1	PREDICTED: titin isoform X1 [Ovis aries]	--	628.29	0.909	0.808	0.709	0.862	0.925	0.817	1.233	1.372	1.284	1.073	0.40504	1.493	0.00107953	1.603	0.0036828
XP_014952919.1	PREDICTED: beta-taxilin isoform X1 [Ovis aries]	--	81.978	0.96	0.981	1	0.988	0.972	0.942	1.133	1.209	1.219	0.987	0.50436	1.227	0.00164182	1.211	0.00182184
XP_012045938.1	PREDICTED: creatine kinase M-type [Ovis aries]	CKM	43.011	0.533	0.427	0.381	0.733	0.571	0.479	1.538	1.052	0.928	1.33	0.151677	1.973	0.026556	2.623	0.0062988
XP_012045808.1	PREDICTED: uncharacterized protein C19orf47 homolog isoform X3 [Ovis aries]	--	39.996		0.385			0.494			1.125		1.283		2.277		2.922
XP_014952803.1	PREDICTED: E3 ubiquitin-protein ligase RNF146 [Ovis aries]	RNF146	38.217	1.056	0.956	0.898	0.978	0.961	0.978	0.965	1.01	1.126	1.002	0.93164	1.063	0.32876	1.066	0.38744
XP_011958155.1	PREDICTED: copper homeostasis protein cutC homolog isoform X2 [Ovis aries]	--	26.866		0.806			0.953			1.37		1.182		1.438		1.7
XP_012018452.1	PREDICTED: KN motif and ankyrin repeat domain-containing protein 4 [Ovis aries]	KANK4	107.84			0.904			0.915			1.267	1.012		1.385		1.402
XP_012037440.1	PREDICTED: LOW QUALITY PROTEIN: iron-sulfur cluster assembly 2 homolog, mitochondrial isoform X1 [Ovis aries]	--	16.878			0.874			0.919			1.117	1.051		1.215		1.278
XP_012001700.1	PREDICTED: mitochondrial chaperone BCS1 [Ovis aries]	BCS1L	47.463		0.649			0.772			1.304		1.19		1.689		2.009
XP_014957448.1	PREDICTED: isocitrate dehydrogenase [NAD] subunit alpha, mitochondrial isoform X1 [Ovis aries]	--	34.611	0.933	0.83	0.781	1.001	0.883	0.799	1.069	1.086	1.048	1.055	0.56954	1.194	0.110937	1.259	0.0118753
XP_004008632.1	PREDICTED: NADH dehydrogenase [ubiquinone] 1 alpha subcomplex subunit 11 [Ovis aries]	NDUFA11	14.727	0.853	0.778	0.823	0.927	0.972	0.846	1.251	1.154	1.14	1.119	0.084876	1.291	0.0068812	1.445	0.00074383
XP_014948250.1	PREDICTED: methylglutaconyl-CoA hydratase, mitochondrial isoform X1 [Ovis aries]	--	37.467	0.809	0.781	0.855	0.778	0.841	0.776	1.347	1.041	0.997	0.98	0.60896	1.413	0.025804	1.384	0.031403
XP_014951043.1	PREDICTED: LOW QUALITY PROTEIN: obscurin isoform X1 [Ovis aries]	--	970.79	0.87	0.873	0.879	0.915	0.922	0.922	1.216	1.273	1.267	1.052	0.0002043	1.361	3.5554e-05	1.432	1.86809e-05
XP_012034822.1	PREDICTED: calcium/calmodulin-dependent protein kinase type II subunit delta isoform X7 [Ovis aries]	--	57.859	0.984			1.036			1.089			1.053		1.051		1.107
XP_014949365.1	PREDICTED: LOW QUALITY PROTEIN: galectin-related protein isoform X1, partial [Ovis aries]	--	17.534	0.904	0.876	0.889	0.95	0.835	0.928	1.253	1.184	1.275	1.016	0.7333	1.368	0.0023027	1.391	0.00016334
NP_001265496.1	glutamate dehydrogenase 1, mitochondrial [Ovis aries]	--	61.586	0.961	0.943	0.967	0.97	0.979	0.947	1.131	1.096	1.111	1.009	0.52662	1.153	0.0004574	1.163	0.00021944
XP_014947983.1	PREDICTED: dynamin-like 120 kDa protein, mitochondrial isoform X1 [Ovis aries]	OPA1	101.4	0.914	0.898	0.924	0.987	0.917	0.923	1.132	1.091	1.051	1.033	0.26578	1.158	0.0098999	1.197	0.00146175
NP_001138659.1	cytochrome b-c1 complex subunit 6, mitochondrial [Ovis aries]	UQCRH	10.658	0.54	0.48	0.409	0.745	0.557	0.525	1.52	1.369	1.129	1.279	0.14958	2.199	0.0046585	2.812	0.000959
XP_011956728.1	PREDICTED: LOW QUALITY PROTEIN: chromodomain Y-like protein isoform X1 [Ovis aries]	--	62.983			1.177			1.206			1.408	1.025		1.167		1.196
XP_011950914.1	PREDICTED: ATP synthase subunit g, mitochondrial isoform X1 [Ovis aries]	--	11.416	0.775	0.442	0.782	0.891	0.61	0.865	1.293	1.23	1.283	1.184	0.45062	1.609	0.057463	1.904	0.070124
XP_014955209.1	PREDICTED: mitochondrial antiviral-signaling protein isoform X3 [Ovis aries]	--	47.035	0.838	0.876	0.701	0.96	0.916	0.718	1.264	1.059	1.242	1.074	0.57846	1.374	0.038419	1.476	0.0114773
XP_004006967.1	PREDICTED: lysophospholipid acyltransferase 5 isoform X1 [Ovis aries]	--	55.71	0.798	0.745	0.86	0.871	0.77	0.771	1.347	1.265	1.127	1.004	0.95154	1.55	0.0027389	1.556	0.002703
XP_011960567.1	PREDICTED: ubiquitin carboxyl-terminal hydrolase isozyme L3 [Ovis aries]	LOC101105383	26.209	0.945	0.799	0.867	0.862	0.935	0.992	1.141	1.029	1.047	1.068	0.35172	1.153	0.050298	1.232	0.022377
XP_011954166.1	PREDICTED: E3 ubiquitin-protein ligase HECTD1 isoform X4 [Ovis aries]	--	282.33	0.995	0.967		0.968	0.939		1.091	1.131		0.972	0.3058	1.165	0.022962	1.133	0.032462
XP_004016417.1	PREDICTED: elongator complex protein 4 [Ovis aries]	ELP4	45.625	1.066	0.762	0.947	0.924	0.909	0.893	1.063	1.226	1.07	0.982	0.93982	1.232	0.0121636	1.21	0.142324
XP_004004447.2	PREDICTED: focadhesin isoform X1 [Ovis aries]	--	203.16	0.981	1.083	0.93	0.92	1.046	1.078	1.073	0.992	1.137	1.017	0.81766	1.052	0.4582	1.069	0.32006
XP_014960667.1	PREDICTED: myc box-dependent-interacting protein 1-like isoform X2 [Ovis aries]	--	25.668	0.821	0.786	0.844	0.982	0.835	0.993	1.042	1.122	1.114	1.146	0.088159	1.167	0.061515	1.337	0.00075765
XP_004018849.1	PREDICTED: C-_U-editing enzyme APOBEC-2 [Ovis aries]	APOBEC2	25.815	0.891	0.939	0.919	1.032	0.997	1.066	1.39	1.44	1.506	1.126	0.0085624	1.401	0.0003632	1.577	8.0325e-05
XP_004020569.1	PREDICTED: ATP synthase subunit alpha, mitochondrial [Ovis aries]	ATP5F1A	59.703	0.748	0.676	0.644	0.825	0.766	0.723	1.453	1.273	1.186	1.119	0.125084	1.691	0.00178111	1.892	0.00101559
XP_012041872.1	PREDICTED: LOW QUALITY PROTEIN: MICOS complex subunit MIC13-like [Ovis aries]	--	13.187	1.026	0.684	0.976	0.89	0.854	0.887	1.169	1.263	1.089	0.98	0.9709	1.338	0.002943	1.311	0.102177
XP_004018931.1	PREDICTED: phosphoglycerate kinase 2 [Ovis aries]	PGK2	44.7	0.82		0.531	0.819		0.495	1.234		0.674	0.973	0.92428	1.452	0.45756	1.412	0.47644
XP_004007978.1	PREDICTED: LOW QUALITY PROTEIN: gamma-glutamylcyclotransferase [Ovis aries]	--	20.531	1.013	0.894	0.826	1.073	1.023	0.828	1.082	1.074	1.189	1.07	0.5492	1.144	0.180263	1.224	0.03934
XP_004018351.1	PREDICTED: LOW QUALITY PROTEIN: LIM and cysteine-rich domains protein 1 [Ovis aries]	--	40.224	0.881	0.67	0.782	0.744	0.585	0.631	1.732	1.396	1.501	0.84	0.179099	2.362	0.00082412	1.984	0.002479
XP_014953276.1	PREDICTED: LOW QUALITY PROTEIN: ribosome biogenesis regulatory protein homolog [Ovis aries]	--	40.553	0.859	1.021	0.897	1.109	0.688	1.235	0.986	1.302	1.076	1.092	0.76394	1.109	0.55398	1.211	0.125478
XP_014949642.1	PREDICTED: LOW QUALITY PROTEIN: nucleoporin NUP188 homolog isoform X1 [Ovis aries]	--	194.68	0.954			0.911			1.147			0.955		1.259		1.202
XP_011952380.1	PREDICTED: succinyl-CoA:3-ketoacid coenzyme A transferase 1, mitochondrial isoform X4 [Ovis aries]	--	54.213	0.801	0.634	0.673	0.899	0.705	0.725	1.394	1.154	1.097	1.105	0.3965	1.565	0.0133032	1.729	0.0056592
XP_012033549.1	PREDICTED: complex III assembly factor LYRM7 isoform X2 [Ovis aries]	--	14.603		0.832			0.792			1.257		0.952		1.587		1.511
XP_004017458.1	PREDICTED: aldehyde dehydrogenase, mitochondrial [Ovis aries]	ALDH2	56.7	0.599	0.61	0.568	0.91	0.788	0.799	1.488	1.311	1.29	1.405	0.0025982	1.638	0.00155816	2.301	7.8135e-05
XP_004011304.1	PREDICTED: ubiquinone biosynthesis O-methyltransferase, mitochondrial [Ovis aries]	COQ3	41.533		0.686	0.864		0.776	0.774		1.204	1.021	1	0.96342	1.435	0.144056	1.435	0.123677
XP_004004142.1	PREDICTED: fructose-1,6-bisphosphatase isozyme 2 isoform X1 [Ovis aries]	FBP2	36.751	0.483	0.409	0.403	0.651	0.367	0.43	1.465	0.878	0.733	1.118	0.6622	2.124	0.051384	2.375	0.0186835
XP_004017477.1	PREDICTED: ankyrin repeat domain-containing protein 13A [Ovis aries]	--	67.439	0.905			0.902			1.252			0.997		1.388		1.383
XP_004009139.1	PREDICTED: endoplasmic reticulum aminopeptidase 1 isoform X2 [Ovis aries]	ERAP1	107.05	0.873	0.898	0.858	0.942	0.954	1.04	1.267	1.128	1.244	1.117	0.031596	1.239	0.0108179	1.384	0.00108241
XP_004019793.1	PREDICTED: NAD-dependent protein deacetylase sirtuin-3, mitochondrial [Ovis aries]	SIRT3	36.922	0.956		0.846	0.864		0.815	1.267		1.192	0.932	0.41408	1.465	0.0120246	1.365	0.044678
XP_014956109.1	PREDICTED: selenoprotein W isoform X2 [Ovis aries]	--	9.5349			0.716			0.631			1.071	0.881		1.697		1.496
XP_004011192.1	PREDICTED: HD domain-containing protein 2 [Ovis aries]	HDDC2	23.276	0.821	0.742		0.974	0.833		1.297	1.019		1.156	0.26376	1.282	0.23174	1.482	0.097645
XP_004009036.1	PREDICTED: annexin A6 isoform X1 [Ovis aries]	--	75.812	0.98	0.912	0.961	0.943	0.987	0.898	1.153	1.178	1.152	0.991	0.80644	1.232	0.00177933	1.221	0.00091632
XP_004015411.1	PREDICTED: trans-1,2-dihydrobenzene-1,2-diol dehydrogenase isoform X1 [Ovis aries]	--	36.514	0.72	0.611	0.643	0.882	0.656	0.803	1.288	0.97	1.144	1.186	0.173145	1.453	0.035438	1.723	0.0048167
XP_004002786.1	PREDICTED: DDB1- and CUL4-associated factor 6 isoform X9 [Ovis aries]	--	95.831	0.879		0.664	0.81		0.661	1.264		1.165	0.953	0.82656	1.651	0.043816	1.574	0.086856
XP_014953701.1	PREDICTED: mitotic-spindle organizing protein 1 [Ovis aries]	--	14.978	0.916			0.928			1.148			1.013		1.237		1.253
XP_014957124.1	PREDICTED: acyl-CoA dehydrogenase family member 10 isoform X1 [Ovis aries]	ACAD10	104.7	0.539		0.908	0.864		0.889	1.668		1.071	1.211	0.47914	1.562	0.197636	1.893	0.199017
XP_014959873.1	PREDICTED: myopalladin isoform X1 [Ovis aries]	MYPN	145.11	0.95	0.948	1.009	1.006	1.05	1.072	1.12	1.159	1.133	1.076	0.057183	1.091	0.0148162	1.174	0.0021403
XP_004017786.1	PREDICTED: LOW QUALITY PROTEIN: 39S ribosomal protein L46, mitochondrial isoform X1 [Ovis aries]	--	30.615	0.907	0.965		0.928	0.791		1.14	1.084		0.918	0.41246	1.294	0.089701	1.188	0.04966
XP_014948298.1	PREDICTED: cordon-bleu protein-like 1 isoform X1 [Ovis aries]	--	129.45	0.964	0.896		1.009	0.985		1.114	1.04		1.072	0.21002	1.08	0.169897	1.158	0.099679
NP_008418.1	cytochrome b (mitochondrion) [Ovis aries]	MT-CYB COB, CYTB, MTCYB	42.863			0.711			0.641			1.118	0.902		1.744		1.572
XP_004015546.3	PREDICTED: LOW QUALITY PROTEIN: malonyl-CoA decarboxylase, mitochondrial [Ovis aries]	--	55.342		0.928			0.996			1.065		1.073		1.069		1.148
XP_011962348.1	PREDICTED: transcriptional regulator ATRX isoform X7 [Ovis aries]	--	277.49		0.688	0.592		0.851	0.777		1.195	1.148	1.272	0.110141	1.439	0.0180594	1.83	0.0160166
XP_004004080.1	PREDICTED: trimeric intracellular cation channel type B [Ovis aries]	TMEM38B	32.452	0.64	0.59	0.556	0.856	0.644	0.83	1.3	0.8	1.047	1.305	0.058538	1.351	0.158341	1.762	0.0199045
XP_014949459.1	PREDICTED: prohibitin-2 isoform X1, partial [Ovis aries]	--	37.071	0.936	0.922	0.867	0.945	0.89	0.86	1.142	1.136	1.059	0.989	0.7705	1.238	0.0043401	1.225	0.0038823
XP_014949302.1	PREDICTED: sarcosine dehydrogenase, mitochondrial isoform X1 [Ovis aries]	--	117.54		0.963			0.981			1.045		1.019		1.065		1.085
XP_012038833.1	PREDICTED: cytochrome c1, heme protein, mitochondrial [Ovis aries]	CYC1	35.324	0.766	0.677	0.529	0.894	0.802	0.673	1.406	1.21	1.107	1.201	0.24052	1.572	0.0137588	1.888	0.007662
XP_014950384.1	PREDICTED: LYR motif-containing protein 5 isoform X4 [Ovis aries]	ETFRF1	10.964	0.68		0.656	0.866		0.732	1.398		1.324	1.196	0.177616	1.703	0.026123	2.037	0.0020959
XP_004015692.1	PREDICTED: glyceraldehyde-3-phosphate dehydrogenase, testis-specific isoform X1 [Ovis aries]	--	41.295	0.771	0.575	0.676	0.974	0.749	0.789	1.231	0.998	0.892	1.242	0.136001	1.242	0.158344	1.544	0.02714
XP_014949871.1	PREDICTED: acylphosphatase-2 isoform X1 [Ovis aries]	--	13.779	0.508	0.33	0.336	0.806	0.46	0.555	1.634	0.9	1.003	1.551	0.117224	1.942	0.056245	3.013	0.009264
XP_004011271.1	PREDICTED: sestrin-1 isoform X4 [Ovis aries]	--	49.645	0.925	0.813		0.821	0.892		1.358	1.084		0.986	0.8786	1.426	0.100737	1.405	0.122602
XP_012044051.1	PREDICTED: transmembrane protein 230 isoform X1 [Ovis aries]	TMEM230	13.158		0.979	0.964		0.902	1.07		1.039	1.16	1.015	0.908	1.115	0.38846	1.132	0.158964
XP_004006035.1	PREDICTED: protein phosphatase 1B isoform X1 [Ovis aries]	PPM1B	52.793		0.972			0.917			1.1		0.943		1.2		1.132
XP_014958348.1	PREDICTED: LOW QUALITY PROTEIN: enoyl-CoA delta isomerase 2, mitochondrial isoform X1 [Ovis aries]	--	41.932	0.749	0.72	0.645	0.765	0.777	0.716	1.249	1.247	1.161	1.068	0.25984	1.62	0.00015832	1.73	0.00041725
XP_012044834.1	PREDICTED: myosin light chain kinase 2, skeletal/cardiac muscle isoform X1 [Ovis aries]	--	71.222	0.786	0.723	0.767	0.88	0.799	0.829	1.297	1.103	1.26	1.102	0.061105	1.459	0.0027782	1.608	0.00105673
XP_012007121.1	PREDICTED: mitochondrial fission regulator 1-like [Ovis aries]	--	31.64	0.718			0.756			1.827			1.053		2.417		2.545
XP_004020741.1	PREDICTED: LOW QUALITY PROTEIN: inactive rhomboid protein 1 isoform X1 [Ovis aries]	--	96.624	0.941			0.993			1.131			1.055		1.139		1.202
XP_011959735.1	PREDICTED: sulfotransferase 1A1 [Ovis aries]	LOC101114075	34.333	0.834	0.771	0.817	0.944	0.978	0.98	1.235	1.241	1.285	1.198	0.0023808	1.296	0.00011949	1.553	7.9114e-05
XP_012042552.1	PREDICTED: LOW QUALITY PROTEIN: atypical kinase ADCK3, mitochondrial isoform X1 [Ovis aries]	--	71.174	0.441	0.323	0.435	0.568	0.428	0.452	2.184	1.539	1.414	1.208	0.22596	3.548	0.00138199	4.284	0.00098315
XP_004008889.1	PREDICTED: stress-70 protein, mitochondrial isoform X1 [Ovis aries]	HSPA9	73.707	0.847	0.811	0.746	0.951	0.886	0.834	1.253	1.193	1.148	1.111	0.118875	1.346	0.0028449	1.495	0.00086247
XP_014958775.1	PREDICTED: phospholysine phosphohistidine inorganic pyrophosphate phosphatase isoform X1 [Ovis aries]	--	26.952	0.922	0.913	0.874	0.98	0.907	0.933	1.114	1.021	1.103	1.041	0.22654	1.148	0.0179809	1.195	0.0051768
XP_004019112.1	PREDICTED: high mobility group nucleosome-binding domain-containing protein 4 [Ovis aries]	HMGN4	9.5529	0.768	0.741	0.723	0.767	0.855	0.832	1.432	1.4	1.393	1.099	0.063977	1.722	8.3043e-05	1.893	2.5849e-06
XP_014949470.1	PREDICTED: LOW QUALITY PROTEIN: cat eye syndrome critical region protein 5 isoform X1 [Ovis aries]	--	45.93	0.871	0.956	0.846	0.791	0.821	0.777	1.372	1.124	1.122	0.894	0.050779	1.514	0.0039364	1.354	0.0171365
XP_004008450.1	PREDICTED: NADH dehydrogenase [ubiquinone] 1 alpha subcomplex subunit 13 [Ovis aries]	--	16.745	0.727	0.707	0.632	0.949	0.808	0.773	1.398	1.278	1.192	1.225	0.05688	1.529	0.0053375	1.872	0.00057537
XP_004016453.1	PREDICTED: pyruvate dehydrogenase protein X component, mitochondrial [Ovis aries]	PDHX	53.923	0.715	0.546	0.563	0.781	0.673	0.636	1.461	1.115	0.947	1.146	0.25378	1.686	0.022183	1.931	0.0130574
XP_004011117.1	PREDICTED: ubiquinone biosynthesis monooxygenase COQ6, mitochondrial isoform X1, partial [Ovis aries]	--	51.673	0.747	0.565	0.608	0.668	0.541	0.738	1.607	1.384	1.155	1.014	0.92236	2.129	0.0046589	2.159	0.0037617
XP_014958005.1	PREDICTED: leukocyte elastase inhibitor isoform X1 [Ovis aries]	SERPINB1	42.224	0.825	0.746	0.817	1.04	0.985	0.963	1.361	1.261	1.282	1.251	0.0046578	1.307	0.00119738	1.635	0.00024011
XP_012012650.1	PREDICTED: transcription elongation factor A protein 3 isoform X1 [Ovis aries]	--	36.737	0.925	0.858	1.112	0.918	0.972	0.849	1.098	1.086	1.212	0.946	0.58758	1.24	0.0148385	1.173	0.123796
XP_014958895.1	PREDICTED: LOW QUALITY PROTEIN: inositol 1,4,5-trisphosphate receptor-interacting protein [Ovis aries]	--	60.519	0.819		0.97	0.937		0.961	1.328		1.148	1.061	0.54022	1.305	0.070581	1.384	0.100024
XP_014952389.1	PREDICTED: protein NDRG2 isoform X2 [Ovis aries]	NDRG2	39.208	0.637		0.704	0.865		0.853	1.477		1.264	1.281	0.038755	1.595	0.027218	2.044	0.0164226
XP_012045031.2	PREDICTED: LOW QUALITY PROTEIN: ubiquitin carboxyl-terminal hydrolase 10 isoform X1, partial [Ovis aries]	--	84.71	0.962	1.054		0.933	1.036		1.202	1.021		0.977	0.76348	1.129	0.34336	1.103	0.41472
XP_014953454.1	PREDICTED: LOW QUALITY PROTEIN: TSC22 domain family protein 1-like [Ovis aries]	--	91.952		0.935	0.912		0.877	0.93		1.208	1.274	0.978	0.5574	1.374	0.0152026	1.344	0.0097558
XP_004012143.1	PREDICTED: 28S ribosomal protein S31, mitochondrial isoform X1 [Ovis aries]	MRPS31	43.483	0.966	1.051	0.882	0.955	1.023	0.979	1.201	1.096	1.092	1.02	0.70742	1.146	0.021498	1.169	0.0567
XP_014948245.1	PREDICTED: UV excision repair protein RAD23 homolog B isoform X1 [Ovis aries]	--	51.004	0.972	0.928	0.952	0.984	0.963	0.936	1.153	1.064	1.064	1.011	0.6138	1.138	0.0133596	1.15	0.0095779
XP_012031977.1	PREDICTED: platelet glycoprotein 4 [Ovis aries]	LOC101115115	52.828	0.627	0.506	0.463	0.764	0.618	0.705	1.49	1.247	1.032	1.308	0.066955	1.806	0.0089381	2.362	0.0035355
XP_004006170.1	PREDICTED: 28S ribosomal protein S9, mitochondrial [Ovis aries]	MRPS9	45.237	0.935	1.056	0.905	0.97	0.904	1.161	1.008	1.148	1.054	1.048	0.64734	1.058	0.51156	1.108	0.161659
XP_011953670.1	PREDICTED: methylcrotonoyl-CoA carboxylase subunit alpha, mitochondrial isoform X3 [Ovis aries]	--	67.92	0.91			0.937			1.132			1.03		1.208		1.244
XP_012045105.1	PREDICTED: dnaJ homolog subfamily A member 2 isoform X1 [Ovis aries]	--	36.629	1.023	1.015	0.962	0.969	0.929	0.949	1.138	1.08	1.12	0.949	0.084517	1.172	0.00127867	1.113	0.0124639
XP_012031133.1	PREDICTED: malonyl-CoA-acyl carrier protein transacylase, mitochondrial isoform X3 [Ovis aries]	--	42.217	0.939			1.035			1.41			1.102		1.362		1.502
XP_014954960.1	PREDICTED: elongation factor 1-alpha 2 isoform X1 [Ovis aries]	--	59.061	0.257	0.274	0.297	0.484	0.352	0.361	2.575	1.558	1.664	1.446	0.031205	4.843	0.00114126	7.001	0.00029847
XP_014959273.1	PREDICTED: ferrochelatase, mitochondrial [Ovis aries]	--	46.855	0.798	0.859	0.749	0.897	0.909	0.9	1.366	1.128	1.295	1.125	0.095918	1.4	0.028164	1.575	0.0028611
XP_014954048.1	PREDICTED: 14-3-3 protein epsilon isoform X2 [Ovis aries]	--	27.274	0.973	0.9	0.898	0.998	0.881	0.886	1.017	1.188	1.114	0.998	0.95144	1.2	0.039843	1.198	0.026544
XP_004015140.1	PREDICTED: protein arginine N-methyltransferase 7 [Ovis aries]	PRMT7	78.953		0.772	1.074		0.893	0.931		0.943	1.019	0.988	0.99422	1.076	0.24164	1.063	0.70602
XP_014956991.1	PREDICTED: methylmalonic aciduria type A protein, mitochondrial isoform X2 [Ovis aries]	--	37.849			0.969			0.897			1.182	0.926		1.318		1.22
XP_004013593.1	PREDICTED: prolargin [Ovis aries]	PRELP	43.654	0.535	0.549	0.534	0.893	0.592	0.738	1.525	0.783	1.218	1.374	0.125462	1.586	0.127979	2.179	0.06318
XP_004005642.1	PREDICTED: endonuclease G, mitochondrial [Ovis aries]	ENDOG	32.237	0.752	0.533	0.61	0.796	0.669	0.647	1.419	1.402	1.251	1.115	0.39094	1.928	0.00096037	2.149	0.002002
NP_001119816.1	2-oxoisovalerate dehydrogenase subunit alpha, mitochondrial [Ovis aries]	--	50.786	0.865	0.9	0.887	1.021	0.948	0.927	1.235	1.168	1.124	1.092	0.049823	1.218	0.0078618	1.33	0.00066147
XP_012040502.1	PREDICTED: ATP synthase F(0) complex subunit C1, mitochondrial isoform X2 [Ovis aries]	ATP5MC1 ATP5G1	14.191	0.623	0.617	0.568	0.723	0.73	0.634	1.544	1.355	1.23	1.154	0.058183	1.978	0.00105655	2.284	0.00033865
XP_014953412.1	PREDICTED: pyruvate dehyrogenase phosphatase catalytic subunit 1 isoform X2 [Ovis aries]	--	61.184	0.93	0.95	0.885	1.002	0.91	0.884	1.197	1.122	1.136	1.011	0.82634	1.236	0.0076209	1.25	0.0015194
XP_004004799.1	PREDICTED: acyl-CoA-binding protein [Ovis aries]	--	10.021	0.946	0.786	0.844	1.003	0.844	0.84	1.038	0.979	1.069	1.043	0.6279	1.148	0.091258	1.198	0.037777
NP_001135988.1	phosphoglycerate kinase 1 [Ovis aries]	PGK1	44.565	0.763	0.571	0.507	0.765	0.528	0.46	1.31	0.906	0.735	0.952	0.78158	1.683	0.085801	1.603	0.092559
XP_014956826.1	PREDICTED: ubiquitin thioesterase otulin isoform X2 [Ovis aries]	--	34.619		0.953			0.926			1.036		0.972		1.119		1.087
XP_011957546.1	PREDICTED: 39S ribosomal protein L11, mitochondrial isoform X2 [Ovis aries]	--	17.087		0.985			0.938			1.132		0.952		1.207		1.149
XP_014953265.1	PREDICTED: aspartyl/asparaginyl beta-hydroxylase isoform X2 [Ovis aries]	--	23.757	0.725	0.506		0.724	0.446	0.601	1.582	1.209	1.302	0.959	0.85462	2.311	0.0063369	2.217	0.0176395
XP_004014945.1	PREDICTED: cytochrome b-c1 complex subunit Rieske, mitochondrial [Ovis aries]	LOC101113001	29.53	0.687	0.561	0.676	0.839	0.742	0.825	1.456	1.35	1.129	1.251	0.04014	1.635	0.0044999	2.045	0.002001
XP_012024898.1	PREDICTED: pentatricopeptide repeat domain-containing protein 3, mitochondrial [Ovis aries]	PTCD3	77.74	0.971	0.977	0.834	0.975	0.882	0.781	0.969	1.057	1.091	0.948	0.5438	1.182	0.08154	1.12	0.14048
XP_004018439.1	PREDICTED: musculoskeletal embryonic nuclear protein 1 [Ovis aries]	--	8.893	0.62	0.441	0.466	0.74	0.479	0.631	1.826	0.955	1.188	1.212	0.31958	2.145	0.031623	2.599	0.0129571
XP_004015463.1	PREDICTED: voltage-dependent calcium channel gamma-6 subunit isoform X1 [Ovis aries]	CACNG6	27.298	0.942	0.953		0.917	0.913		1.109	0.975		0.966	0.030182	1.139	0.29704	1.1	0.28684
XP_012031005.1	PREDICTED: bcl-2-like protein 13 isoform X3 [Ovis aries]	--	14.65		0.856	0.8		0.814	0.794		1.134	1.167	0.971	0.50654	1.431	0.0027977	1.389	0.0122175
XP_012030608.1	PREDICTED: ATP-binding cassette sub-family C member 9 isoform X5 [Ovis aries]	--	158.4	0.94	0.85		1.041	0.907		1.113	1.127		1.088	0.43102	1.15	0.176481	1.251	0.047023
XP_011959555.1	PREDICTED: 5-demethoxyubiquinone hydroxylase, mitochondrial isoform X1 [Ovis aries]	--	20.304	0.716	0.532	0.614	0.769	0.694	0.727	1.54	1.279	1.377	1.176	0.136524	1.916	0.00046061	2.253	0.00128305
XP_014951284.1	PREDICTED: LOW QUALITY PROTEIN: growth arrest and DNA damage-inducible proteins-interacting protein 1 [Ovis aries]	--	23.682	0.915	0.97	0.869	0.925	1.073	0.748	1.259	1.209	1.332	0.997	0.91306	1.384	0.036602	1.38	0.00161505
XP_014958112.1	PREDICTED: LOW QUALITY PROTEIN: ATPase WRNIP1 isoform X1 [Ovis aries]	--	71.951	0.923	0.846	0.797	0.923	0.947	0.891	1.189	1.049	1.44	1.076	0.180459	1.332	0.041163	1.433	0.025338
NP_001009722.1	lactoperoxidase precursor [Ovis aries]	--	80.486		0.294			0.439			0.934		1.493		2.128		3.177
XP_014948165.1	PREDICTED: 1-acyl-sn-glycerol-3-phosphate acyltransferase gamma [Ovis aries]	--	43.287	0.951	0.982	0.911	0.96	0.922	1.019	1.133	1.073	1.099	1.02	0.62006	1.139	0.0166243	1.162	0.0049784
XP_004006621.1	PREDICTED: ATP synthase subunit beta, mitochondrial [Ovis aries]	ATP5F1B	56.208	0.748	0.7	0.639	0.917	0.795	0.751	1.348	1.229	1.133	1.18	0.093563	1.506	0.0061622	1.778	0.00106184
XP_014956897.1	PREDICTED: glycolipid transfer protein isoform X1 [Ovis aries]	--	26.503	0.944		0.901	0.959		1.069	1.212		1.018	1.099	0.25484	1.1	0.46242	1.209	0.175542
XP_004014501.1	PREDICTED: NSFL1 cofactor p47 isoform X2 [Ovis aries]	NSFL1C	40.639	0.914	0.9	0.925	0.986	0.964	0.994	1.15	1.156	1.137	1.075	0.0039998	1.169	0.000116502	1.257	1.81658e-05
XP_014958296.1	PREDICTED: LOW QUALITY PROTEIN: succinate-semialdehyde dehydrogenase, mitochondrial [Ovis aries]	--	55.888	0.939	0.781	0.959	0.945	0.808	0.809	1.177	0.926	1.043	0.956	0.63148	1.228	0.078702	1.174	0.1677
XP_014960479.1	PREDICTED: CD99 antigen-like protein 2 isoform X1, partial [Ovis aries]	--	20.992	0.931			0.904			1.117			0.971		1.236		1.2
XP_014949106.1	PREDICTED: tubulointerstitial nephritis antigen-like isoform X1 [Ovis aries]	--	40.778	1.037	0.898	0.917	0.939	1.074	0.803	1.051	1.043	1.038	0.987	0.86178	1.112	0.31006	1.098	0.167576
XP_004008745.1	PREDICTED: HIG1 domain family member 2A, mitochondrial [Ovis aries]	HIGD2A	11.545		0.746	0.632		0.975	0.859		1.536	1.528	1.331	0.110464	1.671	0.0148006	2.224	0.065578
XP_004019518.2	PREDICTED: L-lactate dehydrogenase A chain isoform X2 [Ovis aries]	LDHA	39.742	0.641	0.475	0.423	0.723	0.55	0.496	1.349	0.958	0.801	1.149	0.44352	1.757	0.043599	2.019	0.02422
NP_001106288.1	calpain-2 catalytic subunit [Ovis aries]	--	79.942	0.99	0.935	0.976	1.011	0.997	1.04	1.108	1.183	1.181	1.051	0.079522	1.139	0.0064174	1.197	0.0028647
NP_001009192.1	glycogen phosphorylase, muscle form [Ovis aries]	PYGM	97.306	0.66	0.519	0.488	0.747	0.556	0.46	1.33	0.845	0.717	1.058	0.80458	1.64	0.10798	1.735	0.064015
XP_004004646.1	PREDICTED: calcium-binding mitochondrial carrier protein Aralar1 isoform X2 [Ovis aries]	--	74.529	0.766	0.701	0.719	0.882	0.817	0.831	1.35	1.258	1.207	1.157	0.0140951	1.508	0.0005171	1.745	0.000183716
XP_014947458.1	PREDICTED: epidermal growth factor receptor substrate 15 isoform X5 [Ovis aries]	--	92.543		1.01	1.043		0.994	1.022		1.121	1.125	0.982	0.48284	1.114	0.0163606	1.094	0.030823
XP_011951420.1	PREDICTED: cytochrome c oxidase assembly factor 4 homolog, mitochondrial isoform X2 [Ovis aries]	COA4	9.8848	0.896	0.841	0.927	0.934	0.776	0.858	1.342	1.339	1.27	0.964	0.55784	1.539	0.00155715	1.483	0.00030283
XP_014960482.1	PREDICTED: myotubularin isoform X2 [Ovis aries]	--	69.859			0.857			0.877			1.095	1.023		1.249		1.278
XP_014954709.1	PREDICTED: nicotinamide/nicotinic acid mononucleotide adenylyltransferase 1 [Ovis aries]	NMNAT1	32.161	0.962	0.948	0.873	0.968	0.989	1.014	0.98	1.067	1.117	1.068	0.116205	1.065	0.2036	1.137	0.058963
XP_004009686.1	PREDICTED: hydroxyacyl-coenzyme A dehydrogenase, mitochondrial [Ovis aries]	HADH	34.285	0.671	0.567	0.617	0.79	0.747	0.684	1.569	1.44	1.328	1.197	0.048103	1.953	0.00046495	2.338	0.00024107
XP_004015846.1	PREDICTED: LOW QUALITY PROTEIN: glycogen [starch] synthase, muscle isoform X1 [Ovis aries]	--	86.2	0.768	0.753	0.661	0.961	0.898	0.787	1.182	1.114	0.974	1.213	0.063457	1.236	0.060978	1.499	0.0055247
XP_004020104.3	PREDICTED: PDZ and LIM domain protein 1 isoform X1, partial [Ovis aries]	--	35.91	0.649	0.601	0.582	0.875	0.89	0.859	2.104	1.917	2.066	1.432	0.00044219	2.32	4.9928e-06	3.323	4.9248e-06
XP_004002731.1	PREDICTED: prefoldin subunit 2 [Ovis aries]	PFDN2	16.648	1.06	1.048	0.936	0.931	1.038	1.026	1.072	1.053	1.115	0.984	0.77818	1.082	0.107178	1.064	0.21414
XP_004004637.2	PREDICTED: pyruvate dehydrogenase (acetyl-transferring) kinase isozyme 1, mitochondrial [Ovis aries]	--	49.564	0.793	0.902	0.633	0.85	0.861	0.821	1.297	1.075	1.456	1.088	0.4619	1.512	0.0105574	1.644	0.021302
NP_001155346.1	ras-related protein Rab-21 [Ovis aries]	--	24.19	0.931	0.962	0.898	1.041	0.947	0.882	1.059	1.225	1.263	1.028	0.64316	1.236	0.043576	1.271	0.0148754
XP_014958610.1	PREDICTED: LOW QUALITY PROTEIN: vacuolar protein sorting-associated protein 37C isoform X1 [Ovis aries]	--	41.445	0.93	0.91	0.837	0.883	0.867	0.849	1.216	1.105	1.083	0.971	0.44722	1.31	0.0020037	1.272	0.0075184
XP_004002784.1	PREDICTED: mitochondrial pyruvate carrier 2 [Ovis aries]	MPC2	14.282	0.854			0.753			1.201			0.882		1.595		1.406
XP_004020446.1	PREDICTED: mitochondrial import inner membrane translocase subunit Tim21 [Ovis aries]	TIMM21	27.935		0.787	0.807		0.827	0.931		1.144	1.176	1.103	0.25282	1.32	0.044358	1.455	0.0024598
XP_012035088.1	PREDICTED: cytosol aminopeptidase [Ovis aries]	--	56.156	0.976	0.95	0.939	0.983	0.976	0.935	1.036	1.063	1.066	1.01	0.63434	1.094	0.0077033	1.105	0.0024191
XP_011990428.1	PREDICTED: xin actin-binding repeat-containing protein 2 isoform X2 [Ovis aries]	--	369.97	0.814	0.727	0.76	0.869	0.823	0.821	1.581	1.521	1.388	1.092	0.078157	1.787	0.000176462	1.951	0.000195818
XP_014959676.1	PREDICTED: coiled-coil-helix-coiled-coil-helix domain-containing protein 2 isoform X1 [Ovis aries]	--	13.308	0.892	0.77	0.794	0.788	0.692	0.744	1.292	1.415	1.392	0.906	0.167018	1.843	0.000199157	1.669	0.00062345
XP_011953292.1	PREDICTED: MAP kinase-activated protein kinase 5 isoform X5 [Ovis aries]	--	46.389		0.755	0.704		0.927	0.843		1.433	1.517	1.213	0.082275	1.667	0.0115189	2.022	0.0040781
XP_012022098.1	PREDICTED: general transcription factor 3C polypeptide 2 [Ovis aries]	--	100.43		0.98	0.805		0.942	0.826		0.991	1.096	0.99	0.9588	1.18	0.181537	1.169	0.28488
XP_012042385.1	PREDICTED: complement decay-accelerating factor isoform X13 [Ovis aries]	--	41.779	1.011		1.066	1.011		1.134	1.139		1.279	1.033	0.67318	1.127	0.2798	1.164	0.141784
XP_014948188.1	PREDICTED: protein dopey-2 isoform X6 [Ovis aries]	--	205.41		0.739			0.572			1.25		0.774		2.185		1.691
XP_012037182.1	PREDICTED: serine/threonine-protein phosphatase 2A 56 kDa regulatory subunit epsilon isoform isoform X1 [Ovis aries]	PPP2R5E	54.699	0.967	0.965	0.997	0.997	1.006	1.016	1.171	0.965	1.07	1.031	0.062896	1.062	0.41686	1.095	0.199398
XP_012017039.1	PREDICTED: kynurenine--oxoglutarate transaminase 1 isoform X7 [Ovis aries]	--	40.746		0.909			0.874			1.068		0.961		1.222		1.175
XP_004020910.1	PREDICTED: NADH dehydrogenase [ubiquinone] 1 alpha subcomplex assembly factor 4 [Ovis aries]	--	20.181			0.85			0.848			1.216	0.998		1.434		1.431
XP_004021550.1	PREDICTED: voltage-dependent anion-selective channel protein 2 [Ovis aries]	VDAC2	31.619	0.863	0.796	0.754	0.942	0.87	0.802	1.239	1.211	1.158	1.083	0.2616	1.38	0.0030375	1.495	0.00078168
XP_012006321.1	PREDICTED: syntaxin-12 isoform X1 [Ovis aries]	--	28.786	0.941	0.455	1.033	0.936	0.58	1.123	0.963	1.277	0.833	1.086	0.75894	1.164	0.50004	1.265	0.38594
XP_011960733.1	PREDICTED: myozenin-1 [Ovis aries]	MYOZ1	32.504	0.848	0.8	0.691	0.893	0.913	0.854	1.134	1.056	1.183	1.137	0.108363	1.268	0.0035571	1.442	0.0060193
XP_004016100.1	PREDICTED: transgelin isoform X1 [Ovis aries]	--	25.444	0.867	0.789	0.808	0.895	0.801	0.819	1.418	1.344	1.303	1.021	0.6721	1.616	0.00033543	1.65	0.000181541
XP_011998922.1	PREDICTED: coiled-coil and C2 domain-containing protein 1B isoform X2 [Ovis aries]	--	88.932		0.825			0.739			1.371		0.896		1.855		1.662
XP_012040140.1	PREDICTED: nitrilase homolog 1 isoform X2 [Ovis aries]	--	32.078		0.949			0.948			1.157		0.999		1.22		1.219
XP_012038218.1	PREDICTED: 5'-nucleotidase isoform X2 [Ovis aries]	--	55.242			0.818			0.971			1.241	1.187		1.278		1.517
XP_014960316.1	PREDICTED: acyl-coenzyme A thioesterase 9, mitochondrial isoform X1 [Ovis aries]	--	43.241	0.979	0.988	0.982	1.086	1.055	1.058	1.078	1.117	1.326	1.085	0.00106313	1.101	0.29098	1.194	0.113742
XP_012040084.1	PREDICTED: calcium uptake protein 2, mitochondrial isoform X1 [Ovis aries]	--	37.077		0.892	1.143		0.932	1.087		1.211	1.055	0.992	0.98458	1.122	0.37818	1.114	0.50986
XP_004017467.2	PREDICTED: TP53-regulated inhibitor of apoptosis 1 [Ovis aries]	--	10.022	0.963	0.906	0.859	1.021	0.935	0.974	1.094	1.094	1.009	1.074	0.159622	1.091	0.078384	1.172	0.020284
XP_004021390.1	PREDICTED: actin, alpha skeletal muscle [Ovis aries]	ACTA1	42.051	0.778	0.71	0.727	1.088	0.895	0.858	1.262	1.196	1.13	1.283	0.035318	1.263	0.040702	1.62	0.00033527
XP_011966842.1	PREDICTED: 1,2-dihydroxy-3-keto-5-methylthiopentene dioxygenase isoform X1 [Ovis aries]	--	19.298		1.022	1.009		1.001	1.03		1.054	1.138	1	0.99632	1.079	0.20568	1.079	0.191317
XP_011952584.1	PREDICTED: NADH dehydrogenase [ubiquinone] iron-sulfur protein 6, mitochondrial isoform X1 [Ovis aries]	--	14.15		0.76	0.658		1.022	0.8		1.097	1.255	1.285	0.22576	1.291	0.20322	1.659	0.035879
XP_012034061.1	PREDICTED: fibroblast growth factor 1 isoform X2 [Ovis aries]	--	6.8086	0.962			0.956			1.019			0.994		1.066		1.059
XP_004020990.1	PREDICTED: phosphorylase b kinase gamma catalytic chain, skeletal muscle/heart isoform isoform X1 [Ovis aries]	--	44.76		0.643	0.816		0.711	0.798		0.99	1.022	1.034	0.7955	1.333	0.04028	1.379	0.111944
XP_011959909.1	PREDICTED: mitochondrial fission 1 protein isoform X1 [Ovis aries]	--	17.251	0.955	0.926		1.026	0.964		1.127	1.103		1.058	0.2488	1.121	0.074096	1.186	0.0119792
XP_004018238.1	PREDICTED: phosphoglycerate mutase 2 [Ovis aries]	--	28.757	0.56	0.477	0.446	0.717	0.599	0.494	1.411	1.032	0.853	1.22	0.20442	1.821	0.031736	2.223	0.0084046
XP_014953428.1	PREDICTED: carbonic anhydrase 3 [Ovis aries]	CA3	29.459	0.665	0.474	0.411	0.852	0.522	0.494	1.325	0.837	0.874	1.205	0.4766	1.625	0.094619	1.959	0.030478
XP_004023136.3	PREDICTED: junctional sarcoplasmic reticulum protein 1 isoform X1 [Ovis aries]	--	29.58	0.876	0.79	0.723	0.862	0.839	0.802	1.171	1.23	1.245	1.048	0.45306	1.457	0.000180925	1.526	0.00190201
XP_014951180.1	PREDICTED: lysine-specific demethylase 3B-like [Ovis aries]	--	64.949	0.944			0.867			1.203			0.918		1.388		1.274
XP_004003365.1	PREDICTED: propionyl-CoA carboxylase beta chain, mitochondrial [Ovis aries]	--	58.361	0.822	0.78	0.749	0.92	0.909	0.877	1.354	1.29	1.327	1.151	0.0098417	1.467	4.2205e-05	1.689	6.2901e-05
XP_012035587.1	PREDICTED: ecto-ADP-ribosyltransferase 3 isoform X7 [Ovis aries]	--	40.11		0.351	0.262		0.475	0.438		1.585	1.423	1.489	0.114858	3.295	0.0031845	4.907	0.0093578
XP_004023705.3	PREDICTED: NADH dehydrogenase [ubiquinone] 1 beta subcomplex subunit 10 [Ovis aries]	--	21.017	0.706	0.735	0.633	0.913	0.816	0.664	1.519	1.272	1.143	1.154	0.25722	1.644	0.0161803	1.897	0.0025196
XP_011958634.1	PREDICTED: aquaporin-4 isoform X2 [Ovis aries]	--	32.281	0.794	0.947		1.013	0.628		1.072	1.595		0.943	0.77402	1.625	0.25272	1.532	0.199336
XP_011960386.1	PREDICTED: tubulin-specific chaperone E isoform X1 [Ovis aries]	TBCE	59.159		0.974			0.94			1.163		0.965		1.237		1.194
XP_004008492.1	PREDICTED: trimeric intracellular cation channel type A isoform X1 [Ovis aries]	--	33.284	0.845	0.738	0.689	0.949	0.821	0.987	1.322	1.217	1.279	1.213	0.077239	1.385	0.0057575	1.68	0.00127666
XP_004017825.2	PREDICTED: UPF0235 protein C15orf40 homolog isoform X1 [Ovis aries]	C18H15orf40	16.293	0.902		0.901	0.967		0.822	1.139		1.048	0.992	0.91362	1.222	0.155797	1.213	0.135803
XP_011999074.1	PREDICTED: coiled-coil and C2 domain-containing protein 1B isoform X3 [Ovis aries]	--	85.879	0.92			0.958			1.148			1.041		1.198		1.248
XP_014954165.1	PREDICTED: ATP synthase mitochondrial F1 complex assembly factor 2 isoform X1 [Ovis aries]	--	34.635		0.896	0.868		0.737	0.919		1.267	1.099	0.939	0.59844	1.429	0.111059	1.341	0.057297
XP_014951344.1	PREDICTED: protein GPR108 isoform X2 [Ovis aries]	--	54.877		0.793	0.916		0.836	0.932		1.078	1.229	1.035	0.73522	1.305	0.089339	1.35	0.09102
XP_004017515.1	PREDICTED: cytochrome b-c1 complex subunit 9 [Ovis aries]	UQCR10	7.4295	0.629	0.58	0.506	0.724	0.742	0.644	1.711	1.269	1.113	1.23	0.053178	1.94	0.0085441	2.387	0.0038175
XP_011952727.1	PREDICTED: tripartite motif-containing protein 2 isoform X5 [Ovis aries]	--	76.311	1.052	0.879	0.819	1.015	0.888	0.871	0.949	1.146	1.154	1.009	0.89908	1.171	0.122661	1.181	0.161818
XP_004004314.1	PREDICTED: histidine triad nucleotide-binding protein 2, mitochondrial isoform X2 [Ovis aries]	HINT2	17.173	0.691	0.793	0.826	0.885	0.934	0.822	1.645	1.191	1.213	1.143	0.107403	1.533	0.0198214	1.753	0.009364
XP_012041693.1	PREDICTED: angiotensin-converting enzyme isoform X1 [Ovis aries]	--	127.26		0.859			0.851			1.093		0.991		1.284		1.272
XP_004011903.2	PREDICTED: regulator of microtubule dynamics protein 1 isoform X1 [Ovis aries]	--	40.882	0.935	0.782	0.806	0.902	0.965	0.874	1.2	1.245	1.256	1.086	0.24474	1.35	0.00074295	1.467	0.0024766
NP_001254804.1	rho GTPase-activating protein 36 precursor [Ovis aries]	ARHGAP36	59.82			0.763			0.871			1.166	1.142		1.339		1.528
XP_014958376.1	PREDICTED: calpain-1 catalytic subunit isoform X2 [Ovis aries]	--	82.126	0.98	0.981	1.006	0.993	0.964	0.959	1.042	1.069	1.089	0.983	0.27696	1.097	0.005198	1.079	0.0080152
XP_004019172.1	PREDICTED: GMP reductase 1 [Ovis aries]	GMPR	37.529	0.778	0.615	0.535	0.928	0.598	0.501	1.034	0.664	0.626	1.051	0.90352	1.147	0.58114	1.205	0.42008
XP_011974549.1	PREDICTED: R3H and coiled-coil domain-containing protein 1 isoform X3 [Ovis aries]	--	44.131	0.644	0.681	0.745	0.951	0.901	1.125	1.379	1.581	1.448	1.438	0.0103812	1.481	0.0071003	2.129	0.00020206
XP_014952778.1	PREDICTED: filamin-A-interacting protein 1 isoform X2 [Ovis aries]	--	136.08	0.958			1.004			1.17			1.048		1.165		1.221
XP_004016047.1	PREDICTED: cullin-5 isoform X1 [Ovis aries]	CUL5	90.954		0.905	0.89		0.937	0.891		1.087	1.097	1.018	0.56858	1.195	0.0199823	1.217	0.0023555
XP_014954283.1	PREDICTED: LOW QUALITY PROTEIN: membrane primary amine oxidase isoform X1 [Ovis aries]	--	69.874	0.804	0.778	0.773	0.949	0.92	0.941	1.312	1.304	1.341	1.193	0.00032042	1.408	1.53997e-05	1.68	1.9966e-06
XP_011959317.2	PREDICTED: LOW QUALITY PROTEIN: E3 ubiquitin-protein ligase CHIP isoform X1 [Ovis aries]	--	32.96	0.814	1.029	0.926	1	0.924	0.919	1.243	1.21	1.3	1.027	0.70064	1.32	0.00127648	1.355	0.0122018
XP_012035628.1	PREDICTED: 39S ribosomal protein L1, mitochondrial isoform X3 [Ovis aries]	--	30.02	0.747	0.853	1.015	0.794	0.93	0.907	1.312	0.995	0.811	1.006	0.9141	1.185	0.35998	1.192	0.37642
XP_004003259.1	PREDICTED: schwannomin-interacting protein 1 isoform X3 [Ovis aries]	--	29.178	0.941		0.842	1.046		0.982	1.148		1.145	1.137	0.179401	1.131	0.059822	1.286	0.137656
XP_004006600.1	PREDICTED: SH3 and cysteine-rich domain-containing protein 3 isoform X1 [Ovis aries]	STAC3	41.356		0.698	0.698		0.817	0.807		1.24	1.442	1.163	0.00165655	1.651	0.022264	1.921	0.0132033
XP_011959344.1	PREDICTED: hydroxyacylglutathione hydrolase, mitochondrial isoform X2 [Ovis aries]	--	29.049	0.798	0.671	0.723	1.012	0.849	0.818	1.196	1.026	1.046	1.222	0.073897	1.22	0.069283	1.491	0.0045615
XP_004005652.1	PREDICTED: ubiquitin-related modifier 1 isoform X1 [Ovis aries]	URM1	11.283			0.928			0.973			1.052	1.048		1.081		1.134
XP_012035359.1	PREDICTED: nucleoside diphosphate-linked moiety X motif 17 isoform X2 [Ovis aries]	--	22.764	0.934		0.7	0.928		0.628	0.997		0.935	0.952	0.83482	1.242	0.35712	1.182	0.3528
XP_004022430.1	PREDICTED: apoptosis-inducing factor 1, mitochondrial isoform X2 [Ovis aries]	--	66.22	0.724	0.551	0.575	0.804	0.696	0.651	1.641	1.252	1.28	1.163	0.2167	1.94	0.0035015	2.256	0.0025791
XP_004023112.2	PREDICTED: prostaglandin E synthase 2-like, partial [Ovis aries]	--	16.008	0.89	0.789	0.855	0.873	0.937	0.958	1.152	1.28	1.216	1.092	0.120664	1.318	0.0026215	1.44	0.00144445
XP_004004096.1	PREDICTED: 39S ribosomal protein L50, mitochondrial [Ovis aries]	MRPL50	18.079	0.901			0.854			1.098			0.948		1.286		1.219
XP_011979987.1	PREDICTED: plasminogen receptor (KT) [Ovis aries]	PLGRKT	17.172	1.035	0.96	0.893	0.968	0.905	0.894	1.142	1.039	1.138	0.958	0.4459	1.199	0.0101443	1.149	0.056484
XP_004001967.1	PREDICTED: peroxiredoxin-1 isoform X2 [Ovis aries]	--	22.209	0.898	0.845	0.862	0.952	0.869	0.906	1.192	1.192	1.198	1.047	0.22746	1.314	0.009204	1.375	0.0031636
XP_011961797.1	PREDICTED: peroxiredoxin-4 isoform X2 [Ovis aries]	--	29.711			0.891			1.012			1.202	1.136		1.188		1.349
XP_014951922.1	PREDICTED: phosphoglucomutase-2 isoform X1 [Ovis aries]	--	69.541	1.031	0.983	1.016	1.001	1.043	1.057	1.127	1.137	1.197	1.023	0.3455	1.116	0.0116632	1.142	0.0048189
XP_012041592.1	PREDICTED: band 3 anion transport protein isoform X2 [Ovis aries]	--	100.92	0.805	0.694		0.942	0.822		1.436	1.364		1.177	0.24658	1.587	0.023758	1.868	0.0153154
XP_004001808.1	PREDICTED: NADH dehydrogenase [ubiquinone] 1 alpha subcomplex subunit 10, mitochondrial isoform X1 [Ovis aries]	NDUFA10	40.422	0.756	0.588	0.6	1.046	0.883	0.79	1.489	1.302	1.282	1.399	0.043056	1.498	0.0123842	2.095	0.00135783
XP_014953112.1	PREDICTED: LOW QUALITY PROTEIN: alanine aminotransferase 1 [Ovis aries]	--	43.937	0.712	0.573		0.69	0.674		1.599	1.38		1.061	0.60972	2.184	0.0090558	2.318	0.023324
XP_004017893.1	PREDICTED: phosphopantothenoylcysteine decarboxylase isoform X2 [Ovis aries]	PPCDC	24.114	0.867	0.72		0.894	0.81		1.325	1.175		1.074	0.5535	1.467	0.038862	1.575	0.053917
XP_004006308.1	PREDICTED: death domain-containing protein CRADD [Ovis aries]	CRADD	22.693	0.789			0.816			1.223			1.034		1.499		1.55
XP_014950595.1	PREDICTED: LOW QUALITY PROTEIN: calcium/calmodulin-dependent protein kinase type II subunit beta isoform X1 [Ovis aries]	--	104.77	0.644	0.528	0.44	0.752	0.673	0.577	1.909	1.328	1.466	1.242	0.171921	2.349	0.0030832	2.917	0.0022641
XP_014952992.1	PREDICTED: ezrin isoform X1 [Ovis aries]	--	50.151	0.752	0.959	0.984	0.914	1.067	1.034	1.207	1.096	1.101	1.119	0.29728	1.129	0.096875	1.263	0.058383
XP_004014983.1	PREDICTED: cadherin-13 isoform X1 [Ovis aries]	--	78.2	0.602	0.578	0.64	0.929	0.853	0.821	1.489	1.318	1.254	1.43	0.00160436	1.56	0.0021176	2.231	0.00017524
XP_011963285.1	PREDICTED: retina-specific copper amine oxidase-like, partial [Ovis aries]	--	55.423		0.6	0.594		0.847	1.028		1.36	1.639	1.57	0.044042	1.599	0.073002	2.512	0.0102356
XP_004002226.1	PREDICTED: guanylate-binding protein 6-like isoform X1 [Ovis aries]	LOC101120875	71.008			0.66			0.846			1.605	1.282		1.897		2.432
XP_004012685.1	PREDICTED: very long-chain specific acyl-CoA dehydrogenase, mitochondrial [Ovis aries]	--	70.609	0.67	0.521	0.447	0.747	0.527	0.494	1.55	1.201	0.931	1.079	0.69544	2.083	0.020241	2.248	0.0131025
XP_014947309.1	PREDICTED: NEDD8-conjugating enzyme UBE2F isoform X2 [Ovis aries]	--	18.67		0.985			1.011			1.103		1.026		1.091		1.12
XP_004017469.3	PREDICTED: 2-methoxy-6-polyprenyl-1,4-benzoquinol methylase, mitochondrial isoform X2 [Ovis aries]	--	37.357	0.876	0.762	0.79	0.99	0.92	0.958	1.328	1.247	1.279	1.181	0.023116	1.344	0.00045766	1.587	0.00052393
XP_011950113.1	PREDICTED: queuine tRNA-ribosyltransferase subunit QTRTD1 isoform X2 [Ovis aries]	--	37.229	0.962			0.961			1.042			0.999		1.084		1.083
XP_004006878.1	PREDICTED: rho GDP-dissociation inhibitor 2 isoform X2 [Ovis aries]	ARHGDIB	22.806	0.819	0.827	0.792	0.948	0.828	0.937	1.361	1.249	1.38	1.113	0.080644	1.471	0.00192338	1.637	0.00013511
XP_011959253.1	PREDICTED: zinc-binding alcohol dehydrogenase domain-containing protein 2 isoform X1 [Ovis aries]	ZADH2	38.499	1.01	0.93	0.985	0.994	1.035	1.11	1.162	1.187	0.993	1.073	0.157845	1.065	0.403	1.143	0.100038
XP_014954755.1	PREDICTED: pantothenate kinase 4 isoform X1 [Ovis aries]	--	85.858	0.897	0.821		0.933	0.879		1.235	1.276		1.055	0.4195	1.386	0.0106603	1.462	0.0150404
XP_014954166.1	PREDICTED: LOW QUALITY PROTEIN: TOM1-like protein 2 isoform X1 [Ovis aries]	--	49.549	0.887	0.872	0.877	0.866	0.904	0.832	1.412	1.216	1.212	0.987	0.6099	1.476	0.0022613	1.457	0.0178613
XP_014950747.1	PREDICTED: synaptophysin-like protein 1 isoform X1 [Ovis aries]	--	30.561	1.011	0.899	0.922	1.025	0.801	0.975	1.034	1.182	1.18	0.989	0.86354	1.212	0.087957	1.199	0.033503
XP_012041492.1	PREDICTED: 7-methylguanosine phosphate-specific 5'-nucleotidase isoform X2 [Ovis aries]	--	29.914		1.029	0.724		1.019	0.854		1.013	1.284	1.068	0.73104	1.226	0.307	1.31	0.31924
XP_004006148.1	PREDICTED: 39S ribosomal protein L53, mitochondrial [Ovis aries]	MRPL53	12.028	1.04	0.905	0.882	0.922	0.892	0.953	1.119	1.061	1.005	0.979	0.74348	1.151	0.0183621	1.127	0.113401
XP_012033852.1	PREDICTED: receptor expression-enhancing protein 6 isoform X4 [Ovis aries]	--	17.093			0.815			0.824			1.147	1.011		1.392		1.407
XP_014948772.1	PREDICTED: LOW QUALITY PROTEIN: carbonyl reductase family member 4 isoform X1 [Ovis aries]	--	25.36		0.872	0.795		0.909	0.875		1.12	1.166	1.07	0.30306	1.281	0.0122752	1.371	0.024422
XP_004002575.1	PREDICTED: protein S100-A4 [Ovis aries]	--	11.776	0.481	0.407	0.524	0.778	0.677	0.833	1.674	1.375	1.552	1.62	0.0072633	2.011	0.00112193	3.258	0.00022334
XP_012037413.1	PREDICTED: prostaglandin reductase 2 [Ovis aries]	PTGR2	38.408	0.74	0.727	0.768	0.919	0.835	0.732	1.362	1.264	1.174	1.112	0.20608	1.529	0.0055975	1.7	0.00032058
XP_004007591.2	PREDICTED: sarcospan isoform X1 [Ovis aries]	--	21.712	0.884	0.814	0.831	0.925	0.8	0.865	1.275	1.393	1.205	1.024	0.6656	1.495	0.0024973	1.531	0.00096346
XP_014947162.1	PREDICTED: glutamate--cysteine ligase regulatory subunit isoform X1 [Ovis aries]	--	41.304	0.843			0.773			1.318			0.917		1.705		1.563
XP_011950785.1	PREDICTED: cullin-5 isoform X2 [Ovis aries]	--	88.5	0.883			0.929			1.221			1.052		1.314		1.383
XP_014951863.1	PREDICTED: H/ACA ribonucleoprotein complex subunit 1 isoform X2 [Ovis aries]	--	20.67		0.923	1.072		0.956	1.028		1.141	1.08	0.994	0.97118	1.119	0.130917	1.113	0.30248
XP_004017046.1	PREDICTED: NADH dehydrogenase [ubiquinone] iron-sulfur protein 4, mitochondrial [Ovis aries]	--	19.811	0.704	0.659	0.689	0.817	0.748	0.716	1.556	1.316	1.262	1.112	0.073479	1.812	0.00138062	2.015	0.00047974
XP_014950696.1	PREDICTED: isoprenoid synthase domain-containing protein isoform X1 [Ovis aries]	--	39.228	0.918	0.956	0.953	1.024	1.058	1.03	1.15	1.191	1.246	1.101	0.0042827	1.153	0.0049974	1.269	0.00086424
XP_004020114.1	PREDICTED: ectonucleoside triphosphate diphosphohydrolase 1 isoform X2 [Ovis aries]	ENTPD1	59.51		0.947	0.925		1.016	1.067		1.193	1.268	1.113	0.059245	1.181	0.050921	1.315	0.0140028
XP_014952757.1	PREDICTED: ribosomal protein S6 kinase alpha-2 isoform X1 [Ovis aries]	--	117.05	0.633			0.856			1.627			1.352		1.901		2.57
XP_004021875.1	PREDICTED: myomesin-2 isoform X1 [Ovis aries]	MYOM2	167	0.761	0.692	0.606	0.829	0.717	0.665	1.281	1.129	1.006	1.074	0.48344	1.545	0.0103002	1.659	0.0062404
XP_014948483.1	PREDICTED: LOW QUALITY PROTEIN: transmembrane protein 245 isoform X1 [Ovis aries]	--	97.188	0.923	0.966	0.964	0.824	0.929	1.033	1.024	1.143	1.132	0.977	0.69938	1.184	0.081136	1.156	0.0194211
XP_011950742.1	PREDICTED: myotubularin-related protein 2 isoform X2 [Ovis aries]	--	70.891		0.408			0.446			1.158		1.093		2.596		2.838
XP_014959639.1	PREDICTED: fructose-bisphosphate aldolase A isoform X1 [Ovis aries]	ALDOA	39.436	0.541	0.381	0.426	0.756	0.523	0.491	1.455	1.014	0.91	1.313	0.194183	1.909	0.030041	2.507	0.0066184
XP_004006563.1	PREDICTED: elongation factor Ts, mitochondrial [Ovis aries]	TSFM	36.647	0.861	0.92	0.945	0.93	0.905	0.989	1.275	1.126	1.052	1.036	0.406	1.223	0.032979	1.267	0.020283
XP_014959645.1	PREDICTED: bolA-like protein 2 isoform X2 [Ovis aries]	--	10.1	0.969		0.985	0.961		0.932	1.125		1.002	0.969	0.20866	1.124	0.194805	1.089	0.29074
XP_014947621.1	PREDICTED: glycogen debranching enzyme isoform X1 [Ovis aries]	AGL	174.14	0.839	0.718	0.672	0.835	0.704	0.645	1.183	1.037	0.931	0.98	0.8385	1.443	0.023179	1.414	0.022376
XP_014951021.1	PREDICTED: putative transferase CAF17, mitochondrial isoform X1 [Ovis aries]	--	17.307	0.957	0.958		1.024	0.956		1.18	0.958		1.034	0.5149	1.08	0.57938	1.116	0.49842
XP_012026857.1	PREDICTED: echinoderm microtubule-associated protein-like 6 isoform X9 [Ovis aries]	--	180.64	0.522	0.559	0.448	0.943	0.788	0.744	1.57	1.562	1.603	1.619	0.0076828	1.913	0.0118561	3.097	0.0033589
XP_004008572.1	PREDICTED: choline transporter-like protein 2 isoform X1 [Ovis aries]	SLC44A2	79.859	0.852	0.754	0.557	0.997	0.921	0.862	1.18	1.094	1.227	1.285	0.11778	1.259	0.0127238	1.619	0.0192215
XP_011957169.1	PREDICTED: cysteine and glycine-rich protein 3 [Ovis aries]	CSRP3	20.895	0.73	0.603	0.682	0.722	0.736	0.662	2.291	1.698	2.289	1.052	0.46016	2.961	0.00050358	3.116	0.00058396
XP_004022002.1	PREDICTED: pyruvate dehydrogenase E1 component subunit alpha, somatic form, mitochondrial [Ovis aries]	PDHA1	43.387	0.719	0.643	0.593	0.837	0.721	0.648	1.341	1.144	1.032	1.128	0.2715	1.594	0.0118555	1.799	0.0034635
XP_014948822.1	PREDICTED: titin isoform X5 [Ovis aries]	--	3880.3	0.829	0.776	0.767	0.937	0.86	0.838	1.342	1.277	1.242	1.111	0.065441	1.465	0.00070449	1.628	0.00012231
XP_014951575.1	PREDICTED: LOW QUALITY PROTEIN: protein diaphanous homolog 1 isoform X1 [Ovis aries]	--	142.91	1.004	0.907	0.839	0.962	0.875	0.918	1.077	0.951	0.899	1.002	0.9518	1.062	0.38512	1.064	0.45068
NP_001177319.1	glyceraldehyde-3-phosphate dehydrogenase [Ovis aries]	GAPDH	35.905	0.652	0.577	0.546	0.779	0.606	0.577	1.345	0.991	0.914	1.105	0.42786	1.656	0.029099	1.831	0.0099766
XP_004006738.1	PREDICTED: mitochondrial 10-formyltetrahydrofolate dehydrogenase [Ovis aries]	--	101.77	0.928	0.973	0.949	1.089	1.024	1.084	1.197	1.162	1.256	1.122	0.0088585	1.131	0.0151025	1.268	0.00085741
XP_004009081.1	PREDICTED: tetratricopeptide repeat protein 1 [Ovis aries]	TTC1	33.688	1.002	0.992	0.934	1.002	0.901	0.932	1.047	1.142	1.129	0.968	0.43976	1.17	0.019196	1.133	0.02344
XP_012036946.1	PREDICTED: tropomodulin-2 [Ovis aries]	TMOD2	43.117			0.682			0.596			1.137	0.874		1.908		1.667
NP_001009796.1	sodium/potassium-transporting ATPase subunit beta-1 [Ovis aries]	ATP1B1	35.071	0.777	0.6	0.589	0.987	0.786	0.814	1.39	1.392	1.378	1.316	0.071664	1.608	0.021099	2.116	0.0136587
XP_014952855.1	PREDICTED: blood vessel epicardial substance isoform X1 [Ovis aries]	--	41.639			0.977			0.952			1.224	0.974		1.286		1.253
XP_012032172.1	PREDICTED: leucine-rich single-pass membrane protein 1 isoform X1 [Ovis aries]	LSMEM1	14.201	0.679			0.887			1.351			1.306		1.523		1.99
XP_004018277.1	PREDICTED: serine/threonine-protein kinase OSR1 isoform X1 [Ovis aries]	OXSR1	57.886	1.068		0.945	0.951		1.035	1.026		1.104	0.987	0.88174	1.073	0.33638	1.058	0.50342
XP_004016320.1	PREDICTED: stromal interaction molecule 1 isoform X1 [Ovis aries]	STIM1	87.979	0.939	0.905	0.924	0.982	1.002	1.028	1.098	1.215	1.036	1.088	0.0076973	1.112	0.098065	1.21	0.0168845
XP_014956938.1	PREDICTED: LOW QUALITY PROTEIN: phosphatidylinositol 4-kinase alpha isoform X1 [Ovis aries]	--	220.21		0.962	0.966		1.001	0.984		1.025	1.117	1.03	0.080742	1.079	0.22814	1.111	0.136177
XP_012001603.1	PREDICTED: 1-phosphatidylinositol 4,5-bisphosphate phosphodiesterase delta-4 isoform X6 [Ovis aries]	--	87.119	0.338	0.666	0.677	0.748	0.781	0.714	1.797	1.248	1.079	1.334	0.2824	1.839	0.0189778	2.453	0.028397
XP_012042507.1	PREDICTED: coxsackievirus and adenovirus receptor isoform X1 [Ovis aries]	--	39.857	0.65			0.796			1.645			1.225		2.067		2.531
XP_011982363.1	PREDICTED: alcohol dehydrogenase [NADP(+)] isoform X2 [Ovis aries]	AKR1A1	36.59	0.918	0.832	0.888	0.965	0.937	0.923	1.224	1.256	1.269	1.071	0.094662	1.327	7.7364e-05	1.421	0.00033732
XP_011958775.1	PREDICTED: dystrobrevin alpha isoform X14 [Ovis aries]	--	65.052	0.806	0.692	0.78	0.879	0.936	0.838	1.358	1.232	1.327	1.165	0.052738	1.476	0.00085739	1.719	0.00058199
XP_012044009.1	PREDICTED: prostaglandin F synthase 1-like isoform X5 [Ovis aries]	--	36.809			0.611			0.591			0.839	0.967		1.42		1.373
XP_014957305.1	PREDICTED: echinoderm microtubule-associated protein-like 1 isoform X1 [Ovis aries]	--	94.642	0.792	0.792	0.775	0.879	0.855	0.898	1.351	1.259	1.243	1.116	0.0023616	1.464	0.00020464	1.633	5.6696e-05
XP_004021534.1	PREDICTED: adenosine kinase isoform X2 [Ovis aries]	--	38.552	1.016	0.96	1.016	0.993	1.044	0.9	1.069	1.086	1.037	0.982	0.69426	1.087	0.136222	1.067	0.049315
XP_011952987.1	PREDICTED: guanylate cyclase soluble subunit alpha-3 isoform X2 [Ovis aries]	--	65.707	0.895	0.855		1.017	0.872		1.153	1.131		1.079	0.4551	1.209	0.130699	1.305	0.0085562
XP_012038330.1	PREDICTED: HBS1-like protein isoform X2 [Ovis aries]	--	75.481	0.965			0.875			1.23			0.907		1.406		1.275
XP_011956643.1	PREDICTED: adenylyl cyclase-associated protein 2 [Ovis aries]	--	53.673	0.992	1.032	1.023	0.979	0.97	0.991	1.112	1.151	1.156	0.965	0.057522	1.163	0.00039647	1.122	0.0025617
XP_014954720.1	PREDICTED: alpha-enolase isoform X3 [Ovis aries]	ENO1	48.195	0.96	0.937	1.058	0.968	0.957	1.018	1.179	1.124	1.213	0.996	0.94536	1.195	0.0036982	1.19	0.0156185
XP_004008914.2	PREDICTED: steroid receptor RNA activator 1 [Ovis aries]	--	24.885	0.872	0.993	1.033	0.839	1.13	0.865	1.226	1.025	0.987	0.978	0.80114	1.143	0.29966	1.117	0.26538
XP_004001879.1	PREDICTED: cytosolic 5'-nucleotidase 1A [Ovis aries]	--	40.723	0.71	0.444	0.499	0.8	0.51	0.521	1.707	1.551	1.593	1.108	0.64774	2.649	0.0026354	2.935	0.00159817
XP_004002032.1	PREDICTED: cytochrome c oxidase assembly factor 7 [Ovis aries]	COA7	25.865	1.015	0.833	0.853	1.031	0.827	0.802	1.019	1.238	1.056	0.985	0.86866	1.245	0.088519	1.227	0.076984
XP_012044073.1	PREDICTED: glycerophosphocholine phosphodiesterase GPCPD1 isoform X2 [Ovis aries]	--	72.459	0.874			0.839			1.119			0.96		1.334		1.28
XP_014950179.1	PREDICTED: 5'-AMP-activated protein kinase subunit gamma-1 [Ovis aries]	--	37.467	1.046	0.847	0.928	1.006	0.897	0.899	0.992	1.116	1.092	0.993	0.95348	1.142	0.064056	1.134	0.1446
XP_012041131.1	PREDICTED: protein SCO1 homolog, mitochondrial isoform X2 [Ovis aries]	--	21.775	0.874	0.903	0.902	1.045	0.983	1.003	1.112	1.18	1.109	1.131	0.0041623	1.122	0.0131782	1.27	0.00048086
XP_004005751.1	PREDICTED: retinol dehydrogenase 14 [Ovis aries]	RDH14	36.572	0.949	0.834	0.87	0.848	0.889	0.925	1.145	1.182	1.094	1.003	0.9308	1.285	0.00173733	1.289	0.0044565
XP_004002740.2	PREDICTED: LOW QUALITY PROTEIN: NADH dehydrogenase [ubiquinone] iron-sulfur protein 2, mitochondrial [Ovis aries]	--	52.428	0.721	0.674	0.725	0.91	0.896	0.789	1.473	1.236	1.197	1.224	0.0169373	1.505	0.0066782	1.842	0.00089958
XP_014950956.1	PREDICTED: voltage-dependent anion-selective channel protein 1 isoform X1 [Ovis aries]	VDAC1	30.74	0.785	0.62	0.531	0.91	0.711	0.629	1.341	1.156	1.017	1.162	0.39014	1.562	0.028621	1.815	0.0122631
XP_014951911.1	PREDICTED: extracellular superoxide dismutase [Cu-Zn] isoform X5 [Ovis aries]	SOD3	26.452	0.898	0.589	0.874	0.933	0.618	0.722	1.087	0.808	0.984	0.963	0.85692	1.267	0.176162	1.219	0.26682
XP_004005727.1	PREDICTED: isoamyl acetate-hydrolyzing esterase 1 homolog [Ovis aries]	IAH1	27.59	0.934	0.947	0.863	0.902	0.875	0.913	1.098	1.14	1.25	0.98	0.57588	1.297	0.0031025	1.271	0.0076759
XP_004006995.1	PREDICTED: NADH dehydrogenase [ubiquinone] 1 alpha subcomplex subunit 9, mitochondrial [Ovis aries]	NDUFA9	42.96	0.808	0.679	0.638	0.877	0.798	0.75	1.415	1.307	1.193	1.141	0.183377	1.614	0.0020399	1.842	0.0020579
XP_014959879.1	PREDICTED: RUN and FYVE domain-containing protein 2 isoform X4 [Ovis aries]	--	50.089	0.631		1.053	0.704		1.004	1.857		1.039	1.014	0.93002	1.696	0.27806	1.72	0.30242
NP_008416.1	NADH dehydrogenase subunit 5 (mitochondrion) [Ovis aries]	ND5	68.367	0.708	0.683	0.637	0.977	0.863	0.754	1.324	1.265	1.103	1.279	0.040657	1.423	0.0185809	1.821	0.00069653
XP_004019198.2	PREDICTED: valacyclovir hydrolase isoform X1 [Ovis aries]	--	33.808	0.835	0.722	0.784	0.818	0.726	0.694	1.256	1.134	1.168	0.956	0.51888	1.59	0.00128216	1.52	0.00127692
XP_004008159.1	PREDICTED: NADH dehydrogenase [ubiquinone] 1 beta subcomplex subunit 2, mitochondrial [Ovis aries]	NDUFB2	12.211	0.79	0.856	0.623	0.857	0.978	0.671	1.301	1.274	1.197	1.104	0.54528	1.505	0.020596	1.662	0.0063554
XP_004012872.1	PREDICTED: CDGSH iron-sulfur domain-containing protein 3, mitochondrial [Ovis aries]	--	14.151			0.865			0.995			1.293	1.15		1.299		1.495
NP_001267633.1	peroxiredoxin-6 [Ovis aries]	Prdx6	25.067	0.862	0.713	0.755	0.894	0.74	0.767	1.294	1.13	1.111	1.03	0.73082	1.472	0.0067798	1.517	0.0048644
XP_004021754.1	PREDICTED: PDZ and LIM domain protein 3 isoform X1 [Ovis aries]	PDLIM3	39.348	0.524	0.458	0.452	0.809	0.601	0.68	1.905	1.605	1.703	1.457	0.019443	2.494	0.00077612	3.635	4.4002e-05
XP_004005253.2	PREDICTED: thymic stromal cotransporter homolog isoform X1 [Ovis aries]	--	57.482		0.985			1.004			1.162		1.019		1.157		1.18
XP_004008126.1	PREDICTED: aldose reductase [Ovis aries]	AKR1B1	35.915	0.923	0.947	0.968	1.025	0.992	1.006	1.03	1.094	1.144	1.065	0.0193369	1.081	0.072759	1.152	0.0136435
XP_012038560.1	PREDICTED: COP9 signalosome complex subunit 8 isoform X1 [Ovis aries]	--	23.243	0.907	0.892	0.966	0.859	0.963	0.928	1.205	1.173	1.101	0.995	0.89252	1.265	0.0054032	1.258	0.0031401
NP_001009421.1	thioredoxin [Ovis aries]	TXN	11.843	0.927	0.838	0.883	0.952	0.918	0.953	1.134	0.969	1.074	1.066	0.110303	1.125	0.07162	1.2	0.029484
XP_014957039.1	PREDICTED: serine/threonine-protein phosphatase PGAM5, mitochondrial isoform X2 [Ovis aries]	--	15.655		0.933			0.966			1.035		1.035		1.071		1.109
XP_011954329.1	PREDICTED: fibulin-5 isoform X2 [Ovis aries]	FBLN5	50.178	0.932	0.952	0.986	0.983	1.153	1.04	1.365	1.453	1.392	1.107	0.115122	1.326	0.0048375	1.467	0.000100438
XP_004015238.1	PREDICTED: cytochrome c oxidase subunit 6B1 [Ovis aries]	COX6B1	10.186	0.698	0.698	0.639	0.87	0.925	0.696	1.55	1.438	1.194	1.224	0.098637	1.679	0.0110434	2.055	0.00099757
XP_004005781.1	PREDICTED: trifunctional enzyme subunit beta, mitochondrial isoform X2 [Ovis aries]	HADHB	51.339	0.787	0.711	0.731	0.918	0.78	0.764	1.371	1.075	1.06	1.105	0.21306	1.424	0.026321	1.573	0.0073421
XP_011963743.1	PREDICTED: catechol O-methyltransferase isoform X1 [Ovis aries]	--	8.2914		0.903			1.022			1.166		1.132		1.141		1.291
XP_014953531.1	PREDICTED: LOW QUALITY PROTEIN: von Willebrand factor A domain-containing protein 8 isoform X1 [Ovis aries]	--	213.38	0.751	1.029		0.819	0.962		1.554	1.188		1.001	0.96134	1.54	0.112778	1.54	0.170045
NP_001116164.1	5'-AMP-activated protein kinase subunit gamma-3 [Ovis aries]	PRKAG3	51.02		0.768	1.054		1.023	0.881		1.029	1.091	1.045	0.78796	1.113	0.30456	1.164	0.41656
XP_012042464.2	PREDICTED: LOW QUALITY PROTEIN: mitochondrial amidoxime-reducing component 1 isoform X1 [Ovis aries]	--	46.275		1.023	0.866		1.045	1.125		1.278	1.246	1.149	0.26068	1.163	0.06018	1.336	0.073601
XP_012011762.1	PREDICTED: cytochrome P450 20A1 isoform X1 [Ovis aries]	--	57.174	0.995	0.951	0.998	1.067	1.025	1.119	1.285	1.173	1.362	1.091	0.044021	1.19	0.026636	1.298	0.0049796
XP_004020745.2	PREDICTED: 39S ribosomal protein L28, mitochondrial isoform X1 [Ovis aries]	--	32.24		0.962			0.856			1.287		0.89		1.504		1.338
XP_004019479.1	PREDICTED: NADH dehydrogenase [ubiquinone] 1 subunit C2 [Ovis aries]	--	14.209	0.782	0.821	0.716	0.95	0.918	0.836	1.347	1.116	1.262	1.166	0.049936	1.378	0.0089618	1.606	0.0022767
XP_012026611.2	PREDICTED: LOW QUALITY PROTEIN: EGF-containing fibulin-like extracellular matrix protein 1 isoform X1 [Ovis aries]	--	53.991	0.736	0.721	0.777	1.09	0.887	0.909	1.251	1.281	1.43	1.292	0.021376	1.373	0.0142426	1.774	0.00025943
XP_004007030.1	PREDICTED: 2-amino-3-ketobutyrate coenzyme A ligase, mitochondrial [Ovis aries]	--	44.944	0.928	0.762	0.888	0.843	0.865	0.989	1.243	1.256	1.149	1.046	0.58396	1.353	0.0059423	1.415	0.0060817
XP_011960203.2	PREDICTED: tripartite motif-containing protein 72 isoform X1 [Ovis aries]	--	39.687	0.87	0.815	0.81	0.968	0.882	0.882	1.312	1.253	1.255	1.095	0.079061	1.398	0.00062086	1.531	9.9749e-05
XP_011960453.1	PREDICTED: glycine cleavage system H protein, mitochondrial [Ovis aries]	--	14.476	0.95	0.817		1.006	0.913		1.226	1.266		1.086	0.44688	1.299	0.035899	1.41	0.046115
XP_014957984.1	PREDICTED: acyl-CoA dehydrogenase family member 9, mitochondrial isoform X1 [Ovis aries]	--	53.231	0.979	0.972	0.992	0.921	0.95	0.931	1.145	1.083	1.055	0.952	0.0106426	1.172	0.0036017	1.116	0.0119204
XP_004014681.1	PREDICTED: ubiquitin-conjugating enzyme E2 variant 1 isoform X3 [Ovis aries]	--	16.495	1.002	0.981	0.949	1.047	0.995	1.006	1.028	1.134	1.143	1.04	0.154315	1.084	0.099416	1.127	0.034138
XP_014956638.1	PREDICTED: protein kinase C and casein kinase substrate in neurons protein 3 [Ovis aries]	PACSIN3	48.735	0.925	0.886	0.874	0.968	1.005	1.025	1.125	1.084	1.128	1.117	0.0100003	1.113	0.0071024	1.243	0.00052275
XP_012037822.1	PREDICTED: high mobility group nucleosome-binding domain-containing protein 3 isoform X3 [Ovis aries]	--	13.295	0.945	0.927	0.993	0.767	0.927	0.914	1.33	1.269	1.25	0.91	0.2051	1.476	0.0035241	1.343	0.00043994
XP_004004403.1	PREDICTED: GTP:AMP phosphotransferase AK3, mitochondrial isoform X1 [Ovis aries]	AK3	25.698	0.846	0.783	0.807	0.9	0.852	0.872	1.411	1.355	1.354	1.077	0.0537	1.57	2.3681e-05	1.691	3.852e-05
XP_004004006.1	PREDICTED: low molecular weight phosphotyrosine protein phosphatase isoform X5 [Ovis aries]	ACP1	18.115	0.92	0.919	0.768	0.829	0.855	0.913	1.311	1.043	1.121	0.996	0.98724	1.338	0.0171956	1.333	0.033861
XP_004022966.2	PREDICTED: acyl carrier protein, mitochondrial isoform X1, partial [Ovis aries]	--	15.997	0.769	0.749	0.52	0.915	0.808	0.647	1.398	1.197	1.255	1.163	0.38972	1.624	0.0114159	1.889	0.0084444
XP_004010466.1	PREDICTED: ER membrane protein complex subunit 4 [Ovis aries]	--	20.086	0.821		1.058	1.028		1.013	1.138		1.094	1.086	0.5493	1.094	0.051297	1.188	0.29584
XP_004002927.1	PREDICTED: omega-amidase NIT2 isoform X1 [Ovis aries]	NIT2	31.088	0.942	1.074	1.044	0.975	1.03	1.029	1.182	1.09	1.126	0.992	0.8758	1.12	0.0190199	1.11	0.084236
XP_012030063.1	PREDICTED: SH3 and cysteine-rich domain-containing protein 3 isoform X2 [Ovis aries]	--	37.131	0.901			0.917			1.301			1.018		1.419		1.444
XP_004002367.1	PREDICTED: ATP synthase F(0) complex subunit B1, mitochondrial isoform X1 [Ovis aries]	ATP5PB	28.73	0.753	0.661	0.721	0.87	0.761	0.797	1.353	1.237	1.174	1.137	0.079122	1.55	0.00154364	1.763	0.00055636
XP_004021301.3	PREDICTED: LOW QUALITY PROTEIN: alpha/beta hydrolase domain-containing protein 11 isoform X1 [Ovis aries]	--	33.285	0.977	0.993	0.937	0.967	0.885	0.893	1.237	1.133	1.078	0.944	0.154915	1.256	0.0098234	1.186	0.0180207
XP_004013031.1	PREDICTED: band 3 anion transport protein isoform X3 [Ovis aries]	--	95.754			0.654			0.888			1.476	1.358		1.662		2.257
XP_004005149.1	PREDICTED: E3 ubiquitin-protein ligase TRIM63 isoform X1 [Ovis aries]	TRIM63	40.266	0.854	0.948	0.887	1.016	0.929	1.112	1.334	1.082	1.055	1.137	0.103539	1.135	0.24314	1.291	0.035622
XP_014960762.1	PREDICTED: BOLA class I histocompatibility antigen, alpha chain BL3-7-like isoform X1 [Ovis aries]	--	26.313		0.505	0.837		0.592	0.788		1.001	0.838	1.028	0.88074	1.333	0.22352	1.37	0.32906
XP_014955647.1	PREDICTED: LOW QUALITY PROTEIN: adenine phosphoribosyltransferase isoform X1, partial [Ovis aries]	--	22.887	0.952	1.012		0.969	0.941		1.048	1.055		0.973	0.50208	1.101	0.023483	1.071	0.154477
XP_004008104.1	PREDICTED: adenosylhomocysteinase 3 isoform X4 [Ovis aries]	--	56.28	0.727			0.743			1.73			1.022		2.328		2.38
XP_014955688.1	PREDICTED: LOW QUALITY PROTEIN: ryanodine receptor 1 isoform X1 [Ovis aries]	--	564.52	0.718	0.664	0.648	0.906	0.78	0.774	1.38	1.207	1.194	1.212	0.033505	1.537	0.0034162	1.863	0.00037711
XP_004012638.1	PREDICTED: complement component 1 Q subcomponent-binding protein, mitochondrial [Ovis aries]	C1QBP	30.46	0.858	0.833	0.791	0.808	0.731	0.791	1.33	1.242	1.224	0.939	0.175304	1.629	0.00025661	1.529	0.00026116
XP_014950782.1	PREDICTED: protein phosphatase 1 regulatory subunit 3A [Ovis aries]	PPP1R3A	124.82	0.823	0.789	0.785	0.995	0.938	0.985	1.187	1.158	1.177	1.217	0.00113626	1.207	0.00065792	1.469	2.0361e-05
XP_004005608.2	PREDICTED: 39S ribosomal protein L41, mitochondrial isoform X1 [Ovis aries]	--	19.408		0.925	0.872		0.903	0.837		1.08	1.092	0.968	0.56846	1.248	0.028457	1.209	0.024076
XP_012043825.1	PREDICTED: phosphotriesterase-related protein [Ovis aries]	PTER	39.117	0.844	0.721	0.716	0.797	0.781	0.808	1.22	1.204	1.252	1.046	0.4304	1.541	4.4844e-06	1.612	0.00094197
XP_011997660.1	PREDICTED: NADH dehydrogenase [ubiquinone] 1 beta subcomplex subunit 3 [Ovis aries]	NDUFB3	11.127	0.809	0.753	0.767	0.864	0.783	0.795	1.275	1.31	1.072	1.049	0.27812	1.498	0.0045645	1.57	0.0025191
XP_004002420.1	PREDICTED: calsequestrin-2 [Ovis aries]	CASQ2	49.919	0.745	0.71	0.716	0.982	0.903	0.961	1.624	1.643	1.609	1.311	0.00075813	1.713	3.5649e-05	2.246	4.5972e-07
XP_012042750.1	PREDICTED: ubiquitin carboxyl-terminal hydrolase 25 isoform X11 [Ovis aries]	--	104.89			0.873			0.943			1.223	1.08		1.297		1.401
XP_004020444.1	PREDICTED: thioredoxin-like protein 4A isoform X1 [Ovis aries]	TXNL4A	16.8	0.937	0.75	0.844	0.929	0.746	0.794	1.075	0.836	1.155	0.976	0.79848	1.242	0.146797	1.211	0.186682
XP_014954382.1	PREDICTED: monocarboxylate transporter 4 isoform X1 [Ovis aries]	SLC16A3	49.479		0.644	0.663		0.83	0.734		1.084	1.024	1.197	0.106478	1.348	0.047384	1.613	0.0044442
XP_014951627.1	PREDICTED: platelet-derived growth factor receptor beta isoform X3 [Ovis aries]	PDGFRB	123.38	0.949	0.976	0.609	0.93	1.067	0.744	1.303	0.983	1.118	1.082	0.65376	1.242	0.17202	1.343	0.147282
XP_014947111.1	PREDICTED: LOW QUALITY PROTEIN: anoctamin-7 [Ovis aries]	--	114.98			0.809			0.747			1.286	0.923		1.722		1.59
XP_014947455.1	PREDICTED: epidermal growth factor receptor substrate 15 isoform X2 [Ovis aries]	--	100.87	0.993			0.975			1.059			0.982		1.086		1.066
XP_004017895.3	PREDICTED: mannose-6-phosphate isomerase [Ovis aries]	--	46.326	0.627	0.627	0.653	0.752	0.568	0.587	1.606	1.176	1.21	1	0.93806	2.093	0.0052206	2.093	0.0184553
XP_011955847.1	PREDICTED: muscular LMNA-interacting protein isoform X5 [Ovis aries]	--	95.272	0.818	0.737	0.746	0.931	0.78	0.839	1.272	1.411	1.374	1.108	0.172441	1.591	0.00148201	1.763	0.00023691
XP_012041870.1	PREDICTED: lysosomal alpha-glucosidase isoform X1 [Ovis aries]	--	103.09	0.888	0.856	0.786	0.812	0.845	0.879	1.138	1.03	1.18	1.002	0.945	1.32	0.0040555	1.323	0.0067758
XP_014953529.1	PREDICTED: LOW QUALITY PROTEIN: N-alpha-acetyltransferase 16, NatA auxiliary subunit isoform X1 [Ovis aries]	--	100.99	0.984	1.051	0.87	0.969	0.891	0.958	1.143	1.157	1.019	0.97	0.671	1.178	0.027979	1.143	0.121124
XP_011956397.1	PREDICTED: coiled-coil alpha-helical rod protein 1 isoform X4 [Ovis aries]	--	85.199	0.635	0.554	0.672	1.076	1.028	0.982	1.755	1.683	1.713	1.658	0.0012844	1.669	6.0226e-05	2.768	6.1786e-05
XP_011958398.1	PREDICTED: protein FAM45A isoform X1 [Ovis aries]	--	27.885			0.939			0.949			1.13	1.011		1.191		1.203
XP_014954202.1	PREDICTED: LOW QUALITY PROTEIN: alpha-sarcoglycan [Ovis aries]	--	42.459	0.838	0.667	0.763	1.058	0.806	0.912	1.24	1.224	1.117	1.224	0.123278	1.29	0.038121	1.579	0.003399
XP_014954360.1	PREDICTED: intercellular adhesion molecule 2 isoform X2 [Ovis aries]	--	27.51	0.821	0.823	0.79	0.915	0.877	1.017	1.196	1.135	1.188	1.154	0.037037	1.253	0.008461	1.446	6.167e-05
XP_014951368.1	PREDICTED: perilipin-4 isoform X1 [Ovis aries]	--	101.18	0.535	0.439	0.497	0.818	0.629	0.649	1.65	1.075	1.096	1.425	0.025583	1.823	0.022457	2.598	0.0034382
XP_014952517.1	PREDICTED: protein PIGBOS1 isoform X1 [Ovis aries]	--	6.3143	0.957			0.905			1.17			0.946		1.293		1.223
XP_014953870.1	PREDICTED: charged multivesicular body protein 6 isoform X1 [Ovis aries]	--	27.64			0.972			0.992			1.04	1.021		1.048		1.07
XP_012030511.1	PREDICTED: liprin-beta-1 isoform X7 [Ovis aries]	--	109.79	0.928	0.901	1.066	0.918	0.842	1.047	1.124	0.972	1.08	0.97	0.71426	1.131	0.176864	1.097	0.2386
XP_011993027.1	PREDICTED: nebulin isoform X26 [Ovis aries]	--	853.91		0.753			0.779			1.295		1.035		1.662		1.72
XP_012041221.1	PREDICTED: dehydrogenase/reductase SDR family member 7B isoform X3 [Ovis aries]	--	33.528	0.734	0.773	0.743	0.971	0.87	0.92	1.359	1.213	1.141	1.227	0.0044817	1.345	0.0081004	1.65	0.00074063
XP_012016895.1	PREDICTED: carnitine O-acetyltransferase isoform X2 [Ovis aries]	--	68.793	0.645	0.579	0.519	0.855	0.682	0.628	1.391	1.106	0.979	1.242	0.130065	1.606	0.027022	1.994	0.0047786
XP_004015368.1	PREDICTED: LOW QUALITY PROTEIN: reticulon-2 isoform X1 [Ovis aries]	--	51.033	0.672	0.54	0.662	0.937	0.737	0.725	1.38	1.178	1.225	1.28	0.087757	1.577	0.0085591	2.019	0.00115911
XP_014949916.1	PREDICTED: atlastin-2 isoform X2 [Ovis aries]	--	60.756	0.825	0.73	0.736	0.968	0.819	0.858	1.288	1.279	1.304	1.155	0.088039	1.464	0.0166775	1.69	0.0057002
XP_012030929.1	PREDICTED: potassium voltage-gated channel subfamily A member 6 isoform X1 [Ovis aries]	--	21.656			0.697			0.66			1.091	0.947		1.653		1.565
XP_014948627.1	PREDICTED: glyoxylate reductase/hydroxypyruvate reductase isoform X1 [Ovis aries]	--	30.133	0.889	0.906	0.883	0.893	0.969	0.873	1.314	1.119	1.248	1.021	0.57078	1.346	0.0065552	1.375	0.0027565
XP_014948100.1	PREDICTED: glycogenin-1 isoform X2 [Ovis aries]	--	32.464	0.726			0.727			1.234			1.001		1.697		1.7
XP_004013795.2	PREDICTED: alpha-enolase isoform X2 [Ovis aries]	ENO1	49.302	0.607	0.509	0.616	0.886	0.797	0.702	1.649	1.353	1.402	1.377	0.024764	1.847	0.0024844	2.543	0.00041841
XP_014958993.1	PREDICTED: BCL2/adenovirus E1B 19 kDa protein-interacting protein 3 isoform X2 [Ovis aries]	--	20.103	0.616	0.55	0.566	0.724	0.749	0.752	1.367	1.403	1.193	1.285	0.0022242	1.781	0.00037604	2.288	0.000164297
XP_011960343.1	PREDICTED: dihydroxyacetone phosphate acyltransferase isoform X2 [Ovis aries]	--	72.011		0.984	1.029		1.039	1.013		1.12	1.055	1.019	0.52988	1.06	0.21676	1.08	0.174537
NP_001171150.1	NADH dehydrogenase [ubiquinone] 1 beta subcomplex subunit 8, mitochondrial [Ovis aries]	--	21.712	0.851	0.767	0.657	1.011	0.898	0.825	1.192	1.311	1.107	1.202	0.123555	1.32	0.021941	1.587	0.0065966
XP_004013197.1	PREDICTED: dual specificity mitogen-activated protein kinase kinase 6 isoform X1 [Ovis aries]	--	37.534	0.865	0.859	0.856	0.894	0.753	0.846	1.515	1.088	1.395	0.966	0.543	1.604	0.0140583	1.55	0.049982
XP_004015131.1	PREDICTED: proteasome subunit beta type-10 [Ovis aries]	PSMB10	28.984	0.766			0.916			1.238			1.196		1.352		1.616
XP_004017330.1	PREDICTED: electron transfer flavoprotein-ubiquinone oxidoreductase, mitochondrial isoform X1 [Ovis aries]	ETFDH	68.623	0.674			0.81			1.564			1.202		1.931		2.32
XP_014953780.1	PREDICTED: A-kinase anchor protein 1, mitochondrial isoform X1 [Ovis aries]	--	94.641	0.911	0.903	0.963	1	0.963	0.986	0.971	1.133	1.066	1.062	0.058078	1.075	0.20228	1.142	0.056444
XP_014955166.1	PREDICTED: LOW QUALITY PROTEIN: acetyl-coenzyme A synthetase 2-like, mitochondrial [Ovis aries]	--	73.956	0.948	0.959	1.012	0.99	0.901	0.924	1.105	1.151	1.184	0.964	0.34914	1.222	0.0043593	1.178	0.004443
XP_004004850.1	PREDICTED: inactive phospholipase C-like protein 1 isoform X1 [Ovis aries]	--	113.01	0.773	0.833	0.938	0.912	0.98	0.901	1.24	1.247	1.287	1.098	0.197695	1.351	0.00046094	1.483	0.0022995
XP_004008027.1	PREDICTED: 2-oxoglutarate dehydrogenase, mitochondrial isoform X3 [Ovis aries]	OGDH	115.96		0.743	0.633		0.741	0.646		1.127	1.042	1.008	0.941	1.564	0.029639	1.576	0.035963
XP_004022826.2	PREDICTED: argininosuccinate lyase isoform X1 [Ovis aries]	--	50.376	0.784	0.712	0.763	0.971	0.912	0.93	1.361	1.435	1.364	1.245	0.0029965	1.479	0.000101293	1.842	5.6518e-05
XP_011960379.1	PREDICTED: cytochrome c oxidase assembly factor 6 homolog isoform X2 [Ovis aries]	--	9.4025		0.834	0.775		0.923	1.028		1.219	1.22	1.213	0.098541	1.25	0.149803	1.516	0.055916
XP_012030301.1	PREDICTED: myosin-binding protein C, slow-type isoform X13 [Ovis aries]	--	134.1		0.752	0.564		0.893	0.312		0.978	1.497	0.916	0.73706	2.054	0.28114	1.881	0.137404
XP_014953668.1	PREDICTED: sacsin isoform X2 [Ovis aries]	--	518.05	0.975			0.967			1.069			0.992		1.105		1.096
XP_014959145.1	PREDICTED: vesicle-associated membrane protein-associated protein A isoform X3 [Ovis aries]	--	27.828		0.932	0.925		0.982	1.019		1.095	1.069	1.078	0.058561	1.081	0.070803	1.165	0.0067161
XP_011979707.1	PREDICTED: hsp90 co-chaperone Cdc37-like 1 isoform X2 [Ovis aries]	--	35.486	0.991	0.912	0.959	1.009	0.977	0.951	1.103	1.167	1.183	1.026	0.42684	1.176	0.0041404	1.206	0.0043445
XP_014952483.1	PREDICTED: LOW QUALITY PROTEIN: serine beta-lactamase-like protein LACTB, mitochondrial isoform X1 [Ovis aries]	--	61.423	0.966		0.683	0.833		0.901	1.223		1.173	1.052	0.75164	1.382	0.0183041	1.453	0.156103
XP_004017119.1	PREDICTED: UPF0489 protein C5orf22 homolog [Ovis aries]	C5orf22	50.085	1.056		0.829	0.938		1.038	1.154		0.943	1.048	0.7245	1.061	0.67114	1.112	0.56134
XP_012030900.1	PREDICTED: COP9 signalosome complex subunit 7a [Ovis aries]	COPS7A	30.313	0.925	0.901	0.895	0.881	0.85	0.872	1.171	1.23	1.161	0.957	0.038905	1.368	0.00011761	1.309	0.000199303
XP_014955966.1	PREDICTED: LOW QUALITY PROTEIN: transcription factor E2F4 isoform X1 [Ovis aries]	--	43.252		0.945			1.011			1.092		1.07		1.08		1.156
XP_012031008.1	PREDICTED: bcl-2-like protein 13 isoform X6 [Ovis aries]	--	8.7097	0.886			0.937			1.258			1.058		1.343		1.42
XP_014949345.1	PREDICTED: LOW QUALITY PROTEIN: adhesion G-protein coupled receptor D2 isoform X1, partial [Ovis aries]	--	93.982	0.784		0.799	1.058		0.972	1.447		1.424	1.282	0.029362	1.414	0.0150627	1.814	0.00043707
XP_004021201.1	PREDICTED: sarcalumenin isoform X1 [Ovis aries]	--	54.457	0.963	0.938	0.968	1.02	0.999	1.039	1.08	1.061	1.14	1.066	0.0130042	1.073	0.045399	1.144	0.0048411
XP_011955817.1	PREDICTED: heat shock 70 kDa protein 1A/1B isoform X1 [Ovis aries]	--	70.242	0.613	0.514	0.591	0.828	0.615	0.68	1.747	1.428	1.478	1.236	0.11388	2.192	0.00182216	2.708	0.00026352
XP_014948323.1	PREDICTED: LOW QUALITY PROTEIN: striated muscle preferentially expressed protein kinase isoform X1 [Ovis aries]	--	196.85	0.855	0.835	0.775	1.013	0.858	0.956	1.068	1.139	1.159	1.147	0.076019	1.191	0.032136	1.366	0.00128194
XP_014949360.1	PREDICTED: WD repeat-containing protein 43 isoform X1 [Ovis aries]	--	72.349		0.912			1.01			1.207		1.107		1.195		1.323
XP_011957494.1	PREDICTED: EH domain-containing protein 1 isoform X1 [Ovis aries]	--	53.62	0.934	0.968	0.971	0.943	1.023	0.958	1.034	1.048	1.038	1.018	0.57222	1.067	0.060457	1.086	0.0032223
XP_012029371.1	PREDICTED: protein phosphatase 1 regulatory subunit 12A isoform X1 [Ovis aries]	--	115.15		1.041	0.931		0.898	1.086		1.251	1.272	1.006	0.98002	1.272	0.124204	1.279	0.04814
XP_014958055.1	PREDICTED: LOW QUALITY PROTEIN: dystonin isoform X1 [Ovis aries]	--	625.5	0.948	0.91	1.041	0.953	0.955	0.977	1.102	1.029	0.97	0.995	0.93898	1.075	0.133295	1.07	0.28078
XP_004004668.1	PREDICTED: kelch-like protein 41 [Ovis aries]	KLHL41	68.035	1.004	0.938	0.991	0.97	0.935	0.898	1.262	1.285	1.275	0.956	0.21084	1.364	0.000175256	1.303	0.00024379
XP_014949113.1	PREDICTED: trans-2-enoyl-CoA reductase, mitochondrial isoform X3 [Ovis aries]	--	33.566		0.863	0.895		0.835	0.851		1.099	1.128	0.959	0.17934	1.321	0.0033384	1.267	0.0088371
XP_004002540.1	PREDICTED: proteasome subunit beta type-4 [Ovis aries]	PSMB4	28.973	0.953	1	0.896	0.954	0.947	0.923	0.976	1.05	1.033	0.991	0.8241	1.083	0.030705	1.074	0.138083
XP_014958951.1	PREDICTED: transforming acidic coiled-coil-containing protein 2 isoform X15 [Ovis aries]	--	281.19	0.869			0.913			1.282			1.051		1.404		1.475
XP_004014545.2	PREDICTED: alpha-1-syntrophin [Ovis aries]	--	53.963	0.539	0.564	0.791	0.839	0.871	0.821	1.645	1.315	1.214	1.336	0.130183	1.649	0.0060184	2.204	0.0062375
XP_004006455.1	PREDICTED: LOW QUALITY PROTEIN: ATP-dependent 6-phosphofructokinase, muscle type isoform X1 [Ovis aries]	--	93.249	0.658	0.572	0.534	0.872	0.75	0.693	1.379	1.217	1.067	1.312	0.041057	1.582	0.010235	2.077	0.0016236
XP_011961847.1	PREDICTED: dystrophin isoform X5 [Ovis aries]	--	424.12	0.859	0.835		0.986	0.952		1.164	1.134		1.144	0.026979	1.186	0.0160634	1.357	0.0039638
XP_011954053.1	PREDICTED: snurportin-1 [Ovis aries]	--	41.378		0.906			0.913			1.108		1.008		1.214		1.223
XP_014954969.1	PREDICTED: probable aminopeptidase NPEPL1 isoform X1 [Ovis aries]	--	58.526	0.962	0.86	0.881	1.026	1.013	0.954	1.149	1.123	1.118	1.107	0.065679	1.133	0.0064608	1.254	0.0029184
XP_014955742.1	PREDICTED: LOW QUALITY PROTEIN: glioma tumor suppressor candidate region gene 1 protein isoform X1 [Ovis aries]	--	167.74	0.744	0.744		0.947	1.005		1.372	1.404		1.312	0.0118188	1.422	0.0080792	1.866	0.00034083
XP_014959939.1	PREDICTED: LOW QUALITY PROTEIN: calcium/calmodulin-dependent protein kinase type II subunit gamma isoform X1 [Ovis aries]	--	67.556	0.817	0.809	0.743	0.984	0.813	0.821	1.391	1.255	1.368	1.105	0.23282	1.533	0.003515	1.694	0.00027748
XP_014947507.1	PREDICTED: adenylate kinase 4, mitochondrial [Ovis aries]	--	25.474	0.733	0.504	0.568	0.866	0.906	0.66	1.418	1.439	1.379	1.347	0.112143	1.742	0.029843	2.347	0.016103
XP_012043676.1	PREDICTED: coiled-coil domain-containing protein 7 isoform X5 [Ovis aries]	--	54.604			0.53			0.515			1.281	0.972		2.487		2.417
NP_001120750.1	ADP/ATP translocase 1 [Ovis aries]	--	32.88	0.631	0.527	0.562	0.85	0.723	0.724	1.544	1.39	1.376	1.335	0.0184191	1.876	0.00063774	2.506	0.000139254
XP_014959911.1	PREDICTED: calcium uptake protein 1, mitochondrial isoform X4 [Ovis aries]	--	54.406	0.99	1.011	0.998	0.999	1.025	1.007	1.102	1.127	1.175	1.011	0.33828	1.123	0.0046439	1.135	0.003076
XP_004012792.1	PREDICTED: transmembrane protein 11, mitochondrial [Ovis aries]	TMEM11	21.478		0.877			0.915			1.171		1.043		1.28		1.335
XP_004003082.2	PREDICTED: LOW QUALITY PROTEIN: transcription factor HES-1 [Ovis aries]	--	24.371			0.929			0.766			1.554	0.825		2.029		1.673
XP_004007922.1	PREDICTED: transcription factor EC isoform X3 [Ovis aries]	--	31.653	0.863			0.954			1.19			1.105		1.247		1.379
XP_004022534.1	PREDICTED: mitochondrial import inner membrane translocase subunit Tim8 A [Ovis aries]	TIMM8A	11.014	0.932	0.925	0.962	0.893	0.906	0.843	1.235	1.072	1.034	0.937	0.060116	1.265	0.0165439	1.185	0.039601
XP_012042114.1	PREDICTED: T-complex protein 1 subunit theta isoform X1 [Ovis aries]	--	60.203	0.894	0.956	0.831	1.054	1.083	0.932	1.27	1.264	1.274	1.145	0.093358	1.241	0.042242	1.42	0.0129598
XP_004006403.1	PREDICTED: methyltransferase-like protein 7A isoform X1 [Ovis aries]	--	28.422		0.591	0.573		0.698	0.639		1.361	1.465	1.149	0.098643	2.114	0.0058423	2.428	0.0020217
XP_012034368.1	PREDICTED: Rieske domain-containing protein [Ovis aries]	RFESD	18.037	0.853			0.901			1.133			1.056		1.257		1.328
XP_014957281.1	PREDICTED: cytochrome c oxidase subunit 5A, mitochondrial isoform X1 [Ovis aries]	--	22.161	0.802	0.762	0.547	0.939	0.786	0.63	1.382	1.289	1.184	1.116	0.54488	1.637	0.0152019	1.826	0.0086637
XP_012034381.1	PREDICTED: leucyl-cystinyl aminopeptidase isoform X1 [Ovis aries]	LNPEP	116.99	0.851	0.859		0.976	0.966		1.213	1.255		1.136	0.0029786	1.271	0.0054622	1.443	0.0023039
XP_004002772.1	PREDICTED: transmembrane and coiled-coil domain-containing protein 1 [Ovis aries]	TMCO1	21.175		0.934	1.005		0.974	1.002		1.135	1.031	1.019	0.66918	1.096	0.21176	1.117	0.20968
XP_012035589.1	PREDICTED: ecto-ADP-ribosyltransferase 3 isoform X9 [Ovis aries]	--	38.985	0.408			0.669			1.947			1.64		2.91		4.772
XP_014959606.1	PREDICTED: eukaryotic elongation factor 2 kinase isoform X2 [Ovis aries]	--	81.466	0.96	0.943	0.919	0.846	0.968	0.921	1.2	1.111	1.14	0.969	0.47308	1.262	0.0067608	1.223	0.00150041
XP_014956566.1	PREDICTED: glucose 1,6-bisphosphate synthase isoform X2 [Ovis aries]	--	69.92	0.73	0.647	0.578	0.749	0.656	0.706	1.475	1.295	1.278	1.08	0.36138	1.918	0.00040138	2.071	0.00085847
XP_014958495.1	PREDICTED: troponin I, fast skeletal muscle isoform X1 [Ovis aries]	--	26.111	0.947	0.808	0.849	0.906	0.847	0.828	1.143	1.096	1.093	0.991	0.89802	1.291	0.00112333	1.28	0.0071597
XP_012044482.1	PREDICTED: agouti-signaling protein isoform X1 [Ovis aries]	LOC101111988	14.818	0.841	0.684	0.478	1.005	0.733	0.609	1.05	1.073	1.245	1.172	0.50036	1.435	0.071197	1.681	0.035175
XP_004015286.2	PREDICTED: delta(3,5)-Delta(2,4)-dienoyl-CoA isomerase, mitochondrial [Ovis aries]	--	38.665	0.737	0.725	0.68	0.73	0.765	0.69	1.547	1.351	1.132	1.02	0.63886	1.844	0.0031427	1.881	0.0026364
XP_014957168.1	PREDICTED: LOW QUALITY PROTEIN: acetyl-CoA carboxylase 2 isoform X1 [Ovis aries]	--	260.02			0.604			0.804			1.116	1.331		1.388		1.848
XP_011953174.1	PREDICTED: sarcoplasmic/endoplasmic reticulum calcium ATPase 2 isoform X2 [Ovis aries]	--	109.75	0.863	0.685	0.758	0.763	0.623	0.684	1.569	1.072	1.339	0.898	0.29534	1.923	0.0067008	1.726	0.0140564
NP_001119829.1	MICOS complex subunit MIC19 [Ovis aries]	CHCHD3	26.172	0.827	0.857	0.786	0.95	0.84	0.786	1.178	1.124	1.054	1.043	0.5517	1.303	0.0142246	1.359	0.00169832
XP_004018511.2	PREDICTED: glutathione peroxidase 1 [Ovis aries]	--	22.668	0.738	0.77	0.686	0.856	0.862	0.766	1.323	1.324	1.267	1.132	0.072122	1.576	0.00036462	1.784	9.7094e-05
XP_014949364.1	PREDICTED: LOW QUALITY PROTEIN: WD repeat-containing protein 92 isoform X1 [Ovis aries]	--	90.912	0.806	0.805	0.833	0.949	0.889	0.953	1.288	1.229	1.26	1.142	0.0062225	1.353	0.00032156	1.545	1.78867e-05
XP_004018030.1	PREDICTED: glutaredoxin-related protein 5, mitochondrial [Ovis aries]	GLRX5	16.771	0.821	0.813	0.816	1.039	0.809	0.805	1.084	1.211	1.189	1.083	0.48126	1.313	0.03754	1.422	0.0094771
XP_011950844.1	PREDICTED: dihydrolipoyllysine-residue acetyltransferase component of pyruvate dehydrogenase complex, mitochondrial [Ovis aries]	DLAT	69.099	0.703	0.581	0.497	0.847	0.652	0.594	1.391	1.097	0.944	1.175	0.33492	1.64	0.033445	1.927	0.0123797
XP_014960395.1	PREDICTED: histone deacetylase 6 isoform X3 [Ovis aries]	--	114.67	0.985	1.016	0.945	0.999	0.967	1.001	1.084	1.076	1.134	1.007	0.77074	1.11	0.0062759	1.118	0.0137187
XP_014952458.1	PREDICTED: L-2-hydroxyglutarate dehydrogenase, mitochondrial isoform X3 [Ovis aries]	--	44.846	0.876	0.796	0.806	0.924	0.725	0.807	1.329	1.026	1.07	0.991	0.87356	1.395	0.036016	1.382	0.020583
XP_014950697.1	PREDICTED: basic leucine zipper and W2 domain-containing protein 2 isoform X1 [Ovis aries]	--	48.147	0.834	0.794	0.746	0.976	0.933	0.901	1.261	1.241	1.24	1.184	0.0130622	1.332	0.00027528	1.576	0.000156879
XP_012029372.1	PREDICTED: protein phosphatase 1 regulatory subunit 12A isoform X2 [Ovis aries]	--	111.99	0.99			0.96			1.1			0.97		1.146		1.111
XP_014954296.1	PREDICTED: LOW QUALITY PROTEIN: dual specificity protein phosphatase 3 isoform X1 [Ovis aries]	--	20.504	0.93	0.83	0.803	0.978	0.878	0.898	1.085	1.034	1.005	1.075	0.25836	1.134	0.0333	1.219	0.0160376
XP_014958378.1	PREDICTED: ferritin heavy chain isoform X1 [Ovis aries]	--	17.61			0.784			0.783			0.954	0.999		1.218		1.217
XP_004014372.1	PREDICTED: prostaglandin F synthase 1 isoform X1 [Ovis aries]	--	36.819	0.358	0.371	0.401	0.392	0.398	0.409	1.524	0.778	0.847	1.061	0.166922	2.626	0.049238	2.787	0.044622
NP_001120753.1	CD81 antigen [Ovis aries]	CD81	25.779	0.828	0.718	0.856	0.955	0.881	1.098	1.349	1.368	1.314	1.221	0.076977	1.374	0.0079365	1.678	0.00070271
XP_014950281.1	PREDICTED: myosin light chain 6B [Ovis aries]	--	23.389	0.504	0.568	0.357	0.623	0.52	0.432	2.403	1.383	1.266	1.102	0.58114	3.208	0.0074624	3.535	0.0070989
XP_004015525.2	PREDICTED: pyruvate dehydrogenase phosphatase regulatory subunit, mitochondrial isoform X1 [Ovis aries]	--	93.819	0.854	0.772	0.778	0.92	0.828	0.841	1.287	1.266	1.203	1.077	0.183596	1.451	0.000642	1.562	0.00030384
XP_011958856.1	PREDICTED: oxysterol-binding protein-related protein 1 isoform X7 [Ovis aries]	--	49.825	0.92			0.945			1.125			1.027		1.19		1.223
XP_014950260.1	PREDICTED: monocarboxylate transporter 2 [Ovis aries]	SLC16A7	52.437	0.646			0.806			1.786			1.248		2.216		2.765
XP_014960446.1	PREDICTED: trimethyllysine dioxygenase, mitochondrial isoform X2 [Ovis aries]	TMLHE	49.805		0.851			0.918			1.026		1.079		1.118		1.206
XP_012024963.1	PREDICTED: MICOS complex subunit MIC60 isoform X7 [Ovis aries]	--	82.003	0.758	0.603	0.548	0.732	0.558	0.478	1.134	0.808	0.59	0.926	0.6257	1.432	0.20758	1.326	0.29262
XP_004005960.1	PREDICTED: coiled-coil-helix-coiled-coil-helix domain-containing protein 5 isoform X2 [Ovis aries]	--	12.431		0.743	0.769		0.799	0.85		1.096	1.184	1.091	0.13472	1.383	0.022576	1.508	0.0104582
XP_012043296.1	PREDICTED: probable carboxypeptidase PM20D1 isoform X1, partial [Ovis aries]	--	55.604	0.766	0.858		0.873	0.861		1.351	1.149		1.068	0.36098	1.442	0.04674	1.539	0.049061
XP_011960071.1	PREDICTED: CAAX prenyl protease 1 homolog isoform X3 [Ovis aries]	--	48.98			1.025			1.054			1.107	1.028		1.05		1.08
XP_014953777.1	PREDICTED: acetyl-CoA carboxylase 1 isoform X1 [Ovis aries]	--	270.43			0.816			0.888			1.245	1.088		1.402		1.526
XP_012015345.1	PREDICTED: myoglobin isoform X1 [Ovis aries]	MB	17.054	0.183	0.175	0.244	0.183	0.156	0.167	1.4	0.382	0.384	0.841	0.22188	4.281	0.101982	3.598	0.07032
XP_014954660.1	PREDICTED: epoxide hydrolase 1 [Ovis aries]	EPHX1	52.104	0.746	0.572	0.68	0.875	0.68	0.706	1.477	1.138	1.156	1.132	0.32718	1.668	0.0114415	1.887	0.0052588
XP_011950091.1	PREDICTED: serine/threonine-protein phosphatase 2A 65 kDa regulatory subunit A alpha isoform isoform X1 [Ovis aries]	PPP2R1A	62.048	1.008	0.967	0.981	0.976	1.018	0.966	1.049	1.066	1.055	1.001	0.95376	1.071	0.0146769	1.072	0.0058243
NP_001009778.1	retinal dehydrogenase 1 [Ovis aries]	ALDH1A1 ALDH1	54.824	0.555	0.423	0.396	0.559	0.413	0.473	1.595	0.811	1.064	1.052	0.71218	2.401	0.0171575	2.525	0.015521
XP_004012675.2	PREDICTED: superoxide dismutase [Cu-Zn] isoform X1 [Ovis aries]	--	19.099	0.898	0.749	0.753	0.895	0.8	0.744	1.238	1.058	1.152	1.016	0.84412	1.414	0.0078598	1.437	0.0083013
XP_004002040.1	PREDICTED: carnitine O-palmitoyltransferase 2, mitochondrial [Ovis aries]	CPT2	74.444	0.727	0.681	0.618	0.92	0.744	0.782	1.438	1.381	1.21	1.207	0.079203	1.647	0.0037439	1.989	0.00061743
XP_014953398.1	PREDICTED: LOW QUALITY PROTEIN: protein LYRIC isoform X1 [Ovis aries]	--	63.702	1.021	0.995	1.012	0.963	0.969	0.998	1.077	1.096	1.113	0.968	0.069159	1.122	0.00139855	1.085	0.0025393
XP_004013699.1	PREDICTED: cytochrome c oxidase protein 20 homolog isoform X1 [Ovis aries]	COX20	13.059	0.896		0.949	0.844		0.957	1.334		1.196	0.976	0.74564	1.405	0.054922	1.371	0.036362
XP_004018523.1	PREDICTED: inosine-5'-monophosphate dehydrogenase 2 isoform X2 [Ovis aries]	IMPDH2 IMPDH	55.762	1.024	1.01	0.95	0.951	0.945	0.856	1.289	1.215	1.189	0.922	0.118481	1.342	0.0021233	1.238	0.0030836
XP_004018788.1	PREDICTED: antigen peptide transporter 2 [Ovis aries]	TAP2	79.468			0.993			0.967			1.091	0.974		1.128		1.099
XP_014949673.1	PREDICTED: multivesicular body subunit 12B isoform X2 [Ovis aries]	MVB12B	32.115	1.003	0.818	1.114	1.071	0.758	0.997	1.035	1.548	1.09	0.963	0.78516	1.3	0.194319	1.251	0.23768
XP_011963546.1	PREDICTED: serpin A3-1-like, partial [Ovis aries]	--	21.936	0.885	0.802		0.917	0.935		1.381	1.239		1.098	0.20048	1.415	0.024519	1.553	0.026624
XP_011950154.1	PREDICTED: isochorismatase domain-containing protein 2 isoform X1 [Ovis aries]	ISOC2	21.736	0.683	0.798	0.705	0.965	0.983	0.913	1.529	1.503	1.447	1.309	0.0066589	1.566	8.1552e-05	2.049	0.000138864
XP_012033937.1	PREDICTED: ras-related protein Rap-1A [Ovis aries]	RAP1A	20.987	0.877	0.826	0.862	1.078	0.964	0.96	1.263	1.077	1.207	1.17	0.020401	1.182	0.052185	1.383	0.0031215
XP_014947265.1	PREDICTED: raftlin isoform X1 [Ovis aries]	--	73.951		0.805	0.863		1.028	0.972		1.223	1.254	1.199	0.055418	1.239	0.0198988	1.485	0.0086027
XP_004008527.1	PREDICTED: leydig cell tumor 10 kDa protein homolog [Ovis aries]	C19orf53	10.619	0.942	0.869		1.072	0.867		1.127	1.156		1.071	0.63228	1.177	0.2549	1.261	0.031561
XP_011950948.1	PREDICTED: glucose-6-phosphate translocase isoform X2 [Ovis aries]	SLC37A4	46.238		0.788			0.882			0.983		1.119		1.115		1.247
XP_012030413.1	PREDICTED: 3-mercaptopyruvate sulfurtransferase isoform X1 [Ovis aries]	--	33.209	0.852	0.755	0.855	1.063	0.84	0.891	1.059	1.053	1.041	1.135	0.20648	1.128	0.21774	1.281	0.026299
XP_004007802.1	PREDICTED: cytochrome c oxidase subunit NDUFA4 [Ovis aries]	NDUFA4	9.3547	0.781	0.72	0.704	0.96	0.876	0.849	1.401	1.41	1.373	1.218	0.0154413	1.558	0.00029795	1.898	3.9505e-05
XP_012038794.1	PREDICTED: NAD(P)H-hydrate epimerase [Ovis aries]	--	30.403	0.867	0.827	0.733	1.032	0.898	0.943	1.159	1.129	1.084	1.184	0.058277	1.174	0.023255	1.389	0.0035026
XP_004010846.2	PREDICTED: acylphosphatase-1 isoform X2 [Ovis aries]	--	11.46	0.932	0.963	0.83	1.008	0.809	0.919	1.07	0.946	0.964	1.004	0.9808	1.089	0.30236	1.094	0.20294
XP_012042448.2	PREDICTED: isoleucine--tRNA ligase, mitochondrial isoform X1 [Ovis aries]	IARS2	97.838	0.889	0.802	0.814	0.969	0.934	0.859	1.284	1.131	1.208	1.103	0.1122	1.312	0.0060602	1.446	0.00163809
XP_012034416.1	PREDICTED: peroxisomal NADH pyrophosphatase NUDT12 [Ovis aries]	NUDT12	52.133	0.964	0.849	0.777	0.941	0.928	0.805	1.166	1.129	1.184	1.032	0.69776	1.301	0.0068759	1.343	0.0095963
XP_004002884.1	PREDICTED: 1,4-alpha-glucan-branching enzyme [Ovis aries]	GBE1	80.957	0.837	0.875	0.899	0.902	0.904	1.006	1.277	1.182	1.201	1.077	0.152938	1.302	0.0035616	1.402	0.00042347
XP_004005861.1	PREDICTED: annexin A4 isoform X1 [Ovis aries]	--	35.93	0.951	0.931	0.933	0.986	0.924	0.954	1.083	1.065	1.071	1.017	0.44292	1.124	0.0037789	1.144	8.4133e-05
XP_012038484.1	PREDICTED: protein-L-isoaspartate(D-aspartate) O-methyltransferase isoform X7 [Ovis aries]	--	21.139	0.77	0.629	0.635	0.871	0.732	0.741	1.417	1.182	1.198	1.152	0.173399	1.62	0.003979	1.867	0.0020771
XP_014954594.1	PREDICTED: LOW QUALITY PROTEIN: immunoglobulin-like and fibronectin type III domain-containing protein 1 isoform X1 [Ovis aries]	--	196.18		0.769	0.447		0.595	0.496		0.822	0.77	0.897	0.8148	1.459	0.058637	1.309	0.38012
XP_004020161.1	PREDICTED: hypoxia-inducible factor 1-alpha inhibitor [Ovis aries]	--	40.347	1.023	0.949	0.926	0.951	0.92	0.948	1.124	1.122	1.049	0.973	0.44574	1.169	0.003421	1.137	0.026681
XP_011971446.1	PREDICTED: mimecan [Ovis aries]	OGN	34.16	1.028	0.911	0.906	1.037	0.948	1.044	1.155	1.002	1.157	1.065	0.28658	1.094	0.194278	1.165	0.07328
XP_004014680.1	PREDICTED: E3 ubiquitin-protein ligase RNF114 [Ovis aries]	RNF114	25.758	0.904			0.827			1.101			0.915		1.331		1.218
XP_014949340.1	PREDICTED: LOW QUALITY PROTEIN: prostaglandin E synthase 2 isoform X1 [Ovis aries]	--	41.742		0.885			0.847			1.163		0.957		1.373		1.314
XP_014950493.1	PREDICTED: tubulin alpha-8 chain isoform X1 [Ovis aries]	--	50.985	0.841	0.53	0.708	0.69	0.669	0.655	1.567	1.372	1.313	0.969	0.92578	2.111	0.000177789	2.045	0.007263
XP_014952342.1	PREDICTED: LOW QUALITY PROTEIN: epimerase family protein SDR39U1 isoform X1 [Ovis aries]	--	33.25	0.843		0.727	0.845		0.845	1.305		1.232	1.076	0.41052	1.501	0.004996	1.616	0.026064
XP_012033564.1	PREDICTED: isochorismatase domain-containing protein 1 isoform X1 [Ovis aries]	--	25.933		0.947	0.804		0.945	0.934		1.044	1.029	1.073	0.46296	1.103	0.0088579	1.184	0.171185
XP_004011198.2	PREDICTED: triadin isoform X1 [Ovis aries]	--	81.616	0.683	0.659	0.506	0.877	0.738	0.704	1.432	1.205	1.263	1.255	0.116601	1.682	0.0034761	2.11	0.0022021
XP_014947794.1	PREDICTED: brevican core protein [Ovis aries]	--	99.36	0.463	0.424	0.222	0.477	0.436	0.314	1.962	1.329	1.09	1.106	0.63688	3.57	0.0042169	3.95	0.0085354
XP_014953076.1	PREDICTED: LOW QUALITY PROTEIN: 5-oxoprolinase isoform X1 [Ovis aries]	--	138.51	0.919	0.988	0.935	0.951	0.934	0.894	1.228	1.171	1.258	0.978	0.47846	1.316	0.00060062	1.287	0.00114143
XP_004016963.1	PREDICTED: 28S ribosomal protein S36, mitochondrial [Ovis aries]	MRPS36	11.589	0.883	0.938		0.823	0.823		1.207	1.121		0.904	0.079601	1.414	0.0112197	1.278	0.03582
NP_001156527.1	tubulin alpha-4A chain [Ovis aries]	TUBA4A	49.924	0.724	0.706	0.801	0.92	0.89	1.017	1.457	1.413	1.383	1.267	0.0131229	1.504	0.00066405	1.906	9.9282e-05
XP_014953982.1	PREDICTED: synergin gamma isoform X17 [Ovis aries]	--	126.36	0.718			0.911			1.483			1.269		1.628		2.065
XP_004022052.1	PREDICTED: tetraspanin-7 [Ovis aries]	TSPAN7	27.559	0.928	0.964		0.915	0.942		1.102	1.17		0.982	0.5187	1.223	0.026255	1.201	0.035677
XP_014956538.1	PREDICTED: LOW QUALITY PROTEIN: protein kinase C delta-binding protein [Ovis aries]	--	27.074	0.5	0.609	0.544	0.91	0.727	0.913	1.875	1.406	1.564	1.543	0.0103436	1.9	0.0047642	2.931	0.00045872
XP_004005716.1	PREDICTED: NADH dehydrogenase [ubiquinone] 1 alpha subcomplex subunit 8 [Ovis aries]	NDUFA8	20.105	0.781	0.634	0.645	1.009	0.796	0.775	1.393	1.354	1.32	1.252	0.106682	1.576	0.0056215	1.974	0.00056355
XP_012036588.1	PREDICTED: uncharacterized protein C15orf52 homolog isoform X2 [Ovis aries]	--	47.04		0.719			0.924			1.205		1.285		1.304		1.676
XP_004017048.1	PREDICTED: molybdopterin synthase catalytic subunit isoform X1 [Ovis aries]	--	22.875	0.869	0.932	1.044	0.975	0.92	1.04	1.221	1.324	1.143	1.032	0.63626	1.257	0.0146386	1.296	0.0188563
XP_004002990.1	PREDICTED: rho GTPase-activating protein 31 [Ovis aries]	ARHGAP31	157.31	0.936		0.955	0.911		1.137	1.211		1.092	1.083	0.5759	1.125	0.4231	1.218	0.065364
XP_014959141.1	PREDICTED: NADH dehydrogenase [ubiquinone] flavoprotein 2, mitochondrial isoform X1 [Ovis aries]	--	29.516	0.76	0.754	0.625	0.845	0.712	0.724	1.464	1.336	1.202	1.066	0.48068	1.754	0.0020446	1.871	0.00184378
XP_012039947.1	PREDICTED: dolichyl-phosphate beta-glucosyltransferase isoform X2 [Ovis aries]	--	33.673	0.921	0.921		0.802	0.957		1.154	1.132		0.955	0.62844	1.3	0.0959	1.241	0.00198054
XP_004012980.1	PREDICTED: LOW QUALITY PROTEIN: bifunctional coenzyme A synthase [Ovis aries]	--	62.106	1		0.835	0.922		0.835	1.02		1.231	0.957	0.7312	1.281	0.148002	1.227	0.25786
NP_001138660.1	NADH dehydrogenase [ubiquinone] 1 alpha subcomplex subunit 12 [Ovis aries]	--	17.089	0.807	0.796	0.731	0.982	0.866	0.803	1.318	1.234	1.168	1.136	0.133043	1.403	0.0075226	1.594	0.00056266
XP_012041506.1	PREDICTED: signal transducer and activator of transcription 5B isoform X1 [Ovis aries]	--	90.016	0.884	0.89	0.953	0.971	0.962	0.938	1.265	1.024	1.001	1.053	0.11782	1.146	0.2246	1.206	0.08008
XP_012011890.1	PREDICTED: long-chain specific acyl-CoA dehydrogenase, mitochondrial isoform X1 [Ovis aries]	--	55.792	0.655	0.532	0.523	0.648	0.655	0.655	1.551	1.324	1.336	1.145	0.191419	2.151	0.0045161	2.463	0.00052111
XP_014952889.1	PREDICTED: laminin subunit alpha-2 isoform X5 [Ovis aries]	--	342.8	0.605		0.441	0.791		0.612	1.384		1.234	1.341	0.28098	1.866	0.046276	2.503	0.031296
XP_011952835.1	PREDICTED: ELMO domain-containing protein 2 [Ovis aries]	--	34.83			0.879			0.853			1.654	0.97		1.939		1.882
XP_004005372.1	PREDICTED: probable ATP-dependent RNA helicase DDX58 [Ovis aries]	DDX58	107.63			0.94			0.992			1.142	1.055		1.151		1.215
XP_004014685.2	PREDICTED: adenylyltransferase and sulfurtransferase MOCS3 [Ovis aries]	--	49.724	0.904			0.959			1.137			1.061		1.186		1.258
XP_004017352.1	PREDICTED: LOW QUALITY PROTEIN: splicing factor, suppressor of white-apricot homolog isoform X1 [Ovis aries]	--	108.84			0.787			0.826			1.048	1.05		1.269		1.332
XP_004020149.1	PREDICTED: aspartate aminotransferase, cytoplasmic [Ovis aries]	GOT1	46.47	0.664	0.625	0.53	0.863	0.763	0.698	1.464	1.241	1	1.278	0.054482	1.594	0.022238	2.037	0.0055246
XP_011958015.1	PREDICTED: sorbin and SH3 domain-containing protein 1 isoform X5 [Ovis aries]	--	146.8			0.804			0.815			1.466	1.014		1.799		1.823
XP_014948016.1	PREDICTED: DCN1-like protein 1 isoform X1 [Ovis aries]	--	30.097	0.927	0.848	0.788	0.951	0.885	0.872	1.123	1.088	1.103	1.057	0.35488	1.224	0.0020191	1.293	0.0056393
XP_014953560.1	PREDICTED: importin subunit alpha-4 [Ovis aries]	--	57.772	0.91	0.892	0.876	0.856	0.891	0.883	1.206	1.209	1.099	0.982	0.33082	1.336	0.00101565	1.312	0.00123898
XP_014959351.1	PREDICTED: phosphoglycolate phosphatase [Ovis aries]	--	33.083	0.748	0.593	0.787	0.816	0.766	0.684	1.369	1.177	0.972	1.065	0.54108	1.553	0.0179399	1.653	0.0192356
XP_012040021.1	PREDICTED: thiosulfate sulfurtransferase/rhodanese-like domain-containing protein 1 isoform X2 [Ovis aries]	--	10.582	0.822			0.921			1.098			1.12		1.192		1.336
XP_012017437.1	PREDICTED: ubiquinone biosynthesis protein COQ4 homolog, mitochondrial isoform X2 [Ovis aries]	--	22.161	0.843	0.917	1.071	1.005	0.907	0.95	1.329	1.152	1.035	1.011	0.85364	1.229	0.061742	1.242	0.098342
XP_014955911.1	PREDICTED: phosphorylase b kinase regulatory subunit beta isoform X4 [Ovis aries]	--	123.66			0.708			0.711			0.975	1.004		1.371		1.377
XP_011992997.1	PREDICTED: nebulin isoform X22 [Ovis aries]	--	857.46	0.811			0.774			1.556			0.954		2.01		1.919
XP_004014999.1	PREDICTED: LOW QUALITY PROTEIN: cytochrome c oxidase subunit 4 isoform 1, mitochondrial isoform X1 [Ovis aries]	--	20.769	0.641	0.632	0.468	0.9	0.831	0.655	1.603	1.465	1.264	1.37	0.08684	1.816	0.0070193	2.488	0.00177544
XP_014959368.1	PREDICTED: LOW QUALITY PROTEIN: periplakin isoform X1 [Ovis aries]	--	184.68	0.918	0.76	0.857	0.924	0.838	0.754	1.259	1.278	1.457	0.993	0.92622	1.587	0.0034583	1.576	0.0032165
XP_014959703.1	PREDICTED: 14-3-3 protein gamma [Ovis aries]	--	19.21	0.94	0.804	0.842	0.942	0.886	0.872	1.143	1.133	1.084	1.044	0.4379	1.244	0.0015809	1.299	0.0058361
XP_004019151.1	PREDICTED: acyl-coenzyme A thioesterase 13 [Ovis aries]	--	15.989	0.889	0.681	0.721	0.844	0.77	0.835	1.304	0.886	0.685	1.069	0.44656	1.174	0.57478	1.255	0.38572
XP_014953678.1	PREDICTED: exportin-4 isoform X6 [Ovis aries]	--	96.774	0.866	0.925	1.107	0.845	0.926	0.929	1.033	1.248	1.321	0.932	0.4524	1.334	0.024398	1.243	0.105697
XP_004002090.1	PREDICTED: phosphoglucomutase-1 isoform X2 [Ovis aries]	--	61.589	0.681	0.499	0.479	0.879	0.674	0.588	1.158	0.908	0.797	1.291	0.192721	1.337	0.143296	1.726	0.024845
XP_004021820.1	PREDICTED: coiled-coil domain-containing protein 25-like [Ovis aries]	LOC101109940	24.456			0.908			0.878			1.184	0.967		1.349		1.304
XP_004021309.1	PREDICTED: malate dehydrogenase, mitochondrial isoform X1 [Ovis aries]	MDH2	42.199	0.703	0.592	0.574	0.82	0.689	0.637	1.513	1.275	1.147	1.148	0.23458	1.834	0.0052995	2.105	0.00192296
NP_001009259.1	carnitine O-palmitoyltransferase 1, muscle isoform [Ovis aries]	CPTIB	88.353	0.753	0.731	0.699	0.772	0.854	0.804	1.378	1.175	1.232	1.113	0.04278	1.558	0.00135986	1.734	0.00045777
XP_004008470.1	PREDICTED: ras-related protein Rab-3A [Ovis aries]	RAB3A	24.934	0.946			0.907			1.09			0.959		1.202		1.152
XP_014950006.1	PREDICTED: stAR-related lipid transfer protein 7, mitochondrial isoform X1 [Ovis aries]	--	34.36	0.886			0.865			1.21			0.976		1.399		1.366
XP_004001815.1	PREDICTED: leucine-rich repeat flightless-interacting protein 1 isoform X9 [Ovis aries]	LRRFIP1	44.782		0.852			0.884			1.039		1.038		1.175		1.219
XP_012030613.1	PREDICTED: pyridine nucleotide-disulfide oxidoreductase domain-containing protein 1 isoform X2 [Ovis aries]	--	48.584	0.774	0.935		0.995	0.969		1.374	1.056		1.149	0.2716	1.237	0.2624	1.422	0.164936
XP_011952389.1	PREDICTED: maestro heat-like repeat-containing protein family member 2B isoform X1 [Ovis aries]	--	180.42			0.549			0.702			2.108	1.279		3.003		3.84
XP_004014571.1	PREDICTED: ubiquinol-cytochrome-c reductase complex assembly factor 1 [Ovis aries]	--	34.032	0.843	0.891	0.912	0.945	0.971	0.989	1.106	1.056	1.018	1.098	0.024982	1.095	0.03028	1.202	0.0053572
XP_004014435.1	PREDICTED: isocitrate dehydrogenase [NAD] subunit beta, mitochondrial isoform X1 [Ovis aries]	IDH3B	42.497	0.79	0.752	0.741	0.91	0.924	0.895	1.226	1.212	1.116	1.195	0.00113567	1.302	0.0010568	1.557	0.00023792
XP_012030291.1	PREDICTED: myosin-binding protein C, slow-type isoform X4 [Ovis aries]	--	135.92	0.845	0.518	0.619	0.979	0.639	0.65	1.447	1.785	1.798	1.144	0.53522	2.218	0.0065828	2.538	0.0040578
XP_014960701.1	PREDICTED: fibroin heavy chain-like, partial [Ovis aries]	--	61.84		0.51	0.236		0.466	0.257		1.095	0.88	0.969	0.99638	2.732	0.081323	2.647	0.121765
XP_014950537.1	PREDICTED: serine hydrolase-like protein 2 isoform X1 [Ovis aries]	--	34.743	0.933	0.689	0.61	0.891	0.643	0.656	1.224	1.482	1.693	0.981	0.93562	2.009	0.0077586	1.971	0.0121179
XP_014959673.1	PREDICTED: LOW QUALITY PROTEIN: protein NipSnap homolog 2 isoform X1 [Ovis aries]	--	33.473	0.636	0.529	0.565	0.855	0.656	0.584	1.571	1.244	1.098	1.211	0.22042	1.868	0.0152762	2.262	0.0023809
XP_014947493.1	PREDICTED: LOW QUALITY PROTEIN: ubiquitin carboxyl-terminal hydrolase 24 isoform X1 [Ovis aries]	--	294.01	1.007	0.926	0.985	0.902	1.014	0.875	1.171	1.021	1.068	0.956	0.4228	1.168	0.061417	1.117	0.081899
XP_012034964.1	PREDICTED: inorganic pyrophosphatase 2, mitochondrial isoform X3 [Ovis aries]	--	33.362	0.872			0.972			1.304			1.115		1.342		1.495
NP_001120749.1	mitochondrial carnitine/acylcarnitine carrier protein [Ovis aries]	--	32.954	0.854	0.886	0.873	0.93	0.815	0.903	1.141	1.034	1.029	1.013	0.78916	1.21	0.021698	1.226	0.0045558
XP_004003023.1	PREDICTED: protein FAM162A [Ovis aries]	FAM162A	17.592	0.806	0.769	0.783	0.886	0.885	0.796	1.331	1.315	1.191	1.089	0.092321	1.495	0.00130012	1.627	0.00021531
XP_014947334.1	PREDICTED: LOW QUALITY PROTEIN: CUB and sushi domain-containing protein 2 isoform X1 [Ovis aries]	--	353.39		0.715			0.9			1.116		1.259		1.24		1.561
XP_004002406.1	PREDICTED: AMP deaminase 1 isoform X1 [Ovis aries]	--	90.23	0.698	0.594	0.6	0.91	0.808	0.815	1.322	1.148	1.206	1.339	0.010595	1.451	0.0027211	1.943	0.00056197
XP_011962479.1	PREDICTED: isocitrate dehydrogenase [NAD] subunit gamma, mitochondrial isoform X4 [Ovis aries]	--	31.741	0.821			0.979			1.218			1.192		1.244		1.484
XP_011959599.1	PREDICTED: putative RNA exonuclease NEF-sp isoform X2 [Ovis aries]	--	83.358	0.774	0.803	0.785	0.969	0.914	0.811	1.453	1.196	1.327	1.141	0.073463	1.476	0.0071822	1.683	0.00082405
XP_004012209.1	PREDICTED: gamma-sarcoglycan [Ovis aries]	SGCG	32.229	0.823	0.567	0.6	0.975	0.858	0.872	1.23	1.314	1.212	1.359	0.059955	1.389	0.0022243	1.887	0.005438
XP_011958592.1	PREDICTED: LOW QUALITY PROTEIN: serotransferrin isoform X1 [Ovis aries]	--	109.66	0.983	0.943	1.002	0.95	0.919	0.944	1.094	1.123	1.166	0.961	0.125121	1.203	0.00094429	1.155	0.004962
XP_014957164.1	PREDICTED: LOW QUALITY PROTEIN: short-chain specific acyl-CoA dehydrogenase, mitochondrial isoform X1 [Ovis aries]	--	44.044	0.677	0.569	0.579	0.848	0.746	0.638	1.661	1.351	1.352	1.223	0.116817	1.955	0.0032994	2.391	0.00059608
XP_012041532.1	PREDICTED: putative protein PTGES3L [Ovis aries]	--	18.269	1.051		0.938	1.043		0.918	1.024		1.135	0.986	0.88014	1.101	0.35872	1.085	0.39552
XP_011951170.1	PREDICTED: AMP deaminase 3 isoform X3 [Ovis aries]	--	88.81			0.444			0.607			1.907	1.367		3.142		4.295
XP_014953079.1	PREDICTED: LOW QUALITY PROTEIN: glycosylphosphatidylinositol anchor attachment 1 protein isoform X1 [Ovis aries]	--	68.453		0.99			0.991			1.078		1.001		1.088		1.089
XP_004005971.1	PREDICTED: sulfotransferase 1C4-like [Ovis aries]	--	34.706		0.903	0.912		1.023	1.002		1.284	1.271	1.116	0.0108565	1.262	0.0024595	1.408	0.00043569
XP_004002272.1	PREDICTED: palmdelphin [Ovis aries]	--	62.518	0.984	0.996	0.991	0.925	0.944	0.9	1.235	1.333	1.306	0.932	0.0077785	1.399	0.00023518	1.304	0.0075166
XP_012037522.1	PREDICTED: maleylacetoacetate isomerase isoform X3 [Ovis aries]	--	22.88		0.865	0.799		0.872	0.846		1.078	1.075	1.032	0.52288	1.253	0.0044999	1.294	0.097061
NP_001155354.1	adenylate kinase isoenzyme 1 [Ovis aries]	AK1	21.65	0.676	0.526	0.54	0.91	0.711	0.692	1.269	1.008	0.979	1.328	0.075064	1.408	0.045716	1.869	0.0054422
XP_014956450.1	PREDICTED: tubulin-specific chaperone cofactor E-like protein [Ovis aries]	TBCEL	48.121	0.752			0.869			1.191			1.156		1.371		1.584
XP_004008614.1	PREDICTED: NADH dehydrogenase [ubiquinone] 1 alpha subcomplex subunit 7 [Ovis aries]	--	12.511	0.808	0.736	0.734	0.841	0.749	0.801	1.372	1.287	1.191	1.05	0.35388	1.61	0.00084362	1.69	0.00053595
XP_012043562.1	PREDICTED: ATP synthase subunit gamma, mitochondrial isoform X3 [Ovis aries]	--	32.957	0.734	0.671	0.622	0.808	0.781	0.611	1.557	1.266	1.253	1.085	0.48682	1.853	0.0053972	2.011	0.00123801
XP_004018172.1	PREDICTED: peptidyl-prolyl cis-trans isomerase FKBP3 isoform X1 [Ovis aries]	--	30.633	0.918	0.971	0.989	0.973	0.936	0.957	1.191	1.194	1.182	0.996	0.88668	1.245	4.3478e-05	1.239	0.0108646
XP_004003128.1	PREDICTED: peroxisomal bifunctional enzyme isoform X1 [Ovis aries]	EHHADH	79.78	0.512	0.455	0.792	0.669	0.592	0.777	1.743	1.34	1.193	1.159	0.41114	2.098	0.0058391	2.431	0.0110785
XP_004008824.1	PREDICTED: ATP synthase subunit delta, mitochondrial [Ovis aries]	ATP5F1D	17.566	0.715	0.555	0.629	0.861	0.65	0.664	1.55	1.347	1.176	1.145	0.31748	1.873	0.006417	2.145	0.0021404
XP_012032645.1	PREDICTED: single-stranded DNA-binding protein, mitochondrial isoform X2 [Ovis aries]	SSBP1	17.297		0.785			0.859			1.134		1.094		1.32		1.445
XP_014952182.1	PREDICTED: receptor expression-enhancing protein 5 [Ovis aries]	--	21.292	0.996	0.891	0.86	0.922	0.871	0.895	1.079	1.015	1.002	0.979	0.69342	1.152	0.0074185	1.127	0.071842
XP_014955673.1	PREDICTED: LOW QUALITY PROTEIN: beta-2-syntrophin isoform X1 [Ovis aries]	--	71.538	0.954	0.894	0.904	0.98	0.958	0.965	1.134	1.071	1.177	1.055	0.06376	1.165	0.0057623	1.229	0.0037587
XP_012029221.1	PREDICTED: VIP36-like protein isoform X3 [Ovis aries]	--	31.476	0.803			0.798			1.232			0.994		1.544		1.534
XP_012034950.1	PREDICTED: tryptophan--tRNA ligase, mitochondrial isoform X2 [Ovis aries]	--	33.843			1.018			1.017			1.103	0.999		1.085		1.083
NP_001012475.1	alpha-crystallin B chain [Ovis aries]	CRYAB	20.067	0.746	0.68	0.638	0.906	0.863	0.938	1.725	1.573	1.597	1.312	0.0060801	1.808	9.6569e-05	2.372	8.3274e-05
XP_004008040.1	PREDICTED: biliverdin reductase A [Ovis aries]	BLVRA	33.612	0.939	1.02	1.003	0.965	0.953	1.016	1.109	1.125	1.157	0.991	0.7866	1.156	0.0033429	1.145	0.0085154
XP_012030001.1	PREDICTED: methionine-R-sulfoxide reductase B3 isoform X1 [Ovis aries]	MSRB3	19.899	0.884	0.763	0.761	0.833	0.839	0.783	1.3	1.356	1.559	1.02	0.71358	1.717	0.00080438	1.75	0.00163807
XP_004007089.1	PREDICTED: sorting and assembly machinery component 50 homolog isoform X1 [Ovis aries]	SAMM50	51.896		0.808	0.857		0.808	0.779		1.176	1.041	0.953	0.30238	1.397	0.034721	1.332	0.052098
XP_012033846.2	PREDICTED: NADH dehydrogenase [ubiquinone] iron-sulfur protein 7, mitochondrial isoform X1 [Ovis aries]	--	21.847	0.82	0.614	0.64	0.925	0.816	0.817	1.306	1.397	1.223	1.233	0.095183	1.535	0.00163513	1.893	0.0027769
XP_011957812.1	PREDICTED: GTPase HRas isoform X1 [Ovis aries]	--	20.61		0.716			0.875			1.084		1.222		1.239		1.514
XP_004006760.1	PREDICTED: protein HP-25 homolog 1 [Ovis aries]	LOC101119384	22.713	0.925			0.848			1.12			0.917		1.321		1.211
XP_011986438.1	PREDICTED: 3-hydroxyisobutyryl-CoA hydrolase, mitochondrial isoform X1 [Ovis aries]	--	40.11	0.84	0.69	0.698	0.921	0.807	0.784	1.439	1.285	1.298	1.127	0.20646	1.601	0.00153925	1.805	0.00126179
XP_012024934.1	PREDICTED: MICOS complex subunit MIC60 isoform X4 [Ovis aries]	--	89.202	0.794	0.778	0.872	1.03	0.966	0.872	1.147	1.235	1.077	1.173	0.056762	1.206	0.039699	1.415	0.0027967
XP_012044362.1	PREDICTED: proteasome inhibitor PI31 subunit isoform X2 [Ovis aries]	--	25.853		0.958			0.975			1.055		1.018		1.082		1.101
XP_011955510.1	PREDICTED: microtubule-associated protein 4 isoform X10 [Ovis aries]	--	234.28	1.01	1.018	1.043	0.978	0.99	0.989	1.114	1.14	1.144	0.963	0.022397	1.149	0.000116143	1.106	0.00137589
XP_012042037.1	PREDICTED: chondroadherin isoform X1 [Ovis aries]	--	41.902		0.59			0.765			1.554		1.297		2.031		2.634
XP_004006678.1	PREDICTED: leukotriene A-4 hydrolase isoform X2 [Ovis aries]	--	69.249	0.962	0.876	0.894	0.975	0.903	0.917	1.096	1.034	1.099	1.023	0.56538	1.155	0.0092967	1.182	0.0084641
XP_014957656.1	PREDICTED: LOW QUALITY PROTEIN: cullin-associated NEDD8-dissociated protein 2 isoform X1 [Ovis aries]	--	122.37	0.878	0.833	0.796	0.957	0.952	0.921	1.323	1.21	1.205	1.129	0.0166763	1.321	0.00106199	1.491	0.00065938
NP_001159670.1	four and a half LIM domains protein 1 [Ovis aries]	FHL1	33.609	0.722	0.596	0.66	0.843	0.712	0.731	1.725	1.446	1.504	1.156	0.130202	2.045	0.00067587	2.363	0.00036263
XP_014949894.1	PREDICTED: leucine-rich PPR motif-containing protein, mitochondrial [Ovis aries]	--	157.85	0.903	0.866	0.823	0.934	0.906	0.869	1.149	1.15	1.127	1.045	0.26144	1.265	0.00042387	1.322	0.00053789
XP_004005618.1	PREDICTED: ubiquitin-associated domain-containing protein 1 isoform X1 [Ovis aries]	UBAC1	45.094	0.826	0.677	0.733	0.913	0.908	0.829	1.338	1.177	1.185	1.185	0.058775	1.396	0.0030783	1.655	0.0020843
XP_014960795.1	PREDICTED: alanine aminotransferase 1 isoform X1 [Ovis aries]	--	60.744	0.81	0.482	0.37	0.752	0.527	0.515	1.479	1.536	1.261	1.079	0.68142	2.384	0.0029816	2.573	0.0138619
XP_012037906.1	PREDICTED: cardiac phospholamban [Ovis aries]	PLN	6.0804	0.551	0.431	0.491	0.74	0.401	0.907	1.866	1.082	1.069	1.39	0.3362	1.961	0.086257	2.727	0.0078196
NP_001009412.1	tryptase beta-2 precursor [Ovis aries]	--	30.156	1.033	0.697	0.82	1	0.852	0.928	0.854	1.349	1.254	1.09	0.4735	1.244	0.24922	1.356	0.176643
XP_012046035.1	PREDICTED: liprin-alpha-3 isoform X1 [Ovis aries]	--	118.18		0.871			0.902			1.081		1.036		1.198		1.241
XP_004020879.1	PREDICTED: cytochrome b-c1 complex subunit 2, mitochondrial [Ovis aries]	UQCRC2	48.212	0.768	0.701	0.625	0.858	0.776	0.688	1.411	1.281	1.108	1.109	0.30428	1.637	0.0066016	1.815	0.0029639
XP_012037692.1	PREDICTED: isovaleryl-CoA dehydrogenase, mitochondrial isoform X1 [Ovis aries]	--	49.754	0.991	0.919	0.964	0.996	1	1.023	1.124	1.095	1.121	1.05	0.102803	1.106	0.00100414	1.162	0.0030608
XP_004018011.1	PREDICTED: uncharacterized protein C14orf142 homolog isoform X2 [Ovis aries]	--	10.749	0.758	0.896	0.883	0.925	0.933	1.01	1.117	1.2	1.125	1.13	0.107821	1.2	0.0071641	1.357	0.0061413
XP_004011699.1	PREDICTED: NADH dehydrogenase [ubiquinone] 1 beta subcomplex subunit 9 isoform X1 [Ovis aries]	NDUFB9	21.74	0.791	0.685	0.632	0.973	0.826	0.75	1.488	1.3	1.109	1.209	0.133701	1.529	0.020602	1.849	0.004695
XP_014956599.1	PREDICTED: LOW QUALITY PROTEIN: uncharacterized protein C11orf96 homolog [Ovis aries]	--	13.275	0.871			0.982			1.18			1.127		1.202		1.355
XP_012044074.1	PREDICTED: glycerophosphocholine phosphodiesterase GPCPD1 isoform X3 [Ovis aries]	--	70.78		0.896			0.888			0.978		0.991		1.101		1.092
XP_012038594.1	PREDICTED: LOW QUALITY PROTEIN: succinate dehydrogenase [ubiquinone] iron-sulfur subunit, mitochondrial-like [Ovis aries]	--	31.64	0.825	0.797	0.754	0.704	0.767	0.576	1.595	1.094	1.38	0.862	0.15504	1.988	0.0079564	1.713	0.0095422
XP_012039494.1	PREDICTED: cytochrome b-c1 complex subunit 7 isoform X1 [Ovis aries]	--	10.013	0.701	0.631	0.45	0.961	0.773	0.604	1.434	1.445	1.13	1.312	0.22584	1.715	0.0245	2.25	0.0062558
XP_004014235.1	PREDICTED: probable 2-oxoglutarate dehydrogenase E1 component DHKTD1, mitochondrial [Ovis aries]	DHTKD1	103			0.833			0.934			1.283	1.121		1.374		1.54
XP_014948954.1	PREDICTED: dynein heavy chain 7, axonemal isoform X4 [Ovis aries]	--	437.68	0.456			0.461			1.172			1.011		2.542		2.57
XP_004005173.1	PREDICTED: tissue alpha-L-fucosidase [Ovis aries]	--	53.749	0.924	0.931	1.092	0.838	1.14	1.079	1.275	1.098	0.936	1.037	0.7911	1.082	0.57212	1.123	0.34846
XP_011955686.1	PREDICTED: monoglyceride lipase isoform X3 [Ovis aries]	--	29.325	0.825		0.74	0.886		0.786	1.433		1.273	1.068	0.50124	1.618	0.029243	1.729	0.020896
XP_011955364.1	PREDICTED: aminoacylase-1 [Ovis aries]	--	45.514	0.834	0.734	0.782	0.909	0.895	0.732	1.322	1.086	1.233	1.079	0.40844	1.436	0.0159212	1.549	0.0031011
XP_012033079.1	PREDICTED: cAMP-specific 3',5'-cyclic phosphodiesterase 4C isoform X2 [Ovis aries]	PDE4C	85.785			0.821			0.77			1.282	0.938		1.665		1.562
XP_011957108.1	PREDICTED: serine/threonine-protein kinase PAK 1 [Ovis aries]	PAK1	60.559	0.849	0.872	0.803	0.918	0.89	0.872	1.22	1.193	1.249	1.062	0.101782	1.366	9.8834e-05	1.451	0.00017786
XP_004003448.1	PREDICTED: carbonyl reductase [NADPH] 1-like [Ovis aries]	LOC101115172	32.086	0.896	0.81	0.779	0.921	0.848	0.856	1.209	1.059	1.104	1.056	0.31942	1.285	0.006058	1.357	0.005916
XP_004016452.1	PREDICTED: methylthioribulose-1-phosphate dehydratase [Ovis aries]	APIP	27.131	0.915	0.915	0.939	1.001	0.986	0.9	1.145	0.971	1.027	1.043	0.30124	1.089	0.22704	1.135	0.064583
XP_011961203.1	PREDICTED: microtubule-associated tumor suppressor 1 isoform X3 [Ovis aries]	--	53.462		0.752	0.867		0.68	0.878		1.838	1.448	0.962	0.79184	2.109	0.050581	2.03	0.036841
XP_012022127.1	PREDICTED: translation initiation factor eIF-2B subunit delta isoform X3 [Ovis aries]	--	55.957		0.972	0.992		1.015	1.001		1.078	1.108	1.026	0.167835	1.084	0.034305	1.113	0.024556
XP_014949128.1	PREDICTED: protein 4.1 isoform X15 [Ovis aries]	--	89.73	0.997	0.942	0.919	0.985	0.966	0.916	1.057	1.069	1.033	1.003	0.9248	1.102	0.0152407	1.105	0.0183039
XP_011959073.1	PREDICTED: 3-ketoacyl-CoA thiolase, mitochondrial isoform X2 [Ovis aries]	ACAA2	41.674	0.711	0.615	0.656	0.926	0.691	0.626	1.374	1.194	1.056	1.132	0.42294	1.616	0.025201	1.828	0.0023156
NP_001020032.1	glycogen phosphorylase, liver form [Ovis aries]	PYGL	97.467	0.896	0.971	0.874	0.989	0.864	0.911	1.179	1.194	1.184	1.008	0.8845	1.287	0.023361	1.298	0.0146175
XP_004003701.3	PREDICTED: SNARE-associated protein Snapin isoform X1 [Ovis aries]	--	23.916	0.918	1.021	1.011	0.896	0.953	0.963	1.209	1.203	1.042	0.953	0.31012	1.228	0.0191626	1.171	0.057838
XP_014953800.1	PREDICTED: ubiquitin-conjugating enzyme E2 G1 isoform X1, partial [Ovis aries]	--	18.484	0.945	0.804	0.942	0.943	0.984	1.012	1.117	1.064	1.035	1.092	0.188379	1.094	0.041142	1.195	0.035437
XP_014948098.1	PREDICTED: glycogenin-1 isoform X1 [Ovis aries]	--	37.451		0.387	0.495		0.441	0.624		0.735	0.799	1.207	0.4843	1.44	0.167704	1.739	0.049839
XP_014954593.1	PREDICTED: LOW QUALITY PROTEIN: voltage-dependent L-type calcium channel subunit alpha-1S isoform X1 [Ovis aries]	--	253.54	0.848	0.833	0.8	0.751	0.746	0.771	1.518	1.172	1.294	0.914	0.0109217	1.757	0.018078	1.606	0.0037554
XP_004012884.1	PREDICTED: voltage-dependent L-type calcium channel subunit beta-1 isoform X4 [Ovis aries]	--	59.983	0.741	0.712	0.698	0.814	0.825	0.789	1.436	1.208	1.279	1.129	0.0052793	1.616	0.0008171	1.824	0.00037577
XP_004018349.1	PREDICTED: caveolin-3 [Ovis aries]	--	17.381	0.798	0.788	0.787	0.904	0.935	0.784	1.331	1.226	1.252	1.105	0.2142	1.452	0.003199	1.605	4.3219e-05
XP_011958348.1	PREDICTED: NHL repeat-containing protein 2 isoform X2 [Ovis aries]	--	76.915	1	0.891	0.999	1.022	0.947	0.936	1.014	1.118	1.054	1.005	0.90718	1.097	0.080021	1.102	0.10862
XP_004016445.1	PREDICTED: catalase isoform X1 [Ovis aries]	--	59.965	0.892	0.736	0.758	0.984	0.854	0.879	1.138	1.106	1.227	1.139	0.148883	1.278	0.0098602	1.455	0.0049645
XP_014954141.1	PREDICTED: myosin-2 isoform X2 [Ovis aries]	MYH2	222.37	0.474	0.417	0.437	0.545	0.448	0.421	2.458	1.857	1.681	1.065	0.5385	4.24	0.0004785	4.515	0.0002382
XP_014955285.1	PREDICTED: peptidyl-prolyl cis-trans isomerase FKBP1A isoform X1 [Ovis aries]	--	8.806	0.817	0.842	0.74	0.928	0.875	0.83	1.326	1.118	1.261	1.098	0.138215	1.407	0.0047815	1.544	0.0024616
XP_014958445.1	PREDICTED: O-acetyl-ADP-ribose deacetylase MACROD1 isoform X1 [Ovis aries]	--	38.417	0.746	0.704	0.784	0.899	0.872	0.858	1.282	1.278	1.207	1.177	0.0085587	1.433	0.000116926	1.686	0.00014082
XP_004020276.2	PREDICTED: thioredoxin-dependent peroxide reductase, mitochondrial isoform X1 [Ovis aries]	--	24.398	0.707	0.719	0.635	0.745	0.661	0.591	1.556	1.128	0.993	0.969	0.67852	1.841	0.0162244	1.784	0.0156218
XP_004009003.1	PREDICTED: actin filament-associated protein 1-like 1 isoform X2 [Ovis aries]	--	85.887	1.036	0.942	0.929	1.104	1.044	0.86	0.866	1.312	1.106	1.035	0.73848	1.092	0.60808	1.13	0.43422
XP_014953119.1	PREDICTED: LOW QUALITY PROTEIN: plectin isoform X1 [Ovis aries]	--	509.97	0.822	0.779	0.779	0.952	0.962	0.923	1.275	1.267	1.25	1.192	0.00128166	1.337	2.4796e-05	1.593	1.79201e-05
XP_004008046.1	PREDICTED: proteasome subunit alpha type-2 [Ovis aries]	PSMA2	25.898	0.894	0.918	0.876	0.965	0.926	0.903	1.122	0.987	0.926	1.039	0.178756	1.086	0.25168	1.129	0.111076
XP_012041125.2	PREDICTED: myosin-13 [Ovis aries]	--	213.41	0.935	0.819	0.871	0.936	0.642	0.795	1.158	1.221	1.025	0.904	0.39068	1.434	0.037602	1.297	0.0159164
XP_012033483.1	PREDICTED: glutathione S-transferase Mu 3 [Ovis aries]	--	26.822	0.953	0.849	0.905	1.072	0.898	0.962	1.121	1.088	1.21	1.083	0.27156	1.166	0.062116	1.263	0.0071007
XP_004002602.1	PREDICTED: uncharacterized protein C1orf43 homolog isoform X2 [Ovis aries]	C1H1orf43	24.676		1.003			1.073			1.151		1.07		1.073		1.148
XP_011963286.2	PREDICTED: guanylate-binding protein 6-like isoform X1 [Ovis aries]	--	33.68	0.71		0.683	0.757		0.491	1.705		1.731	0.896	0.60292	2.753	0.131204	2.467	0.00053532
XP_004011437.1	PREDICTED: peroxisomal biogenesis factor 3 [Ovis aries]	--	42.147			1.048			1.019			1.219	0.972		1.196		1.163
XP_012044514.1	PREDICTED: cytochrome c oxidase copper chaperone [Ovis aries]	LOC101117181	6.7809	0.817	0.741	0.804	0.945	0.854	0.846	1.473	1.384	1.371	1.12	0.072596	1.598	0.00036135	1.79	0.000101115
XP_004007902.1	PREDICTED: dihydrolipoyl dehydrogenase, mitochondrial [Ovis aries]	DLD	54.169	0.63	0.618	0.428	0.806	0.678	0.642	1.51	1.206	1.237	1.268	0.158263	1.859	0.0032953	2.359	0.0038619
XP_012034382.1	PREDICTED: leucyl-cystinyl aminopeptidase isoform X2 [Ovis aries]	--	115.28			0.854			0.985			1.299	1.153		1.319		1.521
XP_014959739.1	PREDICTED: ATP synthase subunit f, mitochondrial isoform X2 [Ovis aries]	--	10.154	0.829	0.881	0.848	1.014	0.774	0.925	1.191	1.304	0.92	1.061	0.5501	1.259	0.160423	1.335	0.058244
XP_004022189.1	PREDICTED: NADH dehydrogenase [ubiquinone] 1 beta subcomplex subunit 11, mitochondrial [Ovis aries]	NDUFB11	17.39	0.84	0.807	0.592	0.965	0.809	0.632	1.397	1.243	1.18	1.075	0.69818	1.588	0.023135	1.706	0.0109841
XP_014950553.1	PREDICTED: tetratricopeptide repeat protein 38 isoform X1 [Ovis aries]	--	52.236	0.838	1.082	0.993	0.974	1.123	0.858	1.304	1.02	1.298	1.014	0.90442	1.226	0.14482	1.243	0.121103
XP_011960184.2	PREDICTED: elongation factor Tu, mitochondrial isoform X1 [Ovis aries]	--	58.612	0.925	0.936	0.947	1.03	0.992	0.932	1.066	1.023	1.102	1.052	0.170943	1.08	0.099041	1.136	0.004838
XP_011960821.1	PREDICTED: growth hormone-inducible transmembrane protein [Ovis aries]	GHITM	37.014	0.831			1.005			1.315			1.209		1.308		1.582
XP_004014579.1	PREDICTED: cysteine desulfurase, mitochondrial [Ovis aries]	--	49.464	0.954	0.978	0.902	0.944	0.997	0.852	1.221	1.064	1.151	0.986	0.77182	1.23	0.027039	1.212	0.0145994
XP_012032704.1	PREDICTED: protein phosphatase 1 regulatory subunit 7 isoform X1 [Ovis aries]	--	37.051	0.963	1	0.99	0.948	0.991	1.012	1.111	1.069	1.055	0.999	0.96908	1.096	0.020463	1.095	0.0089766
XP_004013951.1	PREDICTED: serine/threonine-protein phosphatase 2A 56 kDa regulatory subunit alpha isoform isoform X1 [Ovis aries]	PPP2R5A	56.525	0.803	0.747	0.877	0.978	1.016	0.98	1.386	1.299	1.166	1.225	0.0129001	1.295	0.0078588	1.587	0.0025372
XP_014955691.1	PREDICTED: serine--tRNA ligase, mitochondrial isoform X1 [Ovis aries]	--	65.095			0.913			0.941			1.021	1.031		1.085		1.118
XP_014951548.1	PREDICTED: LOW QUALITY PROTEIN: proline-rich basic protein 1 [Ovis aries]	--	107.38	0.963	0.974	0.982	0.925	0.925	0.921	1.229	1.169	1.245	0.949	0.00088134	1.315	0.0049361	1.248	0.00038081
NP_001135981.1	cyclin-dependent kinase 2 [Ovis aries]	CDK2	33.873	0.895		0.922	1.033		0.853	1.068		0.945	1.038	0.76714	1.067	0.61086	1.108	0.2509
XP_004005013.1	PREDICTED: long-chain-fatty-acid--CoA ligase 3 [Ovis aries]	ACSL3	80.127	0.577	0.849	0.842	1.024	0.821	0.862	1.091	1.107	1.094	1.194	0.26186	1.216	0.09654	1.451	0.093064
XP_004004205.1	PREDICTED: bifunctional epoxide hydrolase 2 [Ovis aries]	EPHX2	62.662	0.787	0.663	0.579	0.933	0.873	0.822	1.441	1.255	1.234	1.295	0.050756	1.495	0.0028026	1.937	0.0027801
XP_014955924.1	PREDICTED: ubiquitin carboxyl-terminal hydrolase CYLD isoform X2 [Ovis aries]	--	81.979		0.768			0.914			1.123		1.19		1.229		1.462
XP_014948746.1	PREDICTED: cytoplasmic aconitate hydratase [Ovis aries]	--	98.128	0.895	0.878	0.9	0.98	0.948	0.964	1.207	1.125	1.197	1.082	0.0029405	1.22	0.00119764	1.32	0.00029565
XP_004010796.1	PREDICTED: LOW QUALITY PROTEIN: polypeptide N-acetylgalactosaminyltransferase 16 [Ovis aries]	--	62.856	0.78			0.967			1.339			1.24		1.385		1.717
XP_014953741.1	PREDICTED: citrate lyase subunit beta-like protein, mitochondrial isoform X1 [Ovis aries]	--	36.777		0.821	0.817		0.941	0.969		1.202	1.134	1.166	0.0092413	1.223	0.025303	1.426	0.006722
XP_012030085.1	PREDICTED: serine hydroxymethyltransferase, mitochondrial isoform X2 [Ovis aries]	--	54.393	0.916	0.867	0.933	0.989	1.048	1.053	1.164	1.211	1.147	1.138	0.0124221	1.14	0.0071594	1.297	0.00068179
XP_011954629.1	PREDICTED: hyaluronidase-2 isoform X1 [Ovis aries]	HYAL2	54.229		0.83			0.838			1.114		1.01		1.329		1.342
XP_004016565.1	PREDICTED: thymocyte nuclear protein 1 isoform X1 [Ovis aries]	THYN1	24.059	0.928	0.931	1.051	0.958	0.935	0.916	1.147	1.152	1.146	0.965	0.47552	1.226	0.0040607	1.184	0.053255
XP_004004059.1	PREDICTED: hydroxysteroid dehydrogenase-like protein 2 [Ovis aries]	HSDL2	45.171	0.711	0.6	0.541	0.847	0.706	0.653	1.406	1.087	0.95	1.191	0.1889	1.561	0.034118	1.859	0.0118571
XP_012032954.1	PREDICTED: peroxiredoxin-2 isoform X1 [Ovis aries]	PRDX2	21.845	0.934	0.912	0.847	0.982	0.962	0.981	1.147	1.124	1.105	1.086	0.050616	1.154	0.00035522	1.254	0.00193855
XP_004008512.2	PREDICTED: LOW QUALITY PROTEIN: epoxide hydrolase 3 isoform X1 [Ovis aries]	--	59.512	0.959			1.052			1.158			1.097		1.101		1.208
XP_014955913.1	PREDICTED: multidrug resistance-associated protein 9 isoform X2 [Ovis aries]	--	138.54			0.929			0.893			1.113	0.961		1.246		1.198
XP_004003178.1	PREDICTED: NADH dehydrogenase [ubiquinone] 1 beta subcomplex subunit 5, mitochondrial isoform X1 [Ovis aries]	NDUFB5	21.58	0.773	0.665	0.61	0.86	0.822	0.756	1.44	1.286	1.198	1.19	0.087195	1.61	0.00193637	1.916	0.00173597
XP_012033222.1	PREDICTED: LOW QUALITY PROTEIN: glutaryl-CoA dehydrogenase, mitochondrial isoform X1 [Ovis aries]	--	56.057	0.95	0.703	0.674	0.911	0.755	0.68	1.111	1.007	1.021	1.008	0.93066	1.338	0.030662	1.349	0.050704
XP_004006557.1	PREDICTED: ubiquitin carboxyl-terminal hydrolase 15 isoform X2 [Ovis aries]	--	109.41	0.964			0.988			1.081			1.025		1.094		1.121
XP_011956195.1	PREDICTED: methylmalonyl-CoA mutase, mitochondrial [Ovis aries]	--	83.231	0.918	0.846	0.84	0.904	1.048	0.899	1.18	1.095	1.139	1.095	0.198556	1.197	0.028964	1.311	0.00161944
XP_014953159.1	PREDICTED: carbonic anhydrase 2 isoform X1 [Ovis aries]	--	33.257	0.48	0.338	0.476	0.8	0.617	0.589	1.749	1.282	1.188	1.55	0.04194	2.103	0.0082758	3.26	0.0020389
XP_012031144.1	PREDICTED: beta-parvin isoform X2 [Ovis aries]	--	37.48	0.89			0.782			1.53			0.879		1.957		1.719
XP_011962951.1	PREDICTED: long-chain-fatty-acid--CoA ligase 4 isoform X2 [Ovis aries]	ACSL4	74.464	0.834	0.729	0.818	0.89	0.87	0.72	1.172	0.971	1.085	1.042	0.65604	1.302	0.037604	1.356	0.0116847
XP_014951468.1	PREDICTED: LOW QUALITY PROTEIN: PDZ and LIM domain protein 7 isoform X1 [Ovis aries]	--	50.566	0.715	0.664	0.653	0.899	0.8	0.685	1.089	0.95	0.88	1.173	0.138258	1.224	0.111156	1.437	0.0062578
NP_001136367.1	phosphate carrier protein, mitochondrial [Ovis aries]	SLC25A3	39.99	0.815	0.712	0.697	0.913	0.839	0.771	1.324	1.209	1.204	1.134	0.141999	1.481	0.0024189	1.68	0.00085569
XP_014949260.1	PREDICTED: ubiquitin-conjugating enzyme E2 N isoform X1 [Ovis aries]	UBE2N	17.138	0.949	0.962	0.946	0.998	0.928	0.999	1.058	1.005	1.007	1.024	0.40948	1.05	0.175758	1.075	0.0151556
XP_014953847.1	PREDICTED: polymerase I and transcript release factor [Ovis aries]	--	40.444	0.732	0.721	0.711	0.983	0.962	0.941	1.301	1.33	1.378	1.334	4.2613e-05	1.389	9.8393e-05	1.853	2.5473e-06
XP_014954784.1	PREDICTED: filamin-binding LIM protein 1 [Ovis aries]	FBLIM1	41.5			0.789			0.837			1.168	1.061		1.395		1.48
XP_012040979.1	PREDICTED: beta-enolase isoform X2 [Ovis aries]	ENO3	47.068	0.474	0.358	0.316	0.68	0.475	0.425	1.495	1.017	0.829	1.376	0.16682	2.115	0.029781	2.91	0.0074787
XP_012040819.1	PREDICTED: bleomycin hydrolase [Ovis aries]	--	53.227	0.968	0.891	0.858	0.963	0.927	0.914	1.055	1.028	1.069	1.032	0.44966	1.124	0.0037782	1.16	0.0161584
NP_008410.1	ATP synthase F0 subunit 8 (mitochondrion) [Ovis aries]	MT-ATP8 ATP8, ATPASE8, MTATP8	7.9104	0.715	0.673	0.689	0.821	0.801	0.718	1.26	1.306	1.028	1.127	0.058156	1.536	0.0075182	1.73	0.0020831
XP_012034741.1	PREDICTED: RING finger and CHY zinc finger domain-containing protein 1 isoform X1 [Ovis aries]	--	27.449	0.854		0.932	0.953		1.008	1.183		1.209	1.098	0.21188	1.22	0.0221	1.339	0.022805
XP_004021529.1	PREDICTED: vinculin isoform X2 [Ovis aries]	--	116.64	0.966	0.959	0.964	0.976	0.966	0.985	1.092	1.071	1.095	1.013	0.096502	1.113	0.00028032	1.128	7.9942e-05
XP_014951285.1	PREDICTED: UV excision repair protein RAD23 homolog A isoform X1 [Ovis aries]	--	39.92	0.923	0.849	0.867	0.977	0.907	0.87	1.231	1.208	1.278	1.044	0.37462	1.35	0.00134241	1.408	0.00033869
XP_004005174.1	PREDICTED: hydroxymethylglutaryl-CoA lyase, mitochondrial [Ovis aries]	HMGCL	34.199	0.807	0.889	0.885	1.051	0.918	0.976	1.249	1.202	1.2	1.141	0.059116	1.24	0.0063226	1.415	0.00052183
XP_004015237.1	PREDICTED: cytochrome c oxidase subunit 7A1, mitochondrial [Ovis aries]	--	9.0284	0.761	0.514	0.597	0.866	0.666	0.618	1.567	1.545	1.231	1.149	0.4102	2.02	0.0053386	2.32	0.0035965
XP_004010522.1	PREDICTED: EH domain-containing protein 4 [Ovis aries]	EHD4	61.097	0.866	0.891	0.858	0.979	1.042	0.993	1.309	1.361	1.312	1.153	0.002998	1.321	0.00025645	1.523	1.7885e-05
XP_011962886.1	PREDICTED: plastin-3 isoform X1 [Ovis aries]	PLS3	70.797	0.927	0.948	0.905	0.979	0.996	1.061	1.147	1.166	1.158	1.092	0.034719	1.143	0.0056997	1.249	9.9077e-05
XP_004002928.1	PREDICTED: mitochondrial import receptor subunit TOM70 isoform X1 [Ovis aries]	--	67.518	0.954	0.93	0.891	0.953	0.939	0.923	1.211	1.172	1.207	1.014	0.54214	1.275	6.1489e-05	1.294	0.00033517
XP_012000362.1	PREDICTED: ribulose-phosphate 3-epimerase isoform X3 [Ovis aries]	--	22.56	0.87	0.953	0.961	0.962	0.892	0.863	1.151	0.971	0.968	0.976	0.61844	1.137	0.126464	1.11	0.194463
XP_014955701.1	PREDICTED: LOW QUALITY PROTEIN: latent-transforming growth factor beta-binding protein 4 isoform X1 [Ovis aries]	--	174.69	0.951	0.976	0.939	1.023	1.015	1.082	1.149	1.335	1.255	1.089	0.02156	1.198	0.020078	1.305	0.0042029
XP_014956245.1	PREDICTED: acetyl-CoA acetyltransferase, mitochondrial isoform X1 [Ovis aries]	--	47.182	0.709	0.613	0.625	0.841	0.781	0.688	1.448	1.38	1.244	1.186	0.084416	1.763	0.00152473	2.091	0.0003209
XP_012032230.1	PREDICTED: cytosolic 5'-nucleotidase 3A isoform X3 [Ovis aries]	--	32.571	0.797	0.709	0.659	0.845	0.727	0.664	1.363	1.272	1.47	1.033	0.75138	1.836	0.00171881	1.896	0.00076082
XP_004012582.1	PREDICTED: glyoxalase domain-containing protein 4 isoform X1 [Ovis aries]	--	33.151	0.995	0.934	0.978	0.964	0.956	0.98	1.044	1.038	1.033	0.998	0.92202	1.074	0.00082192	1.072	0.022145
XP_004007891.1	PREDICTED: nicotinamide phosphoribosyltransferase isoform X1 [Ovis aries]	NAMPT	55.414	0.89	0.819	0.625	0.955	0.836	0.731	1.037	0.899	0.96	1.081	0.56466	1.148	0.178717	1.241	0.120522
NP_001009194.1	aquaporin-1 [Ovis aries]	AQP1	29.056	0.938	0.871		0.975	0.953		1.118	1.205		1.066	0.23894	1.205	0.041703	1.284	0.041656
XP_011954165.1	PREDICTED: E3 ubiquitin-protein ligase HECTD1 isoform X3 [Ovis aries]	--	284.47			0.966			0.957			1.115	0.991		1.165		1.154
XP_004006549.1	PREDICTED: UPF0536 protein C12orf66 homolog [Ovis aries]	C12orf66	50.294	0.935	0.875	0.901	0.89	0.875	0.913	1.299	1.156	1.205	0.988	0.62596	1.367	0.00101715	1.35	0.00157634
XP_014957102.1	PREDICTED: CAP-Gly domain-containing linker protein 1 isoform X18 [Ovis aries]	--	153.76		0.755	0.669		0.776	0.744		1.331	1.32	1.067	0.40608	1.744	0.00148209	1.862	0.0093219
XP_014959917.1	PREDICTED: serine/threonine-protein phosphatase 2B catalytic subunit beta isoform isoform X4 [Ovis aries]	--	54.343	0.944			0.982			1.024			1.04		1.043		1.085
XP_014958022.1	PREDICTED: LOW QUALITY PROTEIN: BOLA class I histocompatibility antigen, alpha chain BL3-6 isoform X1 [Ovis aries]	--	43.756		0.675	0.658		0.846	0.827		1.182	1.201	1.255	0.0056012	1.424	0.00153752	1.788	0.00066479
XP_012036065.1	PREDICTED: probable 8-oxo-dGTP diphosphatase NUDT15 isoform X1 [Ovis aries]	--	20.353	0.893	0.867	0.911	0.919	0.807	0.864	1.121	0.986	0.854	0.97	0.47058	1.143	0.21226	1.109	0.29084
XP_004004508.1	PREDICTED: polypeptide N-acetylgalactosaminyltransferase-like 6 isoform X1 [Ovis aries]	--	69.818			0.284			0.407			0.683	1.433		1.678		2.405
XP_004012652.3	PREDICTED: sperm-associated antigen 7 [Ovis aries]	SPAG7	26.038	0.994	0.901	0.971	0.859	0.911	0.912	1.192	1.282	1.107	0.936	0.138083	1.335	0.0035403	1.249	0.0127413
XP_014951596.1	PREDICTED: LOW QUALITY PROTEIN: protocadherin-1 isoform X1 [Ovis aries]	--	131.41	0.834	0.859	0.97	0.729	1.103	0.953	1.348	1.107	1.122	1.046	0.81406	1.284	0.129762	1.343	0.020282
XP_004017414.1	PREDICTED: protein phosphatase PTC7 homolog [Ovis aries]	PPTC7	32.988			0.88			0.944			1.224	1.073		1.297		1.391
XP_012035353.1	PREDICTED: beta-sarcoglycan isoform X1 [Ovis aries]	--	32.962	0.81	0.735	0.797	0.896	0.866	0.934	1.37	1.146	1.164	1.151	0.0191207	1.365	0.0072627	1.571	0.0022359
NP_001127778.1	hippocalcin-like protein 1 [Ovis aries]	HPCAL1	22.285	0.827	0.949	1.009	0.945	0.914	0.948	1.035	1.179	1.097	1.008	0.86156	1.18	0.0142183	1.189	0.066378
XP_012036438.1	PREDICTED: protein NDRG2 isoform X3 [Ovis aries]	--	34.096		0.673			0.81			1.402		1.204		1.731		2.083
XP_011960064.1	PREDICTED: 7,8-dihydro-8-oxoguanine triphosphatase [Ovis aries]	--	17.845	0.775			0.8			1.352			1.032		1.69		1.745
NP_001106292.1	troponin C, skeletal muscle [Ovis aries]	--	18.096	0.903	0.833	0.755	0.995	0.947	0.834	1.117	1.015	0.953	1.114	0.21612	1.111	0.20388	1.238	0.036522
XP_011959822.1	PREDICTED: S-adenosyl-L-methionine-dependent tRNA 4-demethylwyosine synthase isoform X2 [Ovis aries]	--	76.214	0.831			0.88			1.3			1.059		1.477		1.564
XP_014953742.1	PREDICTED: propionyl-CoA carboxylase alpha chain, mitochondrial isoform X1 [Ovis aries]	--	77.683	0.868	0.821	0.761	1.032	0.938	0.885	1.254	1.185	1.287	1.165	0.060618	1.305	0.0063005	1.521	0.00074448
XP_004004601.2	PREDICTED: dual 3',5'-cyclic-AMP and -GMP phosphodiesterase 11A isoform X1 [Ovis aries]	--	103			0.173			0.337			0.691	1.948		2.05		3.994
XP_012045334.1	PREDICTED: LOW QUALITY PROTEIN: FH1/FH2 domain-containing protein 1 isoform X1 [Ovis aries]	--	116.27	0.646	0.67	0.67	0.706	0.697	0.637	1.699	1.025	0.862	1.027	0.49474	1.758	0.126855	1.806	0.115038
XP_004007090.2	PREDICTED: beta-parvin isoform X3 [Ovis aries]	--	39.95		0.676			0.702			1.358		1.038		1.934		2.009
XP_014947207.1	PREDICTED: 28S ribosomal protein S6, mitochondrial isoform X1 [Ovis aries]	--	25.586	0.975		0.853	0.695		0.889	1.165		1.269	0.867	0.39992	1.537	0.078822	1.332	0.06838
XP_012036058.1	PREDICTED: LOW QUALITY PROTEIN: CDGSH iron-sulfur domain-containing protein 1-like [Ovis aries]	--	11.93	0.845		0.653	0.905		0.772	1.222		1.294	1.119	0.51736	1.5	0.040219	1.68	0.057522
XP_012024687.1	PREDICTED: vesicle-associated membrane protein 5 [Ovis aries]	--	9.2889	0.774	0.553	0.625	0.929	0.681	0.701	1.596	1.3	1.503	1.184	0.29364	1.904	0.0050192	2.254	0.0020989
XP_014948316.1	PREDICTED: tensin-1 isoform X1 [Ovis aries]	--	182.54	1.012	0.943	0.973	1.006	1.029	0.971	1.077	1.082	1.105	1.027	0.37518	1.086	0.0114224	1.115	0.007619
XP_004004841.1	PREDICTED: 60 kDa heat shock protein, mitochondrial [Ovis aries]	HSPD1	60.993	0.947	0.925	0.898	0.951	0.921	0.938	1.145	1.147	1.151	1.014	0.46504	1.225	2.3591e-05	1.243	0.004998
XP_011957829.1	PREDICTED: CDGSH iron-sulfur domain-containing protein 1 isoform X1 [Ovis aries]	--	12.724		0.686			0.835			1.309		1.217		1.568		1.908
XP_004022944.3	PREDICTED: LOW QUALITY PROTEIN: apolipoprotein L3-like isoform X1, partial [Ovis aries]	--	38.352	0.755	0.543	0.569	0.563	0.471	0.616	1.466	1.207	1.227	0.884	0.4116	2.364	0.00101601	2.089	0.003481
XP_012032687.1	PREDICTED: glutathione S-transferase kappa 1 [Ovis aries]	GSTK1	25.735	0.951	0.908	0.907	0.899	0.825	0.874	1.264	1.143	1.248	0.939	0.101098	1.407	0.00108434	1.321	0.00140126
XP_004008917.1	PREDICTED: NADH dehydrogenase [ubiquinone] 1 alpha subcomplex subunit 2 isoform X1 [Ovis aries]	NDUFA2	11.08	0.86	0.883	0.704	0.883	0.878	0.783	1.378	1.251	1.177	1.04	0.63086	1.496	0.0026249	1.555	0.0063789
XP_004002787.1	PREDICTED: DDB1- and CUL4-associated factor 6 isoform X6 [Ovis aries]	--	97.963		0.791			0.765			1.22		0.967		1.595		1.542
XP_014958899.1	PREDICTED: LOW QUALITY PROTEIN: RNA-binding protein 20 isoform X1 [Ovis aries]	--	126.9	0.688	0.733	0.581	0.714	0.616	0.694	1.775	1.758	1.62	1.011	0.87716	2.546	6.1888e-05	2.574	0.00022318
XP_012043682.1	PREDICTED: plexin domain-containing protein 2 isoform X3 [Ovis aries]	--	55.911	1.025		0.914	1.103		0.877	0.92		1.172	1.021	0.91202	1.057	0.77568	1.079	0.65212
XP_011957878.1	PREDICTED: ATPase family AAA domain-containing protein 1 [Ovis aries]	--	40.747	0.927	0.81	0.797	0.978	0.937	0.99	1.032	1.166	1.124	1.146	0.052215	1.144	0.028778	1.311	0.0105841
XP_004004992.1	PREDICTED: ATP-binding cassette sub-family B member 6, mitochondrial isoform X1 [Ovis aries]	--	93.729	1.063	1.004	0.778	0.997	0.883	0.775	0.895	1.138	1.294	0.933	0.61554	1.253	0.167257	1.169	0.34658
XP_004009041.1	PREDICTED: ras GTPase-activating protein-binding protein 1 isoform X2 [Ovis aries]	--	52.095	0.999	0.859	1.008	1.027	0.923	0.963	1.058	1.112	1.033	1.016	0.7814	1.1	0.065439	1.118	0.114124
XP_011963719.1	PREDICTED: plectin-like, partial [Ovis aries]	--	70.068	0.753	0.741		0.919	0.87		1.453	1.36		1.197	0.024281	1.572	0.0088954	1.883	0.0028825
XP_014953811.1	PREDICTED: zinc phosphodiesterase ELAC protein 2 isoform X1 [Ovis aries]	--	95.068	0.955			0.964			1.126			1.009		1.168		1.179
XP_014954730.1	PREDICTED: vesicle-associated membrane protein 3 [Ovis aries]	--	11.535	0.928	0.999	1.037	0.968	0.933	1.105	1.155	1.13	1.019	1.014	0.84784	1.099	0.21068	1.115	0.099164
XP_011963404.1	PREDICTED: Na(+)/H(+) exchange regulatory cofactor NHE-RF2 isoform X1 [Ovis aries]	--	22.148		0.846			0.882			1.072		1.043		1.215		1.267
XP_004004940.1	PREDICTED: myosin light chain 1/3, skeletal muscle isoform isoform X1 [Ovis aries]	MYL1b	20.906	0.676	0.568	0.379	0.746	0.763	0.609	1.196	1.049	0.839	1.305	0.194417	1.456	0.042355	1.9	0.0301
XP_011988938.1	PREDICTED: mitogen-activated protein kinase kinase kinase MLT isoform X3 [Ovis aries]	MAP3K20	51.711	0.786	0.696	0.735	0.799	0.811	0.748	1.61	1.393	1.465	1.064	0.22158	1.895	0.00020182	2.015	0.00022051
XP_004004475.1	PREDICTED: spermine synthase isoform X1 [Ovis aries]	LOC101112287	41.22		0.843			0.9			1.048		1.068		1.164		1.243
XP_011955205.1	PREDICTED: pyruvate dehydrogenase E1 component subunit beta, mitochondrial isoform X1 [Ovis aries]	--	39.172	0.736	0.653	0.579	0.832	0.711	0.636	1.469	1.19	1.043	1.107	0.3895	1.699	0.0141825	1.881	0.0066981
XP_011957582.1	PREDICTED: LOW QUALITY PROTEIN: NADH dehydrogenase [ubiquinone] iron-sulfur protein 8, mitochondrial isoform X1 [Ovis aries]	--	21.617	0.839	0.729	0.604	0.917	0.81	0.744	1.329	1.298	1.223	1.138	0.30022	1.558	0.0024232	1.773	0.0041184
XP_004004187.1	PREDICTED: ubiquitin-associated protein 2 isoform X1 [Ovis aries]	--	118.93	0.937	0.993	1.042	1.047	0.969	1.016	1.041	1.234	1.165	1.02	0.62026	1.135	0.085899	1.157	0.069082
XP_004008297.1	PREDICTED: 3-hydroxyisobutyrate dehydrogenase, mitochondrial isoform X1 [Ovis aries]	--	43.354	0.879	0.686	0.694	0.844	0.823	0.838	1.226	1.116	1.13	1.109	0.3079	1.386	0.00043571	1.537	0.0071445
XP_012045611.1	PREDICTED: calpain small subunit 1 isoform X3 [Ovis aries]	--	22.873	0.992	1.028	0.962	1.019	0.941	0.976	1.036	1.046	1.168	0.985	0.62772	1.107	0.088157	1.09	0.119382
XP_004021002.1	PREDICTED: GATS-like protein 2 [Ovis aries]	--	36.13		0.888	0.842		0.947	0.863		1.059	1.162	1.046	0.49332	1.227	0.08936	1.284	0.043141
XP_011995464.1	PREDICTED: LOW QUALITY PROTEIN: transmembrane protein 177 [Ovis aries]	--	29.104	0.924		0.913	0.988		0.857	1.06		1.15	1.004	0.98182	1.198	0.156275	1.203	0.0466
XP_014952285.1	PREDICTED: cardiomyopathy-associated protein 5 [Ovis aries]	--	437.63	0.818	0.681	0.722	0.902	0.723	0.75	1.201	1.136	1.088	1.069	0.4962	1.442	0.0075559	1.542	0.0020599
XP_014957337.1	PREDICTED: ubiquitin-protein ligase E3A isoform X3 [Ovis aries]	--	98.136	0.992	1.011	0.984	1.024	1.036	0.972	1.108	1.069	1.059	1.015	0.52762	1.067	0.052699	1.083	0.0074195
XP_004006036.1	PREDICTED: protein phosphatase 1B isoform X5 [Ovis aries]	PPM1B	42.834	0.924		0.86	1.019		0.935	1.134		1.079	1.095	0.24672	1.133	0.128122	1.24	0.038563
XP_004019579.1	PREDICTED: FAD-dependent oxidoreductase domain-containing protein 1 isoform X1 [Ovis aries]	FOXRED1	53.959	0.964	0.93	0.992	0.932	0.914	0.928	1.241	1.138	1.197	0.961	0.115457	1.289	0.00060212	1.239	0.0023958
XP_014954031.1	PREDICTED: flotillin-2 isoform X3 [Ovis aries]	--	38.674	0.814	0.755	0.823	0.937	0.852	0.832	1.246	1.197	1.188	1.096	0.11552	1.385	0.00112444	1.518	0.000176227
XP_014951187.1	PREDICTED: macrophage colony-stimulating factor 1 receptor isoform X1 [Ovis aries]	--	114.13			0.852			0.863			1.344	1.013		1.557		1.577
XP_014958124.1	PREDICTED: BAG family molecular chaperone regulator 2 isoform X1 [Ovis aries]	--	23.665	0.896	0.981	0.961	0.968	1.005	0.969	1.079	1.01	1.08	1.037	0.2907	1.077	0.04346	1.117	0.035038
XP_004018469.1	PREDICTED: IQ domain-containing protein F5 [Ovis aries]	--	17.885	0.912			0.857			1.193			0.94		1.392		1.308
XP_014953063.1	PREDICTED: LOW QUALITY PROTEIN: nicotinate phosphoribosyltransferase isoform X1 [Ovis aries]	--	37.682	1.048	0.673	0.645	1.12	0.784	0.791	0.858	1.026	1.141	1.139	0.50874	1.122	0.441	1.279	0.20814
XP_012044013.1	PREDICTED: prostaglandin F synthase 1-like isoform X2 [Ovis aries]	--	32.344	0.242			0.288			0.738			1.19		2.562		3.05
XP_014949231.1	PREDICTED: LOW QUALITY PROTEIN: delta-1-pyrroline-5-carboxylate dehydrogenase, mitochondrial isoform X1 [Ovis aries]	--	68.867	0.927	0.853	0.846	0.954	0.894	0.881	1.173	1.114	1.026	1.039	0.36678	1.214	0.0137649	1.262	0.0089214
XP_004005853.1	PREDICTED: prenylcysteine oxidase 1 [Ovis aries]	--	56.866	0.9	0.798	0.829	0.899	0.845	0.884	1.298	1.186	1.194	1.04	0.37286	1.4	0.0006196	1.455	0.00120377
XP_004021419.1	PREDICTED: alpha-actinin-2 [Ovis aries]	--	103.8	0.928	0.961	0.92	1.008	1.039	0.999	1.151	1.226	1.167	1.084	0.0105005	1.163	0.0025758	1.262	0.00057645
XP_011957685.1	PREDICTED: zinc finger and BTB domain-containing protein 38 [Ovis aries]	ZBTB38	134.8	0.733		0.704	0.802		0.748	1.136		1.015	1.079	0.20248	1.388	0.03872	1.497	0.021437
XP_004004485.1	PREDICTED: scavenger receptor class A member 5 [Ovis aries]	SCARA5	53.495	0.92	0.83		0.834	0.934		1.375	1.302		1.01	0.9084	1.514	0.022062	1.53	0.0181842
XP_014948639.1	PREDICTED: reversion-inducing cysteine-rich protein with Kazal motifs isoform X3 [Ovis aries]	--	93.017	0.805			0.835			1.411			1.037		1.69		1.753
XP_014960049.1	PREDICTED: long-chain-fatty-acid--CoA ligase 1 isoform X2 [Ovis aries]	--	78.207	0.615	0.494	0.507	0.797	0.609	0.637	1.56	1.202	1.235	1.264	0.098278	1.956	0.0046221	2.473	0.00110476
XP_004010812.1	PREDICTED: signal-induced proliferation-associated 1-like protein 1 isoform X4 [Ovis aries]	--	197.14	0.62	0.497	0.515	0.598	0.465	0.421	2.044	1.844	1.773	0.909	0.4625	3.815	0.00028002	3.469	0.000101
XP_014958410.1	PREDICTED: small VCP/p97-interacting protein isoform X1 [Ovis aries]	--	9.3308		0.632	0.665		0.704	0.595		0.99	0.843	1.002	0.98658	1.411	0.09754	1.413	0.055436
XP_014960193.1	PREDICTED: ephrin-B1 isoform X1, partial [Ovis aries]	--	37.679	0.992	1.028	1.111	1.194	1.178	1.138	0.805	0.878	0.879	1.121	0.033975	0.73	0.00062341	0.818	0.0106961
XP_004011832.1	PREDICTED: nudC domain-containing protein 1 isoform X1 [Ovis aries]	--	66.677	0.992	0.982	1.078	1.026	1.09	1.003	1.034	0.895	0.981	1.022	0.5995	0.933	0.22316	0.953	0.39938
XP_012037961.1	PREDICTED: leucine-rich repeat flightless-interacting protein 1 isoform X8 [Ovis aries]	--	86.017			1.105			1.243			0.971	1.125		0.781		0.879
XP_014957671.1	PREDICTED: LOW QUALITY PROTEIN: dolichyl-diphosphooligosaccharide--protein glycosyltransferase subunit 1 isoform X1 [Ovis aries]	--	70.065	1.029	1.073	1.194	1.13	1.151	1.191	0.847	0.912	0.938	1.053	0.3154	0.777	0.00175796	0.818	0.020597
XP_004021591.1	PREDICTED: gamma-synuclein [Ovis aries]	--	13.254	1.016	1.006	1.108	1.145	1.235	1.482	0.869	0.893	0.853	1.234	0.067684	0.677	0.0077998	0.835	0.0058768
XP_014960017.1	PREDICTED: LOW QUALITY PROTEIN: sodium-dependent phosphate transporter 2 isoform X1 [Ovis aries]	--	70.297		0.746	1.027		1.736	1		0.788	1.131	1.543	0.32808	0.701	0.4184	1.082	0.7836
NP_001127774.1	insulin-like growth factor-binding protein 4 precursor [Ovis aries]	igfbp4	27.916	1.056		1.089	1.035		1.21	1.075		1	1.047	0.64584	0.924	0.46864	0.967	0.48134
XP_004003421.2	PREDICTED: cystathionine beta-synthase isoform X1 [Ovis aries]	--	65.349			1.241			1.5			0.72	1.209		0.48		0.58
XP_014948367.1	PREDICTED: LOW QUALITY PROTEIN: rho guanine nucleotide exchange factor 10-like protein isoform X1 [Ovis aries]	--	216.01		1.016	0.944		1.171	1.073		1.044	0.985	1.145	0.141744	0.904	0.196544	1.035	0.53462
XP_014957174.1	PREDICTED: LOW QUALITY PROTEIN: transmembrane protein 119 [Ovis aries]	--	30.404	1.027	1.073	1.206	1.247	1.462	1.496	0.782	0.924	0.969	1.272	0.032604	0.636	0.0063756	0.809	0.05732
XP_011952013.1	PREDICTED: disks large homolog 1 isoform X16 [Ovis aries]	--	99.865	0.986		1.128	1.223		1.2	0.885		0.923	1.146	0.17808	0.746	0.0061407	0.855	0.159981
XP_012033905.1	PREDICTED: LOW QUALITY PROTEIN: protein transport protein Sec24A isoform X1 [Ovis aries]	--	119.63	0.999	1.022	1.029	1.091	1.105	1.084	0.955	1.045	0.97	1.075	0.002339	0.905	0.024281	0.974	0.403
XP_011963114.1	PREDICTED: tetraspanin-6 isoform X3 [Ovis aries]	--	20.842	1.07			1.198			0.835			1.12		0.697		0.78
XP_014954904.1	PREDICTED: LOW QUALITY PROTEIN: cysteine and glycine-rich protein 1 isoform X1 [Ovis aries]	--	20.475	1.062	1.092	1.101	1.186	1.197	1.223	0.935	0.967	1.004	1.108	0.00196143	0.806	0.00065741	0.893	0.0081366
XP_011953881.1	PREDICTED: CREB-regulated transcription coactivator 3 isoform X1 [Ovis aries]	--	61.92			1.131			1.236			0.854	1.093		0.691		0.755
XP_014959583.1	PREDICTED: nodal modulator 1 isoform X1 [Ovis aries]	--	125.8	0.968	1.034	1.068	1.083	1.057	1.207	0.843	0.919	0.897	1.09	0.162357	0.794	0.008961	0.866	0.020661
XP_014953855.1	PREDICTED: LOW QUALITY PROTEIN: C-type mannose receptor 2 isoform X1 [Ovis aries]	--	167.19	0.962	1.186	1.167	1.135	1.242	1.269	0.737	0.805	0.852	1.1	0.26194	0.657	0.00148354	0.722	0.0152608
XP_014953879.1	PREDICTED: matrix-remodeling-associated protein 7 isoform X1 [Ovis aries]	--	18.502			1.103			1.307			1.152	1.185		0.881		1.044
XP_011954337.1	PREDICTED: legumain [Ovis aries]	LGMN	49.181	0.995	1.148	1.154	1.26	1.216	1.04	0.769	0.834	1.08	1.066	0.45434	0.763	0.078478	0.814	0.131363
XP_012036716.1	PREDICTED: mitogen-activated protein kinase kinase kinase kinase 5 isoform X4 [Ovis aries]	--	95.088	1.151		1.109	1.193		1.231	0.762		0.893	1.073	0.102197	0.683	0.04146	0.732	0.061016
XP_014960393.1	PREDICTED: mitochondrial import inner membrane translocase subunit Tim17-B isoform X2 [Ovis aries]	--	17.545			1.026			1.126			0.855	1.097		0.759		0.833
XP_014953793.1	PREDICTED: LOW QUALITY PROTEIN: unconventional myosin-Ic isoform X1 [Ovis aries]	--	118.66	0.897		0.997	1.23		1.113	1.007		0.925	1.237	0.0996	0.825	0.099096	1.02	0.7923
XP_014959285.1	PREDICTED: LOW QUALITY PROTEIN: protein ERGIC-53 isoform X1 [Ovis aries]	--	57.71	1.054	1.073	1.13	1.229	1.177	1.174	0.854	0.848	0.911	1.099	0.020859	0.73	0.00031882	0.802	0.0020438
XP_012042456.1	PREDICTED: serine/threonine-protein kinase MARK1 isoform X4 [Ovis aries]	--	88.584		0.983			1.101			0.943		1.12		0.856		0.959
XP_014960457.1	PREDICTED: V-type proton ATPase subunit S1 isoform X1 [Ovis aries]	--	49.282			1.084			1.102			1.002	1.017		0.909		0.924
XP_004017087.1	PREDICTED: WD repeat-containing protein 70 [Ovis aries]	WDR70	72.638		0.987			1.185			0.789		1.201		0.666		0.799
XP_014955160.1	PREDICTED: thrombomodulin [Ovis aries]	--	60.5		1.062			1.111			0.962		1.046		0.866		0.906
XP_011963664.2	PREDICTED: LOW QUALITY PROTEIN: ezrin isoform X1 [Ovis aries]	--	68.07	0.927	0.995	1.081	1.097	1.223	1.153	0.937	1.069	1.016	1.157	0.054616	0.87	0.048119	1.006	0.91312
XP_004018459.1	PREDICTED: 60S ribosomal protein L29 [Ovis aries]	RPL29	17.133	0.992	1.113	1.183	1.109	1.11	1.216	0.924	1.043	0.94	1.045	0.49098	0.846	0.026257	0.884	0.129437
XP_012033452.1	PREDICTED: myeloid-derived growth factor isoform X1, partial [Ovis aries]	--	16.539	1.028	0.995	1.09	1.283	1.221	1.159	0.748	0.891	1.009	1.177	0.0148642	0.723	0.0225	0.851	0.137097
XP_004010741.1	PREDICTED: reticulon-1 isoform X1 [Ovis aries]	--	23.633	1.14	0.415	0.804	1.088	2.694	2.099	0.852	0.608	0.728	2.493	0.081776	0.372	0.03174	0.928	0.9931
XP_014957403.1	PREDICTED: transmembrane 6 superfamily member 1 isoform X2 [Ovis aries]	--	34.027	0.985	1.011	0.955	0.925	1.128	1.181	0.914	1.071	0.936	1.096	0.32352	0.903	0.33292	0.99	0.8231
XP_004022390.1	PREDICTED: ras-related protein Rap-2c [Ovis aries]	RAP2C	20.745	0.983	0.99	1.011	1.091	1.095	1.247	0.917	0.806	0.836	1.15	0.036579	0.745	0.0073559	0.858	0.0168969
XP_014950329.1	PREDICTED: heme oxygenase 1 isoform X1 [Ovis aries]	--	28.016			0.848			1.008			0.766	1.189		0.76		0.903
NP_001116473.1	antigen-presenting glycoprotein CD1d precursor [Ovis aries]	CD1D	38.469		1.049			1.074			0.984		1.024		0.916		0.938
XP_011951798.1	PREDICTED: mitochondrial carrier homolog 2 isoform X1 [Ovis aries]	--	33.233	0.769	0.971	0.872	1.524	1.158	1.035	0.907	1.003	0.967	1.423	0.061282	0.774	0.109336	1.101	0.24428
XP_014955611.1	PREDICTED: LOW QUALITY PROTEIN: U4/U6 small nuclear ribonucleoprotein Prp31 isoform X1 [Ovis aries]	--	51.828	1.219		0.951	1.162		1.362	0.729		1.053	1.163	0.40158	0.706	0.21262	0.821	0.45092
XP_012035362.1	PREDICTED: platelet-derived growth factor receptor alpha [Ovis aries]	PDGFRA	122.98	0.891			1.229			0.917			1.379		0.746		1.029
XP_014960003.1	PREDICTED: LOW QUALITY PROTEIN: 1-acyl-sn-glycerol-3-phosphate acyltransferase epsilon isoform X1 [Ovis aries]	--	52.091	0.88			1.16			0.946			1.318		0.816		1.075
NP_001295509.1	membrane-associated progesterone receptor component 1 [Ovis aries]	PGRMC1	21.632	0.986	1.037	1.094	1.162	1.264	1.179	0.909	0.97	0.96	1.157	0.021378	0.788	0.00191588	0.911	0.061922
XP_011952025.2	PREDICTED: LOW QUALITY PROTEIN: phosphatidylglycerophosphatase and protein-tyrosine phosphatase 1 [Ovis aries]	--	29.142	1.089			1.156			0.867			1.062		0.75		0.796
XP_014955710.1	PREDICTED: LOW QUALITY PROTEIN: rho guanine nucleotide exchange factor 1 isoform X1 [Ovis aries]	--	121.74	1.143	0.809	0.856	0.985	1.202	0.879	0.888	0.889	1.099	1.092	0.55232	0.938	0.62786	1.024	0.82342
XP_011998202.1	PREDICTED: nucleolar protein 58 isoform X1 [Ovis aries]	--	60.653	0.981	1.052	1.065	1.141	1.071	1.05	0.949	1.015	1.086	1.053	0.22312	0.935	0.21538	0.985	0.74136
XP_004004593.1	PREDICTED: peptidyl-prolyl cis-trans isomerase FKBP7 isoform X1 [Ovis aries]	--	25.113	1.05			1.305			0.798			1.243		0.611		0.76
XP_012041226.1	PREDICTED: TIP41-like protein isoform X3 [Ovis aries]	--	26.659	1.018	0.972	0.932	0.963	1.085	1.097	0.96	0.993	0.983	1.076	0.21232	0.934	0.192577	1.005	0.85518
XP_011950637.1	PREDICTED: integrin-linked protein kinase isoform X1 [Ovis aries]	ILK	51.421	1.028	1.037	1.041	1.05	1.082	1.116	0.992	0.963	1.016	1.046	0.069024	0.915	0.0191232	0.957	0.048677
XP_014950129.1	PREDICTED: cysteine sulfinic acid decarboxylase isoform X1 [Ovis aries]	--	55.449	0.993			1.082			0.829			1.09		0.766		0.835
XP_004011302.1	PREDICTED: arginine/serine-rich protein PNISR isoform X2 [Ovis aries]	--	92.648		0.908	1.152		1.192	1.193		0.754	0.901	1.158	0.41972	0.694	0.150621	0.803	0.28366
XP_014957037.1	PREDICTED: golgin subfamily A member 3 isoform X1 [Ovis aries]	--	166.94	0.971	1.021	1.067	0.942	1.078	1.107	0.958	0.988	0.931	1.022	0.7397	0.92	0.199282	0.941	0.131495
XP_014959644.1	PREDICTED: mitogen-activated protein kinase 3 isoform X1 [Ovis aries]	--	30.67	1.088	0.978	1.118	1.088	1.091	1.138	0.949	0.979	1.002	1.042	0.38372	0.883	0.0044204	0.92	0.135138
XP_012036599.1	PREDICTED: regulator of microtubule dynamics protein 3 isoform X2 [Ovis aries]	RMDN3	51.816	0.934	0.811		1.043	0.994		0.912	0.908		1.167	0.170081	0.893	0.04326	1.043	0.64166
XP_014955414.1	PREDICTED: double-stranded RNA-binding protein Staufen homolog 1 isoform X5 [Ovis aries]	--	55.407	0.994	0.977	1	1.158	1.075	1.127	0.885	0.964	0.923	1.131	0.0057976	0.825	0.0042444	0.933	0.052723
XP_014948748.1	PREDICTED: clusterin isoform X2 [Ovis aries]	--	50.749	0.982			1.05			0.994			1.069		0.947		1.012
XP_004016394.1	PREDICTED: calpain-5 isoform X1 [Ovis aries]	--	72.988	1.032	1.093	1.122	1.207	1.249	1.081	0.799	0.937	0.987	1.089	0.167781	0.77	0.026763	0.839	0.05818
XP_012035383.1	PREDICTED: RNA-binding protein 8A isoform X4 [Ovis aries]	--	19.788		1.12			1.177			0.923		1.051		0.784		0.824
XP_014947402.1	PREDICTED: LOW QUALITY PROTEIN: tyrosine-protein kinase receptor Tie-1 isoform X1 [Ovis aries]	--	115.55	1.064	1.097	1.005	1.147	1.442	1.122	0.83	0.832	0.729	1.172	0.143658	0.644	0.0088973	0.755	0.0050986
XP_014954712.1	PREDICTED: beta-catenin-interacting protein 1 isoform X2 [Ovis aries]	--	9.1692	0.956	1.076	1.16	1.012	1.178	1.265	0.921	0.787	0.842	1.082	0.4184	0.738	0.0196382	0.799	0.036698
XP_004016173.1	PREDICTED: small acidic protein [Ovis aries]	C11orf58	20.122	0.848	1.165	1.102	1.297	1.099	1.244	0.995	0.854	0.912	1.169	0.21286	0.759	0.0143352	0.886	0.35116
XP_014956900.1	PREDICTED: LOW QUALITY PROTEIN: uncharacterized protein KIAA1671 homolog isoform X1 [Ovis aries]	--	178.8		0.794			1.661			0.972		2.092		0.585		1.224
XP_004013127.3	PREDICTED: actin, cytoplasmic 2 [Ovis aries]	--	41.792	1.144	1.191	1.165	1.311	1.406	1.508	0.646	0.799	0.757	1.207	0.0113238	0.521	0.00097886	0.629	0.00196287
XP_014953872.1	PREDICTED: LOW QUALITY PROTEIN: chromobox protein homolog 8 isoform X1 [Ovis aries]	--	50.204	1.025			1.095			0.841			1.068		0.768		0.82
XP_014951923.1	PREDICTED: TBC1 domain family member 1 isoform X7 [Ovis aries]	--	127.79		1.017	1.089		1.052	1.213		0.867	0.908	1.075	0.46448	0.784	0.084122	0.843	0.053802
XP_014958017.1	PREDICTED: LOW QUALITY PROTEIN: phostensin isoform X1 [Ovis aries]	--	66.579	1.047		1.117	1.127		1.198	0.836		1.071	1.074	0.2479	0.82	0.24872	0.881	0.40636
XP_014959363.1	PREDICTED: LOW QUALITY PROTEIN: coronin-7 isoform X1 [Ovis aries]	--	109.32	0.981	1.031	0.951	0.988	1.09	1.056	0.933	0.935	1.013	1.058	0.20882	0.919	0.101202	0.972	0.47494
XP_004002626.1	PREDICTED: thrombospondin-3 isoform X1 [Ovis aries]	THBS3	103.75	1.039	1.057	0.951	1.167	1.161	1.038	0.874	0.942	0.923	1.105	0.120036	0.814	0.0097796	0.899	0.055615
XP_014954225.1	PREDICTED: coatomer subunit zeta-2 isoform X2 [Ovis aries]	--	23.637	1.009	1.151	1.085	1.171	1.391	1.272	0.921	0.899	0.955	1.182	0.057144	0.724	0.0036777	0.855	0.020758
NP_001295505.1	patatin-like phospholipase domain-containing protein 2 [Ovis aries]	ATGL	53.077	1.053			1.106			0.912			1.05		0.825		0.866
XP_011962529.1	PREDICTED: zinc finger protein 185 isoform X8 [Ovis aries]	--	69.863	1.266		1.128	1.425		1.611	0.682		0.581	1.268	0.106217	0.416	0.0129426	0.528	0.022921
XP_014954847.1	PREDICTED: protein Niban isoform X1 [Ovis aries]	--	79.671	0.964	1.007	0.942	1.075	1.169	1.171	0.942	1.018	1.045	1.172	0.0099014	0.88	0.038176	1.032	0.45348
XP_011962336.1	PREDICTED: copper-transporting ATPase 1 isoform X2 [Ovis aries]	--	155.9	1.022			1.161			0.814			1.136		0.701		0.796
NP_001009449.1	elongation factor 1-delta [Ovis aries]	EEF1D	30.82			1.049			1.12			1.016	1.068		0.907		0.969
XP_014947556.1	PREDICTED: guanine nucleotide-binding protein G(I)/G(S)/G(O) subunit gamma-5 [Ovis aries]	GNG5	7.3184	1.029	0.834	1.067	1.063	1.761	1.046	0.847	0.782	1.063	1.321	0.24794	0.696	0.153959	0.919	0.50524
XP_014955261.1	PREDICTED: tumor protein D54 isoform X3 [Ovis aries]	--	22.303	1.042	1.086	1.068	1.064	1.159	1.099	0.898	0.949	1.012	1.039	0.23972	0.861	0.024065	0.895	0.037063
XP_012044372.1	PREDICTED: ranBP-type and C3HC4-type zinc finger-containing protein 1 isoform X2 [Ovis aries]	--	56.196	1.065			1.086			0.998			1.02		0.919		0.937
XP_004008151.2	PREDICTED: putative RNA-binding protein Luc7-like 2 isoform X2 [Ovis aries]	--	46.522	1.035	1.026		1.091	1.112		0.874	1.035		1.069	0.023903	0.867	0.22664	0.926	0.44356
XP_014956723.1	PREDICTED: ubiquitin domain-containing protein 2 isoform X1 [Ovis aries]	--	26.104		0.886	0.903		1.166	1.118		0.879	0.876	1.277	0.0088162	0.768	0.0063583	0.981	0.185864
XP_014960275.1	PREDICTED: F-box-like/WD repeat-containing protein TBL1X [Ovis aries]	TBL1X	55.289		0.939			1.182			0.975		1.259		0.825		1.038
XP_012028997.1	PREDICTED: N-acetyl-D-glucosamine kinase [Ovis aries]	NAGK	37.352	1.058	1.015	1.059	1.033	1.174	1.044	0.967	0.994	0.988	1.038	0.45522	0.907	0.083757	0.942	0.021078
XP_014955698.1	PREDICTED: dual specificity tyrosine-phosphorylation-regulated kinase 1B isoform X1 [Ovis aries]	--	54.855		1.039	1.054		0.872	1.472		0.642	0.858	1.12	0.8126	0.64	0.2931	0.717	0.141598
XP_012038801.1	PREDICTED: UPF0488 protein C8orf33 homolog isoform X1 [Ovis aries]	--	20.858	0.867	1.156	1.235	1.1	1.121	1.216	0.943	0.829	0.843	1.055	0.60142	0.761	0.0057192	0.803	0.144039
XP_014950341.1	PREDICTED: LOW QUALITY PROTEIN: myosin-9 isoform X1 [Ovis aries]	--	226.17	0.996	0.987	1.035	1.149	1.167	1.165	0.838	0.867	0.897	1.153	0.00074154	0.747	0.000137736	0.862	0.0037156
XP_004004495.1	PREDICTED: myotubularin-related protein 9 [Ovis aries]	--	63.461	1.001		1.01	1.184		1.139	0.949		0.922	1.155	0.0185231	0.805	0.0122427	0.93	0.041059
XP_012038438.1	PREDICTED: utrophin isoform X4 [Ovis aries]	--	393.98	0.986	1.045	1.064	1.082	1.113	1.029	0.983	1.008	1.013	1.042	0.27694	0.932	0.047036	0.971	0.30112
XP_012042371.1	PREDICTED: C4b-binding protein alpha chain isoform X5 [Ovis aries]	--	57.708			0.84			1.09			0.711	1.298		0.652		0.846
XP_004011359.1	PREDICTED: rho GTPase-activating protein 18 isoform X1 [Ovis aries]	--	74.974	0.946	1.035	0.953	1.108	1.156	1.108	1.041	0.967	0.996	1.149	0.0121185	0.891	0.0107216	1.024	0.54124
XP_004020196.1	PREDICTED: alpha-centractin [Ovis aries]	ACTR1A	42.613	1.084	1.049	1.164	1.196	1.097	1.252	0.67	0.894	0.834	1.075	0.2191	0.676	0.0140367	0.727	0.024363
XP_004007775.1	PREDICTED: collagen alpha-2(I) chain isoform X1 [Ovis aries]	COL1A2	128.97	1.063	1.083	1.117	1.207	1.215	1.213	0.833	0.925	0.953	1.114	0.0177005	0.746	0.0186574	0.831	0.0125023
XP_012041673.1	PREDICTED: integrin beta-3 isoform X1 [Ovis aries]	--	82.265	1.005	0.979	1.01	1.098	1.057	1.053	0.904	0.983	0.946	1.071	0.0139177	0.883	0.0107415	0.946	0.09922
XP_014947186.1	PREDICTED: pre-B-cell leukemia transcription factor-interacting protein 1 isoform X1 [Ovis aries]	--	22.624			1.018			1.166			1.026	1.145		0.88		1.008
XP_004010589.1	PREDICTED: probable E3 ubiquitin-protein ligase HERC1 isoform X10 [Ovis aries]	--	531.49		1.033			1.098			0.985		1.063		0.897		0.954
XP_004013954.1	PREDICTED: integrator complex subunit 7 isoform X1 [Ovis aries]	--	106.74	1.022	1.055	1.21	1.034	1.08	1.233	0.97	1.039	1.085	1.018	0.82018	0.924	0.28422	0.941	0.39088
XP_004021562.2	PREDICTED: placenta-specific protein 9 isoform X1 [Ovis aries]	--	12.011	1.271	0.994	0.82	1.023	2.605	2.635	0.781	0.29	0.451	2.03	0.132305	0.243	0.029377	0.493	0.069364
XP_014952449.1	PREDICTED: eukaryotic translation initiation factor 2 subunit 2 [Ovis aries]	--	38.302			0.804			1.331			0.632	1.655		0.475		0.786
XP_004006436.1	PREDICTED: peptidyl-prolyl cis-trans isomerase FKBP11 [Ovis aries]	FKBP11	22.294	1.048	0.993	1.047	1.162	1.213	1.152	0.883	0.95	1.014	1.142	0.0051198	0.807	0.0074404	0.922	0.132255
NP_001156029.1	ADP-ribosylation factor-like protein 6-interacting protein 1 [Ovis aries]	ARL6IP1	23.413	1.02	1.045	1.159	1.223	1.27	1.326	0.772	0.922	0.875	1.185	0.020203	0.673	0.0022954	0.797	0.025415
XP_012038692.1	PREDICTED: constitutive coactivator of peroxisome proliferator-activated receptor gamma isoform X2 [Ovis aries]	--	78.609	1.047	1.006	0.973	1.072	1.092	1.081	1.049	0.895	1.039	1.072	0.032379	0.919	0.23522	0.986	0.78194
XP_012040441.1	PREDICTED: gamma-tubulin complex component 3 isoform X1 [Ovis aries]	--	114.78	1.076	1.26	0.953	1.043	1.106	1.228	0.948	0.99	0.995	1.027	0.7603	0.869	0.050384	0.892	0.25876
XP_014955256.1	PREDICTED: zinc finger protein 512B isoform X1 [Ovis aries]	--	98.488	1.147	0.786	1.058	0.988	1.021	1.115	0.751	0.643	1.039	1.044	0.67194	0.779	0.138918	0.813	0.30502
XP_014955732.1	PREDICTED: DNA excision repair protein ERCC-1 isoform X1 [Ovis aries]	--	38.884			0.92			1.048			0.863	1.139		0.823		0.938
XP_012036962.1	PREDICTED: ubiquitin carboxyl-terminal hydrolase 8 [Ovis aries]	--	124.12	1.058			1.246			0.734			1.178		0.589		0.694
XP_014956500.1	PREDICTED: alpha-parvin isoform X1 [Ovis aries]	--	36.582	1.034	1.063	1.085	1.133	1.122	1.158	0.924	0.939	0.984	1.073	0.0139008	0.834	0.00099654	0.895	0.008983
XP_014960463.1	PREDICTED: B-cell receptor-associated protein 31 [Ovis aries]	--	27.931	0.966	1.051	1.048	1.017	1.102	1.147	0.968	1.054	1.029	1.066	0.23296	0.934	0.195775	0.995	0.91108
XP_004005084.1	PREDICTED: protein tyrosine phosphatase type IVA 2 [Ovis aries]	--	19.127	1.011	1.06	1.04	1.075	0.955	1.139	0.928	1.025	0.953	1.019	0.78038	0.917	0.22864	0.934	0.103275
XP_014956948.1	PREDICTED: tricarboxylate transport protein, mitochondrial isoform X1 [Ovis aries]	--	30.855		1.014			1.045			0.949		1.031		0.908		0.936
XP_014953046.1	PREDICTED: elongation factor 1-delta isoform X1 [Ovis aries]	EEF1D	31.063	1.011	1.06		1.113	1.102		0.938	0.975		1.07	0.107976	0.864	0.01802	0.924	0.122056
XP_014956003.1	PREDICTED: cytochrome b5 type B [Ovis aries]	--	16.268	0.9	0.973	0.946	1.346	1.264	1.589	0.793	1.009	0.977	1.49	0.0054018	0.662	0.0153019	0.986	0.81842
XP_014953928.1	PREDICTED: LOW QUALITY PROTEIN: E3 ubiquitin/ISG15 ligase TRIM25 [Ovis aries]	--	70.13			1.056			1.157			1.064	1.096		0.92		1.008
NP_001155339.1	ras-related GTP-binding protein C [Ovis aries]	--	44.251			0.757			1.053			0.666	1.391		0.632		0.88
XP_014953581.1	PREDICTED: NHL repeat-containing protein 3 isoform X2 [Ovis aries]	--	38.482			0.97			1.045			0.952	1.077		0.911		0.981
XP_014954706.1	PREDICTED: LOW QUALITY PROTEIN: zinc finger protein castor homolog 1 isoform X1 [Ovis aries]	--	124.46		0.978			1.185			1.017		1.212		0.858		1.04
XP_011985940.1	PREDICTED: protein IWS1 homolog isoform X1 [Ovis aries]	--	94.826	1.096		1.062	1.089		1.156	0.858		0.963	1.04	0.36538	0.811	0.083517	0.844	0.103396
XP_004013907.1	PREDICTED: laminin subunit gamma-1 [Ovis aries]	--	177.78	0.949	0.937	0.961	1.068	1.097	1.121	0.934	1.004	0.981	1.154	0.00081965	0.888	0.0096236	1.025	0.3365
XP_014960703.1	PREDICTED: cysteine-rich protein 2 isoform X1, partial [Ovis aries]	--	11.678	1.028	1.058	0.989	1.325	1.265	1.304	0.639	1.131	1.101	1.266	0.00057879	0.737	0.21266	0.934	0.64484
XP_012035014.1	PREDICTED: dual adapter for phosphotyrosine and 3-phosphotyrosine and 3-phosphoinositide isoform X4 [Ovis aries]	--	30.499			1.151			1.198			0.999	1.041		0.834		0.868
XP_004003065.1	PREDICTED: nuclear cap-binding protein subunit 2 [Ovis aries]	NCBP2	18.001	1.108	1.055	1.151	0.98	1.287	1.273	0.887	0.779	0.884	1.068	0.55906	0.72	0.031056	0.769	0.0060606
XP_004021987.2	PREDICTED: LOW QUALITY PROTEIN: synapse-associated protein 1 [Ovis aries]	--	40.531			1.073			1.108			0.997	1.033		0.9		0.929
XP_012045032.1	PREDICTED: small integral membrane protein 12 [Ovis aries]	SMIM12	10.751	1.031	1.082	0.926	1.149	1.017	0.93	0.808	1.01	1.06	1.019	0.8362	0.93	0.50384	0.947	0.56898
NP_001121145.1	rho-related GTP-binding protein RhoB [Ovis aries]	--	22.123	1.005	1.055	1.213	1.081	1.289	1.419	0.959	0.787	0.807	1.158	0.21578	0.674	0.0177602	0.78	0.041159
XP_011957370.1	PREDICTED: LOW QUALITY PROTEIN: triokinase/FMN cyclase isoform X1 [Ovis aries]	--	58.378	0.849	1.129	0.933	1.032	1.103	1.106	0.902	0.889	0.966	1.113	0.2595	0.851	0.0090647	0.947	0.61388
XP_014952659.1	PREDICTED: LOW QUALITY PROTEIN: papilin isoform X1 [Ovis aries]	--	136.1		1.008			1.077			0.892		1.068		0.828		0.885
XP_014948512.1	PREDICTED: LOW QUALITY PROTEIN: constitutive coactivator of PPAR-gamma-like protein 1 isoform X1 [Ovis aries]	--	111.33	0.973	1.128	1.134	1.067	1.135	1.246	0.925	0.919	0.904	1.066	0.39512	0.797	0.038718	0.849	0.08658
XP_004013786.1	PREDICTED: protein LZIC [Ovis aries]	LZIC	21.523	0.964	1.016	0.986	1.076	1.027	1.1	0.987	0.951	0.978	1.08	0.038822	0.91	0.0155014	0.983	0.42146
XP_012044805.1	PREDICTED: 28S ribosomal protein S26, mitochondrial isoform X1, partial [Ovis aries]	--	15.158		0.983			1.109			0.895		1.128		0.807		0.91
XP_004018949.1	PREDICTED: glutathione S-transferase A4 isoform X1 [Ovis aries]	--	25.659		0.952	1.116		1.149	1.171		0.856	0.951	1.122	0.27804	0.779	0.042436	0.874	0.29726
XP_012032197.1	PREDICTED: engulfment and cell motility protein 1 isoform X2 [Ovis aries]	ELMO1	83.861	0.871	0.98	1.031	1.041	1.203	1.14	1.08	0.927	0.997	1.174	0.069241	0.888	0.122417	1.042	0.56294
XP_014947469.1	PREDICTED: LOW QUALITY PROTEIN: glutathione peroxidase 7 isoform X1 [Ovis aries]	--	20.551	1.064	1.188	1.182	1.269	1.35	1.38	0.67	0.832	0.856	1.165	0.025123	0.59	0.0027976	0.687	0.0111584
XP_011961250.1	PREDICTED: transcription initiation factor IIE subunit beta isoform X2 [Ovis aries]	--	28.879		0.968			1.102			0.958		1.138		0.869		0.99
XP_004005208.1	PREDICTED: dolichyl-diphosphooligosaccharide--protein glycosyltransferase 48 kDa subunit [Ovis aries]	--	48.761	1.008	1.046	1.082	1.049	1.179	1.144	0.896	0.812	0.934	1.075	0.151541	0.784	0.0108044	0.842	0.020259
XP_014947611.1	PREDICTED: rho GTPase-activating protein 29 isoform X2 [Ovis aries]	--	137.66	1.176	1.009	1.153	1.149	1.236	1.137	1.053	0.85	1.048	1.055	0.37046	0.838	0.07408	0.884	0.21484
XP_012022346.1	PREDICTED: BRCA1-A complex subunit BRE isoform X1 [Ovis aries]	BABAM2	43.56		0.971	1.126		1.099	1.033		0.979	0.998	1.017	0.8365	0.927	0.14668	0.943	0.52998
XP_012043984.1	PREDICTED: LOW QUALITY PROTEIN: choline transporter-like protein 2 isoform X1 [Ovis aries]	--	79.522		0.985			1.058			0.969		1.074		0.916		0.984
XP_011962998.1	PREDICTED: TBC1 domain family member 8B isoform X3 [Ovis aries]	--	110.36	0.986			1.106			0.813			1.122		0.735		0.825
XP_012041124.1	PREDICTED: LOW QUALITY PROTEIN: myosin-8 isoform X1 [Ovis aries]	--	222.09	0.9	0.997	1.025	1.089	1.238	1.267	0.761	0.903	0.918	1.23	0.028405	0.718	0.0121036	0.884	0.155084
XP_004015002.1	PREDICTED: microtubule-associated proteins 1A/1B light chain 3B [Ovis aries]	MAP1LC3B	14.704	1.088	1.062	1.004	1.177	1.179	1.484	0.668	0.706	0.942	1.218	0.076463	0.603	0.0177009	0.734	0.042797
XP_004002514.1	PREDICTED: cathepsin K [Ovis aries]	CTSK	37.146	0.92	1.158	1.096	1.378	1.182	0.994	0.887	0.942	1.011	1.12	0.40486	0.799	0.099838	0.895	0.24376
XP_011996644.1	PREDICTED: GPI inositol-deacylase isoform X2 [Ovis aries]	--	84.764	1.099			1.173			0.855			1.067		0.729		0.778
XP_011961352.1	PREDICTED: disintegrin and metalloproteinase domain-containing protein 9 isoform X2 [Ovis aries]	--	82.576	1.019	1.154	1.012	1.144	1.281	0.992	0.728	0.818	1.017	1.073	0.47828	0.75	0.076182	0.805	0.102824
XP_004011802.1	PREDICTED: cAMP-dependent protein kinase inhibitor alpha isoform X3 [Ovis aries]	PKIA	8.0375	0.945		1.021	1.211		1.105	0.728		0.893	1.178	0.112199	0.7	0.084203	0.825	0.21242
XP_012022138.1	PREDICTED: LOW QUALITY PROTEIN: sorting nexin-17 isoform X1 [Ovis aries]	--	53.221	1	1.06	0.941	1.051	1.141	0.91	1.034	0.969	0.852	1.034	0.7082	0.92	0.40114	0.951	0.4786
XP_004008154.1	PREDICTED: UPF0562 protein C7orf55 homolog [Ovis aries]	--	12.852			1.083			1.13			0.98	1.043		0.867		0.905
XP_004015422.1	PREDICTED: reticulocalbin-3 [Ovis aries]	--	37.383	1.049	1.154	1.097	1.232	1.268	1.173	0.835	0.819	0.894	1.113	0.039762	0.694	0.00047584	0.772	0.002503
XP_014957763.1	PREDICTED: LOW QUALITY PROTEIN: SNF-related serine/threonine-protein kinase isoform X1 [Ovis aries]	--	83.527			1.041			1.107			1.025	1.063		0.926		0.985
XP_012030410.1	PREDICTED: parvalbumin alpha [Ovis aries]	--	12.14	0.548		0.543	1.324		1.165	0.59		0.683	2.281	0.0060206	0.511	0.020339	1.167	0.174603
XP_004003273.1	PREDICTED: translocon-associated protein subunit gamma [Ovis aries]	SSR3	21.074		1.175	1.162		1.195	1.32		0.983	0.907	1.076	0.28602	0.751	0.046797	0.809	0.034462
XP_014958669.1	PREDICTED: LOW QUALITY PROTEIN: transcription factor p65 isoform X1 [Ovis aries]	--	62.548	0.827	1.141	1.093	1.236	0.944	1.034	0.86	1.02	0.999	1.05	0.70444	0.896	0.32774	0.941	0.65954
XP_004010499.1	PREDICTED: abscission/NoCut checkpoint regulator isoform X1 [Ovis aries]	ZFYVE19	44.344	0.895	0.914	1.171	1.078	1.075	1.19	0.918	0.611	0.85	1.122	0.25966	0.712	0.051961	0.798	0.20024
XP_004017251.1	PREDICTED: 40S ribosomal protein S3a isoform X1 [Ovis aries]	RPS3A	29.931	0.938	1.055	1.109	1.081	1.105	1.159	0.859	0.95	0.925	1.078	0.223	0.817	0.0051794	0.881	0.098156
XP_012036691.1	PREDICTED: E3 ubiquitin-protein ligase UBR1 isoform X2 [Ovis aries]	--	161.94	0.967	1.083	1.021	1.08	1.224	1.139	0.942	0.959	1.021	1.121	0.079724	0.849	0.020182	0.951	0.29398
XP_014949720.1	PREDICTED: protein FAM49A [Ovis aries]	FAM49A	37.298	0.86	1.036	1.064	1.28	1.177	1.24	0.738	0.785	0.903	1.249	0.033781	0.656	0.0027629	0.82	0.091702
XP_011958902.1	PREDICTED: THO complex subunit 1 isoform X2 [Ovis aries]	--	72.785			1.102			1.266			0.874	1.149		0.69		0.793
XP_004005873.1	PREDICTED: CB1 cannabinoid receptor-interacting protein 1 [Ovis aries]	--	18.664	1.039	0.965	0.88	1.195	1.289	1.267	0.823	0.933	0.97	1.301	0.0076421	0.727	0.0041827	0.945	0.45934
XP_004006216.1	PREDICTED: probable cytosolic iron-sulfur protein assembly protein CIAO1 [Ovis aries]	CIAO1	37.84	0.979	1.153	1.176	1.153	1.221	1.182	0.917	0.897	0.864	1.075	0.28054	0.753	0.00029742	0.81	0.026438
XP_004023324.1	PREDICTED: LOW QUALITY PROTEIN: zinc finger protein 384 isoform X1 [Ovis aries]	--	54.447		1.021			1.249			0.92		1.223		0.737		0.901
XP_011962474.1	PREDICTED: translocon-associated protein subunit delta isoform X2 [Ovis aries]	--	18.814	1.057	1.067	1.124	1.141	1.557	1.484	0.814	0.827	0.889	1.288	0.068339	0.605	0.0078993	0.779	0.00165865
XP_014960159.1	PREDICTED: N-acetylserotonin O-methyltransferase-like protein isoform X1 [Ovis aries]	--	33.152		1.046	1.108		1.018	1.296		0.99	0.928	1.074	0.65366	0.829	0.28464	0.89	0.115395
NP_001009469.1	serine hydroxymethyltransferase, cytosolic [Ovis aries]	SHMT1	53.024	0.999	1.081	1.035	1.047	1.084	1.109	0.928	1.003	1.033	1.04	0.23426	0.915	0.067638	0.952	0.27046
XP_012029211.1	PREDICTED: beta-centractin isoform X1 [Ovis aries]	--	41.69	1.001	1.171	1.249	1.362	1.211	1.233	0.769	0.899	0.917	1.113	0.2189	0.679	0.0042992	0.756	0.031698
XP_012036986.1	PREDICTED: N-acetylgalactosamine kinase isoform X9 [Ovis aries]	--	42.354	1.035	0.77	0.762	0.921	1.557	1.637	1.07	0.905	0.628	1.603	0.097883	0.633	0.136378	1.014	0.99814
XP_011952551.2	PREDICTED: death-associated protein 1 isoform X1 [Ovis aries]	--	9.9942	0.977	1.182	1.212	1.268	1.326	1.492	0.811	0.807	0.822	1.212	0.080502	0.597	0.008936	0.724	0.042959
XP_014947276.1	PREDICTED: lipoma-preferred partner isoform X1 [Ovis aries]	LPP	65.673	0.999	0.989	1.052	1.195	1.118	1.206	0.872	0.965	1.038	1.158	0.0088002	0.817	0.021735	0.946	0.34366
XP_014959746.1	PREDICTED: LOW QUALITY PROTEIN: WD repeat domain phosphoinositide-interacting protein 2 isoform X1 [Ovis aries]	--	47.477	0.938	1.127		0.983	1.215		0.96	0.905		1.064	0.7058	0.848	0.28486	0.903	0.41596
XP_011954631.1	PREDICTED: TRAF2 and NCK-interacting protein kinase isoform X6 [Ovis aries]	--	152.21	1.01	1.175	1.094	1.109	1.17	1.228	0.931	1.005	1.087	1.07	0.26486	0.862	0.049061	0.922	0.263
XP_004019647.1	PREDICTED: isoaspartyl peptidase/L-asparaginase [Ovis aries]	--	32.08	1.023	0.981	0.945	1.042	1.018	1.082	0.982	0.985	0.933	1.065	0.09326	0.923	0.032724	0.983	0.59758
XP_014952689.1	PREDICTED: LOW QUALITY PROTEIN: interferon regulatory factor 2-binding protein-like [Ovis aries]	--	79.418	1.025	1.044	1.026	1.076	1.145	1.104	0.961	1.017	1.021	1.074	0.0197981	0.902	0.0178391	0.969	0.194419
XP_012033825.1	PREDICTED: complement factor D [Ovis aries]	CFD	27.892	0.876	0.973	1.034	1.175	1.256	1.162	0.997	0.897	0.879	1.246	0.0149155	0.772	0.0048212	0.962	0.57322
XP_014957452.1	PREDICTED: LOW QUALITY PROTEIN: reticulocalbin-2 isoform X1 [Ovis aries]	--	36.938	1.037	1.051	1.042	1.074	1.142	1.258	0.974	0.983	0.955	1.11	0.157535	0.838	0.020365	0.93	0.00153525
XP_014956488.1	PREDICTED: spondin-1 isoform X1 [Ovis aries]	--	90.851			1.147			1.236			0.796	1.078		0.644		0.694
XP_012042629.1	PREDICTED: nucleoside diphosphate kinase 7 isoform X3 [Ovis aries]	--	38.3	0.944	1.025		1.146	1.069		0.865	0.814		1.125	0.160019	0.758	0.026702	0.853	0.089861
NP_001156518.1	protein disulfide-isomerase A5 precursor [Ovis aries]	PDIA5	59.611	1.091	1.056	1.261	1.13	1.3	1.183	0.862	0.809	0.934	1.06	0.43174	0.721	0.0050397	0.764	0.0175393
XP_004009723.1	PREDICTED: ragulator complex protein LAMTOR3 isoform X1 [Ovis aries]	--	13.65	0.996	0.932	1.003	1.099	1.225	1.002	1.033	0.979	0.917	1.135	0.119599	0.881	0.13796	0.999	0.97618
XP_014955272.1	PREDICTED: 40S ribosomal protein S21 isoform X2 [Ovis aries]	--	8.85	1.024	0.975	1.142	1.065	1.191	1.142	0.989	1.087	1.022	1.082	0.234	0.912	0.097578	0.986	0.83124
XP_004014249.1	PREDICTED: abl interactor 1 isoform X11 [Ovis aries]	--	42.667	1.06	0.922	1.16	1.12	1.027	1.109	0.831	0.972	0.971	1.036	0.61498	0.852	0.051095	0.883	0.22066
XP_014960363.1	PREDICTED: ribosomal biogenesis protein LAS1L isoform X9 [Ovis aries]	--	70.764		0.9	1.097		1.01	1.067		0.956	0.933	1.04	0.71134	0.909	0.087757	0.946	0.66118
XP_014951181.1	PREDICTED: LOW QUALITY PROTEIN: CXXC-type zinc finger protein 5 [Ovis aries]	--	30.632		1.156			1.402			0.766		1.213		0.546		0.663
XP_014951323.1	PREDICTED: LOW QUALITY PROTEIN: transcription activator BRG1 isoform X1 [Ovis aries]	--	183.23	1.042			1.445			0.552			1.387		0.382		0.53
XP_014949427.1	PREDICTED: LOW QUALITY PROTEIN: prolow-density lipoprotein receptor-related protein 1 isoform X1 [Ovis aries]	--	505.07	1.067	1.102	1.1	1.115	1.163	1.161	0.84	0.955	0.943	1.052	0.042982	0.796	0.0059838	0.838	0.0132406
XP_014948457.1	PREDICTED: sorting nexin-30 isoform X4 [Ovis aries]	--	42.698		0.83			0.875			0.782		1.054		0.894		0.942
XP_014950539.1	PREDICTED: NADH-cytochrome b5 reductase 3 isoform X1 [Ovis aries]	--	31.606	1.018	1.023	1.077	1.077	1.157	1.145	0.873	0.884	1.001	1.084	0.0491	0.816	0.0140418	0.885	0.058121
XP_012041823.1	PREDICTED: hepatocyte growth factor-regulated tyrosine kinase substrate isoform X2 [Ovis aries]	--	85.724	1.019	1.1	1.129	1.103	1.149	1.242	0.881	0.982	0.951	1.076	0.192535	0.805	0.0103365	0.866	0.032182
XP_014959657.1	PREDICTED: zinc finger protein 768 isoform X1 [Ovis aries]	--	59.099	1.013	1.183	1.008	1.18	1.066	1.126	0.847	0.999	1.034	1.052	0.42794	0.854	0.078158	0.899	0.2548
XP_014956564.1	PREDICTED: ras-related protein Rab-6A isoform X2 [Ovis aries]	--	23.518	1.113	1.041	1.093	1.057	1.07	1.382	0.93	0.992	0.891	1.081	0.47766	0.802	0.082196	0.866	0.017718
XP_004017377.1	PREDICTED: LOW QUALITY PROTEIN: ATP-binding cassette sub-family B member 9 [Ovis aries]	--	84.615	1.142			1.337			0.69			1.171		0.516		0.604
XP_014954285.1	PREDICTED: LOW QUALITY PROTEIN: 60S ribosomal protein L27 [Ovis aries]	--	15.493		1.013			1.412			0.913		1.394		0.647		0.901
XP_014948767.1	PREDICTED: N-acetylgalactosaminyltransferase 7 isoform X2 [Ovis aries]	--	75.147			1.023			1.102			0.741	1.077		0.672		0.724
XP_012027278.1	PREDICTED: protein phosphatase 1 regulatory subunit 21 isoform X3 [Ovis aries]	--	71.153	0.896			1.121			0.854			1.251		0.762		0.953
XP_011955658.2	PREDICTED: nuclear receptor subfamily 2 group C member 2 isoform X5 [Ovis aries]	--	58.535			1.226			1.35			0.823	1.101		0.61		0.671
XP_011996054.1	PREDICTED: glycophorin-C isoform X2 [Ovis aries]	--	10.172	1.018	1.062	1.106	1.373	1.498	1.583	0.54	0.744	0.696	1.398	0.0022187	0.445	0.00151949	0.621	0.0085359
XP_011952225.1	PREDICTED: E3 ubiquitin-protein ligase TRIM23 isoform X3 [Ovis aries]	--	30.623		1.157	0.897		1.188	1.236		1.003	0.946	1.18	0.31026	0.804	0.025198	0.949	0.76412
XP_012035375.1	PREDICTED: exocyst complex component 1 isoform X8 [Ovis aries]	EXOC1	100.38	1.019			1.121			0.911			1.1		0.813		0.894
NP_001119838.1	intraflagellar transport protein 27 homolog [Ovis aries]	RABL4	20.623		1.022			1.145			0.774		1.12		0.676		0.757
XP_004022554.1	PREDICTED: tenomodulin [Ovis aries]	TNMD	37.252	0.958			1.579			0.631			1.648		0.4		0.659
XP_004019768.1	PREDICTED: AH receptor-interacting protein isoform X1 [Ovis aries]	AIP	37.59	1.023	1.122	1.105	1.105	1.119	1.088	1.049	0.924	1	1.019	0.54482	0.898	0.044782	0.915	0.127684
XP_011962204.1	PREDICTED: RNA-binding protein 10 isoform X8 [Ovis aries]	--	93.008			1.07			1.106			0.911	1.034		0.824		0.851
XP_014954531.1	PREDICTED: LOW QUALITY PROTEIN: transmembrane protein 201 isoform X1 [Ovis aries]	--	90.348	0.971			1.261			0.919			1.299		0.729		0.946
XP_004023731.1	PREDICTED: LOW QUALITY PROTEIN: TATA-binding protein-associated factor 2N isoform X1 [Ovis aries]	--	59.65	0.971	1.041	1.008	1.198	1.211	1.25	0.778	0.966	0.972	1.212	0.00128049	0.742	0.0151045	0.899	0.2178
XP_012034425.1	PREDICTED: tyrosine-protein kinase Fer isoform X2 [Ovis aries]	--	89.751	0.933			1.18			0.837			1.265		0.709		0.897
XP_004020200.1	PREDICTED: UPF0693 protein C10orf32 homolog [Ovis aries]	--	11.562			1.005			1.243			1.019	1.237		0.82		1.014
XP_004005320.2	PREDICTED: sialic acid synthase isoform X1 [Ovis aries]	--	36.051	1.054	1.124	1.068	1.1	1.217	1.133	0.877	0.917	0.997	1.063	0.167082	0.809	0.0115241	0.86	0.023025
XP_011968907.1	PREDICTED: prostaglandin reductase 1 [Ovis aries]	PTGR1	35.742	0.939	0.812	0.909	1.067	0.874	0.981	0.94	0.866	0.786	1.098	0.272	0.887	0.199301	0.974	0.71482
XP_004016192.1	PREDICTED: putative 60S ribosomal protein L37a [Ovis aries]	LOC101121371	10.222	1.056	1.12	1.099	1.141	1.252	1.243	0.868	0.993	0.91	1.11	0.039364	0.762	0.0052839	0.846	0.0173817
XP_014953803.1	PREDICTED: LOW QUALITY PROTEIN: misshapen-like kinase 1 isoform X1 [Ovis aries]	--	157.31	0.984	1.009	1.051	1.744	1.228	1.203	0.593	1.056	1.076	1.372	0.132276	0.653	0.123479	0.895	0.53538
XP_014959135.1	PREDICTED: myosin regulatory light chain 12B [Ovis aries]	MYL12B	19.692		0.978	1.033		1.085	1.112		1.009	0.85	1.092	0.097719	0.846	0.18762	0.924	0.45892
XP_012033001.1	PREDICTED: small integral membrane protein 15-like [Ovis aries]	--	8.6882	1.005		1.14	1.129		1.133	0.768		0.934	1.055	0.54278	0.752	0.2077	0.793	0.181918
NP_001155355.1	protein farnesyltransferase/geranylgeranyltransferase type-1 subunit alpha [Ovis aries]	--	39.405	1.015	0.997	1.065	1.118	1.058	1.037	0.898	0.948	0.968	1.044	0.22256	0.876	0.0139172	0.915	0.039897
XP_014952989.1	PREDICTED: sorting nexin-9 isoform X2 [Ovis aries]	--	66.357	1.048	1.056	1.06	1.028	1.082	1.13	0.941	1.018	1.028	1.024	0.49154	0.922	0.106177	0.944	0.174382
XP_012037108.2	PREDICTED: LOW QUALITY PROTEIN: actin-related protein 10 [Ovis aries]	--	46.939	1.091	1.118		1.153	1.258		0.752	0.825		1.091	0.195724	0.654	0.021702	0.714	0.0195018
XP_014956864.1	PREDICTED: heparin cofactor 2 isoform X1 [Ovis aries]	--	58.024	1.124	1.04	1.017	1.031	1.183	1.128	0.871	0.869	0.888	1.051	0.38914	0.786	0.0042955	0.826	0.0036192
XP_004010370.1	PREDICTED: dehydrogenase/reductase SDR family member 4 [Ovis aries]	LOC101119050	29.599		0.96			1.097			0.927		1.143		0.845		0.966
XP_011956973.1	PREDICTED: N-acetylated-alpha-linked acidic dipeptidase 2 isoform X2 [Ovis aries]	--	61.29	1.103			1.172			1.021			1.063		0.871		0.926
XP_012021771.1	PREDICTED: prolactin regulatory element-binding protein isoform X3 [Ovis aries]	--	42.885			0.863			0.966			0.876	1.119		0.907		1.015
XP_014948663.1	PREDICTED: LOW QUALITY PROTEIN: guanine nucleotide-binding protein G(q) subunit alpha isoform X1 [Ovis aries]	--	42.071	1.008	1.031	1.022	1.176	1.136	1.273	0.88	0.951	0.935	1.171	0.0102598	0.772	0.0032583	0.904	0.0140804
XP_004011201.1	PREDICTED: fatty acid-binding protein, brain [Ovis aries]	FABP7	14.942	1.093		1.138	1.215		1.818	0.77		0.704	1.359	0.29196	0.486	0.076576	0.661	0.013717
XP_014957197.1	PREDICTED: LOW QUALITY PROTEIN: GATS-like protein 3 isoform X1 [Ovis aries]	--	35.634		1.057			1.168			0.822		1.105		0.704		0.778
XP_004002741.2	PREDICTED: high affinity immunoglobulin epsilon receptor subunit gamma [Ovis aries]	--	15.795			1.033			1.136			1.006	1.1		0.886		0.974
XP_004005562.1	PREDICTED: serine/arginine-rich splicing factor 10 isoform X1 [Ovis aries]	--	26.238		1.064	1.017		1.174	0.966		0.93	1.017	1.028	0.83644	0.91	0.48654	0.936	0.31126
XP_011957542.1	PREDICTED: splicing factor 3B subunit 2 isoform X1 [Ovis aries]	SF3B2	83.474	1.079	1.088		1.224	1.12		0.72	0.918		1.082	0.22418	0.699	0.106084	0.756	0.25486
XP_014948977.1	PREDICTED: small ubiquitin-related modifier 1 isoform X1 [Ovis aries]	--	11.557	1.094	0.634	0.662	1.032	2.105	2.348	0.945	0.661	0.67	2.295	0.061603	0.415	0.042196	0.952	0.89044
XP_011960544.1	PREDICTED: catenin alpha-3 isoform X3 [Ovis aries]	--	99.9	0.796	0.967	0.998	1.142	1.116	1.15	0.868	1.035	0.979	1.234	0.094358	0.846	0.032	1.044	0.63424
XP_004016983.1	PREDICTED: peptidylprolyl isomerase domain and WD repeat-containing protein 1 isoform X1 [Ovis aries]	PPWD1	73.377	0.961	1.046	1.006	0.993	1.268	1.158	0.9	1.032	0.988	1.135	0.18118	0.854	0.132841	0.969	0.53066
XP_004020236.1	PREDICTED: survival of motor neuron-related-splicing factor 30 isoform X1 [Ovis aries]	SMNDC1	26.752	1.092		1.019	1.052		1.112	0.933		0.955	1.025	0.62952	0.872	0.045524	0.894	0.093103
XP_012007590.1	PREDICTED: LOW QUALITY PROTEIN: UDP-glucose 4-epimerase isoform X1 [Ovis aries]	--	38.924	0.965	1.166	0.785	1.136	1.132	1.576	1.02	0.953	1.074	1.318	0.155439	0.793	0.126996	1.045	0.66494
XP_012043478.1	PREDICTED: ephrin type-A receptor 3 isoform X3 [Ovis aries]	--	106.88	0.849		0.835	1.225		1.147	0.854		0.884	1.409	0.0096983	0.733	0.0140027	1.032	0.24242
XP_012031209.1	PREDICTED: diphthine methyltransferase isoform X1, partial [Ovis aries]	--	60.221			1.15			1.272			0.858	1.106		0.675		0.746
XP_014954384.1	PREDICTED: casein kinase I isoform delta isoform X3 [Ovis aries]	--	46.832	1.003			1.112			0.85			1.109		0.764		0.847
XP_011957493.1	PREDICTED: RAS guanyl-releasing protein 2 isoform X3 [Ovis aries]	--	62.63	1.076	1.044		1.108	1.237		0.827	0.751		1.106	0.22362	0.673	0.032536	0.744	0.027844
XP_014948620.1	PREDICTED: LOW QUALITY PROTEIN: DDB1- and CUL4-associated factor 10 [Ovis aries]	--	60.183			1.067			1.119			1.011	1.049		0.903		0.948
XP_011955355.1	PREDICTED: WD repeat-containing protein 82 [Ovis aries]	--	35.116	0.939	1.138	1.159	1.203	1.059	1.099	0.924	0.88	0.954	1.039	0.6246	0.821	0.011523	0.852	0.093981
XP_004005915.1	PREDICTED: all-trans-retinol 13,14-reductase [Ovis aries]	RETSAT	66.881	1.019	1.109		0.959	1.246		0.951	0.916		1.036	0.85806	0.847	0.35456	0.877	0.106657
XP_012043771.1	PREDICTED: optineurin isoform X4 [Ovis aries]	--	65.228	1.018	1.056	1.074	1.104	1.171	1.13	0.96	1	0.991	1.082	0.028179	0.867	0.0024963	0.937	0.03246
XP_011957516.1	PREDICTED: LOW QUALITY PROTEIN: cdc42 effector protein 2 [Ovis aries]	--	19.165	0.975			1.08			0.921			1.108		0.853		0.945
XP_004021509.1	PREDICTED: prolyl 4-hydroxylase subunit alpha-1 isoform X1 [Ovis aries]	P4HA1	60.921	0.994	1.115	1.076	1.174	1.314	1.17	0.98	0.855	1.048	1.149	0.053783	0.788	0.027717	0.905	0.21246
NP_001009800.1	transthyretin precursor [Ovis aries]	TTR	15.771	0.967	1.211	1.206	1.002	1.363	1.405	0.606	0.7	0.807	1.114	0.47924	0.56	0.0134236	0.624	0.013165
XP_004012690.1	PREDICTED: gamma-aminobutyric acid receptor-associated protein [Ovis aries]	GABARAP	13.918	1.048		1.222	1.278		1.296	0.661		0.876	1.134	0.23734	0.597	0.065037	0.677	0.131796
XP_012022970.1	PREDICTED: uncharacterized protein FLJ45252-like [Ovis aries]	--	31.445	1.091	0.872	1.197	1.189	1.199	1.095	0.713	0.755	0.844	1.102	0.34544	0.664	0.0020005	0.732	0.04492
XP_012039484.1	PREDICTED: matrilin-2 isoform X3 [Ovis aries]	--	102.7	1.051	1.162	1.066	1.127	1.185	1.131	0.801	0.902	0.908	1.05	0.23314	0.758	0.0031621	0.796	0.0113031
XP_004004152.1	PREDICTED: BDNF/NT-3 growth factors receptor isoform X7 [Ovis aries]	--	52.755	1.006			1.223			0.786			1.216		0.643		0.781
XP_014953229.1	PREDICTED: LOW QUALITY PROTEIN: protein FAM91A1 isoform X1 [Ovis aries]	--	93.82	1.042			1.129			0.884			1.083		0.783		0.848
XP_014957598.1	PREDICTED: LOW QUALITY PROTEIN: membrane-associated guanylate kinase, WW and PDZ domain-containing protein 1 isoform X1 [Ovis aries]	--	159.5	1.057			1.352			0.698			1.279		0.516		0.66
XP_014947346.1	PREDICTED: LOW QUALITY PROTEIN: poly(ADP-ribose) glycohydrolase ARH3 isoform X1 [Ovis aries]	--	39.276	0.99	1.047	1.041	0.989	1.06	1.1	0.985	0.947	0.972	1.023	0.57046	0.922	0.073463	0.943	0.052137
XP_011953029.1	PREDICTED: ankyrin repeat and LEM domain-containing protein 2 [Ovis aries]	--	106.47	1.114	0.831	0.996	1.109	1.019	0.897	0.809	1.131	0.881	1.029	0.7792	0.933	0.55254	0.959	0.75126
XP_012029538.1	PREDICTED: homeobox protein Hox-C8 isoform X1 [Ovis aries]	Hoxc8 HOXC8	27.74	1.069			1.211			0.774			1.133		0.639		0.724
XP_004018899.1	PREDICTED: 28S ribosomal protein S18a, mitochondrial isoform X1 [Ovis aries]	MRPS18A	22.411	0.828			0.968			0.837			1.169		0.865		1.011
XP_014954987.1	PREDICTED: adenosine deaminase isoform X1 [Ovis aries]	--	44.384	0.895	0.986	0.959	1.173	1.198	1.176	0.895	1.059	1.031	1.249	0.00164432	0.842	0.079624	1.051	0.46634
XP_012039977.1	PREDICTED: neurobeachin isoform X8 [Ovis aries]	--	273.64	1.017	1.19	1.153	1.182	1.311	1.313	0.82	0.801	0.807	1.133	0.101181	0.638	0.00022269	0.723	0.021836
XP_011955264.1	PREDICTED: protein TASOR isoform X5 [Ovis aries]	--	157.51		1.044			1.231			0.525		1.179		0.426		0.503
XP_011952759.1	PREDICTED: SH3 domain-containing protein 19 isoform X3 [Ovis aries]	--	85.093	1.063		0.958	1		1.161	0.982		0.782	1.069	0.54602	0.816	0.26834	0.873	0.37666
XP_014949789.1	PREDICTED: actin-related protein 2 isoform X1 [Ovis aries]	--	45.376		0.98	1.096		1.125	1.333		0.964	0.962	1.184	0.24222	0.784	0.21604	0.928	0.41446
XP_011987998.1	PREDICTED: peptidyl-prolyl cis-trans isomerase FKBP7 isoform X2 [Ovis aries]	--	25.042		0.971	1.088		1.341	1.205		1.034	1.029	1.237	0.112635	0.81	0.059798	1.002	0.9559
XP_004014998.1	PREDICTED: ER membrane protein complex subunit 8 [Ovis aries]	EMC8	23.776	0.962	1.057	0.969	0.957	1.158	1.141	1.082	0.948	0.967	1.09	0.29036	0.92	0.3343	1.003	0.96746
XP_011952402.1	PREDICTED: disabled homolog 2 isoform X2 [Ovis aries]	--	80.28	1.008	1.13		1.039	1.196		1.019	0.906		1.045	0.67844	0.861	0.24656	0.9	0.32848
XP_014958986.1	PREDICTED: dedicator of cytokinesis protein 1 isoform X1 [Ovis aries]	--	204.58	1.101	1.028	1.11	1.259	1.277	1.045	0.726	0.864	1.195	1.106	0.23312	0.778	0.1673	0.86	0.30954
XP_004005123.1	PREDICTED: nuclear inhibitor of protein phosphatase 1 [Ovis aries]	PPP1R8	38.478	0.986		0.998	0.929		1.122	0.922		0.834	1.034	0.7896	0.856	0.29068	0.885	0.134736
XP_014950886.1	PREDICTED: LOW QUALITY PROTEIN: transcription intermediary factor 1-alpha isoform X1 [Ovis aries]	--	116.91		1.056			1.172			0.808		1.11		0.689		0.765
XP_012009048.1	PREDICTED: F-actin-capping protein subunit beta isoform X2 [Ovis aries]	--	34.262		1.056			1.156			0.956		1.095		0.827		0.905
XP_012030140.1	PREDICTED: cAMP-dependent protein kinase catalytic subunit beta isoform X7 [Ovis aries]	--	39.35	0.982	1.066	1.142	1.496	1.089	1.041	0.699	0.904	0.929	1.137	0.394	0.698	0.072216	0.794	0.0779
XP_012042476.1	PREDICTED: axin interactor, dorsalization-associated protein isoform X1 [Ovis aries]	AIDA	35.023	0.928	1.116	1.025	1.256	1.059	1.111	0.794	0.911	0.894	1.116	0.20864	0.759	0.0143993	0.847	0.073416
XP_014956726.1	PREDICTED: endoplasmic reticulum-Golgi intermediate compartment protein 1 isoform X1 [Ovis aries]	ERGIC1	32.615	1.103	1.133	1.079	1.103	1.287	1.254	0.844	0.864	0.865	1.099	0.136176	0.706	0.0020214	0.776	9.9277e-05
XP_014960140.1	PREDICTED: LOW QUALITY PROTEIN: 60S ribosomal protein L15 isoform X1 [Ovis aries]	--	24.044	0.995	1.027	1.117	1.209	0.991	1.059	0.83	1.02	1.056	1.038	0.63076	0.892	0.28752	0.926	0.38052
XP_004010577.1	PREDICTED: nidogen-2 [Ovis aries]	--	142.34	1.012	1.089	1.109	1.139	1.236	1.243	0.809	0.847	0.893	1.127	0.039542	0.705	0.00095539	0.794	0.0044788
XP_004008098.1	PREDICTED: V-type proton ATPase subunit F [Ovis aries]	ATP6V1F	13.398	1.042	1.125	1.17	1.176	1.143	1.219	0.808	0.846	0.877	1.06	0.20108	0.715	0.00037637	0.758	0.0026561
XP_014955736.1	PREDICTED: RNA-binding protein Nova-2 isoform X1 [Ovis aries]	--	18.366			1.161			1.235			1.031	1.064		0.835		0.888
XP_011958875.1	PREDICTED: serine/threonine-protein kinase RIO3 isoform X2 [Ovis aries]	--	50.649		1.007	1.194		1.345	1.372		0.914	0.843	1.234	0.129781	0.647	0.0089641	0.798	0.142217
XP_004007359.2	PREDICTED: SET and MYND domain-containing protein 5 isoform X1 [Ovis aries]	--	51.288	1.036	1.005	1.066	1.08	0.948	1.121	0.88	1.058	1.002	1.014	0.84506	0.934	0.40698	0.946	0.36886
XP_012038176.1	PREDICTED: ubiquitin-conjugating enzyme E2 J1 isoform X3 [Ovis aries]	--	33.272	1.092		1.14	1.151		1.332	0.994		0.747	1.112	0.30476	0.701	0.152319	0.78	0.21556
XP_011951634.1	PREDICTED: uncharacterized protein C11orf74 homolog isoform X1 [Ovis aries]	C11orf74	27.429		1.006			1.045			0.903		1.039		0.864		0.898
XP_014951283.1	PREDICTED: nuclear factor 1 X-type isoform X4 [Ovis aries]	--	43.695	0.948	1.045	1.021	1.111	1.075	1.113	0.981	0.983	1.11	1.095	0.044381	0.932	0.163623	1.02	0.72656
XP_011954089.1	PREDICTED: ubiquitin-like protein 7 isoform X2 [Ovis aries]	--	34.92			0.971			1.111			0.942	1.144		0.848		0.97
XP_004013689.1	PREDICTED: serine/threonine-protein kinase MRCK alpha isoform X14 [Ovis aries]	--	185.97	1.006		0.991	1.145		1.026	0.892		1.074	1.087	0.27658	0.906	0.44412	0.984	0.85048
XP_014949489.1	PREDICTED: tubulin--tyrosine ligase-like protein 12 isoform X1 [Ovis aries]	--	99.457	1.019	0.948	1.025	1.13	1.024	0.957	0.924	0.978	0.975	1.04	0.53062	0.925	0.21416	0.962	0.27982
XP_004020304.1	PREDICTED: BRISC complex subunit Abro1 [Ovis aries]	ABRAXAS2	47.756	1.036	0.987	0.98	1.016	1.079	1.124	0.874	1.095	1.087	1.072	0.113715	0.949	0.51728	1.018	0.87756
XP_014959390.1	PREDICTED: LOW QUALITY PROTEIN: beta-glucuronidase isoform X1 [Ovis aries]	--	80.966	0.876	1.075	1.145	1.036	1.039	1.192	1.129	0.988	0.871	1.055	0.56738	0.915	0.3518	0.965	0.7684
XP_014955645.1	PREDICTED: LOW QUALITY PROTEIN: piezo-type mechanosensitive ion channel component 1 isoform X1 [Ovis aries]	--	232.83	0.971	1.12		1.161	1.103		0.789	0.905		1.083	0.394	0.748	0.057478	0.81	0.167501
XP_011951676.1	PREDICTED: CD82 antigen isoform X3 [Ovis aries]	CD82	29.845		1.051			1.669			0.707		1.588		0.424		0.673
XP_011962531.1	PREDICTED: zinc finger protein 185 isoform X9 [Ovis aries]	--	66.148		1.055			1.397			0.764		1.324		0.547		0.724
XP_012043260.1	PREDICTED: serine/threonine-protein kinase Nek7 isoform X2 [Ovis aries]	--	33.99	1.042	0.991	1.035	1.054	1.092	1.017	0.965	0.951	0.846	1.031	0.30622	0.873	0.042096	0.9	0.074918
XP_014950498.1	PREDICTED: LOW QUALITY PROTEIN: MICAL-like protein 1 isoform X1 [Ovis aries]	--	91.925	0.985	1.006	1.166	1.029	1.35	1.115	0.877	0.869	0.933	1.107	0.36836	0.767	0.036025	0.849	0.048275
XP_011952742.1	PREDICTED: arfaptin-1 isoform X4 [Ovis aries]	--	34.917		1.089			1.247			0.846		1.145		0.678		0.777
XP_012033585.1	PREDICTED: multiple epidermal growth factor-like domains protein 10 isoform X2 [Ovis aries]	--	99.653			1.252			1.429			0.818	1.141		0.572		0.653
XP_004012879.1	PREDICTED: LIM and SH3 domain protein 1 isoform X1 [Ovis aries]	LASP1	29.699	0.985	1.109	1.119	1.229	1.336	1.35	0.786	0.906	0.895	1.218	0.017364	0.661	0.00156453	0.805	0.023976
XP_004022192.1	PREDICTED: protein XRP2 [Ovis aries]	RP2	39.534	0.979			1.158			0.959			1.183		0.828		0.98
XP_004017232.2	PREDICTED: fibrinogen alpha chain isoform X1 [Ovis aries]	--	91.889	1.04	1.018	1.109	1.18	1.132	1.254	0.829	0.807	0.852	1.126	0.039437	0.698	0.0004365	0.786	0.00132282
XP_004020615.1	PREDICTED: asparagine--tRNA ligase, cytoplasmic isoform X2 [Ovis aries]	--	64.335	1.045		1.021	1.067		1.109	0.915		1.008	1.053	0.148438	0.884	0.139295	0.931	0.28096
XP_011956010.1	PREDICTED: O-acetyl-ADP-ribose deacetylase 1 [Ovis aries]	OARD1	16.967		0.936	0.942		1.081	1.174		1.059	0.869	1.201	0.047977	0.855	0.2724	1.027	0.86436
XP_011959857.1	PREDICTED: transducin beta-like protein 2 isoform X1 [Ovis aries]	--	39.535	0.957	1.055	1.077	1.155	1.274	1.086	0.907	0.93	1.052	1.138	0.095502	0.822	0.039802	0.935	0.31158
XP_014954268.1	PREDICTED: junction plakoglobin isoform X1 [Ovis aries]	--	81.789	1.017	1.082	1.061	1.088	1.037	1.155	0.93	1.038	1.017	1.038	0.36808	0.91	0.109056	0.945	0.20666
NP_001009802.1	alpha-2-HS-glycoprotein precursor [Ovis aries]	AHSG FETUA	38.68			1.11			1.303			0.676	1.174		0.519		0.609
XP_011958690.1	PREDICTED: protein disulfide-isomerase TMX3 isoform X1 [Ovis aries]	--	43.644	1.061	1.006	1.051	1.109	1.038	1.088	0.856	0.866	0.925	1.038	0.22474	0.818	0.0029768	0.849	0.0049191
XP_014952373.1	PREDICTED: dolichyl-diphosphooligosaccharide--protein glycosyltransferase subunit DAD1 [Ovis aries]	DAD1	12.495	1.03	1.047	1.069	1.031	1.1	1.22	0.901	0.973	0.962	1.065	0.29218	0.846	0.038984	0.901	0.0165756
NP_001267642.1	cystatin C precursor [Ovis aries]	CST3	16.157	0.942	1.134	1.121	1.248	1.197	1.392	0.826	0.988	0.921	1.2	0.070238	0.713	0.0078832	0.855	0.122439
XP_011957761.2	PREDICTED: ribosomal protein S6 kinase beta-2 isoform X1 [Ovis aries]	--	62.996	0.944			1.043			0.93			1.105		0.892		0.985
XP_004011734.1	PREDICTED: 40S ribosomal protein S20 [Ovis aries]	RPS20	13.373	0.999	1.079	1.163	1.067	1.087	1.252	0.875	0.89	0.923	1.051	0.50452	0.789	0.0114019	0.829	0.0164425
XP_014959465.1	PREDICTED: LOW QUALITY PROTEIN: protein ITFG3 isoform X1 [Ovis aries]	--	57.766	0.944	1.176		1.227	1.062		0.83	0.841		1.08	0.60428	0.73	0.049961	0.788	0.169615
XP_011954215.1	PREDICTED: 60S ribosomal protein L5 isoform X1 [Ovis aries]	--	34.326	1.036	1.08	1.096	1.128	1.151	1.134	0.922	1.017	0.998	1.063	0.0272	0.861	0.007878	0.914	0.059058
XP_012034999.1	PREDICTED: nuclear factor NF-kappa-B p105 subunit isoform X2 [Ovis aries]	--	105.82	1.142	1.018	0.961	1.144	1.057	1.067	0.853	0.818	1.161	1.047	0.44368	0.867	0.24236	0.907	0.42764
XP_011963041.1	PREDICTED: nik-related protein kinase isoform X2 [Ovis aries]	NRK	171.75	1.027	1.087	1.045	1.111	1.187	1.224	0.761	0.886	0.81	1.115	0.030924	0.698	0.0023559	0.778	0.0058591
XP_014948821.1	PREDICTED: SEC14 domain and spectrin repeat-containing protein 1 isoform X2 [Ovis aries]	--	70.292	1.095	0.873		1.178	1.032		0.859	1.128		1.123	0.4563	0.899	0.53196	1.01	0.97302
XP_004010785.1	PREDICTED: vesicle transport through interaction with t-SNAREs homolog 1B [Ovis aries]	VTI1B	26.769	1.153	1.024	1.158	1.198	1.126	1.184	0.813	0.984	0.874	1.052	0.30944	0.761	0.0094235	0.801	0.03126
XP_004016535.1	PREDICTED: thioredoxin-related transmembrane protein 2 [Ovis aries]	TMX2	34.132	1.031	0.982	1.068	1.016	1.074	1.153	0.88	0.957	0.883	1.053	0.31472	0.839	0.0185765	0.883	0.027165
XP_004006632.1	PREDICTED: protein canopy homolog 2 [Ovis aries]	CNPY2	20.638	0.991	0.998	1.138	1.352	1.087	1.166	0.669	0.907	0.774	1.153	0.148703	0.652	0.0166449	0.752	0.041936
XP_014949777.1	PREDICTED: U4/U6.U5 small nuclear ribonucleoprotein 27 kDa protein isoform X1 [Ovis aries]	--	18.414	0.933			1.138			0.957			1.22		0.841		1.026
XP_014960163.1	PREDICTED: CD99 antigen isoform X1 [Ovis aries]	--	18.103	1.013	1.085	1.057	1.027	1.101	1.169	0.942	0.966	1.005	1.045	0.36794	0.884	0.04278	0.923	0.044022
XP_012043473.1	PREDICTED: bcl-2-like protein 1 isoform X1 [Ovis aries]	BCL2L1	26.134	1.045			1.079			0.947			1.033		0.878		0.906
XP_004003960.1	PREDICTED: cystatin-B isoform X1 [Ovis aries]	--	11.155	0.93	0.957	0.817	1.094	1.081	1.128	0.941	0.988	0.928	1.222	0.015824	0.865	0.003125	1.057	0.33642
XP_004007021.1	PREDICTED: V-type proton ATPase subunit E 1 [Ovis aries]	ATP6V1E1	26.125	0.994	1.07	1.042	1.011	1.083	1.068	0.936	0.949	1.046	1.018	0.584	0.927	0.133357	0.944	0.22572
XP_004006604.1	PREDICTED: signal transducer and activator of transcription 6 isoform X1 [Ovis aries]	STAT6	94.241		0.952	0.98		1.053	1.098		0.962	0.796	1.113	0.05196	0.817	0.16762	0.91	0.41102
XP_004009069.2	PREDICTED: cytoplasmic FMR1-interacting protein 2 isoform X2 [Ovis aries]	CYFIP2	149.81	0.991	1.011	1.107	1.111	1.171	0.935	1.031	0.98	0.92	1.035	0.70626	0.911	0.30094	0.943	0.282
XP_004015066.2	PREDICTED: LOW QUALITY PROTEIN: copine-2 isoform X1 [Ovis aries]	--	63.361	0.937	1.05	1.045	1.136	1.004	1.027	0.952	1.046	0.917	1.045	0.45928	0.92	0.20268	0.961	0.50466
XP_014949853.1	PREDICTED: LIM and senescent cell antigen-like-containing domain protein 1 isoform X4 [Ovis aries]	--	38.661	1.002			1.084			0.904			1.082		0.834		0.902
XP_011954104.1	PREDICTED: protein PML isoform X7 [Ovis aries]	--	45.787		1.073			1.107			0.942		1.032		0.851		0.878
XP_014953844.1	PREDICTED: synaptonemal complex protein SC65 isoform X1 [Ovis aries]	--	52.585	0.991		1.184	1.218		1.213	0.81		0.709	1.118	0.41868	0.625	0.08918	0.698	0.084661
XP_011958370.1	PREDICTED: actin-binding LIM protein 1 isoform X14 [Ovis aries]	--	76.05	1.043			1.134			0.988			1.087		0.871		0.947
XP_014951269.1	PREDICTED: CD97 antigen isoform X1 [Ovis aries]	--	91.278	1.079		1.049	1.119		1.072	0.778		1.16	1.03	0.3753	0.885	0.55216	0.911	0.62868
XP_014954250.1	PREDICTED: male-specific lethal 1 homolog isoform X2 [Ovis aries]	--	65.531	0.865			1.365			0.759			1.578		0.556		0.877
XP_004010385.1	PREDICTED: proteasome subunit beta type-5 [Ovis aries]	PSMB5	28.709	0.999	1	0.969	1.043	0.979	0.996	0.864	0.956	0.956	1.017	0.4876	0.92	0.09458	0.935	0.126583
XP_004015326.2	PREDICTED: LOW QUALITY PROTEIN: coiled-coil domain-containing protein 97 [Ovis aries]	--	35.792		0.986			1.07			0.917		1.085		0.857		0.93
XP_014953163.1	PREDICTED: LOW QUALITY PROTEIN: beta-1-syntrophin isoform X1 [Ovis aries]	--	48.405	0.998	1.008	0.976	1.117	1.014	1.127	0.777	0.783	0.702	1.093	0.067578	0.694	0.00171549	0.759	0.00159974
XP_004007873.1	PREDICTED: dnaJ homolog subfamily C member 2 isoform X1 [Ovis aries]	--	71.743			1.024			1.21			0.937	1.182		0.774		0.915
XP_014948949.1	PREDICTED: glutaminase kidney isoform, mitochondrial isoform X3 [Ovis aries]	--	49.479		0.976			1.078			0.933		1.105		0.865		0.956
XP_014957182.1	PREDICTED: LOW QUALITY PROTEIN: tuftelin-interacting protein 11 [Ovis aries]	--	95.798	1.038	1.029		1.019	1.174		0.909	0.902		1.061	0.50808	0.826	0.116736	0.876	0.00193677
XP_011959741.1	PREDICTED: coronin-1A [Ovis aries]	CORO1A	50.892	0.92		1.178	1.107		1.125	0.974		0.963	1.064	0.6312	0.868	0.0048038	0.923	0.6184
XP_004006147.3	PREDICTED: mannosyl-oligosaccharide glucosidase isoform X1 [Ovis aries]	--	85.01	1.008	1.087	0.975	0.916	1.136	1.178	1.118	0.893	0.912	1.052	0.61766	0.905	0.40388	0.952	0.53482
XP_004005893.1	PREDICTED: UTP--glucose-1-phosphate uridylyltransferase isoform X1 [Ovis aries]	UGP2	56.903	1.025	1.039	0.971	1.047	1.089	1.021	0.934	0.913	0.862	1.04	0.23022	0.858	0.0072415	0.893	0.022702
XP_014947354.1	PREDICTED: chromatin modification-related protein MEAF6 isoform X3 [Ovis aries]	--	21.676	1.031		1.064	1.025		1.123	0.97		0.982	1.025	0.66768	0.909	0.176243	0.932	0.052875
NP_001156521.1	peptidyl-prolyl cis-trans isomerase-like 3 [Ovis aries]	PPIL3	18.127		0.964			1.141			1.004		1.184		0.88		1.041
XP_012033150.1	PREDICTED: A-kinase anchor protein 8-like isoform X6 [Ovis aries]	--	54.648	0.93			1.022			0.924			1.099		0.904		0.994
XP_014953710.1	PREDICTED: LIM domain only protein 7 isoform X10 [Ovis aries]	--	144.73	0.897	1.045	0.966	1.176	1.072	1.113	0.961	1.003	1.054	1.156	0.047497	0.898	0.046821	1.038	0.49806
XP_012029988.1	PREDICTED: nuclear pore complex protein Nup107 isoform X3 [Ovis aries]	--	91.321	0.973		0.94	1.044		1.169	0.85		0.848	1.157	0.134844	0.767	0.134699	0.888	0.020443
XP_014956658.1	PREDICTED: plasma protease C1 inhibitor isoform X1 [Ovis aries]	--	51.321	0.965	0.984	0.998	1.472	1.189	1.479	0.769	0.915	0.858	1.405	0.043941	0.614	0.0052962	0.863	0.043738
XP_014957383.1	PREDICTED: LOW QUALITY PROTEIN: tyrosine-protein kinase Fes/Fps isoform X1 [Ovis aries]	--	92.425			1.035			1.133			1.022	1.095		0.902		0.987
XP_012038578.1	PREDICTED: protein SERAC1 [Ovis aries]	SERAC1	74.133			1.041			1.107			0.892	1.063		0.806		0.857
XP_014951776.1	PREDICTED: lysosome membrane protein 2 isoform X1 [Ovis aries]	--	54.853	1.01	1.087	1.056	1.041	1.16	1.155	0.955	0.943	0.938	1.064	0.2103	0.845	0.042898	0.899	0.008699
XP_011951366.1	PREDICTED: LOW QUALITY PROTEIN: protein HEG homolog 1 isoform X1 [Ovis aries]	--	145.23	0.949	1.08	0.906	0.92	1.218	0.956	1.004	0.701	0.882	1.054	0.66582	0.836	0.25478	0.881	0.31684
NP_001009755.1	metallothionein-3 [Ovis aries]	MT3	6.5735			0.866			2.065			0.61	2.385		0.295		0.704
XP_004017275.1	PREDICTED: GRB2-associated-binding protein 1 isoform X4 [Ovis aries]	GAB1	76.37		1.144	1.27		1.305	1.44		0.885	0.846	1.137	0.21494	0.631	0.0135602	0.717	0.02822
XP_011960607.1	PREDICTED: apoptosis-inducing factor 2 isoform X3 [Ovis aries]	--	40.373	0.982		1.009	1.299		1.279	0.855		1.024	1.295	0.0036375	0.729	0.071417	0.944	0.5675
XP_004017412.1	PREDICTED: vacuolar protein sorting-associated protein 29 isoform X3 [Ovis aries]	VPS29	20.495	1.047	1.006		1.124	1.151		0.976	0.986		1.108	0.047463	0.862	0.0075377	0.956	0.159885
XP_011963006.1	PREDICTED: transcription elongation factor A protein-like 5 [Ovis aries]	--	14.823	0.603			2.141			0.605			3.551		0.283		1.003
XP_004021007.1	PREDICTED: general transcription factor II-I isoform X5 [Ovis aries]	--	108.03	0.921	1.028	1.196	1.05	1.103	1.181	1.139	0.939	0.879	1.06	0.49064	0.887	0.21492	0.94	0.59828
XP_014948488.1	PREDICTED: choline transporter-like protein 1 isoform X1 [Ovis aries]	SLC44A1	68.381	0.95		0.966	1.155		1.061	0.963		0.995	1.157	0.079036	0.884	0.113836	1.022	0.36062
XP_011962345.2	PREDICTED: guanine nucleotide-binding protein G(k) subunit alpha [Ovis aries]	--	40.508	1.159	1.115	1.122	1.152	1.228	1.26	0.72	0.959	0.805	1.072	0.078021	0.682	0.0113761	0.731	0.063036
XP_014960129.1	PREDICTED: LOW QUALITY PROTEIN: protein O-mannose kinase [Ovis aries]	--	39.755	0.914		1.131	0.998		1.196	1.056		0.871	1.073	0.65814	0.878	0.42806	0.942	0.72362
XP_014951280.1	PREDICTED: LOW QUALITY PROTEIN: tRNA (guanine(26)-N(2))-dimethyltransferase isoform X1 [Ovis aries]	--	78.485			1.048			1.109			1.005	1.058		0.906		0.959
XP_012033520.1	PREDICTED: septin-8 isoform X7 [Ovis aries]	--	43.591			1.034			1.17			0.964	1.132		0.824		0.932
XP_004008748.1	PREDICTED: FAS-associated factor 2 isoform X1 [Ovis aries]	--	52.636	1.115	1.104	1.198	1.123	1.309	1.246	0.878	0.896	0.872	1.076	0.23696	0.719	0.0020417	0.774	0.00070009
XP_004020594.1	PREDICTED: NAD-dependent malic enzyme, mitochondrial isoform X1 [Ovis aries]	ME2	65.451	1.082	1.163	1.024	1.132	1.154	1.173	0.876	0.914	0.963	1.058	0.20572	0.796	0.00143927	0.842	0.020323
XP_012025880.1	PREDICTED: LIM and senescent cell antigen-like-containing domain protein 1 isoform X2 [Ovis aries]	--	44.341		1.088	1.053		1.085	1.108		0.946	0.992	1.024	0.34088	0.884	0.041222	0.905	0.074299
XP_011961981.1	PREDICTED: moesin [Ovis aries]	--	67.841	1.032	1.08	1.093	1.06	1.115	1.117	0.901	0.969	0.987	1.027	0.33572	0.868	0.0121764	0.891	0.024659
XP_014954367.1	PREDICTED: E3 ubiquitin-protein ligase SMURF2 isoform X1 [Ovis aries]	--	58.966	0.773			1.111			0.841			1.437		0.757		1.088
XP_004006639.1	PREDICTED: myosin light polypeptide 6 isoform X2 [Ovis aries]	--	16.93	0.976	1.005	1.052	1.278	1.252	1.306	0.817	0.899	0.926	1.265	0.00071535	0.689	0.00070361	0.871	0.0334
XP_014948753.1	PREDICTED: kinesin-like protein KIF13B isoform X1 [Ovis aries]	--	194.92		1.029			1.08			0.955		1.05		0.884		0.928
XP_004014558.1	PREDICTED: dynein light chain roadblock-type 1 isoform X3 [Ovis aries]	--	10.99	0.987	0.975	0.956	1.285	1.3	1.244	0.796	0.773	0.841	1.312	7.6405e-05	0.629	7.9057e-05	0.826	0.00190359
XP_011988376.1	PREDICTED: heterogeneous nuclear ribonucleoprotein A3 isoform X2 [Ovis aries]	--	39.652	1.04	1.093	1.226	1.166	1.122	1.269	0.796	0.916	0.833	1.059	0.3916	0.715	0.0036831	0.758	0.0123381
XP_004017265.1	PREDICTED: U6 snRNA-associated Sm-like protein LSm6 [Ovis aries]	--	9.1275	1.041	1.08	1.022	1.161	1.192	1.2	0.902	0.933	1.025	1.13	0.0030172	0.805	0.0052585	0.91	0.082902
XP_004010847.1	PREDICTED: transmembrane emp24 domain-containing protein 10 [Ovis aries]	NEK9	24.827	1.048	1.083	1.103	1.052	1.133	1.156	0.941	0.976	0.898	1.033	0.37898	0.843	0.0102806	0.87	0.0080227
XP_004023221.2	PREDICTED: LOW QUALITY PROTEIN: epiplakin isoform X1 [Ovis aries]	--	302.62	1.023	1.035	1.031	1.416	0.97	1.239	0.675	1.093	1.068	1.174	0.3134	0.782	0.25244	0.918	0.56036
XP_011952740.1	PREDICTED: arfaptin-1 isoform X2 [Ovis aries]	ARFIP1	41.618			1.076			1.257			0.852	1.168		0.678		0.792
XP_014960385.1	PREDICTED: LOW QUALITY PROTEIN: melanoma-associated antigen D4 isoform X1 [Ovis aries]	--	81.145	0.977	1.096		1.213	1.414		0.867	0.907		1.267	0.133177	0.675	0.039524	0.856	0.129577
XP_012041952.1	PREDICTED: N-acetyltransferase 9 isoform X5 [Ovis aries]	--	21.282		0.944			1.052			0.934		1.114		0.888		0.989
XP_004005144.1	PREDICTED: SH3 domain-binding glutamic acid-rich-like protein 3 [Ovis aries]	--	10.438	1.042	1.152	1.107	1.283	1.281	1.269	0.707	0.757	0.875	1.161	0.03616	0.61	0.0156043	0.709	0.0074002
XP_012044037.1	PREDICTED: WD repeat-containing protein 37 isoform X2 [Ovis aries]	--	54.583	1.04	1.109	1.153	1.071	1.145	1.182	0.978	1.03	0.943	1.029	0.52998	0.868	0.022021	0.894	0.046901
XP_004014141.2	PREDICTED: quinone oxidoreductase-like protein 2 isoform X1 [Ovis aries]	--	38.371	1.049	0.993	0.981	1.554	1.227	1.196	0.932	1.122	1.146	1.316	0.035642	0.805	0.113319	1.059	0.4833
XP_004018589.1	PREDICTED: 60S ribosomal protein L32 isoform X1 [Ovis aries]	RPL32	15.874	0.995	1.082	1.103	1.015	1.1	1.182	0.911	0.968	0.976	1.037	0.55146	0.866	0.043958	0.898	0.049042
XP_014951761.1	PREDICTED: uncharacterized protein C4orf32 homolog isoform X1 [Ovis aries]	--	20.99			0.894			1.301			0.939	1.455		0.722		1.05
XP_004009995.1	PREDICTED: enolase-phosphatase E1 isoform X2 [Ovis aries]	--	28.856	1.079	1.118	1.011	1.155	1.259	1.189	0.786	0.9	0.923	1.123	0.040157	0.724	0.0043847	0.813	0.022861
XP_014955102.1	PREDICTED: rho GTPase-activating protein 12 isoform X9 [Ovis aries]	--	80.711	0.855	1.144	0.833	1.277	1.053	1.266	0.928	0.93	1.122	1.27	0.10916	0.829	0.102043	1.052	0.65544
XP_012041537.2	PREDICTED: LOW QUALITY PROTEIN: synaptic vesicle membrane protein VAT-1 homolog isoform X1 [Ovis aries]	--	53.195	1.048	1.072	1.155	1.126	1.093	1.242	0.897	0.961	0.965	1.057	0.32328	0.816	0.0110174	0.862	0.0171397
XP_004021061.1	PREDICTED: procollagen C-endopeptidase enhancer 1 [Ovis aries]	PCOLCE	48.312	1.036	1.068	1.197	1.218	1.38	1.379	0.793	0.935	0.956	1.205	0.036736	0.675	0.0054041	0.813	0.047197
XP_014960519.1	PREDICTED: cullin-4B isoform X3 [Ovis aries]	--	103.16			1.122			1.28			0.832	1.141		0.65		0.742
XP_004005074.1	PREDICTED: eukaryotic translation initiation factor 3 subunit I [Ovis aries]	--	36.472	1.06	0.971	0.971	1.139	1.161	1.074	0.823	1.009	0.987	1.124	0.035303	0.836	0.055919	0.939	0.4037
XP_004013186.1	PREDICTED: Na(+)/H(+) exchange regulatory cofactor NHE-RF1 [Ovis aries]	SLC9A3R1	39.658		0.998			1.082			0.917		1.084		0.848		0.919
XP_004018987.1	PREDICTED: U6 snRNA-associated Sm-like protein LSm2 [Ovis aries]	--	10.834	0.942	1.072	1.182	1.024	1.122	1.316	1.172	0.89	0.682	1.083	0.46828	0.793	0.21916	0.859	0.3665
XP_004022818.1	PREDICTED: complement C3-like, partial [Ovis aries]	--	17.634	0.886	0.712		1.374	1.109		0.994	0.727		1.554	0.102335	0.693	0.187982	1.077	0.75588
XP_004015228.1	PREDICTED: DNA-directed RNA polymerase II subunit RPB9 [Ovis aries]	POLR2I	14.523	1.093	1.132	1.166	1.155	1.227	1.228	0.84	0.866	0.828	1.065	0.086064	0.702	0.000124016	0.747	0.00022012
XP_012034308.1	PREDICTED: ubiquitin-like-conjugating enzyme ATG10 [Ovis aries]	ATG10	26.664	1.049		0.992	1.127		1.163	0.974		1.012	1.122	0.069262	0.867	0.028904	0.973	0.50734
XP_004017231.1	PREDICTED: fibrinogen gamma chain isoform X2 [Ovis aries]	FGG	49.278	1.11	1.046	1.16	1.246	1.201	1.292	0.795	0.764	0.838	1.128	0.030257	0.641	0.000199391	0.723	0.00128009
XP_014950540.1	PREDICTED: protein kinase C and casein kinase substrate in neurons protein 2 isoform X1 [Ovis aries]	PACSIN2	55.862	0.983			1.095			0.955			1.114		0.872		0.972
XP_012040218.1	PREDICTED: ubiquitin-fold modifier-conjugating enzyme 1 isoform X1 [Ovis aries]	UFC1	19.401	0.892	0.961	1.02	0.982	1.076	1.203	0.985	1.006	0.933	1.135	0.150937	0.897	0.166482	1.018	0.69946
XP_011993043.1	PREDICTED: nebulin isoform X28 [Ovis aries]	--	847.12	0.943	0.926		1.077	1.066		0.782	0.911		1.147	0.005778	0.79	0.089281	0.906	0.31664
XP_012032963.1	PREDICTED: myozenin-3 isoform X2 [Ovis aries]	MYOZ3	27.038	0.915	0.994	1.035	1.005	1.087	1.138	0.963	1.009	0.913	1.097	0.145042	0.893	0.072344	0.98	0.69174
XP_014951385.1	PREDICTED: guanine nucleotide-binding protein subunit alpha-15 isoform X1 [Ovis aries]	--	36.609		0.932	0.988		1.173	1.324		1.027	0.972	1.301	0.060218	0.801	0.079876	1.041	0.42014
XP_004023267.2	PREDICTED: methylosome protein 50 isoform X1 [Ovis aries]	WDR77	33.998	1.004	1.132	0.864	0.946	1.074	1.4	1.133	0.914	0.815	1.14	0.42574	0.837	0.31206	0.954	0.7053
XP_014955832.1	PREDICTED: LOW QUALITY PROTEIN: alpha-1B-glycoprotein isoform X1 [Ovis aries]	--	43.994	0.941	0.816	0.991	1.107	1.049	1.216	0.921	0.917	0.856	1.227	0.046518	0.799	0.0105626	0.98	0.79894
XP_012043306.1	PREDICTED: plasma membrane calcium-transporting ATPase 4-like isoform X1 [Ovis aries]	--	64.944	0.99	1.096	1.217	1.23	1.173	1.218	0.839	0.891	0.865	1.096	0.195299	0.717	0.000121494	0.786	0.0185562
XP_014948876.1	PREDICTED: RNA-binding motif, single-stranded-interacting protein 1 isoform X9 [Ovis aries]	--	42.295		1.093	1.218		1.329	1.432		0.883	0.855	1.195	0.112957	0.629	0.0076421	0.752	0.037458
XP_014947788.1	PREDICTED: LOW QUALITY PROTEIN: myocyte-specific enhancer factor 2D isoform X1 [Ovis aries]	--	56.317			1.037			1.097			1.026	1.058		0.935		0.989
XP_004010595.1	PREDICTED: ras-related protein Rab-8B isoform X1 [Ovis aries]	--	23.713	0.953	1.07	1.165	1.091	1.194	1.225	0.905	0.863	0.901	1.101	0.2215	0.76	0.0020413	0.837	0.044037
XP_014959652.1	PREDICTED: TBC1 domain family member 10B isoform X1 [Ovis aries]	--	60.913	1.051	1.119	1.05	1.034	1.091	1.272	0.788	0.993	0.942	1.055	0.48766	0.802	0.076481	0.846	0.078175
XP_012038073.1	PREDICTED: dolichol-phosphate mannosyltransferase subunit 3 [Ovis aries]	--	10.08	0.986	1.151	1.104	1.091	1.208	1.246	0.967	0.888	0.826	1.094	0.2147	0.756	0.009958	0.827	0.043125
XP_004014282.1	PREDICTED: selenide, water dikinase 1 [Ovis aries]	SEPHS1	42.88	0.95	0.969		1.002	1.043		0.878	1.016		1.066	0.105039	0.926	0.4054	0.987	0.85072
XP_012040633.1	PREDICTED: breast carcinoma-amplified sequence 3 isoform X1 [Ovis aries]	--	89.529		1.093			1.124			1.049		1.028		0.933		0.96
XP_004022205.1	PREDICTED: PDZ domain-containing protein 11 isoform X6 [Ovis aries]	PDZD11	16.155	0.873			0.9			0.779			1.031		0.866		0.892
XP_014958173.1	PREDICTED: cap-specific mRNA (nucleoside-2'-O-)-methyltransferase 1 [Ovis aries]	--	95.183	1.185	0.753	1.138	1.086	1.601	1.124	0.706	0.931	0.898	1.239	0.31634	0.665	0.057838	0.824	0.34458
XP_004003040.2	PREDICTED: sorting nexin-4 isoform X1 [Ovis aries]	--	47.737	1.044	1.165	1.222	1.141	1.224	1.264	0.827	0.901	1.017	1.058	0.3602	0.756	0.0137388	0.8	0.041724
XP_012045364.2	PREDICTED: ran-binding protein 10 isoform X1 [Ovis aries]	--	67.146	1.133		1.011	1.057		1.174	0.805		0.968	1.041	0.65684	0.795	0.159604	0.827	0.21748
XP_004011793.1	PREDICTED: transcription elongation factor B polypeptide 1 isoform X1 [Ovis aries]	--	12.473	0.909	1.013	1.011	1.192	1.047	1.171	0.849	0.984	1.01	1.163	0.049936	0.834	0.053638	0.969	0.63978
XP_004016931.1	PREDICTED: beta-hexosaminidase subunit beta isoform X1 [Ovis aries]	HEXB	61.264	1.067	0.988	1.094	1.432	1.101	1.347	0.615	1.025	0.835	1.232	0.075101	0.638	0.050723	0.786	0.159575
XP_004020671.1	PREDICTED: laminin subunit alpha-3 isoform X1 [Ovis aries]	LAMA3	367.16		0.884	0.839		0.966	1.088		0.615	1.022	1.192	0.115336	0.797	0.42824	0.95	0.77656
XP_011963725.1	PREDICTED: ATP-dependent (S)-NAD(P)H-hydrate dehydratase-like [Ovis aries]	--	22.365	0.974			1.165			1.007			1.196		0.864		1.034
XP_004007733.2	PREDICTED: LOW QUALITY PROTEIN: lipase maturation factor 2 isoform X1, partial [Ovis aries]	--	70.37	0.975	1.06	1.152	1.315	1.679	1.629	0.756	0.774	0.946	1.451	0.0153376	0.536	0.0039965	0.777	0.041076
XP_011962205.1	PREDICTED: RNA-binding protein 10 isoform X9 [Ovis aries]	--	79.88		0.961			1.605			0.783		1.67		0.488		0.815
XP_012038855.1	PREDICTED: GDP-L-fucose synthase isoform X1 [Ovis aries]	TSTA3	36.025			1.049			1.077			0.989	1.027		0.918		0.943
XP_014952560.1	PREDICTED: fermitin family homolog 2 isoform X2 [Ovis aries]	--	79.845	0.988		1.009	1.107		1.065	0.952		1.039	1.088	0.062501	0.917	0.20778	0.997	0.93864
XP_011952399.1	PREDICTED: 5'-AMP-activated protein kinase catalytic subunit alpha-1 isoform X2 [Ovis aries]	--	52.402	1.004			1.034			0.961			1.03		0.929		0.957
XP_014950204.1	PREDICTED: anoctamin-6 isoform X2 [Ovis aries]	--	104.38	0.977	0.986	1.071	1.043	1.055	0.981	0.893	0.976	0.975	1.015	0.7039	0.924	0.098121	0.937	0.194041
XP_004017510.3	PREDICTED: LOW QUALITY PROTEIN: neurofilament heavy polypeptide isoform X1 [Ovis aries]	--	102.83	1.127			1.21			0.824			1.074		0.681		0.731
XP_011956681.1	PREDICTED: muscleblind-like protein 1 isoform X14 [Ovis aries]	--	37.493	1.006	1.076	0.999	1.07	1.163	1.188	0.988	1.033	0.969	1.11	0.058624	0.874	0.022541	0.97	0.38156
XP_014948514.1	PREDICTED: LOW QUALITY PROTEIN: protein bicaudal D homolog 2 isoform X1 [Ovis aries]	--	89.301	1.021	1.123	1.089	1.142	1.122	1.101	0.861	1.015	0.991	1.041	0.24622	0.852	0.036096	0.887	0.105444
XP_012040611.1	PREDICTED: clathrin heavy chain 1 isoform X4 [Ovis aries]	--	185.11			1.071			1.111			0.959	1.037		0.863		0.895
XP_011954101.1	PREDICTED: protein PML isoform X4 [Ovis aries]	--	65.964	1.068			1.159			0.93			1.085		0.802		0.871
XP_012045791.1	PREDICTED: transcription elongation factor SPT5 isoform X4 [Ovis aries]	--	99.284		1.128			1.21			0.821		1.073		0.679		0.728
XP_014953881.1	PREDICTED: exocyst complex component 7 isoform X1 [Ovis aries]	--	83.26	1.072	1.043	0.865	1.097	1.155	1.08	0.889	0.96	1.161	1.118	0.175682	0.903	0.2591	1.01	0.94196
XP_004017360.1	PREDICTED: acetoacetyl-CoA synthetase isoform X2 [Ovis aries]	AACS	74.892	1.024	1.062	1.069	1.089	1.098	1.123	0.941	1.016	0.938	1.049	0.041504	0.875	0.0082752	0.918	0.042017
XP_012007632.1	PREDICTED: transcription elongation factor B polypeptide 3 isoform X1 [Ovis aries]	--	85.299	0.938	0.838	1.066	1.09	0.877	1.02	0.686	0.859	1.082	1.051	0.62202	0.879	0.38834	0.924	0.57354
XP_014959862.1	PREDICTED: receptor expression-enhancing protein 3 isoform X2 [Ovis aries]	--	29.23	0.991	1.128	1.126	0.938	1.126	1.257	0.998	0.995	0.984	1.023	0.86146	0.896	0.35444	0.917	0.189182
NP_001156515.1	sequestosome-1 [Ovis aries]	SQSTM1	47.842	0.956	0.885	0.965	1.122	0.942	1.106	0.951	0.931	0.964	1.13	0.127657	0.898	0.139495	1.014	0.63936
XP_004018052.1	PREDICTED: ras-related protein Rap-2c-like [Ovis aries]	LOC101104530	21.77	1.009	0.913	0.809	1.189	0.992	1.2	0.839	0.995	1.023	1.238	0.074158	0.845	0.127085	1.046	0.63686
XP_014953146.1	PREDICTED: protein FAN isoform X1 [Ovis aries]	--	107.57		1.038			1.201			0.826		1.157		0.688		0.796
XP_004010414.1	PREDICTED: ras-related protein Rab-2B [Ovis aries]	--	24.167	1.053	1.035	1.076	1.172	1.136	1.118	0.776	0.957	0.988	1.083	0.0111953	0.794	0.037597	0.86	0.178044
XP_011960134.1	PREDICTED: FLYWCH family member 2 [Ovis aries]	FLYWCH2	14.955	0.989			1.091			0.876			1.103		0.803		0.886
XP_004016255.1	PREDICTED: tripeptidyl-peptidase 1 [Ovis aries]	TPP1	62.471	1.051	1	1.205	1.089	1.295	1.138	0.821	0.894	0.911	1.082	0.35892	0.746	0.0087762	0.807	0.029598
XP_014952507.1	PREDICTED: zinc finger protein 280D isoform X2 [Ovis aries]	ZNF280D	107.88			0.902			1.013			0.928	1.123		0.916		1.029
XP_014954201.1	PREDICTED: LOW QUALITY PROTEIN: collagen alpha-1(I) chain isoform X1 [Ovis aries]	--	140.66	1.04	1.104	1.082	1.161	1.238	1.254	0.824	0.879	0.879	1.132	0.0137845	0.707	0.00041861	0.8	0.00131509
XP_014960290.1	PREDICTED: AP-1 complex subunit sigma-2 isoform X2 [Ovis aries]	AP1S2	18.615			1.072			1.244			0.938	1.16		0.754		0.875
XP_011953461.1	PREDICTED: E3 ubiquitin-protein ligase RNF185 [Ovis aries]	--	20.445	0.934		0.884	1.172		1.556	0.838		0.871	1.501	0.111059	0.626	0.085278	0.94	0.20812
XP_004005159.1	PREDICTED: chloride intracellular channel protein 4 [Ovis aries]	CLIC4	28.713	1.013	1.085	1.054	1.184	1.139	1.165	0.853	0.907	0.943	1.107	0.0113002	0.775	0.00122015	0.858	0.0120417
XP_011955903.1	PREDICTED: diphosphoinositol polyphosphate phosphohydrolase 1 isoform X1 [Ovis aries]	--	13.412	1.031	1.071	1.064	1.137	1.097	1.312	0.837	1.028	0.845	1.12	0.119462	0.764	0.035276	0.856	0.078337
XP_014957747.1	PREDICTED: Golgi reassembly-stacking protein 1 isoform X1 [Ovis aries]	--	45.591	0.978		1.113	1.11		1.096	0.835		0.965	1.055	0.4822	0.816	0.105078	0.861	0.2613
XP_004012841.1	PREDICTED: phosphoethanolamine/phosphocholine phosphatase isoform X3 [Ovis aries]	PHOSPHO1	27.31	1.076	0.828	0.947	1.04	1.106	1.076	1.027	0.885	0.952	1.13	0.17558	0.889	0.062256	1.005	0.92762
XP_012029581.1	PREDICTED: transcription factor Sp1 isoform X3 [Ovis aries]	--	76.072		0.921	1.096		1.343	1.024		0.927	0.915	1.174	0.43842	0.778	0.21704	0.913	0.42364
XP_012033310.1	PREDICTED: KN motif and ankyrin repeat domain-containing protein 2 isoform X1 [Ovis aries]	--	91.798	0.994	1.093	1.035	0.998	1.168	1.096	1.062	0.881	1.041	1.045	0.4696	0.915	0.29324	0.956	0.50406
NP_001009201.1	biglycan precursor [Ovis aries]	BGN	41.523	1.064	1.006	1.028	1.168	1.067	1.185	1.048	0.908	1.034	1.104	0.055464	0.874	0.073957	0.965	0.48542
XP_014960292.1	PREDICTED: AP-1 complex subunit sigma-2 isoform X4 [Ovis aries]	--	17.286		1.084			1.178			0.822		1.087		0.698		0.758
XP_012040707.1	PREDICTED: notchless protein homolog 1 isoform X1 [Ovis aries]	NLE1	46.316	0.953			1.036			0.962			1.087		0.929		1.009
XP_014950752.1	PREDICTED: laminin subunit beta-1 [Ovis aries]	--	197.32	1.001	1.023	0.998	1.041	1.092	1.11	0.875	0.959	0.967	1.073	0.027717	0.864	0.016985	0.927	0.080019
XP_014954277.1	PREDICTED: LOW QUALITY PROTEIN: alpha-N-acetylglucosaminidase isoform X1 [Ovis aries]	--	82.631	0.869	1.13	0.972	1.037	1.1	1.161	0.996	0.813	0.946	1.11	0.25768	0.835	0.057544	0.927	0.4938
NP_001155328.1	ras-related C3 botulinum toxin substrate 1 [Ovis aries]	--	21.45	1.017	1.007	1.052	1.041	1.103	1.077	0.987	0.961	0.965	1.047	0.098001	0.904	0.0058592	0.947	0.02538
XP_004002503.1	PREDICTED: extracellular matrix protein 1 isoform X1 [Ovis aries]	--	46.269	1.048			1.111			0.936			1.06		0.842		0.893
XP_012032488.1	PREDICTED: calumenin isoform X1 [Ovis aries]	--	37.076	0.983	1.114	1.036	1.46	1.131	1.506	0.714	0.952	0.835	1.308	0.055376	0.61	0.0161047	0.798	0.063661
XP_011961315.1	PREDICTED: phospholipase DDHD2 isoform X2 [Ovis aries]	--	77.005	1.071	0.986	1.088	1.107	1.118	1.118	0.996	0.864	0.935	1.063	0.181064	0.836	0.048377	0.889	0.081281
XP_004002380.1	PREDICTED: F-actin-capping protein subunit alpha-1 [Ovis aries]	--	32.959	1.073	1.014	1.024	1.081	1.033	1.166	0.992	0.911	0.932	1.054	0.25772	0.864	0.02898	0.911	0.039118
XP_014947787.1	PREDICTED: ubiquilin-4 isoform X3 [Ovis aries]	--	45.927	1.009		0.983	0.973		1.056	0.922		0.964	1.019	0.721	0.93	0.26002	0.947	0.167579
XP_014958087.1	PREDICTED: LOW QUALITY PROTEIN: complement C4-A isoform X1 [Ovis aries]	--	176.58	0.937		0.975	1.304		1.355	1.146		0.91	1.391	0.006941	0.773	0.152757	1.075	0.62862
XP_004002329.1	PREDICTED: proteasome subunit alpha type-5 [Ovis aries]	PSMA5	26.411	0.954	0.99	0.951	1.009	1.07	1.078	0.885	1.012	0.895	1.091	0.024581	0.884	0.059924	0.964	0.4453
XP_014954753.1	PREDICTED: prostamide/prostaglandin F synthase isoform X3 [Ovis aries]	--	21.426	0.924	0.955	1.046	1.064	1.186	1.221	0.855	0.9	0.868	1.187	0.037902	0.756	0.0033381	0.897	0.054664
XP_004006893.1	PREDICTED: heme-binding protein 1 isoform X1 [Ovis aries]	HEBP1	21.186	1.008	1.067	1.109	1.076	1.134	1.153	0.956	1.005	1.106	1.056	0.187795	0.912	0.120622	0.963	0.49192
XP_012037859.1	PREDICTED: ethylmalonyl-CoA decarboxylase [Ovis aries]	--	32.982			0.908			0.995			0.918	1.096		0.923		1.011
XP_014955689.1	PREDICTED: alpha-actinin-4 isoform X1 [Ovis aries]	ACTN4	95.523	1.042	1.119	1.153	1.124	1.19	1.23	0.909	0.899	0.962	1.069	0.167138	0.782	0.00185967	0.836	0.0081407
XP_012033328.1	PREDICTED: transcription elongation factor 1 homolog isoform X1 [Ovis aries]	ELOF1	9.4618	0.928	0.941		1.049	1.155		0.95	0.815		1.179	0.078025	0.801	0.131823	0.944	0.51618
XP_004003224.1	PREDICTED: translocation protein SEC62 [Ovis aries]	SEC62	45.747	0.901	1.071	1.132	1.047	1.188	1.133	1.267	0.845	0.851	1.085	0.33744	0.88	0.3541	0.955	0.70828
XP_011957877.1	PREDICTED: bifunctional 3'-phosphoadenosine 5'-phosphosulfate synthase 2 isoform X2 [Ovis aries]	--	45.757	0.949		1.116	1.093		1.01	0.881		1.008	1.018	0.83948	0.898	0.29804	0.915	0.49122
XP_012036677.1	PREDICTED: synaptosomal-associated protein 23 isoform X1 [Ovis aries]	--	24.543	1.032			1.115			0.902			1.08		0.809		0.874
XP_004017961.1	PREDICTED: cTAGE family member 5 isoform X11 [Ovis aries]	--	87.947	0.97			1.02			0.895			1.052		0.877		0.923
XP_014951718.1	PREDICTED: E3 ubiquitin-protein ligase Praja-2 isoform X2 [Ovis aries]	--	72.966		0.696			1.976			0.801		2.839		0.405		1.151
XP_011955973.1	PREDICTED: latexin isoform X2 [Ovis aries]	--	22.915	0.934	1.043	1.214	1.315	1.391	1.397	0.683	0.897	0.818	1.286	0.0307	0.584	0.0027418	0.751	0.0605
XP_004010545.1	PREDICTED: 40S ribosomal protein S29 [Ovis aries]	--	6.6767	0.874	1.08	0.902	1.225	1.033	1.195	0.936	0.769	0.816	1.209	0.086617	0.73	0.0161435	0.883	0.23204
XP_012037291.1	PREDICTED: DDB1- and CUL4-associated factor 5 isoform X1 [Ovis aries]	--	96.998	1.067			1.334			0.702			1.25		0.526		0.658
XP_004012236.2	PREDICTED: COMM domain-containing protein 6 [Ovis aries]	--	10.594	1.007	1.045	1.089	1.001	0.919	1.311	0.908	1.016	1.085	1.029	0.8839	0.931	0.62924	0.958	0.47086
XP_011954432.1	PREDICTED: tryptophan--tRNA ligase, cytoplasmic [Ovis aries]	--	53.795	0.997	0.968	0.967	1.058	1.057	1.079	1.004	0.916	0.985	1.089	0.002078	0.91	0.029223	0.991	0.7549
XP_011961200.1	PREDICTED: pericentriolar material 1 protein isoform X15 [Ovis aries]	--	231.95	1.032	1.016	1.116	1.073	1.04	1.221	0.826	0.978	0.928	1.054	0.42406	0.819	0.046665	0.863	0.061965
XP_014949580.1	PREDICTED: LOW QUALITY PROTEIN: rab-like protein 6 isoform X1 [Ovis aries]	--	38.677	1.177	1.166	1.211	1.243	1.227	1.429	0.77	0.951	0.849	1.097	0.145602	0.659	0.005877	0.723	0.0061614
XP_004008744.1	PREDICTED: nucleolar protein 16 [Ovis aries]	NOP16	21.139	1.13	0.966		1.016	1.125		0.874	1.01		1.021	0.82854	0.88	0.28162	0.899	0.4244
XP_014960556.1	PREDICTED: septin-6 isoform X7 [Ovis aries]	43349	49.894	1.034	1.076	1.158	1.032	1.099	1.208	0.992	1.008	1.011	1.022	0.73524	0.902	0.159241	0.921	0.074417
XP_011963751.1	PREDICTED: serpin A3-1-like [Ovis aries]	--	26.141	0.982	0.898	1	1.215	1.247	1.301	0.906	0.884	0.933	1.307	0.0022965	0.724	0.00021812	0.945	0.20722
XP_012032795.1	PREDICTED: extended synaptotagmin-2 isoform X1 [Ovis aries]	--	86.264	0.97	1.048	1.081	1.054	1.027	1.063	0.932	1.014	0.948	1.015	0.67386	0.92	0.039717	0.934	0.174124
XP_004004394.1	PREDICTED: LOW QUALITY PROTEIN: probable global transcription activator SNF2L2 isoform X1 [Ovis aries]	--	177.29		0.996	1.019		1.336	1.397		0.94	0.899	1.356	0.0067038	0.673	0.0062816	0.913	0.067345
XP_014957636.1	PREDICTED: LOW QUALITY PROTEIN: ubiquitin carboxyl-terminal hydrolase 19 isoform X1 [Ovis aries]	--	137.96		0.986			1.132			0.981		1.148		0.867		0.995
XP_014957657.1	PREDICTED: rabenosyn-5 isoform X1 [Ovis aries]	--	84.868	1.108	1.115	0.953	1.399	1.313	1.634	0.88	0.84	1.023	1.368	0.0196392	0.631	0.0064406	0.864	0.133501
NP_001009429.1	copper transport protein ATOX1 [Ovis aries]	ATOX1	7.3654	0.975	0.991	0.995	1.308	1.185	1.598	0.867	0.952	0.944	1.382	0.070023	0.675	0.0142595	0.933	0.083265
XP_004021508.1	PREDICTED: prolyl 4-hydroxylase subunit alpha-1 isoform X2 [Ovis aries]	--	61.004		1.035			1.215			0.919		1.174		0.756		0.888
XP_011953302.1	PREDICTED: serine/arginine-rich splicing factor 9 isoform X1 [Ovis aries]	--	25.478	1.14	1.206	0.762	1.089	1.237	2.467	0.783	0.831	0.665	1.542	0.25836	0.475	0.060836	0.733	0.137736
XP_014948358.1	PREDICTED: LOW QUALITY PROTEIN: basement membrane-specific heparan sulfate proteoglycan core protein isoform X1 [Ovis aries]	--	443.04	0.93	0.949	0.965	1.113	1.179	1.16	0.925	0.978	0.984	1.214	0.00066156	0.836	0.0023769	1.015	0.54628
XP_012037756.1	PREDICTED: ubiquitin-associated protein 2-like isoform X8 [Ovis aries]	--	115.81	1.001			1.067			0.997			1.066		0.934		0.996
XP_012044520.1	PREDICTED: RNA-binding protein 39 isoform X2 [Ovis aries]	--	58.686	0.992	1.092	1.08	1.123	1.113	1.203	0.832	0.855	0.88	1.087	0.098795	0.746	0.00057901	0.811	0.0037405
XP_012022853.1	PREDICTED: nucleolysin TIA-1 isoform p40 isoform X5 [Ovis aries]	--	39.86	1.042			1.249			0.595			1.199		0.476		0.571
XP_012030336.1	PREDICTED: DCC-interacting protein 13-beta isoform X2 [Ovis aries]	--	65.468	1.048	0.87	1.137	0.988	1.062	1.067	0.955	0.983	0.967	1.02	0.7729	0.932	0.05632	0.951	0.63434
XP_004004970.1	PREDICTED: probable hydrolase PNKD isoform X2 [Ovis aries]	PNKD	15.458	0.785	1.371	1.127	1.39	1.403	1.666	0.741	0.69	0.736	1.358	0.131477	0.486	0.00033976	0.66	0.141657
XP_014950673.1	PREDICTED: LOW QUALITY PROTEIN: calcitonin receptor [Ovis aries]	--	60.52		0.973			1.321			0.829		1.358		0.628		0.852
XP_014958657.1	PREDICTED: serine/threonine-protein phosphatase 2A 56 kDa regulatory subunit beta isoform isoform X1 [Ovis aries]	--	47.853	1.04			1.075			1			1.034		0.93		0.962
XP_014958975.1	PREDICTED: LOW QUALITY PROTEIN: ornithine aminotransferase, mitochondrial isoform X1 [Ovis aries]	--	47.976	0.966	0.998	1.073	0.989	1.101	1.083	0.978	0.954	0.96	1.045	0.39208	0.911	0.055081	0.952	0.20712
XP_011953280.1	PREDICTED: 60S ribosomal protein L6 [Ovis aries]	LOC101109212 LOC101102541	32.713	1.054	1.052	1.067	1.082	1.12	1.063	0.891	1.026	1.01	1.029	0.150257	0.896	0.078344	0.922	0.20676
XP_014957485.1	PREDICTED: LOW QUALITY PROTEIN: serine/threonine-protein kinase D1 isoform X1 [Ovis aries]	--	101.59			0.967			1.031			0.919	1.066		0.891		0.95
XP_004022911.2	PREDICTED: complement C3-like [Ovis aries]	LOC101113831	75.002	0.941	0.79	0.964	1.42	1.019	1.27	0.879	0.815	0.913	1.376	0.053656	0.703	0.028782	0.967	0.69026
XP_004011726.1	PREDICTED: V-type proton ATPase subunit H isoform X2 [Ovis aries]	--	54.091	1.027	0.97	1.127	1.074	1.119	1.128	0.921	0.923	0.947	1.063	0.24606	0.84	0.00059746	0.893	0.067861
XP_012043939.1	PREDICTED: crooked neck-like protein 1 isoform X2 [Ovis aries]	--	83.21	1.023	1.039	1.17	1.361	1.14	1.038	0.795	0.907	0.92	1.095	0.39274	0.741	0.03252	0.811	0.029136
XP_014955798.1	PREDICTED: LOW QUALITY PROTEIN: soluble scavenger receptor cysteine-rich domain-containing protein SSC5D isoform X1 [Ovis aries]	--	136.85	1.129	1.087	1.368	1.384	1.334	1.455	0.306	0.681	0.751	1.164	0.106541	0.416	0.080018	0.485	0.0542
XP_004020591.1	PREDICTED: spindle and kinetochore-associated protein 1 [Ovis aries]	--	29.437	1.016	1.052	1.028	1.088	1.18	1.252	0.856	0.928	1.026	1.137	0.039083	0.798	0.026976	0.908	0.135581
XP_012039136.1	PREDICTED: aspartyl/asparaginyl beta-hydroxylase isoform X5 [Ovis aries]	--	83.991	1.055	1.023	1.075	1.099	1.128	1.097	0.887	0.99	1.002	1.054	0.035895	0.866	0.021863	0.913	0.089879
XP_004003182.1	PREDICTED: guanine nucleotide-binding protein subunit beta-4 [Ovis aries]	GNB4	37.581	1.078	1.005	0.894	1.078	1.212	1.927	0.952	1	0.778	1.417	0.161284	0.647	0.102444	0.917	0.39636
XP_014947659.1	PREDICTED: rho-related GTP-binding protein RhoC [Ovis aries]	--	22.006	1.007	1.069	1.049	1.104	1.117	1.215	0.961	1.023	1.024	1.1	0.054243	0.875	0.022644	0.963	0.23518
XP_014949507.1	PREDICTED: selenoprotein O isoform X1 [Ovis aries]	--	76.429		0.886			1.081			0.928		1.22		0.858		1.047
XP_011957482.1	PREDICTED: tRNA 2'-phosphotransferase 1 [Ovis aries]	TRPT1	27.608	1.012			1.099			0.729			1.086		0.663		0.72
XP_004005016.1	PREDICTED: WD repeat and FYVE domain-containing protein 1 isoform X1 [Ovis aries]	WDFY1	47.76	1.016	1.119		1.274	1.285		0.81	0.714		1.199	0.063982	0.596	0.014444	0.714	0.051056
XP_014955235.1	PREDICTED: small nuclear ribonucleoprotein-associated proteins B and B' isoform X2 [Ovis aries]	SNRPB	23.67	1.035			1.188			0.783			1.148		0.659		0.757
XP_004012500.1	PREDICTED: C-C motif chemokine 16 [Ovis aries]	--	11.382	1.083			1.211			0.839			1.118		0.693		0.775
XP_014948986.1	PREDICTED: LOW QUALITY PROTEIN: ras-associated and pleckstrin homology domains-containing protein 1 isoform X1 [Ovis aries]	--	136.41	1.079	1.072	1.139	1.228	1.172	1.395	0.685	0.823	0.916	1.153	0.064618	0.639	0.0104413	0.737	0.022997
XP_011954926.1	PREDICTED: protein jagunal homolog 1 isoform X1 [Ovis aries]	--	18.59	1.052	1.066		1.106	1.105		1.008	0.95		1.044	0.022937	0.886	0.151743	0.924	0.12146
XP_014958714.1	PREDICTED: serine/threonine-protein phosphatase 6 regulatory subunit 3 isoform X4 [Ovis aries]	--	88.015	1.009		1.02	1.052		1.142	0.93		1.04	1.081	0.20264	0.898	0.2584	0.971	0.63582
NP_001119815.1	beta-hexosaminidase subunit alpha precursor [Ovis aries]	--	60.272	1.035	1.126	1.141	1.135	1.244	1.251	0.839	0.811	0.896	1.099	0.097344	0.701	0.00118096	0.771	0.0035564
XP_004023126.1	PREDICTED: 26S proteasome non-ATPase regulatory subunit 10 isoform X1, partial [Ovis aries]	--	23.145	1.111	1.156	1.031	1.244	1.113	1.137	0.854	0.831	0.865	1.059	0.29434	0.73	0.00096084	0.773	0.00196406
XP_014957318.1	PREDICTED: LOW QUALITY PROTEIN: apoptosis-stimulating of p53 protein 1 isoform X1 [Ovis aries]	--	125.98			1.131			1.186			0.992	1.049		0.836		0.877
XP_014959580.1	PREDICTED: LOW QUALITY PROTEIN: myosin-11 isoform X1 [Ovis aries]	--	222.52	1.051	0.838	1.032	1.334	1.028	1.078	0.699	1.021	0.982	1.178	0.20822	0.785	0.160361	0.925	0.57088
XP_004005858.1	PREDICTED: poly(rC)-binding protein 1 [Ovis aries]	PCBP1	37.497	0.949	1.011	1.022	1.078	1.044	1.094	0.955	0.937	0.963	1.078	0.047898	0.888	0.00175613	0.957	0.153538
XP_014954001.1	PREDICTED: mitochondrial Rho GTPase 1 isoform X7 [Ovis aries]	--	68.453	0.995	1.208		1.174	1.08		0.983	1.04		1.023	0.8239	0.898	0.165963	0.918	0.507
XP_014948228.1	PREDICTED: integrin alpha-V isoform X2 [Ovis aries]	--	112.34	1.018	1.038	1.11	1.078	1.096	1.17	0.946	1.017	0.986	1.056	0.20508	0.882	0.0183556	0.931	0.1027
XP_014951229.1	PREDICTED: LOW QUALITY PROTEIN: SURP and G-patch domain-containing protein 1 [Ovis aries]	--	71.407			1.04			1.119			1.004	1.076		0.897		0.965
XP_011954006.1	PREDICTED: TBC1 domain family member 2B isoform X1 [Ovis aries]	--	84.417		1.068	1.326		1.548	1.305		0.747	0.728	1.192	0.32646	0.517	0.01688	0.616	0.048122
XP_004010438.1	PREDICTED: probable tRNA N6-adenosine threonylcarbamoyltransferase [Ovis aries]	OSGEP	36.498	1.008	0.968		1.035	1.082		1.03	0.903		1.071	0.148923	0.913	0.313	0.978	0.76102
XP_012030828.1	PREDICTED: alpha-1-macroglobulin-like isoform X2 [Ovis aries]	LOC101104482	165.74		0.472			0.497			0.414		1.053		0.833		0.877
XP_012041467.1	PREDICTED: quinone oxidoreductase-like protein 1 isoform X1 [Ovis aries]	--	38.849	1.089		1.017	1.016		1.243	0.885		0.929	1.073	0.60038	0.803	0.174379	0.861	0.070916
XP_011958299.1	PREDICTED: gamma-adducin isoform X2 [Ovis aries]	--	75.382	1.03	1.069	1.08	1.088	1.128	1.141	0.847	0.955	1.057	1.056	0.055138	0.852	0.066275	0.899	0.16904
XP_004017832.1	PREDICTED: transmembrane emp24 domain-containing protein 3 [Ovis aries]	TMED3	24.71	1.071			1.168			0.916			1.091		0.784		0.855
XP_014957989.1	PREDICTED: LOW QUALITY PROTEIN: protein transport protein Sec61 subunit alpha isoform 1 [Ovis aries]	--	52.167	1.045	0.841	1.023	1.118	1.699	1.374	0.819	0.856	0.898	1.441	0.063159	0.614	0.0185847	0.884	0.184018
XP_004008950.1	PREDICTED: histone deacetylase 3 [Ovis aries]	--	48.861	0.711			1.712			0.656			2.408		0.383		0.923
XP_011957940.2	PREDICTED: LOW QUALITY PROTEIN: cytoplasmic polyadenylation element-binding protein 3 isoform X1 [Ovis aries]	--	83.176			0.951			1.008			0.901	1.06		0.894		0.947
XP_011979134.1	PREDICTED: COBW domain-containing protein 2 isoform X2 [Ovis aries]	--	39.765	0.997			1.106			0.827			1.109		0.748		0.829
XP_012043034.1	PREDICTED: torsin-1A-interacting protein 1 isoform X2 [Ovis aries]	--	52.276			1.007			1.23			0.901	1.221		0.733		0.895
XP_004004415.1	PREDICTED: endoplasmic reticulum metallopeptidase 1 isoform X1 [Ovis aries]	ERMP1	100.01		1.121			1.188			0.887		1.06		0.747		0.791
XP_014956694.1	PREDICTED: cleft lip and palate transmembrane protein 1-like protein isoform X1 [Ovis aries]	--	104.61	1.036	0.985		1.175	1.028		1.076	0.993		1.09	0.35924	0.939	0.51386	1.024	0.67572
XP_004008033.1	PREDICTED: nudC domain-containing protein 3 isoform X1 [Ovis aries]	NUDCD3	40.25	0.972		0.966	1.055		1.047	0.918		1.012	1.085	0.003624	0.918	0.2187	0.996	0.92322
XP_014948027.1	PREDICTED: phosphatidylinositol 4,5-bisphosphate 3-kinase catalytic subunit alpha isoform [Ovis aries]	--	124.33		0.928			1.052			0.957		1.134		0.91		1.031
XP_014956142.1	PREDICTED: LOW QUALITY PROTEIN: TBC1 domain family member 17 isoform X1 [Ovis aries]	--	72.348	0.963	1.105	0.891	1.078	1.012	1.209	0.933	0.881	0.965	1.115	0.24918	0.842	0.044123	0.939	0.43316
XP_012045061.1	PREDICTED: N-acetylgalactosamine-6-sulfatase isoform X2 [Ovis aries]	GALNS	57.997	1.051	1.086	1.202	1.184	1.177	1.241	0.887	0.974	0.945	1.079	0.15242	0.779	0.00148441	0.84	0.024081
XP_012042515.1	PREDICTED: protein cornichon homolog 4 isoform X2 [Ovis aries]	--	9.224		1.057	0.938		1.049	1.141		0.947	0.89	1.098	0.32628	0.839	0.078476	0.921	0.35094
XP_014950301.1	PREDICTED: protein NEDD1 isoform X2 [Ovis aries]	--	61.701			1.097			1.225			0.828	1.117		0.676		0.755
XP_004004115.1	PREDICTED: serine palmitoyltransferase 1 [Ovis aries]	--	52.829		0.892	1.04		1.111	0.981		1.107	0.849	1.083	0.50048	0.935	0.66348	1.012	0.96996
XP_012040845.1	PREDICTED: inositol polyphosphate 5-phosphatase K isoform X2 [Ovis aries]	--	48.632		1.043			1.171			0.903		1.123		0.771		0.866
XP_014956787.1	PREDICTED: integrin alpha-2 [Ovis aries]	--	129.64	1.036	1.133	1.25	1.139	1.524	1.199	0.691	0.471	0.882	1.13	0.32868	0.529	0.031498	0.598	0.046144
XP_004008742.1	PREDICTED: COMM domain-containing protein 10 isoform X1 [Ovis aries]	--	22.836	0.992	1.051	1.051	1.05	1.055	1.092	1.02	0.964	0.988	1.033	0.22314	0.93	0.02344	0.961	0.18734
XP_014955416.1	PREDICTED: LOW QUALITY PROTEIN: prostacyclin synthase isoform X1 [Ovis aries]	--	59.413	0.926	0.967	0.986	1.066	1.11	1.225	0.922	1.003	1.066	1.181	0.021758	0.879	0.094741	1.039	0.46898
XP_014959993.1	PREDICTED: zinc finger protein 22 [Ovis aries]	ZNF22	26.088		0.913	1.027		1.228	1.824		0.991	0.906	1.573	0.169364	0.622	0.152983	0.978	0.79698
XP_014957728.1	PREDICTED: leucine-rich repeat flightless-interacting protein 2 isoform X13 [Ovis aries]	--	45.406			0.95			1.116			0.977	1.175		0.875		1.028
XP_014958148.1	PREDICTED: protein kinase C and casein kinase substrate in neurons protein 1 [Ovis aries]	--	50.628	1.01	1.055	1.133	1.167	1.094	1.246	0.78	0.802	0.811	1.097	0.14168	0.682	0.00063712	0.748	0.00123572
XP_014954162.1	PREDICTED: protein flightless-1 homolog isoform X1 [Ovis aries]	--	140.65	0.942		1.165	1.134		1.278	0.819		1.039	1.145	0.3722	0.77	0.183544	0.882	0.50882
XP_011963782.2	PREDICTED: tyrosine-protein phosphatase non-receptor type 23-like, partial [Ovis aries]	--	44.766	1.019		1.102	1.053		1.21	0.907		0.955	1.067	0.51144	0.823	0.121279	0.878	0.10944
XP_004003076.1	PREDICTED: protein phosphatase inhibitor 2 isoform X2 [Ovis aries]	PPP1R2	22.995	1.039	0.981	0.996	1.1	1.077	1.119	0.969	1.07	1.055	1.093	0.0121386	0.939	0.123177	1.026	0.52108
NP_001119826.1	endoplasmic reticulum resident protein 29 precursor [Ovis aries]	ERP29	28.835	0.987	1.005	1.052	1.06	1.121	1.135	0.93	0.991	1.045	1.089	0.039204	0.894	0.047559	0.974	0.52752
XP_011952626.2	PREDICTED: pachytene checkpoint protein 2 homolog isoform X1 [Ovis aries]	--	46.47	1.102			1.146			0.928			1.04		0.81		0.842
XP_004009694.2	PREDICTED: nephronectin isoform X6 [Ovis aries]	--	71.411	0.978			1.123			0.973			1.148		0.866		0.995
XP_011951059.1	PREDICTED: nucleobindin-2 [Ovis aries]	--	49.185	1.061	1.086	1.083	1.258	1.316	1.361	0.785	0.857	0.876	1.218	0.00119606	0.64	0.00038204	0.78	0.00188116
XP_012029019.1	PREDICTED: exocyst complex component 6B isoform X1 [Ovis aries]	--	88.689	1.054	1.01		1.081	1.107		0.903	0.99		1.06	0.138763	0.865	0.091758	0.917	0.22714
XP_014958351.1	PREDICTED: tubulin beta-2B chain isoform X1 [Ovis aries]	--	49.834	0.966	1.227	1.142	1.246	1.327	1.451	0.87	0.801	0.887	1.207	0.084344	0.636	0.00112211	0.767	0.027956
XP_011952118.1	PREDICTED: 60S ribosomal protein L26-like 1 [Ovis aries]	--	20.986	0.985		1.156	1.261		1.101	0.798		1.038	1.103	0.44448	0.777	0.22302	0.858	0.4099
XP_004007024.1	PREDICTED: cdc42 effector protein 1 [Ovis aries]	CDC42EP1	32.664	1.004		1.031	1.043		1.11	0.973		0.992	1.058	0.23996	0.913	0.108064	0.966	0.166964
XP_014954757.1	PREDICTED: protein RER1 [Ovis aries]	RER1	22.893	0.99	0.97	1.031	1.229	1.122	1.349	1.029	0.915	0.823	1.237	0.020024	0.748	0.025099	0.925	0.28948
XP_004019006.1	PREDICTED: allograft inflammatory factor 1 isoform X4 [Ovis aries]	AIF1	16.811	1.108			1.192			0.821			1.076		0.689		0.741
XP_004005119.1	PREDICTED: dnaJ homolog subfamily C member 8 [Ovis aries]	--	29.822	1.12	1.062	1.043	0.997	1.188	1.199	0.889	0.821	0.888	1.049	0.51848	0.768	0.0162776	0.806	0.0030986
XP_004018442.1	PREDICTED: inter-alpha-trypsin inhibitor heavy chain H1 isoform X2 [Ovis aries]	--	100.97		1.191			1.321			0.818		1.109		0.619		0.687
XP_004020539.2	PREDICTED: LOW QUALITY PROTEIN: collectin-12 [Ovis aries]	--	77.049	1.067	1.088	1.088	1.138	1.205	1.271	0.883	0.935	0.975	1.114	0.030056	0.773	0.0038847	0.861	0.0069842
XP_011957089.1	PREDICTED: lysosomal Pro-X carboxypeptidase [Ovis aries]	PRCP	56.214	0.92	1.039	1.015	1.179	1.313	1.376	0.775	0.909	0.95	1.301	0.0113043	0.681	0.0073996	0.886	0.161585
NP_001009436.1	insulin-like growth factor-binding protein 2 precursor [Ovis aries]	IGFBP2	34.189	1.021	1.078	1.103	1.029	1.214	1.125	0.912	0.985	1.097	1.052	0.40926	0.889	0.174616	0.935	0.29862
XP_012045169.1	PREDICTED: retinoblastoma-like protein 2 isoform X1 [Ovis aries]	--	122.16		0.994			1.134			0.968		1.141		0.854		0.974
XP_004013912.1	PREDICTED: actin-related protein 2/3 complex subunit 5 [Ovis aries]	--	16.274	1.029	0.916	1.211	1.035	1.119	1.18	0.929	1.16	0.876	1.056	0.53908	0.889	0.25808	0.939	0.6194
XP_014955283.1	PREDICTED: LOW QUALITY PROTEIN: cathepsin Z [Ovis aries]	--	33.647	0.955			1.122			0.954			1.175		0.85		0.999
XP_011956388.1	PREDICTED: 1-phosphatidylinositol 4,5-bisphosphate phosphodiesterase eta-1 isoform X1 [Ovis aries]	--	188.91	1.068	1.142	0.871	1.195	1.187	0.749	0.807	0.705	1.382	1.016	0.99986	0.924	0.71636	0.939	0.67364
XP_012043541.1	PREDICTED: U2 small nuclear ribonucleoprotein B'' isoform X2 [Ovis aries]	--	22.348	1.007	0.95	1.2	1.073	1.106	1.119	0.85	1.078	0.861	1.045	0.53338	0.846	0.090543	0.883	0.29686
XP_011960067.2	PREDICTED: LOW QUALITY PROTEIN: SUN domain-containing protein 1 isoform X1 [Ovis aries]	--	82.32	0.961	1.057	1.009	1.175	1.036	1.157	0.913	1.058	1.104	1.113	0.093044	0.913	0.25526	1.016	0.84582
NP_001189350.1	ADP-ribose pyrophosphatase, mitochondrial precursor [Ovis aries]	NUDT9	38.499	1.011	0.947	1.012	0.984	1.041	1.085	0.948	0.935	0.947	1.047	0.2709	0.91	0.0824	0.953	0.099736
XP_011950915.1	PREDICTED: ubiquitin conjugation factor E4 A [Ovis aries]	UBE4A	122.24	0.961	0.966	1.071	1.093	1.048	1.043	0.952	0.923	0.962	1.062	0.185119	0.891	0.0040017	0.946	0.22178
XP_014949111.1	PREDICTED: LOW QUALITY PROTEIN: serine/arginine-rich splicing factor 4 isoform X1 [Ovis aries]	--	55.579	1.083	1.107	1.073	1.029	1.11	1.258	0.926	1.009	0.954	1.041	0.59756	0.85	0.06704	0.885	0.0103242
XP_014951411.1	PREDICTED: septin-8 isoform X4 [Ovis aries]	--	55.81	0.965	1.095		1.007	1.216		1.099	0.967		1.079	0.58272	0.929	0.59754	1.003	0.97752
XP_014952354.1	PREDICTED: phosphoenolpyruvate carboxykinase [GTP], mitochondrial [Ovis aries]	--	70.669		1.038	1.081		1.162	1.01		0.944	1.065	1.025	0.78738	0.925	0.49076	0.948	0.47904
NP_001104541.1	hepatocyte growth factor receptor precursor [Ovis aries]	MET	154.96	0.97	0.952		1.091	1.247		0.929	0.885		1.216	0.102916	0.776	0.071279	0.944	0.155124
XP_004018993.1	PREDICTED: abhydrolase domain-containing protein 16A [Ovis aries]	--	63.299	1.04	0.99	1.06	1.014	0.926	1.255	0.904	0.961	0.954	1.034	0.79562	0.882	0.2719	0.912	0.030719
XP_004020388.2	PREDICTED: GDNF family receptor alpha-1 isoform X1 [Ovis aries]	--	52.186	1.009	1.073	1.04	1.34	1.216	1.444	0.682	0.861	0.794	1.281	0.0096573	0.584	0.003084	0.749	0.0141005
XP_012029561.1	PREDICTED: far upstream element-binding protein 1 isoform X4 [Ovis aries]	--	72.662	0.911	0.956			1.625			1.048		1.741		0.645		1.123
XP_004002587.1	PREDICTED: ras-related protein Rab-13 isoform X1 [Ovis aries]	--	22.942			1.048			1.155			0.944	1.102		0.817		0.901
XP_011952741.1	PREDICTED: arfaptin-1 isoform X3 [Ovis aries]	--	40.241	1.047			1.168			0.873			1.116		0.747		0.834
XP_014956597.1	PREDICTED: TNF receptor-associated factor 6 [Ovis aries]	TRAF6	61.605		1.106	1.008		1.436	1.147		0.931	1.033	1.222	0.24962	0.76	0.16186	0.929	0.40012
XP_014953200.1	PREDICTED: focal adhesion kinase 1 isoform X1 [Ovis aries]	--	125.7	0.961	1.149	1.06	1.106	1.143	1.018	0.935	0.949	0.944	1.031	0.6374	0.866	0.054135	0.892	0.164401
XP_011955082.1	PREDICTED: leiomodin-3 [Ovis aries]	LMOD3	65.227	0.997	1.082		1.186	1.162		1.144	0.996		1.129	0.100923	0.911	0.30732	1.029	0.7662
XP_014954555.1	PREDICTED: LOW QUALITY PROTEIN: agrin isoform X1 [Ovis aries]	--	216.4	1.036	1.119	1.121	1.065	1.173	1.261	0.85	0.896	0.877	1.068	0.31144	0.75	0.0050611	0.801	0.00181968
XP_011956782.1	PREDICTED: GDP-mannose 4,6 dehydratase isoform X2 [Ovis aries]	--	38.701	0.995	1.037	1.107	1.228	1.169	1.312	0.734	0.965	0.878	1.182	0.021701	0.695	0.0131633	0.821	0.078055
XP_012028844.1	PREDICTED: serine/arginine-rich splicing factor 7 isoform X3 [Ovis aries]	--	26.168	0.92	1.12	1.056	1.478	1.731	1.133	0.68	0.651	0.982	1.402	0.075244	0.533	0.024459	0.747	0.098918
XP_014960124.1	PREDICTED: voltage-dependent anion-selective channel protein 3 isoform X2 [Ovis aries]	--	30.722	0.849	0.455	0.323	0.966	1.752	2.038	1.304	0.498	0.337	2.923	0.038178	0.45	0.117601	1.315	0.7226
XP_004006327.1	PREDICTED: heterogeneous nuclear ribonucleoprotein A1 isoform X2 [Ovis aries]	--	34.196			1.236			1.445			0.767	1.169		0.531		0.621
NP_001138651.1	eukaryotic translation initiation factor 1A, X-chromosomal [Ovis aries]	EIF1AX	16.46	1.039	1.03	1.063	1.053	1.074	1.17	0.975	1.027	0.992	1.053	0.209	0.908	0.055656	0.956	0.065358
XP_004008763.1	PREDICTED: vesicular integral-membrane protein VIP36 isoform X2 [Ovis aries]	--	40.497	1.027	0.942	0.999	1.063	1.007	1.118	0.963	0.981	0.972	1.074	0.145644	0.915	0.045021	0.982	0.54798
XP_004015095.1	PREDICTED: cadherin-5 isoform X1 [Ovis aries]	--	84.776	0.999	1.053	1.12	1.197	1.174	1.162	0.907	1.001	0.96	1.114	0.033384	0.812	0.0021827	0.904	0.082939
XP_004003107.1	PREDICTED: kininogen-1 isoform X2 [Ovis aries]	KNG1	48.69		1.065	1.12		1.31	1.128		0.776	0.755	1.116	0.30764	0.628	0.025977	0.701	0.0064414
XP_011952831.1	PREDICTED: zinc finger protein 330 isoform X2 [Ovis aries]	--	35.938	1.009	1.054	1.017	1.073	1.189	1.193	1.047	1.061	1.057	1.122	0.037884	0.916	0.132177	1.028	0.12192
XP_011952419.1	PREDICTED: nuclear pore complex protein Nup155 isoform X1 [Ovis aries]	--	155.25	1.013	1.092	1.078	1.067	1.058	1.156	0.94	0.955	0.997	1.031	0.4568	0.881	0.0194373	0.909	0.030299
XP_011952227.1	PREDICTED: trafficking protein particle complex subunit 13 isoform X4 [Ovis aries]	--	45.927	1.01	1.063	0.964	1.026	1.106	1.019	0.985	0.971	0.973	1.038	0.392	0.93	0.053038	0.964	0.34084
XP_014952821.1	PREDICTED: RWD domain-containing protein 1 isoform X1 [Ovis aries]	--	17.211	1.011	1.149	1.031	0.88	1.013	1.905	1.035	1.001	0.764	1.19	0.65408	0.737	0.37684	0.877	0.25516
XP_004008536.2	PREDICTED: phenylalanine--tRNA ligase alpha subunit [Ovis aries]	FARSA	60.936	1.08	1.011	1.077	1.053	1.129	1.059	0.921	1.002	0.966	1.023	0.50452	0.891	0.025404	0.912	0.047096
XP_014949928.1	PREDICTED: LOW QUALITY PROTEIN: latent-transforming growth factor beta-binding protein 1 isoform X1 [Ovis aries]	--	184.7	1.125	1.02	0.999	1.041	1.073	1.564	0.948	1.105	0.715	1.17	0.36	0.753	0.197283	0.88	0.34506
XP_011954236.1	PREDICTED: trafficking protein particle complex subunit 6B isoform X2 [Ovis aries]	--	16.838		1.038	1.099		1.077	1.162		0.922	0.889	1.048	0.43252	0.809	0.037424	0.847	0.039523
XP_004013091.1	PREDICTED: ketosamine-3-kinase [Ovis aries]	FN3KRP	34.344	0.567	0.851	1.071	2.248	1.808	1.042	0.389	0.82	0.936	2.048	0.076124	0.421	0.068197	0.862	0.60956
XP_004011882.1	PREDICTED: protein virilizer homolog isoform X1 [Ovis aries]	--	201.8		1.051	1.005		0.997	1.222		0.98	0.905	1.079	0.564	0.849	0.28338	0.917	0.195823
XP_011952826.1	PREDICTED: GRB2-associated-binding protein 1 isoform X5 [Ovis aries]	--	70.588	0.977			1.071			0.908			1.096		0.848		0.929
XP_014951812.1	PREDICTED: fibroblast growth factor receptor-like 1 isoform X1 [Ovis aries]	--	37.043	0.953	1.1	1.095	1.004	1.22	1.3	0.996	0.949	0.928	1.119	0.29618	0.815	0.068979	0.913	0.156597
XP_012032981.1	PREDICTED: glucocorticoid receptor isoform X2 [Ovis aries]	NR3C1	85.998	0.937	1.062	1.049	1.131	1.136	1.235	0.924	1.025	1.005	1.149	0.046617	0.844	0.0163803	0.969	0.57884
XP_004022403.1	PREDICTED: cullin-4B isoform X4 [Ovis aries]	--	84.046	1.046	1.126		1.432	1.062		0.773	0.939		1.148	0.49376	0.686	0.173815	0.788	0.145445
XP_004006365.1	PREDICTED: keratin, type I cytoskeletal 18 isoform X1 [Ovis aries]	--	44.85	1.123	1.038	1.043	1.383	1.377	1.418	0.965	0.911	0.866	1.304	0.00060042	0.656	0.0002024	0.856	0.018015
XP_012036671.1	PREDICTED: neutral alpha-glucosidase C isoform X8 [Ovis aries]	--	99.854	0.995	0.826	0.867	0.913	1.053	1.187	0.956	0.892	0.904	1.173	0.170758	0.873	0.172263	1.024	0.68294
XP_011961396.1	PREDICTED: glycerol-3-phosphate acyltransferase 4 [Ovis aries]	GPAT4	52.168		1.08			1.297			0.916		1.201		0.706		0.848
NP_001120763.1	mitochondrial dicarboxylate carrier [Ovis aries]	--	31.441	1.041		1.112	1.064		1.179	0.921		0.968	1.042	0.57782	0.842	0.095784	0.877	0.08724
XP_004012738.1	PREDICTED: myosin-10 isoform X4 [Ovis aries]	MYH10	229.1	1.029	1.126	1.11	1.105	1.265	1.223	0.81	0.779	0.814	1.1	0.126744	0.669	0.00073684	0.736	0.00060369
XP_004003010.1	PREDICTED: hematopoietic lineage cell-specific protein [Ovis aries]	--	53.611	0.941	0.76		1.145	1.043		0.898	0.917		1.286	0.158856	0.83	0.060256	1.067	0.5787
XP_012040793.2	PREDICTED: LOW QUALITY PROTEIN: ras-related protein Rab-34 isoform X1 [Ovis aries]	--	35.623	1.116	1.046		1.194	1.249		0.697	0.714		1.13	0.089976	0.578	0.0021594	0.653	0.0065038
XP_014959350.1	PREDICTED: target of rapamycin complex subunit LST8 isoform X1 [Ovis aries]	--	42.604	0.999			1.084			0.924			1.085		0.852		0.925
XP_012037779.1	PREDICTED: collagen alpha-1(XII) chain isoform X2 [Ovis aries]	--	332.78	1.139	1.113	1.167	1.374	1.303	1.406	0.763	0.778	0.808	1.194	0.0025448	0.575	3.9754e-05	0.687	6.2635e-05
XP_012042749.2	PREDICTED: LOW QUALITY PROTEIN: GDH/6PGL endoplasmic bifunctional protein isoform X1 [Ovis aries]	--	86.626	1.007	1.001	0.983	0.99	1.081	1.152	0.984	0.981	0.931	1.078	0.177259	0.899	0.090604	0.968	0.168325
XP_004002508.1	PREDICTED: alpha-endosulfine [Ovis aries]	--	13.377	1.053	0.972	1.008	0.947	1.14	1.019	0.925	0.837	0.977	1.024	0.73392	0.882	0.150937	0.903	0.111635
XP_014951064.1	PREDICTED: LOW QUALITY PROTEIN: microtubule-associated protein 1S isoform X1 [Ovis aries]	--	103.89	1	1.095	1.118	1.068	1.12	1.102	0.94	0.981	0.972	1.024	0.54154	0.879	0.0025167	0.9	0.046977
XP_004014421.1	PREDICTED: DDRGK domain-containing protein 1 [Ovis aries]	--	35.869	0.935		1	1.126		1.116	1.024		0.907	1.159	0.048779	0.861	0.130883	0.998	0.96592
XP_014953936.1	PREDICTED: vascular endothelial zinc finger 1 isoform X7 [Ovis aries]	--	56.183		0.987			1.474			0.611		1.493		0.415		0.619
XP_014948233.1	PREDICTED: cathepsin B isoform X2 [Ovis aries]	--	22.93		1.084			1.185			0.974		1.093		0.822		0.899
XP_011955636.1	PREDICTED: RAF proto-oncogene serine/threonine-protein kinase [Ovis aries]	RAF1	72.811	1.037	1.039	1.024	1.083	0.982	1.151	0.952	0.962	0.946	1.037	0.53386	0.889	0.13156	0.923	0.00027592
XP_012040403.1	PREDICTED: protein shisa-2 homolog [Ovis aries]	--	25.547	1.098	0.993	1.238	1.16	1.073	1.603	0.523	0.6	0.625	1.152	0.4	0.456	0.0044999	0.525	0.0015241
XP_014956066.1	PREDICTED: RAC-beta serine/threonine-protein kinase isoform X1 [Ovis aries]	--	51.018	0.99	1.061	1.076	1.03	1.108	1.133	0.977	0.907	1.01	1.046	0.31	0.885	0.045958	0.925	0.130084
XP_004012907.2	PREDICTED: protein CASC3 isoform X1 [Ovis aries]	--	86.516		1.058	0.982		1.167	1.125		0.809	1.008	1.124	0.1063	0.793	0.166204	0.891	0.40644
XP_014960206.1	PREDICTED: filamin-A-like [Ovis aries]	--	37.392	0.995	1.069	1.065	1.115	1.061	1.205	1.001	1.041	1.037	1.081	0.154857	0.911	0.077398	0.984	0.584
XP_004004017.1	PREDICTED: 26S proteasome non-ATPase regulatory subunit 5 [Ovis aries]	PSMD5	56.187	0.995	0.913	0.958	1.155	1.12	1.085	0.985	1.024	0.982	1.172	0.0065979	0.89	0.0067043	1.044	0.20224
XP_014949343.1	PREDICTED: protein SCAI isoform X1 [Ovis aries]	--	83.644	1.046		0.932	0.991		1.089	0.796		1.114	1.052	0.56552	0.918	0.63032	0.966	0.81474
XP_004009671.1	PREDICTED: complement factor I [Ovis aries]	CFI	68.631	1.052			1.219			0.788			1.159		0.646		0.749
XP_004004015.1	PREDICTED: complement C5 [Ovis aries]	--	188.59	1.086	1.059	1.119	1.343	1.301	1.392	0.755	0.769	0.833	1.237	0.00108482	0.584	0.000117881	0.722	0.00066442
XP_011950895.1	PREDICTED: platelet-activating factor acetylhydrolase IB subunit beta [Ovis aries]	--	25.491	1.145	0.895	1.082	1.026	1.272	1.103	0.825	0.865	0.929	1.089	0.4233	0.77	0.022921	0.839	0.105037
XP_012036163.1	PREDICTED: very-long-chain (3R)-3-hydroxyacyl-CoA dehydratase 3 isoform X2 [Ovis aries]	--	42.093	1.123	0.972	1.115	0.98	1.286	0.999	0.955	0.965	1.128	1.017	0.915	0.934	0.5681	0.95	0.50284
XP_004020083.1	PREDICTED: kinesin-like protein KIF11 [Ovis aries]	KIF11	118.98	1.034	1.05		1.085	1.059		0.941	0.967		1.029	0.187023	0.89	0.0236	0.916	0.029979
XP_012040044.1	PREDICTED: microtubule-associated tumor suppressor candidate 2 isoform X1 [Ovis aries]	--	40.707		0.979			1.302			0.924		1.33		0.71		0.944
XP_012037316.1	PREDICTED: SPARC-related modular calcium-binding protein 1 isoform X3 [Ovis aries]	SMOC1	40.995	1.027			1.158			0.842			1.128		0.727		0.82
XP_004007029.1	PREDICTED: histone H1.0 [Ovis aries]	H1F0	20.981	0.92	0.982	0.897	0.692	0.667	0.731	1.214	1.265	1.234	0.747	0.00152233	1.777	3.9538e-05	1.327	0.0006593
XP_014956247.1	PREDICTED: heat shock protein beta-2 isoform X1 [Ovis aries]	--	19.034	1.048	1.012	1.007	0.924	0.82	0.911	1.212	1.166	1.202	0.866	0.021495	1.348	0.00160108	1.167	0.0008438
XP_004005941.1	PREDICTED: charged multivesicular body protein 3 isoform X3 [Ovis aries]	LOC101107266	24.973	0.977	1.011	0.997	0.943	0.84	0.934	1.095	1.08	1.075	0.91	0.067877	1.196	0.040518	1.089	0.00170109
XP_012030110.1	PREDICTED: nascent polypeptide-associated complex subunit alpha isoform X1 [Ovis aries]	--	188.98	0.983	1.023	1.009	0.925	0.947	0.909	1.093	1.107	1.107	0.922	0.0083417	1.189	0.000160886	1.097	0.00174164
NP_001108238.1	glutathione S-transferase A1 [Ovis aries]	GSTA1	25.358		0.337	0.355		0.301	0.149		0.623	0.636	0.65	0.29864	2.798	0.198824	1.819	0.0021791
XP_011956524.1	PREDICTED: LOW QUALITY PROTEIN: histone H1.1 [Ovis aries]	--	21.954	1.189	1.153	1.178	0.731	0.902	0.73	1.025	0.94	0.954	0.671	0.029501	1.235	0.045598	0.829	0.0026563
XP_014958510.1	PREDICTED: ribonuclease inhibitor isoform X1 [Ovis aries]	--	19.65	0.952	0.982	0.971	0.856	0.921	0.882	1.041	1.023	1.031	0.915	0.0183577	1.164	0.0022219	1.065	0.003625
XP_014958991.1	PREDICTED: glutaredoxin-3 isoform X1 [Ovis aries]	--	32.37	1.005	1.006	0.987	0.958	0.954	0.962	1.058	1.039	1.05	0.959	0.0031574	1.095	9.8144e-05	1.05	0.0039554
XP_014948335.1	PREDICTED: syncoilin isoform X1 [Ovis aries]	--	88.629	1.035	1.059	1.047	0.915	0.951	0.91	1.103	1.145	1.131	0.884	0.00129664	1.217	0.00037663	1.076	0.004723
XP_004019211.1	PREDICTED: kelch-like protein 31 [Ovis aries]	KLHL31	68.045	1.05	1.039	1.026	0.88	0.89	0.886	1.118	1.082	1.113	0.853	2.4095e-05	1.247	3.6604e-05	1.064	0.0073192
XP_012034007.1	PREDICTED: uncharacterized protein LOC105615270 [Ovis aries]	LOC105615270	11.224	0.959	0.969	0.952	0.902	0.918	0.775	1.073	1.174	1.074	0.901	0.186002	1.28	0.0155559	1.153	0.0094612
XP_014947685.1	PREDICTED: lymphocyte function-associated antigen 3 isoform X3 [Ovis aries]	--	22.867	1.088	1.064	1.075	0.865	0.974	0.816	0.953	0.99	1.013	0.823	0.063721	1.113	0.116741	0.916	0.0096822
XP_012033097.2	PREDICTED: multivesicular body subunit 12A isoform X1 [Ovis aries]	--	49.644	1.038	1.011		0.787	0.852		1.145	1.157		0.8	0.033124	1.405	0.0135385	1.123	0.0144784
XP_004018449.1	PREDICTED: troponin C, slow skeletal and cardiac muscles [Ovis aries]	TNNC1	18.416	1.042	0.803	0.797	0.678	0.583	0.586	1.748	1.395	1.289	0.699	0.025179	2.4	0.00111631	1.678	0.0151788
XP_014957203.1	PREDICTED: LOW QUALITY PROTEIN: smoothelin isoform X1 [Ovis aries]	--	96.882	1.219	1.13	1.302	0.767	0.789	0.894	0.931	1.035	1.011	0.671	0.003057	1.215	0.02628	0.815	0.0173952
XP_014949589.1	PREDICTED: LOW QUALITY PROTEIN: surfeit locus protein 4 isoform X1 [Ovis aries]	--	30.526	1.021	1.03		0.923	0.929		1.067	1.076		0.903	0.0028421	1.157	0.00131919	1.045	0.0186236
XP_004010700.1	PREDICTED: sorbitol dehydrogenase [Ovis aries]	--	38.099	1.014	0.956	0.92	0.88	0.854	0.904	1.063	1.133	1.084	0.913	0.050216	1.243	0.0009598	1.135	0.020196
XP_011988809.1	PREDICTED: secernin-3 isoform X1 [Ovis aries]	SCRN3	48.267	0.986	0.983	0.986	0.826	0.94	0.871	1.134	1.163	1.087	0.892	0.091683	1.283	0.0041034	1.145	0.020675
XP_004004859.1	PREDICTED: aldehyde oxidase [Ovis aries]	AOX1	147.64	0.938		0.898	0.799		0.752	1.283		1.189	0.845	0.045538	1.594	0.0107238	1.346	0.021115
XP_011957429.1	PREDICTED: UBX domain-containing protein 1 isoform X3 [Ovis aries]	--	29.21	0.991		1.001	0.942		0.88	1.057		1.041	0.915	0.12086	1.151	0.055678	1.053	0.02966
XP_014958813.1	PREDICTED: LOW QUALITY PROTEIN: insulin-degrading enzyme isoform X1 [Ovis aries]	--	117.9	1.02	0.978	1.013	0.924	0.967	0.975	1.107	1.044	1.123	0.952	0.079783	1.142	0.0088584	1.087	0.032002
XP_004010348.1	PREDICTED: dehydrogenase/reductase SDR family member 1 [Ovis aries]	DHRS1	34.111	0.91	0.956	0.998	0.889	0.88	0.798	1.135	1.037	1.064	0.896	0.065035	1.261	0.0060246	1.13	0.032101
XP_011958281.1	PREDICTED: glutathione S-transferase omega-1-like isoform X1 [Ovis aries]	--	27.264	1.034	0.978	1.033	0.924	0.948	0.981	1.103	1.061	1.102	0.937	0.061679	1.145	0.0032807	1.073	0.035042
XP_014949872.1	PREDICTED: LOW QUALITY PROTEIN: proteasome activator complex subunit 4 isoform X1 [Ovis aries]	--	210.81	1.232	1.31		0.595	0.688		0.925	1.015		0.505	0.0129568	1.512	0.040519	0.763	0.039719
XP_014957399.1	PREDICTED: homer protein homolog 2 isoform X1 [Ovis aries]	--	39.373	0.855	1.033	0.924	0.853	0.754	0.803	1.188	1.162	1.054	0.857	0.080176	1.412	0.0025192	1.211	0.043342
XP_011961304.1	PREDICTED: D-2-hydroxyglutarate dehydrogenase, mitochondrial isoform X1 [Ovis aries]	--	78.653	0.995	0.967	0.999	0.891	0.818	0.779	1.341	1.163	1.08	0.84	0.0123971	1.441	0.0083161	1.21	0.04384
XP_014952585.1	PREDICTED: LOW QUALITY PROTEIN: trans-3-hydroxy-L-proline dehydratase isoform X1 [Ovis aries]	--	35.782	1.061	1.151	1.019	0.89	0.839	0.972	1.187	1.182	1.217	0.836	0.03222	1.328	0.0028556	1.11	0.046255
XP_012043320.2	PREDICTED: LOW QUALITY PROTEIN: adenylosuccinate synthetase isozyme 2 isoform X1 [Ovis aries]	--	84.335	0.977	1.022	0.943	0.883	0.916	1.033	1.073	1.048	1.038	0.963	0.4925	1.115	0.082683	1.074	0.047203
XP_014949297.1	PREDICTED: tubulin beta-4B chain isoform X1 [Ovis aries]	--	32.33	1.026	1.036	0.934	0.905	0.915	0.921	1.081	1.13	1.215	0.915	0.119383	1.25	0.023243	1.144	0.047625
XP_004023365.3	PREDICTED: LOW QUALITY PROTEIN: Y-box-binding protein 3 isoform X1 [Ovis aries]	--	37.694	1.027	0.896	0.951	0.894	0.806	0.873	1.21	1.136	1.043	0.895	0.09448	1.317	0.0067038	1.179	0.047976
XP_011951040.1	PREDICTED: coiled-coil domain-containing protein 58 isoform X3 [Ovis aries]	--	14.648	1.011	0.882	0.864	0.761	0.8	0.763	1.336	1.215	1.027	0.843	0.031398	1.54	0.0056203	1.298	0.047998
XP_014952347.1	PREDICTED: importin-4 isoform X2 [Ovis aries]	--	94.75		0.949	1.009		0.908	0.777		1.119	1.119	0.861	0.20968	1.328	0.066482	1.143	0.048461
XP_004010259.1	PREDICTED: homer protein homolog 1 isoform X2 [Ovis aries]	HOMER1	40.343	0.899	1.04	1.005	0.852	0.787	0.833	1.19	1.135	1.079	0.84	0.025504	1.377	0.000965	1.156	0.048916
XP_004020953.1	PREDICTED: dCTP pyrophosphatase 1 [Ovis aries]	DCTPP1	18.662	1.001	0.953	1.032	0.774	0.899	0.945	1.229	1.188	1.051	0.877	0.104599	1.325	0.020984	1.161	0.048917
XP_012040823.1	PREDICTED: nucleoredoxin isoform X1 [Ovis aries]	--	38.434	1.025		1.001	0.933		0.945	1.114		1.172	0.927	0.030115	1.217	0.0173166	1.128	0.050005
XP_012039159.1	PREDICTED: armadillo repeat-containing protein 1 isoform X1 [Ovis aries]	ARMC1	31.423	0.958	1.042	1.004	0.947	0.952	0.965	1.055	1.078	1.126	0.953	0.131744	1.138	0.0029617	1.085	0.057636
XP_012045359.1	PREDICTED: E3 ubiquitin-protein ligase DZIP3 isoform X13 [Ovis aries]	--	114.12		0.96	0.942		0.807	0.715		1.144	1.295	0.8	0.06696	1.602	0.032143	1.282	0.058904
XP_004010279.1	PREDICTED: cartilage intermediate layer protein 1 isoform X2 [Ovis aries]	CILP	132.05	1.127		1.075	0.896		0.922	1.006		1.006	0.826	0.020177	1.107	0.0192826	0.914	0.06254
XP_014954601.1	PREDICTED: LOW QUALITY PROTEIN: troponin T, cardiac muscle isoform X1 [Ovis aries]	--	66.687		0.824	0.948		0.693	0.712		1.277	1.158	0.793	0.084515	1.733	0.0084408	1.374	0.064841
XP_014958563.1	PREDICTED: transmembrane protein 126A isoform X1 [Ovis aries]	TMEM126A	21.599	0.996		0.949	1.019		0.808	1.06		1.072	0.939	0.61924	1.167	0.29982	1.096	0.065578
NP_001155359.1	aspartate--tRNA ligase, cytoplasmic [Ovis aries]	DARS	57.071	1.018	0.992	1.003	0.93	0.979	0.984	1.061	1.018	1.077	0.96	0.104164	1.091	0.024275	1.047	0.066605
XP_014957086.1	PREDICTED: density-regulated protein [Ovis aries]	--	22.217	0.983	0.982	1.023	0.956	0.945	0.859	1.043	1.029	1.096	0.924	0.092424	1.148	0.023597	1.06	0.067601
XP_012044840.1	PREDICTED: uncharacterized protein LOC101116248 isoform X1 [Ovis aries]	--	53.111		0.494	0.521		0.412	0.458		0.574	0.615	0.857	0.120016	1.367	0.038361	1.171	0.06834
XP_004003180.1	PREDICTED: 39S ribosomal protein L47, mitochondrial isoform X1 [Ovis aries]	--	29.584	0.972	0.984	0.911	0.908	0.832	0.844	1.11	1.212	1.001	0.901	0.044918	1.286	0.0154824	1.159	0.073582
XP_004017908.1	PREDICTED: immunoglobulin superfamily containing leucine-rich repeat protein [Ovis aries]	ISLR	45.303	1.019	1.2	1.105	0.963	0.817	0.594	0.903	0.921	1.033	0.714	0.077035	1.203	0.24194	0.86	0.075098
NP_001135426.1	myosin regulatory light chain 2, ventricular/cardiac muscle isoform [Ovis aries]	--	18.92	1.162	1.039	0.886	0.736	0.667	0.602	1.561	1.407	1.147	0.649	0.0118193	2.052	0.0026625	1.333	0.075941
XP_014960088.1	PREDICTED: proline synthase co-transcribed bacterial homolog protein isoform X2 [Ovis aries]	--	23.723	0.97	0.967	0.908	0.914	0.934	0.875	1.06	1.051	0.974	0.957	0.20388	1.133	0.0196559	1.084	0.079057
XP_012039431.1	PREDICTED: ribonucleoside-diphosphate reductase subunit M2 B isoform X4 [Ovis aries]	--	34.52	1.005		0.96	0.905		0.887	1.107		1.063	0.912	0.066677	1.211	0.0137181	1.104	0.083243
XP_004012565.1	PREDICTED: serine/threonine-protein kinase TAO1 [Ovis aries]	TAOK1	115.42		1.043	0.984		0.93	0.983		1.108	1.128	0.944	0.28676	1.169	0.032979	1.103	0.083757
XP_014948145.1	PREDICTED: SH3 domain-binding glutamic acid-rich protein isoform X1 [Ovis aries]	SH3BGR	22.384	0.985	0.902	0.942	0.908	0.852	0.859	1.172	0.983	1.072	0.926	0.076176	1.232	0.0193364	1.141	0.084362
XP_004018486.1	PREDICTED: transmembrane protein 115 [Ovis aries]	--	38.168		0.971	0.971		1.008	0.749		1.105	1.037	0.905	0.53238	1.219	0.30322	1.103	0.091698
XP_014948465.1	PREDICTED: proteasome-associated protein ECM29 homolog isoform X3 [Ovis aries]	ECPAS	203.44	0.993	1.001	1.015	0.95	0.967	0.976	1.135	1.021	1.071	0.961	0.0181151	1.115	0.026576	1.072	0.091784
XP_012040807.1	PREDICTED: nuclear speckle splicing regulatory protein 1 isoform X2 [Ovis aries]	--	60.101		1.057	0.957		0.795	0.873		1.193	1.162	0.828	0.110063	1.412	0.0191813	1.169	0.091997
XP_014958829.1	PREDICTED: sorbin and SH3 domain-containing protein 1 isoform X2 [Ovis aries]	--	171.46		1.075	1.093		0.906	0.932		1.032	0.988	0.848	0.0097183	1.099	0.068225	0.932	0.093224
XP_014947665.1	PREDICTED: AP-4 complex subunit beta-1 isoform X2 [Ovis aries]	--	64.257	0.975		0.914	0.843		0.847	1.175		1.07	0.895	0.07586	1.328	0.026362	1.188	0.09406
XP_004019748.2	PREDICTED: dipeptidyl peptidase 3 isoform X2 [Ovis aries]	--	83.669	1.022	0.961	1.014	0.929	0.93	0.942	1.09	1.034	1.043	0.935	0.027522	1.131	0.00193578	1.057	0.094322
XP_012030331.1	PREDICTED: thioredoxin reductase 1, cytoplasmic [Ovis aries]	TXNRD1	54.576	0.981	0.989	1.046	0.881	0.967	0.926	1.029	1.138	1.092	0.92	0.067017	1.175	0.0154391	1.081	0.095818
XP_012045311.1	PREDICTED: tubulin polymerization-promoting protein family member 3 [Ovis aries]	--	18.956	1.028	1.072	1.05	0.996	1.025	1.015	1.067	1.124	1.189	0.964	0.0671	1.113	0.030295	1.073	0.106304
XP_004018512.1	PREDICTED: ubiquitin carboxyl-terminal hydrolase 4 isoform X1 [Ovis aries]	USP4	108.71	1.029		1.006	0.938		0.969	1.056		1.09	0.937	0.081522	1.125	0.035035	1.055	0.112375
XP_011997516.1	PREDICTED: transcription factor BTF3 homolog 4 [Ovis aries]	BTF3L4	17.314	0.941	0.85	0.973	0.845	0.702	0.865	1.163	1.07	0.955	0.873	0.147856	1.322	0.032699	1.153	0.114381
XP_014951399.1	PREDICTED: LOW QUALITY PROTEIN: thimet oligopeptidase [Ovis aries]	--	78.308	0.973	0.98	0.933	0.92	0.878	0.832	1.119	1.045	0.978	0.911	0.046556	1.195	0.021744	1.089	0.115722
XP_004012463.1	PREDICTED: peptidyl-tRNA hydrolase 2, mitochondrial [Ovis aries]	PTRH2	19.208	1.218	1.179	1.119	0.842	0.828	0.867	1.141	0.993	1.072	0.722	0.00031823	1.264	0.0053607	0.912	0.118998
XP_012043164.1	PREDICTED: protein angel homolog 2 isoform X6 [Ovis aries]	--	42.019	0.937		0.966	0.909		0.796	1.103		1.021	0.896	0.24192	1.246	0.102361	1.116	0.119199
XP_011955899.1	PREDICTED: high mobility group protein HMG-I/HMG-Y [Ovis aries]	--	10.649	0.913	1.004	0.978	0.886	0.914	0.954	1.069	0.993	1.043	0.951	0.2352	1.127	0.0170383	1.073	0.11984
XP_004019755.1	PREDICTED: copper chaperone for superoxide dismutase [Ovis aries]	CCS	29.082	1.05	1.01	1.068	0.876	0.914	1.006	1.1	1.058	1.095	0.894	0.061698	1.163	0.023196	1.04	0.128939
XP_014958080.1	PREDICTED: LOW QUALITY PROTEIN: tudor domain-containing protein 6 isoform X1 [Ovis aries]	--	265.72	0.903		0.975	0.586		0.989	1.199		1.058	0.839	0.51208	1.433	0.28274	1.202	0.130578
XP_014953117.1	PREDICTED: LOW QUALITY PROTEIN: maestro heat-like repeat-containing protein family member 1 isoform X1, partial [Ovis aries]	--	129.17	1.17	1.094		0.792	0.607		1.266	1.445		0.618	0.070323	1.938	0.046037	1.197	0.137738
XP_012046111.2	PREDICTED: N-alpha-acetyltransferase 50 isoform X1 [Ovis aries]	--	19.983	1.046	1.076	1.093	0.957	1.001	0.988	1.034	1.018	1.062	0.916	0.0092044	1.057	0.038017	0.969	0.148099
XP_011979513.1	PREDICTED: translation initiation factor eIF-2B subunit gamma [Ovis aries]	--	50.088	1.141	1.184	1.198	0.919	0.892	0.841	0.9	1.116	1.103	0.753	0.00068125	1.176	0.101196	0.885	0.151356
XP_004005948.1	PREDICTED: threonine synthase-like 2 isoform X1 [Ovis aries]	--	54.172	0.795	0.841		0.363	0.786		1.642	1.071		0.702	0.38626	2.361	0.175581	1.658	0.154018
XP_012032371.1	PREDICTED: cytochrome c oxidase assembly factor 1 homolog isoform X2 [Ovis aries]	--	15.212	1.042		1.003	0.935		0.974	1.062		1.085	0.933	0.132782	1.125	0.036376	1.05	0.155425
XP_012034228.1	PREDICTED: protein FAM114A2 isoform X1 [Ovis aries]	FAM114A2	54.86	1.03	1.078	1.084	0.948	0.959	1.02	1.122	1.081	1.231	0.917	0.035677	1.173	0.023964	1.076	0.161505
XP_004006335.2	PREDICTED: calcium-binding and coiled-coil domain-containing protein 1 isoform X1 [Ovis aries]	--	79.739	1.112	1.18		0.873	0.89		0.977	1.067		0.769	0.0138844	1.159	0.082665	0.892	0.162715
XP_014960442.1	PREDICTED: lys-63-specific deubiquitinase BRCC36 isoform X1 [Ovis aries]	--	29.775	1.079	1.035	1.023	0.978	1.01	0.975	1.057	1.086	1.112	0.945	0.0447	1.099	0.0070953	1.038	0.16552
XP_004019703.2	PREDICTED: multifunctional methyltransferase subunit TRM112-like protein [Ovis aries]	TRMT112	14.297	0.998	1.02	0.978	0.858	0.956	0.918	1.197	0.977	1.227	0.912	0.051161	1.245	0.052504	1.135	0.171259
XP_004018465.1	PREDICTED: alpha/beta hydrolase domain-containing protein 14B [Ovis aries]	ABHD14B	22.483	0.929	0.947	1.087	0.952	0.892	0.785	1.06	1.045	1.14	0.887	0.184982	1.234	0.027416	1.095	0.175316
XP_014952944.1	PREDICTED: LOW QUALITY PROTEIN: laforin isoform X1 [Ovis aries]	--	37.246		0.9	0.89		0.864	0.762		1.122	0.968	0.908	0.26024	1.285	0.122919	1.168	0.176023
XP_012037609.1	PREDICTED: 26S protease regulatory subunit 4 isoform X1 [Ovis aries]	PSMC1	50.197	1.096	1.065	1.03	1.025	0.985	0.913	0.999	1.035	1.043	0.916	0.082363	1.053	0.22448	0.964	0.179843
XP_014959772.1	PREDICTED: egl nine homolog 1 isoform X1 [Ovis aries]	--	70.251	1.001	0.998	0.989	0.899	0.964	0.982	1	1.074	1.128	0.952	0.20818	1.125	0.055895	1.072	0.192896
XP_011955580.1	PREDICTED: probable leucine--tRNA ligase, mitochondrial isoform X2 [Ovis aries]	--	91.372	1.275	1.314	1.039	0.561	0.714	0.875	0.953	1.024	1.158	0.593	0.022636	1.458	0.049945	0.864	0.197023
XP_004002037.3	PREDICTED: non-specific lipid-transfer protein [Ovis aries]	SCP2	58.555	1.009	0.937	1.05	0.952	0.973	0.954	1.084	1.072	1.017	0.961	0.31868	1.102	0.009704	1.059	0.20784
XP_004004941.1	PREDICTED: myosin light chain 1/3, skeletal muscle isoform isoform X3 [Ovis aries]	--	16.661	0.643		0.759	0.4		0.772	1.137		0.827	0.836	0.56928	1.676	0.26694	1.401	0.20924
XP_004010390.1	PREDICTED: protein arginine N-methyltransferase 5 isoform X1 [Ovis aries]	PRMT5	72.644	1.029	0.964	1.003	0.943	0.898	0.909	1.033	1.071	1.009	0.918	0.023521	1.132	0.0055022	1.039	0.20992
XP_011957602.1	PREDICTED: FAS-associated death domain protein [Ovis aries]	--	23.411	0.75	1.044	0.988	0.612	0.906	0.639	1.405	0.963	1.119	0.775	0.181042	1.617	0.043236	1.253	0.21014
XP_014959891.1	PREDICTED: hexokinase-1 isoform X5 [Ovis aries]	--	98.838	1.02	1.009	1.015	0.968	0.968	0.995	1.086	1.011	1.075	0.963	0.0173787	1.082	0.031263	1.042	0.2131
XP_014951321.1	PREDICTED: LOW QUALITY PROTEIN: histone-arginine methyltransferase CARM1 isoform X1 [Ovis aries]	--	65.613	1	1.118	1.052	0.931	1.087	1.04	1.063	1.157	1.154	0.965	0.54622	1.103	0.137699	1.064	0.21528
XP_014954071.1	PREDICTED: LOW QUALITY PROTEIN: smoothelin-like protein 2 isoform X1 [Ovis aries]	--	49.517	1.041	0.825	0.949	0.751	0.736	0.753	1.176	0.982	1.03	0.796	0.081058	1.423	0.02332	1.133	0.21878
XP_004013961.1	PREDICTED: LOW QUALITY PROTEIN: TNF receptor-associated factor 5 isoform X1 [Ovis aries]	--	64.755	0.933	1.063	1.059	0.776	0.915	0.795	1.085	1.052	1.136	0.814	0.036455	1.317	0.0077619	1.071	0.21978
XP_011968257.1	PREDICTED: uncharacterized protein C1orf50 homolog isoform X2 [Ovis aries]	--	22.101	0.865	0.903	1.153	0.843	0.771	0.918	1.065	1.236	1.065	0.867	0.2524	1.329	0.0157817	1.152	0.22294
NP_001009220.1	pyridoxal kinase [Ovis aries]	PDXK PKH	32.925	1.003	1.006	1.012	0.715	1.051	0.78	1.309	1.014	1.128	0.843	0.25364	1.355	0.086437	1.142	0.22728
XP_014956998.1	PREDICTED: N-alpha-acetyltransferase 15, NatA auxiliary subunit isoform X2 [Ovis aries]	--	95.259		1.055	1.073		0.947	0.968		1.044	1.051	0.9	0.016802	1.094	0.0158795	0.984	0.22846
NP_001124407.1	regucalcin [Ovis aries]	--	33.407	1.036	0.977	1.074	0.958	1.025	0.942	1.097	1.055	1.062	0.948	0.22732	1.099	0.029202	1.041	0.2456
XP_014947190.1	PREDICTED: metaxin-1 isoform X1 [Ovis aries]	--	52.66	0.943	1.033		0.936	0.902		1.101	1.046		0.93	0.28312	1.168	0.039038	1.087	0.25054
XP_011957003.1	PREDICTED: protein Hikeshi isoform X2 [Ovis aries]	--	18.77	0.982	0.995	0.888	1.01	0.934	0.823	1.061	0.999	0.976	0.966	0.62282	1.097	0.21286	1.06	0.25088
XP_012037275.1	PREDICTED: retinol dehydrogenase 11 isoform X2 [Ovis aries]	--	34.564	0.971		1.039	0.921		0.986	1.131		1.048	0.949	0.38774	1.143	0.121185	1.084	0.25468
XP_012036335.1	PREDICTED: E3 ubiquitin-protein ligase RNF31 isoform X2 [Ovis aries]	--	113.18	0.96	1.07		0.937	0.764		1.168	1.082		0.838	0.25866	1.323	0.120963	1.108	0.25878
XP_014957814.1	PREDICTED: protein cereblon isoform X2 [Ovis aries]	--	47.315	1.025	1.118	1.044	0.984	1	1	1.095	1.085	1.129	0.936	0.073117	1.109	0.00142342	1.038	0.25936
XP_014956321.1	PREDICTED: LOW QUALITY PROTEIN: vacuolar protein sorting-associated protein 26B isoform X1, partial [Ovis aries]	--	38.75	0.838		0.974	0.757		0.691	1.397		1.014	0.799	0.127159	1.665	0.096	1.331	0.25966
NP_001120760.1	glutaredoxin-1 [Ovis aries]	--	11.784	0.95	0.938	0.944	0.844	0.87	0.896	1.086	0.987	0.945	0.922	0.0097185	1.156	0.032021	1.066	0.27202
XP_004009800.1	PREDICTED: small integral membrane protein 20 isoform X1 [Ovis aries]	--	7.716		0.904	0.916		0.768	0.857		1.279	0.973	0.893	0.173143	1.386	0.163121	1.237	0.27514
XP_004008560.1	PREDICTED: eukaryotic translation initiation factor 3 subunit G [Ovis aries]	EIF3G EIF3S4	35.611	1.034	1.054	1.14	0.964	0.97	1.057	1.048	1.02	1.034	0.927	0.144542	1.037	0.29194	0.961	0.2752
XP_014956536.1	PREDICTED: LOW QUALITY PROTEIN: protocadherin-16 isoform X1 [Ovis aries]	--	343.55	0.81	1.044	1.045	0.875	0.835	0.991	1.242	1.023	1.034	0.932	0.53894	1.221	0.070518	1.138	0.27878
XP_014957085.1	PREDICTED: LOW QUALITY PROTEIN: huntingtin-interacting protein 1-related protein isoform X1 [Ovis aries]	--	118.39	1.051	0.954	1.078	0.968	0.895	0.979	1.109	1.033	1.116	0.922	0.15868	1.146	0.021902	1.057	0.27894
XP_004014434.1	PREDICTED: nucleolar protein 56 [Ovis aries]	--	66.234	1.012	0.939	1.02	0.956	0.85	1.025	1.004	1.06	1.022	0.953	0.4516	1.09	0.193138	1.039	0.2808
XP_014959115.1	PREDICTED: LOW QUALITY PROTEIN: Niemann-Pick C1 protein [Ovis aries]	--	141.84		0.905	0.909		0.845	0.729		1.007	0.924	0.868	0.3006	1.227	0.137218	1.064	0.289
XP_004017454.1	PREDICTED: N-alpha-acetyltransferase 25, NatB auxiliary subunit [Ovis aries]	--	112.14	0.895	1.071	1.067	0.883	0.957	0.955	1.126	1.03	1.119	0.922	0.29038	1.172	0.0154355	1.08	0.29426
XP_014956119.1	PREDICTED: transmembrane protein 143 isoform X4 [Ovis aries]	--	38.181	0.916		0.918	0.927		0.686	1.247		1.014	0.879	0.52378	1.402	0.2006	1.233	0.29876
XP_014953278.1	PREDICTED: MCM domain-containing protein 2 [Ovis aries]	MCMDC2	76.185		1.019	1.147		0.892	0.929		1.01	0.977	0.841	0.110783	1.091	0.079705	0.917	0.30228
XP_004003340.1	PREDICTED: RING-box protein 2 isoform X1 [Ovis aries]	RNF7	12.679	1.122	1.09	1.017	0.894	0.984	0.937	0.957	0.996	1.097	0.872	0.027016	1.083	0.181538	0.945	0.31106
XP_004004465.2	PREDICTED: phospholipase A-2-activating protein isoform X2 [Ovis aries]	--	90.5	0.969	0.889	1.024	0.931	0.937	0.914	1.104	1.001	0.971	0.965	0.46552	1.106	0.066036	1.067	0.312
XP_004013178.1	PREDICTED: ADP-ribosylation factor-binding protein GGA3 isoform X1 [Ovis aries]	--	76.305	1.12	1.018	1.193	0.956	0.873	0.743	0.98	1.086	1.056	0.772	0.039481	1.214	0.067978	0.937	0.31458
XP_004020253.1	PREDICTED: caspase-7 isoform X2 [Ovis aries]	CASP7	33.903	1.03	1.112	0.94	0.957	0.866	0.444	0.967	1.184	1.374	0.736	0.2193	1.555	0.137897	1.144	0.32514
XP_004006353.2	PREDICTED: UPF0160 protein MYG1, mitochondrial [Ovis aries]	--	46.735	1.065	1.057	0.912	0.946	0.947	0.903	0.995	1.09	1.251	0.922	0.2074	1.193	0.065281	1.1	0.32824
NP_001116875.1	IgG receptor FcRn large subunit p51 precursor [Ovis aries]	FcRn	39.189	1.179		1.055	0.79		1.091	1.042		1.035	0.842	0.39504	1.104	0.61366	0.93	0.32854
XP_014953680.1	PREDICTED: protein-lysine N-methyltransferase N6AMT2 isoform X2 [Ovis aries]	EEF1AKMT1 N6AMT2	25.527	1.144	1.031	1.096	0.864	0.985	0.999	1.289	1.108	1.103	0.871	0.064641	1.229	0.040725	1.07	0.32966
XP_014947779.1	PREDICTED: 28S ribosomal protein S29, mitochondrial isoform X6 [Ovis aries]	--	37.75	1.043		1.092	0.908		0.889	1.04		1.033	0.842	0.020881	1.154	0.0059785	0.971	0.33506
XP_014959897.1	PREDICTED: LOW QUALITY PROTEIN: inorganic pyrophosphatase isoform X1 [Ovis aries]	--	32.628		0.994	1.088		0.82	0.927		1.143	1.081	0.839	0.146698	1.273	0.069044	1.068	0.33636
XP_014958325.1	PREDICTED: RNA-binding protein 24 isoform X1 [Ovis aries]	--	18.171	1.063	0.977		0.976	0.951		1.052	1.198		0.945	0.33098	1.168	0.147325	1.103	0.33804
XP_004013169.2	PREDICTED: 39S ribosomal protein L38, mitochondrial isoform X3 [Ovis aries]	MRPL38	42.593	1.014	0.85	0.996	1.023	0.732	0.865	0.976	1.123	0.987	0.916	0.448	1.178	0.184016	1.079	0.34404
XP_014949055.1	PREDICTED: mitochondrial fission factor isoform X8 [Ovis aries]	MFF	32.964	0.999	1.049	1.033	0.849	0.998	0.963	1.043	1.069	1.029	0.912	0.13904	1.118	0.086816	1.019	0.348
XP_012043807.1	PREDICTED: heat shock 70 kDa protein 14 isoform X7 [Ovis aries]	--	53.195	1.033	1.062	1.107	1.021	0.903	0.948	0.958	1.004	1.097	0.897	0.055482	1.065	0.3051	0.955	0.35184
XP_014960801.1	PREDICTED: protein phosphatase 1 regulatory subunit 12B-like, partial [Ovis aries]	--	52.21	1.04		0.945	1.054		0.728	1.028		1.335	0.898	0.5837	1.326	0.32796	1.19	0.3531
XP_014956473.1	PREDICTED: LOW QUALITY PROTEIN: ATP-sensitive inward rectifier potassium channel 11 [Ovis aries]	--	42.853	1.045		0.978	0.87		0.918	1.037		1.083	0.884	0.101716	1.186	0.038663	1.048	0.35602
XP_014952729.1	PREDICTED: eukaryotic translation initiation factor 3 subunit J isoform X1 [Ovis aries]	--	27.973	1.003	1.027	1.084	0.958	0.932	1.046	1.089	1.123	1.021	0.943	0.22648	1.101	0.096284	1.038	0.36244
XP_012030731.1	PREDICTED: loss of heterozygosity 12 chromosomal region 1 protein isoform X2 [Ovis aries]	--	20.225	1.03		0.969	0.859		0.899	1.031		1.039	0.879	0.077956	1.177	0.0193233	1.036	0.36934
XP_011959209.1	PREDICTED: GPI ethanolamine phosphate transferase 1 isoform X4 [Ovis aries]	--	89.716	1.101		0.767	0.841		0.746	1.076		1.203	0.85	0.51694	1.436	0.047503	1.22	0.3761
XP_014948623.1	PREDICTED: mitochondrial import receptor subunit TOM5 homolog isoform X2 [Ovis aries]	TOMM5	6.0352		1.047	1.058		0.893	0.977		0.997	1.049	0.888	0.118662	1.094	0.22132	0.972	0.3835
XP_011960418.1	PREDICTED: methionine synthase isoform X4 [Ovis aries]	--	127.53	1.061		1.112	0.928		0.931	0.948		1.074	0.855	0.022059	1.088	0.4138	0.931	0.38416
XP_014949769.1	PREDICTED: protein yippee-like 5 [Ovis aries]	--	13.841	1.033		1.105	0.902		0.935	1.047		0.991	0.859	0.058158	1.109	0.087444	0.953	0.38696
XP_014957658.1	PREDICTED: LOW QUALITY PROTEIN: 28S ribosomal protein S25, mitochondrial isoform X1 [Ovis aries]	--	28.669	0.868	1.003		0.876	0.843		1.128	0.97		0.919	0.38586	1.22	0.127536	1.121	0.38824
XP_014958214.1	PREDICTED: LOW QUALITY PROTEIN: alanine--tRNA ligase, mitochondrial isoform X1 [Ovis aries]	--	105.25	1.155		1.118	0.77		0.931	0.984		1.13	0.748	0.092521	1.243	0.20264	0.93	0.40306
XP_004006425.1	PREDICTED: formin-like protein 3 isoform X5 [Ovis aries]	--	111.07	0.906	1.07		0.926	0.93		1.121	1.042		0.939	0.60636	1.165	0.053123	1.095	0.41282
XP_004016511.1	PREDICTED: formin-binding protein 4 [Ovis aries]	--	107.24	1.063		0.975	0.863		1.016	1.076		1.054	0.922	0.46074	1.134	0.25826	1.045	0.41742
XP_014958490.1	PREDICTED: cysteine--tRNA ligase, cytoplasmic isoform X1 [Ovis aries]	--	107.19	1.077	1.066	1.022	0.938	0.929	1.023	1.058	1.048	1.192	0.913	0.057117	1.141	0.063478	1.042	0.42218
XP_004006556.1	PREDICTED: ubiquitin carboxyl-terminal hydrolase 15 isoform X1 [Ovis aries]	USP15	112.51		1.028	1.021		0.917	0.985		1.122	1.023	0.928	0.171838	1.128	0.176744	1.047	0.43606
XP_004010355.1	PREDICTED: magnesium-dependent phosphatase 1 [Ovis aries]	--	18.623		0.904	1.077		0.879	0.789		1.142	1.034	0.842	0.24098	1.305	0.068342	1.098	0.43898
XP_014959542.1	PREDICTED: LOW QUALITY PROTEIN: CREB-binding protein isoform X1 [Ovis aries]	--	250.22		1.312	1.126		0.761	0.833		1.203	0.913	0.654	0.041357	1.327	0.198798	0.868	0.44648
NP_001009402.1	signal transducer and activator of transcription 5A [Ovis aries]	STAT5A MGF, STAT5	90.916		0.836	1.039		0.805	0.893		1.042	1.022	0.906	0.51442	1.216	0.065157	1.101	0.44904
XP_012030682.1	PREDICTED: microsomal glutathione S-transferase 1 [Ovis aries]	MGST1	17.631	1.13	1.232		0.677	0.781		1.19	0.807		0.617	0.028496	1.37	0.28604	0.845	0.4492
XP_004017806.2	PREDICTED: LOW QUALITY PROTEIN: protein unc-45 homolog A isoform X1 [Ovis aries]	--	101.84	1.129	1.102	1.023	0.96	0.877	1.046	0.923	1.093	1.08	0.886	0.10548	1.074	0.39502	0.951	0.45048
XP_012037423.1	PREDICTED: methylmalonate-semialdehyde dehydrogenase [acylating], mitochondrial isoform X1 [Ovis aries]	--	49.607	1.028	1.001	0.979	0.914	0.989	0.963	1.004	1.078	0.999	0.953	0.147076	1.075	0.099124	1.024	0.45244
XP_012036068.1	PREDICTED: WD repeat-containing protein 41 isoform X2 [Ovis aries]	WDR41	51.461		1.115	1.104		0.887	0.881		1.117	0.94	0.797	0.00069922	1.163	0.22924	0.927	0.4546
XP_004010808.1	PREDICTED: synaptojanin-2-binding protein [Ovis aries]	--	15.855	1.154	0.883	0.851	1.026	0.835	0.816	0.912	1.162	1.101	0.927	0.58314	1.186	0.174039	1.099	0.45894
XP_004009007.1	PREDICTED: casein kinase I isoform alpha isoform X7 [Ovis aries]	CSNK1A1	38.914	1.123	0.982		0.735	0.997		0.916	1.027		0.823	0.34464	1.122	0.5232	0.923	0.46248
XP_004019136.1	PREDICTED: histone H1.2 [Ovis aries]	--	19.584	1.001	1.076		0.937	0.967		1.207	1.036		0.917	0.159576	1.178	0.174921	1.08	0.4703
XP_014948425.1	PREDICTED: LOW QUALITY PROTEIN: trafficking protein particle complex subunit 12 isoform X1 [Ovis aries]	--	88.623	0.99	1.07	0.869	0.903	1.015	0.782	1.037	0.958	1.096	0.922	0.4375	1.145	0.176117	1.055	0.48142
XP_011959067.1	PREDICTED: UPF0729 protein C18orf32 homolog [Ovis aries]	--	8.8014		0.861	1.009		0.889	0.853		1.08	0.955	0.932	0.49412	1.168	0.141242	1.088	0.48264
XP_014954276.1	PREDICTED: signal transducer and activator of transcription 3 isoform X4 [Ovis aries]	--	88.915		1.035	1.037		1.026	0.961		1.038	1.113	0.959	0.41842	1.083	0.23944	1.038	0.483
XP_014952777.1	PREDICTED: filamin-A-interacting protein 1 isoform X1 [Ovis aries]	--	137.65		1.089	1.031		1.003	1.01		1.187	1.056	0.95	0.20332	1.114	0.2107	1.058	0.48354
XP_014955621.1	PREDICTED: LOW QUALITY PROTEIN: L-fucose kinase isoform X1 [Ovis aries]	--	108.63	0.855	1.024	0.994	0.958	0.777	0.69	1.108	1.103	0.883	0.844	0.188439	1.276	0.111799	1.077	0.48562
XP_012033451.1	PREDICTED: dipeptidyl peptidase 9 isoform X1 [Ovis aries]	--	89.603	1.075		0.956	0.81		1.029	1.125		1.033	0.905	0.51426	1.173	0.32092	1.063	0.486
XP_014949229.1	PREDICTED: aflatoxin B1 aldehyde reductase member 2 isoform X1 [Ovis aries]	--	27.874	1.071	1.08	1.065	0.868	0.787	0.791	1.004	1.008	1.115	0.761	0.0133817	1.278	0.0063224	0.972	0.48652
XP_012028975.1	PREDICTED: baculoviral IAP repeat-containing protein 6 isoform X1 [Ovis aries]	--	524.58	0.944	0.914	0.996	0.742	0.913	0.845	1.401	0.952	0.894	0.876	0.107479	1.299	0.184963	1.138	0.4868
XP_014951066.1	PREDICTED: LOW QUALITY PROTEIN: long-chain fatty acid transport protein 1 isoform X1 [Ovis aries]	--	67.385		1.062	0.813		0.671	0.816		0.96	1.196	0.793	0.3028	1.45	0.128239	1.15	0.49664
XP_014954171.1	PREDICTED: LOW QUALITY PROTEIN: myosin phosphatase Rho-interacting protein isoform X1 [Ovis aries]	--	105.32	1.002		1.114	0.908		0.792	1.192		1.064	0.803	0.126118	1.327	0.085698	1.066	0.49742
XP_014953746.1	PREDICTED: LOW QUALITY PROTEIN: tripeptidyl-peptidase 2 isoform X1 [Ovis aries]	--	138.04	1.021	1.014	0.963	0.965	0.816	0.905	1.087	1.035	0.966	0.896	0.098743	1.15	0.07782	1.03	0.50076
NP_001156529.1	thioredoxin domain-containing protein 17 [Ovis aries]	TXNDC17	13.883	1.06	0.99	1.096	0.887	0.906	0.944	1.019	1.137	1.092	0.87	0.0167561	1.187	0.0098249	1.032	0.5084
XP_004018289.1	PREDICTED: eukaryotic translation initiation factor 1b [Ovis aries]	EIF1B	12.823	1.043		0.935	0.916		0.981	1.041		1.023	0.959	0.59088	1.088	0.138362	1.043	0.50986
XP_004013650.1	PREDICTED: transforming growth factor beta-2 isoform X2 [Ovis aries]	--	47.691	1.028	1.038	1.125	0.959	0.835	0.88	1.037	1.028	1.056	0.838	0.022943	1.167	0.0191574	0.978	0.5101
XP_014949028.1	PREDICTED: AN1-type zinc finger protein 2B isoform X4 [Ovis aries]	--	26.628	1.124	0.955	1.105	0.902	0.975	0.991	1.001	1.067	0.981	0.901	0.158242	1.063	0.18632	0.958	0.51242
XP_011961622.1	PREDICTED: trafficking protein particle complex subunit 2 [Ovis aries]	TRAPPC2	16.415	0.925	1.145		0.798	0.983		1.296	1.039		0.86	0.4202	1.311	0.21732	1.128	0.5163
XP_012045946.2	PREDICTED: LOW QUALITY PROTEIN: echinoderm microtubule-associated protein-like 2 isoform X1 [Ovis aries]	--	84.977	1.11	0.928	0.954	0.949	0.772	0.85	1.17	0.942	1.065	0.859	0.135764	1.236	0.071159	1.062	0.5191
XP_011953732.1	PREDICTED: fragile X mental retardation syndrome-related protein 1 isoform X1 [Ovis aries]	--	76.213	1.111	1.046	1.098	0.954	1.014	1.017	0.989	1.078	1.105	0.917	0.035721	1.063	0.2034	0.975	0.52588
XP_014957660.1	PREDICTED: LOW QUALITY PROTEIN: glutamate receptor-interacting protein 2 isoform X1, partial [Ovis aries]	--	112.43	1.015	0.976	1.06	0.99	1.001	0.822	1.013	0.881	1.044	0.922	0.28246	1.044	0.6164	0.963	0.5261
XP_004014297.1	PREDICTED: signal transducing adapter molecule 1 isoform X1 [Ovis aries]	STAM	58.663	1.057	1.066	0.975	0.982	1.037	0.736	1.029	1.031	1.128	0.889	0.31144	1.157	0.2313	1.029	0.53034
XP_004002018.1	PREDICTED: nardilysin isoform X2 [Ovis aries]	NRDC	133.09	1.018	1.069	1.116	0.922	0.943	0.943	1.142	1.158	1.016	0.877	0.0089963	1.181	0.0174597	1.035	0.53166
XP_012037926.1	PREDICTED: phosphomevalonate kinase isoform X2 [Ovis aries]	--	18.215	1.041	1.105	1.141	0.915	0.817	0.784	0.879	1.153	1.087	0.765	0.0073402	1.24	0.089904	0.949	0.53754
XP_012042865.1	PREDICTED: regulatory solute carrier protein family 1 member 1 isoform X1 [Ovis aries]	--	110.75	0.969	1.079		0.891	1.038		1.082	1.049		0.942	0.5788	1.105	0.31928	1.041	0.53946
XP_011951630.1	PREDICTED: COMM domain-containing protein 9 isoform X1 [Ovis aries]	COMMD9	21.682	1.002	1.091	1.067	0.992	0.992	0.929	1.109	0.948	0.998	0.922	0.072875	1.049	0.41954	0.967	0.53994
XP_014953227.1	PREDICTED: putative deoxyribonuclease TATDN1 isoform X2 [Ovis aries]	--	31.906	1.026	1.054	1.055	0.738	0.83	0.81	1.062	1.053	1.042	0.759	0.00167986	1.328	0.0158044	1.007	0.5449
XP_004010664.1	PREDICTED: AP-4 complex subunit epsilon-1 [Ovis aries]	--	128.1	0.921		0.954	0.87		0.762	1.262		0.893	0.87	0.176357	1.32	0.28836	1.149	0.5483
XP_004017940.1	PREDICTED: protein FAM177A1 isoform X1 [Ovis aries]	FAM177A1	20.784	1.081	1.002		0.923	0.979		1.045	0.952		0.913	0.199857	1.05	0.47504	0.959	0.5525
XP_004020189.3	PREDICTED: nucleolar and coiled-body phosphoprotein 1 isoform X2 [Ovis aries]	--	73.86	0.973	1.095	1.163	0.859	0.897	0.928	1.099	0.994	1.008	0.831	0.032359	1.155	0.020238	0.96	0.55454
XP_011960380.1	PREDICTED: eukaryotic translation initiation factor 2 subunit 2 [Ovis aries]	--	38.272		1.105	0.964		0.943	0.726		1.008	1.286	0.807	0.27272	1.374	0.21596	1.109	0.5548
XP_012040777.2	PREDICTED: polymerase delta-interacting protein 2 isoform X1, partial [Ovis aries]	--	38.225		0.93	0.998		0.788	0.761		1.018	0.968	0.803	0.030975	1.282	0.014865	1.03	0.5611
XP_004006182.1	PREDICTED: phosducin-like protein 3 [Ovis aries]	PDCL3	27.582	1.004	1.041	1.017	0.946	0.958	0.851	0.946	1.081	1.197	0.9	0.05188	1.17	0.118903	1.053	0.56542
XP_014951763.1	PREDICTED: aminoacyl tRNA synthase complex-interacting multifunctional protein 1 [Ovis aries]	--	31.514	1.077	1.027	1.049	0.959	0.943	0.97	1.032	1.083	1.078	0.911	0.0043354	1.112	0.0037161	1.013	0.57532
XP_014957839.1	PREDICTED: PX domain-containing protein kinase-like protein isoform X5 [Ovis aries]	--	57.795	1.034	1.009	1.004	0.89	0.938	0.99	0.983	1.14	1.016	0.925	0.069397	1.114	0.121276	1.03	0.57696
XP_004017662.1	PREDICTED: cob(I)yrinic acid a,c-diamide adenosyltransferase, mitochondrial isoform X1 [Ovis aries]	--	25.565	0.951	1.034	1.09	0.951	1.022	0.891	1.09	0.997	1.077	0.931	0.27382	1.105	0.107064	1.029	0.57848
XP_014952492.1	PREDICTED: LOW QUALITY PROTEIN: SAFB-like transcription modulator isoform X1 [Ovis aries]	--	116.73	0.993	1.176	1.196	0.905	1.03	0.688	1.139	1.015	1.068	0.779	0.122784	1.228	0.151903	0.958	0.57894
XP_014957001.1	PREDICTED: UPF0462 protein C4orf33 homolog isoform X1 [Ovis aries]	--	23.265	0.921	0.814		0.76	0.758		1.097	0.831		0.875	0.27916	1.27	0.34642	1.111	0.5859
XP_014947830.1	PREDICTED: protoporphyrinogen oxidase isoform X1 [Ovis aries]	PPOX	50.648		1.059	1.141		0.939	1.05		1.12	0.977	0.904	0.26922	1.054	0.61468	0.953	0.5892
XP_004010062.1	PREDICTED: grpE protein homolog 1, mitochondrial [Ovis aries]	GRPEL1	24.516	1.07	1.047	0.983	0.918	0.917	0.913	1.051	1.003	0.989	0.886	0.042342	1.107	0.031422	0.982	0.59192
XP_012033544.1	PREDICTED: striatin-interacting protein 1 isoform X1 [Ovis aries]	--	85.398	1.033	1.198		0.851	0.91		1.174	0.832		0.789	0.102243	1.139	0.57618	0.899	0.59242
XP_014947766.1	PREDICTED: SHC-transforming protein 1 isoform X3 [Ovis aries]	--	45.504	1.082		0.976	0.811		0.64	1.041		0.915	0.705	0.110696	1.348	0.1532	0.95	0.59594
XP_014954879.1	PREDICTED: LOW QUALITY PROTEIN: plexin-A2 isoform X1 [Ovis aries]	--	211.2	1.036	1.17	1.1	0.789	1.118	1.084	1.229	0.968	0.969	0.905	0.3964	1.059	0.6723	0.958	0.60622
XP_004009975.1	PREDICTED: nucleoporin p54 [Ovis aries]	--	55.911	0.972	1.095	1.127	0.964	0.972	1.005	1.101	1.017	0.973	0.921	0.161562	1.051	0.27366	0.968	0.60946
XP_004005991.1	PREDICTED: prolyl-tRNA synthetase associated domain-containing protein 1 [Ovis aries]	--	18.39		1.083	1.013		0.921	1.003		1.06	1.078	0.918	0.25342	1.111	0.134257	1.02	0.6144
XP_004019580.1	PREDICTED: m7GpppX diphosphatase isoform X2 [Ovis aries]	--	38.497	0.932	1.017	1.132	0.826	1.001	0.892	1.197	0.986	1.036	0.883	0.189935	1.184	0.10486	1.045	0.61888
XP_012040802.1	PREDICTED: basic proline-rich protein-like [Ovis aries]	--	38.264	1.019	1.21	1.051	0.826	0.82	0.929	1.08	1.062	1.035	0.785	0.022401	1.234	0.0074772	0.969	0.61902
XP_014957237.1	PREDICTED: ubiquitin-conjugating enzyme E2 L3 [Ovis aries]	--	17.861	0.986	0.989	0.97	0.961	0.797	0.883	1.068	0.946	0.99	0.897	0.176284	1.137	0.113758	1.02	0.63136
XP_011959936.1	PREDICTED: LOW QUALITY PROTEIN: TSC22 domain family protein 4 [Ovis aries]	--	42.047	0.999	1.017	1.049	0.854	0.908	1.022	1.306	1.002	0.958	0.908	0.144764	1.173	0.23734	1.066	0.63536
XP_004007058.1	PREDICTED: E3 ubiquitin-protein ligase RBX1 isoform X1 [Ovis aries]	--	12.274		0.92	1.088		1.061	0.701		0.96	1.23	0.877	0.57486	1.243	0.43948	1.091	0.63632
XP_014958058.1	PREDICTED: ubiquinol-cytochrome-c reductase complex assembly factor 2 isoform X1 [Ovis aries]	--	20.102	0.946	0.839	1.115	0.908	0.885	0.827	1.055	0.998	0.958	0.903	0.33416	1.149	0.024364	1.038	0.64266
NP_001009270.1	histone H2A.Z [Ovis aries]	H2AFZ	13.553	0.999	1.116	1.049	0.999	0.969	0.941	1.109	0.853	1.083	0.919	0.084018	1.047	0.67092	0.962	0.64862
XP_011956474.1	PREDICTED: LOW QUALITY PROTEIN: histone H1.5 [Ovis aries]	--	21.771	1.039	1.192	1.029	0.794	0.749	0.78	1.085	1.083	1.174	0.713	0.0026247	1.439	0.00033552	1.025	0.65278
XP_004021476.1	PREDICTED: core histone macro-H2A.2 [Ovis aries]	H2AFY2	40.058	1.007	1.358		0.659	0.901		1.291	0.8		0.66	0.193678	1.34	0.43506	0.884	0.66818
XP_004014244.2	PREDICTED: acyl-CoA-binding domain-containing protein 5 isoform X2 [Ovis aries]	--	55.413		1.034	1.092		0.95	0.949		1.088	0.98	0.893	0.151462	1.089	0.35476	0.973	0.67504
XP_012031089.1	PREDICTED: ran GTPase-activating protein 1 isoform X2 [Ovis aries]	--	62.402	1.106	1.008	1.016	0.919	0.99	0.976	1.11	0.994	0.957	0.922	0.096156	1.061	0.31242	0.978	0.68434
XP_004011667.1	PREDICTED: protein THEM6 [Ovis aries]	THEM6	23.723	0.947	1.018	1.051	0.798	0.788	0.808	1.015	0.952	1	0.794	0.00190244	1.239	0.00048441	0.984	0.68646
XP_014960232.1	PREDICTED: dedicator of cytokinesis protein 11 isoform X1 [Ovis aries]	--	233.51	1.196		0.956	0.973		0.834	0.942		1.078	0.84	0.33446	1.118	0.38782	0.939	0.6945
XP_014959514.1	PREDICTED: 3-phosphoinositide-dependent protein kinase 1 isoform X2 [Ovis aries]	--	50.022	1.04	1.124		0.931	0.991		1.102	1.007		0.888	0.140844	1.097	0.2343	0.975	0.70472
XP_004015142.1	PREDICTED: cadherin-1 isoform X1 [Ovis aries]	CDH1	97.931	1.255	0.858	0.881	1.029	0.777	0.682	0.685	1.058	1.041	0.831	0.34488	1.119	0.5938	0.93	0.70516
XP_004008604.1	PREDICTED: pre-mRNA-splicing factor SYF1 [Ovis aries]	XAB2	99.873		0.932	1.118		0.924	0.91		1.056	0.884	0.895	0.3611	1.058	0.61726	0.946	0.70778
XP_014957820.1	PREDICTED: NEDD8-activating enzyme E1 catalytic subunit isoform X1 [Ovis aries]	--	49.294	1.025		0.978	0.904		0.914	0.971		1.089	0.908	0.056942	1.133	0.165595	1.028	0.7086
XP_011961446.1	PREDICTED: DNA topoisomerase 2-beta isoform X2 [Ovis aries]	--	173.32	1.155	1.044	0.976	0.871	0.789	0.964	0.994	1.159	0.925	0.826	0.064776	1.173	0.146617	0.969	0.70904
XP_004016922.1	PREDICTED: vesicle transport protein SEC20 [Ovis aries]	--	26.141	1.024	1.006	1.131	0.993	0.644	1.165	0.982	1.385	0.988	0.886	0.456	1.197	0.40296	1.061	0.7106
XP_012030856.1	PREDICTED: kynurenine--oxoglutarate transaminase 3 isoform X2 [Ovis aries]	--	47.633	0.981	1.296		0.954	0.932		0.984	1.133		0.828	0.32902	1.122	0.25422	0.93	0.71478
XP_012006003.1	PREDICTED: regulator of chromosome condensation isoform X1 [Ovis aries]	--	45.24	0.985	1.01	1.001	0.908	1.017	0.867	1.044	0.909	1	0.932	0.2687	1.058	0.41662	0.986	0.71886
XP_014960481.1	PREDICTED: myotubularin isoform X1 [Ovis aries]	MTM1	69.987		1.108	0.902		0.817	0.726		0.949	0.968	0.768	0.158841	1.242	0.067437	0.954	0.7229
XP_014955421.1	PREDICTED: LOW QUALITY PROTEIN: nuclear factor of activated T-cells, cytoplasmic 2 isoform X1 [Ovis aries]	--	76.35		0.912	1.243		0.586	0.91		1.759	0.878	0.694	0.29612	1.763	0.32528	1.224	0.72376
XP_012029355.1	PREDICTED: cysteine and glycine-rich protein 2 isoform X2 [Ovis aries]	--	17.182	1.138	1.015		1.024	0.819		1.089	1.003		0.856	0.33024	1.135	0.38262	0.972	0.72986
XP_011954284.1	PREDICTED: adenosine deaminase-like protein isoform X1 [Ovis aries]	ADAL	39.67	1.089	0.979	0.985	0.943	1.063	0.812	1.059	0.985	1.054	0.923	0.37538	1.099	0.28544	1.015	0.7324
XP_014956756.1	PREDICTED: neurolysin, mitochondrial isoform X2 [Ovis aries]	--	78.285	1.042	1.091	1.07	0.974	1.046	0.847	1.033	1.076	1.128	0.895	0.145338	1.129	0.136557	1.011	0.74288
[truncated: 4,393 more rows]

## Sheet: Repeatability
	Pearson's correlation of quantitation
		D105N_3	D105N_2	D105N_1	D135N_3	D135N_2	D135N_1	D85N_3	D85N_2	D85N_1
	D105N_3	1	0.81	0.67	-0.32	-0.24	-0.61	0.66	0.69	0.6
	D105N_2	0.81	1	0.68	-0.33	-0.27	-0.59	0.66	0.7	0.59
	D105N_1	0.67	0.68	1	-0.3	-0.25	-0.53	0.46	0.48	0.41
	D135N_3	-0.32	-0.33	-0.3	1	0.79	0.75	-0.51	-0.51	-0.59
	D135N_2	-0.24	-0.27	-0.25	0.79	1	0.7	-0.41	-0.45	-0.54
	D135N_1	-0.61	-0.59	-0.53	0.75	0.7	1	-0.73	-0.74	-0.75
	D85N_3	0.66	0.66	0.46	-0.51	-0.41	-0.73	1	0.87	0.84
	D85N_2	0.69	0.7	0.48	-0.51	-0.45	-0.74	0.87	1	0.84
	D85N_1	0.6	0.59	0.41	-0.59	-0.54	-0.75	0.84	0.84	1
