# Supplementary material for: Proteomic analyses of sheep (ovis aries) embryonic skeletal muscle
Source: Sci Rep. 2020 Feb 4;10:1750. doi: 10.1038/s41598-020-58349-0 (PMC7000794; doi:10.1038/s41598-020-58349-0)
Supplement: Supplementary file 1 — Supplementary Table S1 the detail of the quantitation proteins. [file 41598_2020_58349_MOESM1_ESM.zip › Table S1/Exp.3.MS_identified_information.xlsx]

## Sheet: Summary
Proteomic analysis of sheep (ovis aries) embryonic skeletal muscle Xinyue Wang¶, Tianpei Shi¶, Zhida Zhao, Haobin Hou, Li Zhang* Institute of Animal Science, Chinese Academy of Agricultural Sciences, (CAAS) Beijing, China
Header line description of table 1			Table 1. MS/MS spectrum database search analysis summary
Total spectrum	Number of spectrum produced by mass spectrometer
Matched spectrum	Number of spectrum matched with alignment protein		Total spectrum	Matched spectrum	Peptides	Unique peptides	Identified proteins	Quantifiable proteins
Peptides	Number of peptides whitch spectrum hit		309007	73973 (23.9%)	37089	33237	5105	4222
Unique peptides	Number of identified peptides that only come form this protein groups
Identified proteins	Number of proteins detected by spectrum search analysis
Quantifiable proteins	Number of proteins quantifiable		Table 2. Differentially expressed protein summary (Filtered whith threshold value of expression fold change and P value < 0.05)
Header line description of worksheet "Protein_quant"			Compare group	Regulated type	fold change >1.2	fold change >1.3	fold change >1.5	fold change >2
Protein accession	Protein accession number of database used for search		D135N_3/D85N_3	up-regulated	571	479	344	133
Protein description	Protein functional description			down-regulated	803	575	251	50
Gene name	Indicates the name of the gene that code for the protein sequence		D105N_3/D85N_3	up-regulated	175	97	27	5
MW [kDa]	Protein molecular weight ,unit [kDa]			down-regulated	131	52	15	2
Score	A simple rule to be used to judge whether a result is significant or not		D135N_3/D105N_3	up-regulated	483	388	244	50
Coverage [%]	Percent of identified peptdie sequence covering in protein sequence			down-regulated	613	406	153	18
Peptides	Number of peptides whitch spectrum hit
PSMs	Number of spectrum which protein matched
Unique peptides	Number of identified peptides that only come form this protein groups
Header line description of worksheet "Peptide_quant"
ID	Identified peptide index number
Sequence	Identified peptide amino acid sequence
Protein accession	Protein accession number of database used for search
Protein description	Protein functional description
Charge	Carried charge of peptide
m/z	Mass-to-charge ratio of peptide
mass error [ppm]	Parts per million ratio of peptide mass error between the theory and practice
PEP	The maximal posterior error probability for peptides
Score	A simple rule to be used to judge whether a result is significant or not
Unique [yes/no]	When marked with 'yes', this particular peptide is unique to a single identified protein group

## Sheet: Protein_quant
Protein accession	Protein description	Gene name	MW [kDa]	Score	Coverage [%]	Peptides	PSMs	Unique peptides	D105N_3	D135N_3	D85N_3	D135N_3/D85N_3 Ratio	D135N_3/D85N_3 P value	D105N_3/D85N_3 Ratio	D105N_3/D85N_3 P value	D135N_3/D105N_3 Ratio	D135N_3/D105N_3 P value
NP_001009192.1	glycogen phosphorylase, muscle form [Ovis aries]	---	97.306	323.31	60.3	56	214	43	0.556	0.845	0.519	1.628	1e-32	1.071	0.108636	1.52	1.62448e-12
NP_001009194.1	aquaporin-1 [Ovis aries]	---	29.056	22.495	12.1	2	2	2	0.953	1.205	0.871	1.383		1.094		1.264
NP_001009201.1	biglycan precursor [Ovis aries]	---	41.523	181.48	26.3	9	20	9	1.067	0.908	1.006	0.903	0.6623	1.061	0.24062	0.851	0.072196
NP_001009208.1	14-3-3 protein sigma [Ovis aries]	---	27.849	6.7711	13.3	4	17	1	1.034	0.996	1.028	0.969	0.4023	1.006	0.36616	0.963	0.122279
NP_001009212.1	calpain-3 [Ovis aries]	---	94.594	314.6	35.5	23	49	0
NP_001009220.1	pyridoxal kinase [Ovis aries]	---	32.925	20.335	8.4	2	3	2	1.051	1.014	1.006	1.008	0.91104	1.045	0.8771	0.965	0.9489
NP_001009234.1	cAMP-dependent protein kinase catalytic subunit alpha [Ovis aries]	---	40.589	203.45	36.5	12	29	5	0.985	1.23	0.69	1.783	9.513e-05	1.428	0.0033649	1.249	0.23948
NP_001009259.1	carnitine O-palmitoyltransferase 1, muscle isoform [Ovis aries]	---	88.353	110.41	18.2	12	16	12	0.854	1.175	0.731	1.607	0.0031817	1.168	0.2268	1.376	0.0021996
NP_001009270.1	histone H2A.Z [Ovis aries]	---	13.553	20.58	31.2	4	8	2	0.969	0.853	1.116	0.764	0.2573	0.868	0.38798	0.88	0.76742
NP_001009276.1	isocitrate dehydrogenase [NADP] cytoplasmic [Ovis aries]	---	46.783	12.157	48.6	20	45	1	0.972	1.192	0.761	1.566	0.0030405	1.277	0.049738	1.226	0.057103
NP_001009287.1	galectin-1 [Ovis aries]	---	14.818	89.864	64.7	8	31	4	1.151	1.071	1.019	1.051	0.71178	1.13	0.9616	0.93	0.86532
NP_001009360.1	sodium/potassium-transporting ATPase subunit alpha-1 precursor [Ovis aries]	---	112.66	150.36	28.2	27	51	16	1.138	0.758	1.169	0.648	4.5057e-10	0.973	0.4396	0.666	1.8258e-08
NP_001009376.1	serum albumin precursor [Ovis aries]	---	69.188	323.31	85.7	90	391	56	1.072	0.945	1.115	0.848	1e-32	0.961	1e-32	0.882	1e-32
NP_001009402.1	signal transducer and activator of transcription 5A [Ovis aries]	---	90.916	12.918	15.7	14	19	2	0.805	1.042	0.836	1.246		0.963		1.294
NP_001009412.1	tryptase beta-2 precursor [Ovis aries]	---	30.156	41.28	15.4	4	8	4	0.852	1.349	0.697	1.935	0.0145003	1.222	0.56362	1.583	0.03728
NP_001009421.1	thioredoxin [Ovis aries]	---	11.843	80.189	51.4	8	22	8	0.918	0.969	0.838	1.156	0.135904	1.095	0.091504	1.056	0.96526
NP_001009428.1	growth/differentiation factor 8 precursor [Ovis aries]	---	42.827	29.918	13.1	4	4	4	1.036	0.73	1.133	0.644	0.0093611	0.914	0.18458	0.705	0.0037967
NP_001009429.1	copper transport protein ATOX1 [Ovis aries]	---	7.3654	79.602	67.6	4	8	4	1.185	0.952	0.991	0.961	0.5592	1.196	0.177203	0.803	0.28278
NP_001009436.1	insulin-like growth factor-binding protein 2 precursor [Ovis aries]	---	34.189	47.133	20.2	6	7	6	1.214	0.985	1.078	0.914	0.154318	1.126	0.094298	0.811	0.0080368
NP_001009444.1	branched-chain-amino-acid aminotransferase, cytosolic [Ovis aries]	---	43.073	215.11	28.6	11	21	11	1.076	0.658	1.333	0.494	2.7624e-06	0.807	0.0114849	0.612	0.00025724
NP_001009447.1	transcriptional activator protein Pur-alpha [Ovis aries]	---	34.738	213.28	30.8	9	10	9	0.951	1.127	0.683	1.65	0.0141589	1.392	0.134079	1.185	0.21996
NP_001009456.1	calponin-1 [Ovis aries]	---	33.254	29.092	17.5	5	7	4	0.566	1.388	1.143	1.214		0.495		2.452
NP_001009467.1	6-phosphogluconate dehydrogenase, decarboxylating [Ovis aries]	---	52.969	273.82	40.6	21	41	21	1.061	0.939	1.06	0.886	1.78113e-05	1.001	0.95568	0.885	4.0609e-05
NP_001009469.1	serine hydroxymethyltransferase, cytosolic [Ovis aries]	---	53.024	120.72	21.9	11	15	11	1.084	1.003	1.081	0.928	0.046442	1.003	0.42852	0.925	0.2081
NP_001009476.1	prostaglandin G/H synthase 1 precursor [Ovis aries]	---	68.861	20.807	3.7	2	2	2	1.172	1.114	0.791	1.408		1.482		0.951
NP_001009477.1	caveolin-1 [Ovis aries]	---	20.594	74.636	33.7	6	26	5	1.05	1.341	0.661	2.029	1.058e-07	1.589	5.6849e-05	1.277	0.068919
NP_001009484.1	cofilin-1 [Ovis aries]	---	18.518	189.66	65.7	14	50	12	1.138	0.806	1.293	0.623	1.05027e-13	0.88	0.0027372	0.708	5.5122e-05
NP_001009722.1	lactoperoxidase precursor [Ovis aries]	---	80.486	6.8921	2.7	1	1	1	0.439	0.934	0.294	3.177		1.493		2.128
NP_001009753.1	interferon-induced GTP-binding protein Mx1 [Ovis aries]	---	75.53	6.6274	2.1	1	1	1
NP_001009770.1	solute carrier family 2, facilitated glucose transporter member 3 [Ovis aries]	---	54.194	6.7547	2.2	1	1	1
NP_001009778.1	retinal dehydrogenase 1 [Ovis aries]	---	54.824	220.79	34.3	17	24	14	0.413	0.811	0.423	1.917	0.0038391	0.976	0.89162	1.964	0.0023375
NP_001009786.2	ferritin heavy chain [Ovis aries]	---	21.05	45.64	25.4	4	4	4
NP_001009788.1	calpastatin [Ovis aries]	---	78.998	323.31	30.6	21	36	21	1.047	1.146	1.018	1.126	0.022484	1.028	0.33274	1.095	0.126339
NP_001009796.1	sodium/potassium-transporting ATPase subunit beta-1 [Ovis aries]	---	35.071	125.1	33.7	12	15	12	0.786	1.392	0.6	2.32	1.88284e-05	1.31	0.030125	1.771	9.2811e-08
NP_001009800.1	transthyretin precursor [Ovis aries]	---	15.771	57.007	30.6	3	4	3	1.363	0.7	1.211	0.578	0.30644	1.126	0.22062	0.514	0.034262
NP_001012341.1	uroporphyrinogen decarboxylase [Ovis aries]	---	40.811	62.945	15	4	6	4	1.158	0.766	1.201	0.638	0.095477	0.964	0.84926	0.661	0.151336
NP_001012475.1	alpha-crystallin B chain [Ovis aries]	---	20.067	61.935	37.7	8	26	8	0.863	1.573	0.68	2.313	1.2247e-07	1.269	0.00065855	1.823	0.00042388
NP_001020032.1	glycogen phosphorylase, liver form [Ovis aries]	---	97.467	223.35	29.6	25	40	18	0.864	1.194	0.971	1.23	0.0034978	0.89	0.20472	1.382	0.00079655
NP_001020034.1	glycogen phosphorylase, brain form [Ovis aries]	---	96.313	74.139	22.7	19	54	8	0.914	1.018	0.949	1.073	0.46838	0.963	0.46884	1.114	0.0112557
NP_001033102.1	U8 snoRNA-decapping enzyme [Ovis aries]	---	21.495	40.325	26.7	4	5	3	0.983	1.089	1.149	0.948	0.43594	0.856	0.2599	1.108	0.69066
NP_001072123.1	macrophage migration inhibitory factor [Ovis aries]	---	12.343	13.895	13.9	2	2	2	0.832	1.632	0.401	4.07		2.075		1.962
NP_001076064.1	ceroid-lipofuscinosis neuronal protein 5 precursor [Ovis aries]	---	41.315	12.174	5	2	2	2
NP_001087249.1	glucose-6-phosphate 1-dehydrogenase [Ovis aries]	---	60.169	77.673	17.6	9	9	9	1.053	0.827	1.117	0.74	0.0045562	0.943	0.4064	0.785	0.0158181
NP_001098398.1	26S proteasome non-ATPase regulatory subunit 4 [Ovis aries]	---	40.784	247.28	31.3	10	14	10	1.032	1.06	1.065	0.995	0.30522	0.969	0.30082	1.027	0.053178
NP_001098399.1	squalene monooxygenase [Ovis aries]	---	63.59	9.4361	2.6	1	1	1	1.125	0.743	1.079	0.689		1.043		0.66
NP_001098401.1	alpha-ketoglutarate-dependent dioxygenase FTO [Ovis aries]	---	58.553	90.611	22.2	11	13	11	1.126	0.744	1.266	0.588	0.00125958	0.889	0.34578	0.661	0.003476
NP_001098733.1	40S ribosomal protein SA [Ovis aries]	---	32.885	177.39	29.5	7	14	7	1.06	0.988	1.066	0.927	0.22746	0.994	0.9325	0.932	0.40008
NP_001104541.1	hepatocyte growth factor receptor precursor [Ovis aries]	---	154.96	31.246	3.5	4	4	4	1.247	0.885	0.952	0.93		1.31		0.71
NP_001106287.1	5'-AMP-activated protein kinase catalytic subunit alpha-2 [Ovis aries]	---	62.302	90.934	20.5	9	13	7	1.008	1.256	0.859	1.462	0.0135399	1.173	0.044257	1.246	0.070841
NP_001106288.1	calpain-2 catalytic subunit [Ovis aries]	---	79.942	233.7	29.9	15	31	15	0.997	1.183	0.935	1.265	3.2816e-07	1.066	0.062802	1.187	7.9172e-05
NP_001106292.1	troponin C, skeletal muscle [Ovis aries]	---	18.096	210.17	60.6	9	43	8	0.947	1.015	0.833	1.218	0.028497	1.137	0.00075709	1.072	0.36698
NP_001107242.1	integrin beta-1 precursor [Ovis aries]	---	88.109	316.03	21.9	21	42	2	1.134	0.902	1.132	0.797	1.52826e-05	1.002	0.97768	0.795	0.00043637
NP_001107245.1	perilipin-1 [Ovis aries]	---	55.243	63.563	17.4	5	5	5	0.89	0.947	0.645	1.468	0.0116596	1.38	0.0078222	1.064	0.26032
NP_001107246.1	perilipin-5 [Ovis aries]	---	50.228	8.7187	3.1	1	1	1
NP_001108139.1	fatty acid-binding protein, adipocyte [Ovis aries]	---	14.689	118.07	60.6	7	13	7	0.483	0.733	0.424	1.729	0.029059	1.139	0.95924	1.518	0.00104305
NP_001108236.1	CD9 antigen [Ovis aries]	---	25.193	6.7979	3.5	1	1	1
NP_001108238.1	glutathione S-transferase A1 [Ovis aries]	---	25.358	21.047	21.2	5	8	3	0.301	0.623	0.337	1.849	0.13158	0.893	0.9364	2.07	0.11046
NP_001116164.1	5'-AMP-activated protein kinase subunit gamma-3 [Ovis aries]	---	51.02	9.2617	2.4	1	1	1	1.023	1.029	0.768	1.34		1.332		1.006
NP_001116473.1	antigen-presenting glycoprotein CD1d precursor [Ovis aries]	---	38.469	15.421	8.1	2	2	2	1.074	0.984	1.049	0.938		1.024		0.916
NP_001116875.1	IgG receptor FcRn large subunit p51 precursor [Ovis aries]	---	39.189	49.295	15.5	4	6	4
NP_001119815.1	beta-hexosaminidase subunit alpha precursor [Ovis aries]	---	60.272	57.67	13.8	7	11	7	1.244	0.811	1.126	0.72	0.026302	1.105	0.115565	0.652	0.0132648
NP_001119816.1	2-oxoisovalerate dehydrogenase subunit alpha, mitochondrial [Ovis aries]	---	50.786	89.757	27.3	11	14	11	0.948	1.168	0.9	1.298	0.0103815	1.053	0.24212	1.232	0.024263
NP_001119820.1	serum paraoxonase/arylesterase 2 precursor [Ovis aries]	---	39.471	40.958	12.1	4	5	4	1.064	0.867	1.109	0.782	0.0154236	0.959	0.41076	0.815	0.0025752
NP_001119826.1	endoplasmic reticulum resident protein 29 precursor [Ovis aries]	---	28.835	85.545	23.9	6	14	6	1.121	0.991	1.005	0.986	0.88376	1.115	0.0050041	0.884	0.0194559
NP_001119827.1	U2 small nuclear ribonucleoprotein A' [Ovis aries]	---	28.297	41.045	23.5	5	6	5	1.124	0.882	1.329	0.664	0.113422	0.846	0.160456	0.785	0.20684
NP_001119829.1	MICOS complex subunit MIC19 [Ovis aries]	---	26.172	123.71	42.3	10	14	10	0.84	1.124	0.857	1.312	0.0077009	0.98	0.56048	1.338	0.00044378
NP_001119836.1	ras-related protein Rab-7a [Ovis aries]	---	23.516	183.61	68.1	13	27	13	1.106	0.953	1.075	0.887	0.044382	1.029	0.3459	0.862	0.012517
NP_001119838.1	intraflagellar transport protein 27 homolog [Ovis aries]	---	20.623	20.573	17.2	3	3	3	1.145	0.774	1.022	0.757		1.12		0.676
NP_001119839.1	ADP-ribosylation factor-like protein 1 [Ovis aries]	---	20.393	43.014	26	4	6	4	1.11	0.829	1.168	0.71	0.000197975	0.95	0.27486	0.747	0.0055179
NP_001120745.1	mitochondrial 2-oxoglutarate/malate carrier protein [Ovis aries]	---	34.206	122.36	37.3	10	16	10	0.886	1.206	0.763	1.581	2.6878e-06	1.161	0.0150024	1.361	6.3545e-08
NP_001120749.1	mitochondrial carnitine/acylcarnitine carrier protein [Ovis aries]	---	32.954	53.046	20.3	5	6	5	0.815	1.034	0.886	1.167	0.081616	0.92	0.59578	1.269	0.046463
NP_001120750.1	ADP/ATP translocase 1 [Ovis aries]	---	32.88	52.869	36.2	12	26	5	0.723	1.39	0.527	2.638	2.7327e-09	1.372	0.00168226	1.923	1.6546e-08
NP_001120752.1	ADP/ATP translocase 3 [Ovis aries]	---	32.858	100.16	40.3	15	26	5	1.147	0.856	1.245	0.688	0.0035766	0.921	0.097277	0.746	0.0040403
NP_001120753.1	CD81 antigen [Ovis aries]	---	25.779	59.676	8.5	1	5	1	0.881	1.368	0.718	1.905	0.000160368	1.227	0.45142	1.553	0.0131434
NP_001120760.1	glutaredoxin-1 [Ovis aries]	---	11.784	39.555	29.2	2	7	2	0.87	0.987	0.938	1.052	0.3643	0.928	0.30478	1.134	0.065324
NP_001120763.1	mitochondrial dicarboxylate carrier [Ovis aries]	---	31.441	18.55	7.3	2	2	2
NP_001121145.1	rho-related GTP-binding protein RhoB [Ovis aries]	---	22.123	18.073	24	4	4	2	1.289	0.787	1.055	0.746		1.222		0.611
NP_001123205.1	insulin-like growth factor-binding protein 5 precursor [Ovis aries]	---	30.321	28.118	15.5	4	4	4	0.937	1.019	1.033	0.986	0.253	0.907	0.030838	1.088	0.038418
NP_001123212.1	glycogen synthase kinase-3 beta [Ovis aries]	---	46.717	105.07	27.4	8	12	5	1.103	1.002	1.097	0.913		1.005		0.908
NP_001124407.1	regucalcin [Ovis aries]	---	33.407	38.647	20.7	5	6	5	1.025	1.055	0.977	1.08	0.68546	1.049	0.60714	1.029	0.89448
NP_001124502.1	proteasome subunit beta type-8 [Ovis aries]	---	30.446	6.3948	4	1	1	1
NP_001127774.1	insulin-like growth factor-binding protein 4 precursor [Ovis aries]	---	27.916	20.944	14.7	3	3	3
NP_001127778.1	hippocalcin-like protein 1 [Ovis aries]	---	22.285	101.56	71.5	13	20	6	0.914	1.179	0.949	1.242	0.024839	0.963	0.81054	1.29	0.0022218
NP_001127780.1	insulin-like growth factor-binding protein 6 precursor [Ovis aries]	---	24.918	48.323	28.8	3	3	3	1.288	0.924	1.197	0.772	0.20442	1.076	0.75722	0.717	0.20556
NP_001129403.1	cyclin-dependent-like kinase 5 [Ovis aries]	---	33.288	50.67	25.7	7	8	6	1.064	1.112	1.054	1.055	0.83004	1.009	0.93052	1.045	0.86868
NP_001129962.1	trifunctional enzyme subunit alpha, mitochondrial [Ovis aries]	---	83.294	323.31	40.9	27	62	27	0.763	1.082	0.717	1.509	7.85871e-12	1.064	0.037483	1.418	1e-32
NP_001132917.1	guanine nucleotide-binding protein G(I)/G(S)/G(O) subunit gamma-11 [Ovis aries]	---	8.4947	18.92	41.1	3	3	3
NP_001132918.1	proteasome subunit alpha type-6 [Ovis aries]	---	27.372	109.89	52	11	21	11	1.019	1.006	1.001	1.005	0.76394	1.018	0.731	0.987	0.89308
NP_001135426.1	myosin regulatory light chain 2, ventricular/cardiac muscle isoform [Ovis aries]	---	18.92	319.57	58.4	11	59	11	0.667	1.407	1.039	1.354	1.44329e-15	0.642	1e-32	2.109	1e-32
NP_001135980.1	cyclin-dependent kinase 1 [Ovis aries]	---	34.025	14.518	9.8	3	3	2
NP_001135981.1	cyclin-dependent kinase 2 [Ovis aries]	---	33.873	11.899	9.1	3	3	2
NP_001135982.1	cyclin-dependent kinase inhibitor 1C [Ovis aries]	---	28.982	34.011	19.4	4	6	4	1.068	0.905	1.167	0.775	0.20342	0.915	0.8813	0.847	0.051025
NP_001135983.1	casein kinase II subunit beta [Ovis aries]	---	24.942	80.579	37.7	6	13	6	1.11	0.965	1.309	0.737	0.086262	0.848	0.13912	0.869	0.39882
NP_001135988.1	phosphoglycerate kinase 1 [Ovis aries]	---	44.565	323.31	81.8	38	132	29	0.528	0.906	0.571	1.587	1.62448e-12	0.925	0.72634	1.716	1e-32
NP_001136110.1	huntingtin [Ovis aries]	---	343.09	46.209	3	7	8	7	1.076	0.836	1.126	0.742	0.088983	0.956	0.21058	0.777	0.194557
NP_001136363.1	ATP synthase subunit d, mitochondrial [Ovis aries]	---	18.592	81.825	45.3	8	17	8	0.745	1.308	0.679	1.926	1.70211e-11	1.097	0.9265	1.756	1.2883e-08
NP_001136367.1	phosphate carrier protein, mitochondrial [Ovis aries]	---	39.99	160.83	29.9	12	26	12	0.839	1.209	0.712	1.698	5.1401e-09	1.178	0.0069226	1.441	4.94904e-12
NP_001137364.1	PC4 and SFRS1-interacting protein [Ovis aries]	---	60.094	117.48	22.5	12	16	11	1.012	0.945	1.123	0.841	0.0178036	0.901	0.024503	0.934	0.55782
NP_001138650.1	reticulon-4 [Ovis aries]	---	22.377	13.593	31.2	6	17	2	1.013	1.146	0.715	1.603	6.5089e-07	1.417	6.3736e-05	1.131	0.027424
NP_001138651.1	eukaryotic translation initiation factor 1A, X-chromosomal [Ovis aries]	---	16.46	32.327	29.9	4	11	4	1.074	1.027	1.03	0.997	0.95844	1.043	0.70228	0.956	0.71892
NP_001138652.1	fatty acid-binding protein, epidermal [Ovis aries]	---	15.103	190.04	58.5	8	19	8	0.947	1.201	0.871	1.379	1.7247e-08	1.087	0.0174023	1.268	1.6374e-09
NP_001138653.1	insulin-like growth factor-binding protein 7 precursor [Ovis aries]	---	28.979	35.669	15.6	3	3	3	1.093	1.152	0.953	1.209	0.32544	1.147	0.61488	1.054	0.77822
NP_001138655.1	myosin regulatory light chain 2, skeletal muscle isoform [Ovis aries]	---	19.102	182.95	82.9	19	216	2	0.94	1.156	0.789	1.465	2.96541e-13	1.191	0.00102026	1.23	1.94804e-05
NP_001138656.1	SRA stem-loop-interacting RNA-binding protein, mitochondrial [Ovis aries]	---	12.449	7.2554	9	1	1	1
NP_001138659.1	cytochrome b-c1 complex subunit 6, mitochondrial [Ovis aries]	---	10.658	49.164	27.5	2	4	2	0.557	1.369	0.48	2.852	0.007122	1.16	0.31204	2.458	0.039663
NP_001138660.1	NADH dehydrogenase [ubiquinone] 1 alpha subcomplex subunit 12 [Ovis aries]	---	17.089	63.404	63.4	7	9	7	0.866	1.234	0.796	1.55	1.261e-06	1.088	0.24274	1.425	1.622e-06
NP_001138927.1	serine/threonine-protein kinase mTOR [Ovis aries]	---	288.95	85.595	4.2	9	10	9	1.035	0.937	1.161	0.807	0.62346	0.891	0.86194	0.905	0.65718
NP_001155328.1	ras-related C3 botulinum toxin substrate 1 [Ovis aries]	---	21.45	83.322	39.6	7	13	6	1.103	0.961	1.007	0.954	0.32342	1.095	0.03516	0.871	0.00070252
NP_001155329.1	RAC-alpha serine/threonine-protein kinase [Ovis aries]	---	55.773	117.78	24.2	11	14	6	0.999	0.881	1.197	0.736	0.0050227	0.835	0.042503	0.882	0.161745
NP_001155332.1	ras-related protein Rab-8A [Ovis aries]	---	23.684	49.541	30	7	14	5	1.102	1.012	1.059	0.956	0.68646	1.041	0.7527	0.918	0.47642
NP_001155333.1	ras-related protein Rab-10 [Ovis aries]	---	22.589	41.111	28.5	8	14	6	1.072	0.993	0.992	1.001	0.88826	1.081	0.37886	0.926	0.30392
NP_001155334.1	ras-related protein Rab-1A [Ovis aries]	---	22.909	131.82	47.1	10	31	4	1.109	0.829	1.219	0.68	1.3918e-06	0.91	0.077885	0.748	0.0015379
NP_001155335.1	ras-related protein Rab-4A [Ovis aries]	---	24.392	20.572	19.7	3	3	2	0.975	1.267	0.792	1.6		1.231		1.299
NP_001155336.1	ras-related GTP-binding protein A [Ovis aries]	---	36.566	31.392	13.7	4	5	4	0.915	1.071	0.859	1.247	0.0156985	1.065	0.44454	1.17	0.022242
NP_001155337.1	rab GDP dissociation inhibitor beta [Ovis aries]	---	50.474	323.31	54.4	25	51	19	1.064	0.928	1.042	0.891	0.0031956	1.021	0.25462	0.872	0.00048174
NP_001155338.1	GTP-binding protein Rheb [Ovis aries]	---	20.479	57.236	16.8	3	5	3	1.182	0.871	1.177	0.74	0.055818	1.004	0.99092	0.737	0.103558
NP_001155343.1	rab GDP dissociation inhibitor alpha [Ovis aries]	---	50.565	124.53	47.7	17	36	11	1.056	0.999	1.023	0.977	0.38746	1.032	0.55244	0.946	0.28464
NP_001155346.1	ras-related protein Rab-21 [Ovis aries]	---	24.19	28.807	18.9	4	6	4	0.947	1.225	0.962	1.273	0.00140233	0.984	0.53804	1.294	0.0059176
NP_001155354.1	adenylate kinase isoenzyme 1 [Ovis aries]	---	21.65	307.95	63.9	12	42	12	0.711	1.008	0.526	1.916	7.3979e-11	1.352	0.00159611	1.418	1.9925e-11
NP_001155355.1	protein farnesyltransferase/geranylgeranyltransferase type-1 subunit alpha [Ovis aries]	---	39.405	51.561	18.5	6	7	6	1.058	0.948	0.997	0.951	0.61656	1.061	0.101236	0.896	0.04144
NP_001155358.1	ubiquilin-1 [Ovis aries]	---	62.325	119.66	17	6	9	4	1.228	0.872	1.225	0.712	0.153702	1.002	0.96584	0.71	0.30568
NP_001155359.1	aspartate--tRNA ligase, cytoplasmic [Ovis aries]	---	57.071	213.99	42.5	20	25	20	0.979	1.018	0.992	1.026	0.148884	0.987	0.26344	1.04	0.054677
NP_001155360.1	complement component C1q receptor precursor [Ovis aries]	---	69.412	80.498	8.5	4	4	4	1.201	1.162	0.886	1.312		1.356		0.968
NP_001155361.1	replication protein A 70 kDa DNA-binding subunit [Ovis aries]	---	68.115	163.12	29.4	15	22	15	1.134	0.902	1.08	0.835	0.00020136	1.05	0.52428	0.795	8.2885e-05
NP_001155362.1	copine-1 [Ovis aries]	---	58.897	81.995	23.3	11	15	10	1.087	1.062	1.043	1.018	0.4354	1.042	0.78952	0.977	0.82744
NP_001155363.1	fumarate hydratase, mitochondrial [Ovis aries]	---	54.621	246.04	38.6	18	34	18	0.753	1.24	0.682	1.818	1.62448e-12	1.104	0.00142496	1.647	1.62437e-12
NP_001156018.1	ADP-ribosylation factor 4 [Ovis aries]	---	20.527	62.32	33.3	5	14	3	1.262	0.712	1.305	0.546	3.924e-06	0.967	0.78642	0.564	4.027e-06
NP_001156019.1	ADP-ribosylation factor 5 [Ovis aries]	---	20.529	6.5583	27.8	4	9	1
NP_001156025.1	ADP-ribosylation factor-like protein 3 [Ovis aries]	---	20.504	94.094	47.8	6	8	6	1.253	0.842	1.1	0.765	0.30542	1.139	0.095844	0.672	0.0067613
NP_001156029.1	ADP-ribosylation factor-like protein 6-interacting protein 1 [Ovis aries]	---	23.413	14.565	8.9	2	2	2	1.27	0.922	1.045	0.882	0.34194	1.215	0.27188	0.726	0.122461
NP_001156030.1	ADP-ribosylation factor-like protein 8A [Ovis aries]	---	21.389	21.548	21.5	3	5	2	1.03	0.97	1.098	0.883		0.938		0.942
NP_001156031.1	ADP-ribosylation factor-like protein 8B [Ovis aries]	---	21.539	40.632	22.6	4	7	3	1.024	1.069	0.893	1.197	0.71306	1.147	0.85912	1.044	0.61774
NP_001156032.1	ES1 protein homolog, mitochondrial [Ovis aries]	---	28.574	218.27	37.2	9	14	9	0.777	1.205	0.73	1.651	3.5037e-06	1.064	0.58124	1.551	2.9922e-06
NP_001156039.1	aminoacyl tRNA synthase complex-interacting multifunctional protein 2 [Ovis aries]	---	35.15	42.172	15.6	4	6	4	1.033	0.993	1.189	0.835	0.126483	0.869	0.20816	0.961	0.5596
NP_001156515.1	sequestosome-1 [Ovis aries]	---	47.842	74.744	11.6	4	7	4	0.942	0.931	0.885	1.052	0.24708	1.064	0.46352	0.988	0.8343
NP_001156517.1	protein disulfide-isomerase A3 precursor [Ovis aries]	---	57.015	323.31	62	33	78	33	1.195	0.826	1.193	0.692	1e-32	1.002	0.0038027	0.691	1e-32
NP_001156518.1	protein disulfide-isomerase A5 precursor [Ovis aries]	---	59.611	86.651	21.1	10	10	10	1.3	0.809	1.056	0.766	0.0165193	1.231	0.0157803	0.622	0.0021238
NP_001156520.1	peptidyl-prolyl cis-trans isomerase E [Ovis aries]	---	33.46	12.545	11	3	9	2	0.984	1.012	1.139	0.888		0.864		1.028
NP_001156521.1	peptidyl-prolyl cis-trans isomerase-like 3 [Ovis aries]	---	18.127	27.17	15.5	2	2	2	1.141	1.004	0.964	1.041		1.184		0.88
NP_001156527.1	tubulin alpha-4A chain [Ovis aries]	---	49.924	140.41	50.7	22	94	4	0.89	1.413	0.706	2.001	0.0079207	1.261	0.23612	1.588	0.028204
NP_001156529.1	thioredoxin domain-containing protein 17 [Ovis aries]	---	13.883	26.119	18.7	2	3	2	0.906	1.137	0.99	1.148		0.915		1.255
NP_001157066.1	centrin-2 [Ovis aries]	---	19.809	36.887	36	6	6	6	1.055	1.037	1.161	0.893	0.55088	0.909	0.076899	0.983	0.86996
NP_001159361.1	ATP synthase subunit O, mitochondrial [Ovis aries]	---	23.419	6.672	46.9	8	27	1
NP_001159362.1	serine/threonine-protein kinase A-Raf [Ovis aries]	---	67.69	36.194	9.9	5	5	5	1.085	0.786	1.156	0.68	0.0160197	0.939	0.43276	0.724	0.03514
NP_001159652.1	72 kDa type IV collagenase precursor [Ovis aries]	---	73.85	51.269	9.4	5	6	5	1.144	0.722	1.268	0.569	0.0465	0.902	0.23846	0.631	0.065755
NP_001159653.1	matrix metalloproteinase-14 precursor [Ovis aries]	---	65.918	22.349	5.8	3	3	3
NP_001159660.1	histone chaperone ASF1A [Ovis aries]	---	22.968	7.688	5.4	1	1	1
NP_001159663.1	cytochrome b5 [Ovis aries]	---	15.338	51.267	25.4	3	6	3	1.014	0.939	0.948	0.991	0.68504	1.07	0.8284	0.926	0.97748
NP_001159664.1	cytoglobin [Ovis aries]	---	21.416	27.794	17.9	3	4	3	1.01	1.066	1.08	0.987	0.77998	0.935	0.45222	1.055	0.546
NP_001159670.1	four and a half LIM domains protein 1 [Ovis aries]	---	33.609	323.31	77.7	27	92	27	0.712	1.446	0.596	2.426	1e-32	1.195	0.00048498	2.031	1.62526e-12
NP_001167584.1	homeobox protein SIX1 [Ovis aries]	---	32.157	19.209	9.9	3	3	3
NP_001171148.1	60S ribosomal protein L23a [Ovis aries]	---	17.695	63.068	39.1	8	12	8	1.025	0.96	1.122	0.856	0.153621	0.914	0.2586	0.937	0.48914
NP_001171150.1	NADH dehydrogenase [ubiquinone] 1 beta subcomplex subunit 8, mitochondrial [Ovis aries]	---	21.712	57.542	42.5	6	13	6	0.898	1.311	0.767	1.709	0.00061942	1.171	0.048877	1.46	3.8465e-05
NP_001177319.1	glyceraldehyde-3-phosphate dehydrogenase [Ovis aries]	---	35.905	323.31	64.9	21	134	19	0.606	0.991	0.577	1.718	1e-32	1.05	0.0692	1.635	1.62448e-12
NP_001182239.1	caveolin-2 [Ovis aries]	---	18.146	6.7038	9.9	1	1	1
NP_001182247.1	testin [Ovis aries]	---	47.992	134.64	32.8	12	18	12	1.197	0.875	1.123	0.779	4.3695e-06	1.066	0.52424	0.731	5.6366e-05
NP_001184109.1	macrophage mannose receptor 1 precursor [Ovis aries]	---	165.78	117.26	10.4	13	14	13	0.999	1.01	1.092	0.925	0.021563	0.915	0.131862	1.011	0.77118
NP_001186151.1	myozenin-2 [Ovis aries]	---	30.21	18.021	8.3	3	3	3	0.894	1.263	1.014	1.246		0.882		1.413
NP_001189350.1	ADP-ribose pyrophosphatase, mitochondrial precursor [Ovis aries]	---	38.499	38.04	15.8	5	5	5	1.041	0.935	0.947	0.987	0.74354	1.099	0.113865	0.898	0.118498
NP_001233140.1	beta-1,4-galactosyltransferase 1 [Ovis aries]	---	44.823	11.02	3.7	2	2	2
NP_001239107.1	ankyrin repeat domain-containing protein 1 [Ovis aries]	---	36.21	42.594	13.8	4	5	4
NP_001254808.1	nuclear factor 1 B-type [Ovis aries]	---	38.839	60.371	27.2	7	11	7	1.02	0.852	1.232	0.692	0.00010122	0.828	0.0123808	0.835	0.0041039
NP_001254810.1	transcriptional coactivator YAP1 [Ovis aries]	---	44.079	213.09	33	6	7	6	1.052	1.061	1.079	0.983	0.32162	0.975	0.7051	1.009	0.31704
NP_001263383.1	nucleolar RNA helicase 2 [Ovis aries]	---	87.173	53.686	11.1	6	6	6	1.006	1.05	1.145	0.917	0.608	0.879	0.7132	1.044	0.848
NP_001265496.1	glutamate dehydrogenase 1, mitochondrial [Ovis aries]	---	61.586	246.83	28.2	16	26	16	0.979	1.096	0.943	1.162	0.00011909	1.038	0.62204	1.12	0.0053213
NP_001267617.1	40S ribosomal protein S17 [Ovis aries]	---	15.524	106.33	49.6	6	10	6	1.078	0.94	1.209	0.778	0.027324	0.892	0.61532	0.872	0.056238
NP_001267626.1	40S ribosomal protein S8 [Ovis aries]	---	24.205	125.38	42.8	8	15	8	1.157	0.981	1.102	0.89	0.198404	1.05	0.163039	0.848	0.0027848
NP_001267632.1	superoxide dismutase [Mn], mitochondrial [Ovis aries]	---	24.58	81.137	23.9	6	11	6	0.872	1.34	0.626	2.141	2.5689e-08	1.393	0.00139788	1.537	6.9608e-07
NP_001267633.1	peroxiredoxin-6 [Ovis aries]	---	25.067	104.2	52.7	12	19	12	0.74	1.13	0.713	1.585	2.7457e-07	1.038	0.198901	1.527	1.0705e-07
NP_001267642.1	cystatin C precursor [Ovis aries]	---	16.157	41.464	26.7	3	4	3	1.197	0.988	1.134	0.871	0.130899	1.056	0.72872	0.825	0.67782
NP_001268408.1	receptor of activated protein C kinase 1 [Ovis aries]	---	35.076	250.53	55.5	16	33	16	1.075	0.973	1.121	0.868	0.010622	0.959	0.7171	0.905	0.093405
NP_001272891.1	ribonuclease H1 [Ovis aries]	---	31.64	8.2482	5.6	1	1	1
NP_001274394.1	aryl hydrocarbon receptor nuclear translocator [Ovis aries]	---	86.668	15.102	2.3	1	1	1	0.76	1.007	0.842	1.196		0.903		1.325
NP_001277722.1	retrotransposon-derived protein PEG10 [Ovis aries]	---	45.395	70.121	21.2	8	14	8	0.973	0.569	1.352	0.421	2.1379e-06	0.72	0.00124336	0.585	0.00093951
NP_001293039.1	adiponectin receptor protein 1 [Ovis aries]	---	42.446	8.5237	4.5	1	1	1
NP_001295381.1	BOLA class I histocompatibility antigen, alpha chain BL3-7-like precursor [Ovis aries]	---	40.76	23.463	15	3	6	1	0.492	0.611	0.344	1.776		1.43		1.242
NP_001295489.1	aryl hydrocarbon receptor nuclear translocator 2 [Ovis aries]	---	78.604	-2	1.1	1	1	1
NP_001295507.1	peptidylprolyl isomerase A (cyclophilin A) [Ovis aries]	---	17.869	200.42	65.2	11	46	10	1.187	0.847	1.13	0.75	1.42386e-12	1.05	0.074159	0.714	4.19431e-12
NP_001295509.1	membrane-associated progesterone receptor component 1 [Ovis aries]	---	21.632	65.857	21.6	6	8	5	1.264	0.97	1.037	0.935	0.077964	1.219	0.121845	0.767	0.032079
NP_001295522.1	serpin H1 precursor [Ovis aries]	---	46.506	323.31	51.4	20	55	20	1.232	0.625	1.278	0.489	1e-32	0.964	0.60382	0.507	4.44089e-16
NP_008407.1	NADH dehydrogenase subunit 2 (mitochondrion) [Ovis aries]	---	39.128	6.455	2	1	2	1	0.774	1.307	0.687	1.902	0.0027572	1.127	0.133742	1.689	0.0097753
NP_008409.1	cytochrome c oxidase subunit II (mitochondrion) [Ovis aries]	---	25.997	56.784	22	5	11	5	0.839	1.408	0.639	2.203	1.3308e-11	1.313	0.00047681	1.678	7.8494e-11
NP_008410.1	ATP synthase F0 subunit 8 (mitochondrion) [Ovis aries]	---	7.9104	15.652	31.8	2	5	2	0.801	1.306	0.673	1.941	0.140681	1.19	0.53162	1.63	0.133458
NP_008415.1	NADH dehydrogenase subunit 4 (mitochondrion) [Ovis aries]	---	52.026	10.505	4.6	2	2	2	0.908	1.162	0.978	1.188		0.928		1.28
NP_008416.1	NADH dehydrogenase subunit 5 (mitochondrion) [Ovis aries]	---	68.367	36.465	7.8	5	7	5	0.863	1.265	0.683	1.852	0.000102669	1.264	0.052544	1.466	0.0023642
XP_004001808.1	PREDICTED: NADH dehydrogenase [ubiquinone] 1 alpha subcomplex subunit 10, mitochondrial isoform X1 [Ovis aries]	---	40.422	124.28	32.4	13	24	13	0.883	1.302	0.588	2.214	4.104e-08	1.502	0.00141908	1.475	7.9148e-05
XP_004001815.1	PREDICTED: leucine-rich repeat flightless-interacting protein 1 isoform X9 [Ovis aries]	---	44.782	23.84	6.1	2	3	1	0.884	1.039	0.852	1.219		1.038		1.175
XP_004001828.1	PREDICTED: PERQ amino acid-rich with GYF domain-containing protein 2 isoform X2 [Ovis aries]	---	147.89	45.812	4.7	6	8	6	1.048	0.939	1.215	0.773	0.042317	0.863	0.188258	0.896	0.105418
XP_004001839.1	PREDICTED: proteasome subunit beta type-2 isoform X1 [Ovis aries]	---	22.896	57.015	26.9	6	8	6	1.017	0.994	1.03	0.965	0.99316	0.987	0.75122	0.977	0.69976
XP_004001843.1	PREDICTED: protein argonaute-1 isoform X2 [Ovis aries]	---	97.187	80.416	17	12	15	7	0.893	1.155	0.958	1.206	0.195121	0.932	0.39336	1.293	0.075095
XP_004001857.1	PREDICTED: LOW QUALITY PROTEIN: smad nuclear-interacting protein 1 [Ovis aries]	---	44.889	15.949	4.6	1	1	1
XP_004001859.1	PREDICTED: nucleolar GTP-binding protein 2 [Ovis aries]	---	83.551	18.717	4.5	3	3	3	1.2	0.91	1.168	0.779		1.027		0.758
XP_004001867.1	PREDICTED: splicing factor 3A subunit 3 [Ovis aries]	---	58.905	140.66	18.2	9	14	9	1.319	0.734	1.209	0.607	0.35046	1.091	0.153696	0.556	0.0070572
XP_004001873.1	PREDICTED: NADH dehydrogenase [ubiquinone] iron-sulfur protein 5 [Ovis aries]	---	12.579	48.458	44.3	5	7	5	0.852	1.221	0.637	1.917	0.0187649	1.338	0.32736	1.433	0.022482
XP_004001877.1	PREDICTED: polyadenylate-binding protein 4 isoform X4 [Ovis aries]	---	69.5	193.97	30.6	20	32	14	0.998	1.06	1.079	0.982	0.66964	0.925	0.90364	1.062	0.88992
XP_004001879.1	PREDICTED: cytosolic 5'-nucleotidase 1A [Ovis aries]	---	40.723	18.734	7.1	2	4	2	0.51	1.551	0.444	3.493	0.054523	1.149	0.62906	3.041	0.0109782
XP_004001885.1	PREDICTED: palmitoyl-protein thioesterase 1 [Ovis aries]	---	34.025	72.142	14.1	4	5	4	1.028	0.909	1.103	0.824	0.22028	0.932	0.6929	0.884	0.52574
XP_004001941.1	PREDICTED: LOW QUALITY PROTEIN: importin-13 isoform X1 [Ovis aries]	---	108	9.4578	1.5	1	1	1
XP_004001950.1	PREDICTED: ERI1 exoribonuclease 3 isoform X4 [Ovis aries]	---	29.214	46.547	21.6	5	6	5	0.964	0.949	1.054	0.9		0.915		0.984
XP_004001958.1	PREDICTED: 4-hydroxyphenylpyruvate dioxygenase-like protein [Ovis aries]	---	40.896	6.3422	5.9	1	1	1
XP_004001967.1	PREDICTED: peroxiredoxin-1 isoform X2 [Ovis aries]	---	22.209	167.35	46.2	15	36	12	0.869	1.192	0.845	1.411	5.10703e-15	1.028	0.161859	1.372	1.7409e-09
XP_004002018.1	PREDICTED: nardilysin isoform X2 [Ovis aries]	---	133.09	48.76	5	5	5	5	0.943	1.158	1.069	1.083		0.882		1.228
XP_004002024.1	PREDICTED: thioredoxin domain-containing protein 12 [Ovis aries]	---	19.244	28.208	22.1	4	5	4	1.157	0.835	1.274	0.655	7.8945e-05	0.908	0.00182406	0.722	0.00023844
XP_004002032.1	PREDICTED: cytochrome c oxidase assembly factor 7 [Ovis aries]	---	25.865	7.3572	4.3	1	2	1	0.827	1.238	0.833	1.486	0.0194196	0.993	0.9176	1.497	0.163121
XP_004002035.1	PREDICTED: V-type proton ATPase subunit D [Ovis aries]	---	28.266	15.394	13.8	2	2	2
XP_004002037.3	PREDICTED: non-specific lipid-transfer protein [Ovis aries]	---	58.555	126.32	27.6	13	17	13	0.973	1.072	0.937	1.144	0.21252	1.038	0.8289	1.102	0.22124
XP_004002040.1	PREDICTED: carnitine O-palmitoyltransferase 2, mitochondrial [Ovis aries]	---	74.444	233.92	29.8	16	21	16	0.744	1.381	0.681	2.028	9.8655e-09	1.093	0.68008	1.856	0.00037997
XP_004002041.1	PREDICTED: UPF0587 protein C1orf123 homolog isoform X1 [Ovis aries]	---	18.066	80.339	50.6	9	14	9	1.098	1.078	0.924	1.167	0.064562	1.188	0.24714	0.982	0.89792
XP_004002042.1	PREDICTED: protein mago nashi homolog [Ovis aries]	---	17.163	46.694	36.3	4	6	4	1.122	0.868	1.191	0.729	0.0052191	0.942	0.77506	0.774	0.077878
XP_004002060.1	PREDICTED: LOW QUALITY PROTEIN: delta(24)-sterol reductase [Ovis aries]	---	59.953	6.8724	2.5	1	1	1
XP_004002064.1	PREDICTED: complement component C8 alpha chain [Ovis aries]	---	66.417	46.521	5.6	2	2	2	1.136	1.075	0.921	1.167		1.233		0.946
XP_004002065.1	PREDICTED: complement component C8 beta chain [Ovis aries]	---	66.485	7.7091	3.4	1	1	1
XP_004002090.1	PREDICTED: phosphoglucomutase-1 isoform X2 [Ovis aries]	---	61.589	323.31	50	27	64	4	0.674	0.908	0.499	1.82	0.00077905	1.351	0.042742	1.347	0.002116
XP_004002091.1	PREDICTED: phosphoglucomutase-1 isoform X1 [Ovis aries]	---	63.913	7.4599	44.1	24	59	1
XP_004002112.1	PREDICTED: plasminogen activator inhibitor 1 RNA-binding protein isoform X2 [Ovis aries]	---	44.099	147.79	23.2	9	28	9	0.989	1.049	1.057	0.992	0.84406	0.936	0.117362	1.061	0.188457
XP_004002118.1	PREDICTED: protein wntless homolog isoform X3 [Ovis aries]	---	51.634	10.369	3.8	2	2	2
XP_004002136.1	PREDICTED: quinone oxidoreductase [Ovis aries]	---	35.293	167.48	42.7	12	18	12	0.964	0.962	0.871	1.104	0.086959	1.107	0.023902	0.998	0.28798
XP_004002140.1	PREDICTED: GPI-anchor transamidase [Ovis aries]	---	45.13	16.733	6.1	2	3	2	0.914	1.111	1.139	0.975		0.802		1.216
XP_004002199.2	PREDICTED: N(G),N(G)-dimethylarginine dimethylaminohydrolase 1 isoform X1 [Ovis aries]	---	36.711	160.99	39.8	11	23	10	1.091	1.146	0.848	1.351	9.42513e-12	1.287	1.64451e-05	1.05	0.085441
XP_004002209.1	PREDICTED: endophilin-B1 isoform X3 [Ovis aries]	---	40.766	87.805	28.8	11	17	10	1.02	0.945	1.09	0.867	0.0027765	0.936	0.47686	0.926	0.0078404
XP_004002213.2	PREDICTED: 15 kDa selenoprotein isoform X1 [Ovis aries]	---	17.901	23.747	25.3	3	3	3
XP_004002220.1	PREDICTED: guanylate-binding protein 1-like isoform X1 [Ovis aries]	---	67.724	11.413	2.7	2	2	2
XP_004002221.1	PREDICTED: guanylate-binding protein 4-like [Ovis aries]	---	71.47	17.092	4.9	3	3	3
XP_004002252.1	PREDICTED: transmembrane emp24 domain-containing protein 5 [Ovis aries]	---	25.847	13.619	7.5	2	2	2
XP_004002253.1	PREDICTED: protein Dr1 [Ovis aries]	---	19.443	21.335	11.9	2	2	2	1.188	0.796	1.268	0.628	0.00100248	0.937	0.0142957	0.67	0.0017447
XP_004002255.1	PREDICTED: formin-binding protein 1-like isoform X2 [Ovis aries]	---	63.51	39.681	9.9	7	7	6	0.994	0.889	1.115	0.797		0.891		0.894
XP_004002261.1	PREDICTED: calponin-3 [Ovis aries]	---	36.317	126.6	43.2	12	24	10	0.997	0.781	1.346	0.58	0.00042026	0.741	0.0083799	0.783	0.080724
XP_004002272.1	PREDICTED: palmdelphin [Ovis aries]	---	62.518	73.874	12.4	6	9	6	0.944	1.333	0.996	1.338	0.0186047	0.948	0.92776	1.412	8.2758e-05
XP_004002285.1	PREDICTED: vascular cell adhesion protein 1-like isoform X1 [Ovis aries]	---	81.283	11.804	2.9	2	2	2	0.944	0.969	1.209	0.801		0.781		1.026
XP_004002309.3	PREDICTED: LOW QUALITY PROTEIN: pre-mRNA-splicing factor 38B isoform X1 [Ovis aries]	---	63.32	19.088	5.4	3	4	3	1	1.119	1.023	1.094		0.978		1.119
XP_004002311.1	PREDICTED: syntaxin-binding protein 3 isoform X1 [Ovis aries]	---	67.665	105.68	20.1	13	15	13	1.001	0.946	0.986	0.959	0.33974	1.015	0.87698	0.945	0.4869
XP_004002322.1	PREDICTED: serine--tRNA ligase, cytoplasmic [Ovis aries]	---	58.871	228.36	38.5	19	29	19	1.03	1.029	0.982	1.048	0.0091413	1.049	0.00163875	0.999	0.82836
XP_004002327.1	PREDICTED: sortilin isoform X3 [Ovis aries]	---	91.82	47.376	6	4	5	4	1.101	0.877	1.121	0.782	0.0068386	0.982	0.52024	0.797	0.070081
XP_004002329.1	PREDICTED: proteasome subunit alpha type-5 [Ovis aries]	---	26.411	156.78	49	10	21	10	1.07	1.012	0.99	1.022	0.73226	1.081	0.062217	0.946	0.102403
XP_004002338.1	PREDICTED: glutathione S-transferase Mu 1 isoform X1 [Ovis aries]	---	25.714	7.0131	43.6	11	24	1
XP_004002341.1	PREDICTED: glutathione S-transferase Mu 1 isoform X2 [Ovis aries]	---	25.707	276.42	69.7	15	77	5	0.881	1.01	0.875	1.154	0.0027597	1.007	0.30374	1.146	9.6432e-05
XP_004002344.1	PREDICTED: glutathione S-transferase Mu 1-like isoform X1 [Ovis aries]	---	25.892	142.63	62.8	15	35	3	0.515	0.745	0.363	2.052	0.0126838	1.419	0.181439	1.447	0.085482
XP_004002355.1	PREDICTED: ragulator complex protein LAMTOR5 [Ovis aries]	---	9.6138	57.909	54.9	3	5	3	1.016	0.959	0.924	1.038	0.65288	1.1	0.36068	0.944	0.41848
XP_004002367.1	PREDICTED: ATP synthase F(0) complex subunit B1, mitochondrial isoform X1 [Ovis aries]	---	28.73	87.251	30.9	10	31	10	0.761	1.237	0.661	1.871	2.9643e-14	1.151	0.000160711	1.625	1.32228e-13
XP_004002380.1	PREDICTED: F-actin-capping protein subunit alpha-1 [Ovis aries]	---	32.959	109.77	36.7	7	7	6	1.033	0.911	1.014	0.898	0.70616	1.019	0.60944	0.882	0.40354
XP_004002400.1	PREDICTED: olfactomedin-like protein 3 [Ovis aries]	---	45.896	68.601	19.5	7	7	7	1.112	0.817	1.231	0.664	0.0062003	0.903	0.32312	0.735	0.052996
XP_004002403.1	PREDICTED: E3 ubiquitin-protein ligase TRIM33 isoform X2 [Ovis aries]	---	120.52	10.456	1.2	1	1	1
XP_004002406.1	PREDICTED: AMP deaminase 1 isoform X1 [Ovis aries]	---	90.23	323.31	42.9	31	59	29	0.808	1.148	0.594	1.933	4.1257e-11	1.36	4.1301e-05	1.421	1e-32
XP_004002408.1	PREDICTED: GTPase NRas [Ovis aries]	---	21.229	58.402	34.9	6	10	3	1.025	0.93	1.108	0.839		0.925		0.907
XP_004002411.1	PREDICTED: cold shock domain-containing protein E1 isoform X3 [Ovis aries]	---	88.911	185.14	26.3	20	27	20	0.943	0.948	1.117	0.849	0.040125	0.844	0.0114169	1.005	0.47178
XP_004002420.1	PREDICTED: calsequestrin-2 [Ovis aries]	---	49.919	75.719	17.4	8	28	8	0.903	1.643	0.71	2.314	1e-32	1.272	0.0148191	1.819	7.9626e-10
XP_004002434.2	PREDICTED: T-box transcription factor TBX15 isoform X1 [Ovis aries]	---	65.721	13.118	3.3	2	2	2	1.059	0.996	1.018	0.978		1.04		0.941
XP_004002438.1	PREDICTED: D-3-phosphoglycerate dehydrogenase isoform X1 [Ovis aries]	---	56.501	88.088	15.8	7	10	7	1.125	0.851	1.141	0.746	0.0149368	0.986	0.7339	0.756	0.0126006
XP_004002441.1	PREDICTED: neurogenic locus notch homolog protein 2 [Ovis aries]	---	265.22	6.3348	0.4	1	1	1
XP_004002442.1	PREDICTED: vesicle-trafficking protein SEC22b [Ovis aries]	---	24.756	184.01	42.3	10	18	10	1.055	0.898	1.09	0.824	0.0033953	0.968	0.42594	0.851	0.026397
XP_004002445.1	PREDICTED: 5'-AMP-activated protein kinase subunit beta-2 isoform X1 [Ovis aries]	---	30.197	34.746	19.6	3	7	2	1.05	1.165	0.803	1.451	0.00071787	1.308	0.0197605	1.11	0.69376
XP_004002485.1	PREDICTED: splicing factor 3B subunit 4 [Ovis aries]	---	44.371	23.239	3.3	1	1	1	1.082	0.811	1.292	0.628		0.837		0.75
XP_004002487.1	PREDICTED: vacuolar protein sorting-associated protein 45 isoform X1 [Ovis aries]	---	65.118	52.218	14.4	8	8	8	1.071	0.908	1.175	0.773	0.025136	0.911	0.80388	0.848	0.020895
XP_004002502.1	PREDICTED: extracellular matrix protein 1 isoform X4 [Ovis aries]	---	59.953	76.338	22	11	12	11	0.94	0.955	0.872	1.095	0.31082	1.078	0.29326	1.016	0.9775
XP_004002508.1	PREDICTED: alpha-endosulfine [Ovis aries]	---	13.377	19.65	40.5	4	7	3	1.14	0.837	0.972	0.861		1.173		0.734
XP_004002514.1	PREDICTED: cathepsin K [Ovis aries]	---	37.146	46.484	16.4	3	3	3	1.182	0.942	1.158	0.813	0.123879	1.021	0.9914	0.797	0.49836
XP_004002515.1	PREDICTED: histone-lysine N-methyltransferase SETDB1 isoform X2 [Ovis aries]	---	142.55	6.4639	0.9	1	1	1
XP_004002516.1	PREDICTED: ceramide synthase 2 [Ovis aries]	---	44.917	8.0384	4.2	1	1	1
XP_004002540.1	PREDICTED: proteasome subunit beta type-4 [Ovis aries]	---	28.973	106.11	30.7	6	13	6	0.947	1.05	1	1.05	0.31704	0.947	0.65098	1.109	0.145302
XP_004002557.1	PREDICTED: protein S100-A11 [Ovis aries]	---	11.352	30.189	29.1	4	9	4	1.141	0.783	1.321	0.593	1.0574e-07	0.864	0.0133649	0.686	2.5732e-07
XP_004002575.1	PREDICTED: protein S100-A4 [Ovis aries]	---	11.776	19.292	16.8	3	5	3	0.677	1.375	0.407	3.378	6.1954e-05	1.663	0.0027845	2.031	8.2045e-05
XP_004002577.1	PREDICTED: protein S100-A2 isoform X1 [Ovis aries]	---	10.893	48.601	27.8	4	7	4	0.702	1.139	0.587	1.94	0.108237	1.196	0.54098	1.623	0.111078
XP_004002582.1	PREDICTED: interleukin enhancer-binding factor 2 [Ovis aries]	---	43.062	63.064	12.8	4	7	4	0.991	0.856	1.125	0.761	0.0114644	0.881	0.096579	0.864	0.073404
XP_004002583.1	PREDICTED: integrator complex subunit 3 [Ovis aries]	---	117.9	59.987	5.4	4	4	4	1.159	0.806	1.369	0.589	0.0161423	0.847	0.126858	0.695	0.0066634
XP_004002587.1	PREDICTED: ras-related protein Rab-13 isoform X1 [Ovis aries]	---	22.942	13.224	17.2	4	9	2
XP_004002590.1	PREDICTED: tropomyosin alpha-3 chain isoform X6 [Ovis aries]	---	33.091	226.4	63	23	37	0
XP_004002591.1	PREDICTED: tropomyosin alpha-3 chain isoform X3 [Ovis aries]	---	32.929	18.377	63	23	38	0
XP_004002602.1	PREDICTED: uncharacterized protein C1orf43 homolog isoform X2 [Ovis aries]	---	24.676	7.4245	5.9	1	1	1	1.073	1.151	1.003	1.148		1.07		1.073
XP_004002626.1	PREDICTED: thrombospondin-3 isoform X1 [Ovis aries]	---	103.75	65.776	9.7	8	8	8	1.161	0.942	1.057	0.891	0.4585	1.098	0.7338	0.811	0.43546
XP_004002629.1	PREDICTED: glucosylceramidase [Ovis aries]	---	59.943	75.651	17.7	9	11	9	1.023	1.05	0.99	1.061	0.21452	1.033	0.54854	1.026	0.41462
XP_004002634.1	PREDICTED: secretory carrier-associated membrane protein 3 [Ovis aries]	---	38.651	97.319	27.6	7	9	7	1.053	0.937	1.078	0.869	0.03628	0.977	0.8976	0.89	0.047763
XP_004002642.1	PREDICTED: protein misato homolog 1 [Ovis aries]	---	62.312	20.304	5.2	3	4	3	1.079	1.248	1.056	1.182	0.54548	1.022	0.87962	1.157	0.5878
XP_004002651.1	PREDICTED: ragulator complex protein LAMTOR2 [Ovis aries]	---	13.507	23.538	16.8	2	4	2	1.002	0.958	0.961	0.997	0.88302	1.043	0.47944	0.956	0.4811
XP_004002663.1	PREDICTED: T-complex protein 1 subunit gamma [Ovis aries]	---	60.585	323.31	61.5	32	70	32	1.085	0.954	1.165	0.819	1.1989e-07	0.931	0.72098	0.879	8.1108e-07
XP_004002692.1	PREDICTED: spectrin alpha chain, erythrocytic 1 [Ovis aries]	---	280.53	145.81	6.8	13	18	13	0.785	1.191	0.712	1.673	0.0051031	1.103	0.37252	1.517	0.0102821
XP_004002700.1	PREDICTED: C-reactive protein [Ovis aries]	---	25.274	44.375	25	5	6	5	0.635	0.711	0.702	1.013	0.94224	0.905	0.30856	1.12	0.58924
XP_004002707.1	PREDICTED: transgelin-2 [Ovis aries]	---	22.426	154.21	64.3	13	41	12	1.09	0.935	1.118	0.836	0.054759	0.975	0.64826	0.858	0.0131778
XP_004002710.1	PREDICTED: sodium/potassium-transporting ATPase subunit alpha-2 [Ovis aries]	---	112.09	323.31	31.3	30	53	17	0.644	1.497	0.525	2.851	4.819e-11	1.227	0.0026574	2.325	1e-32
XP_004002712.1	PREDICTED: calsequestrin-1 [Ovis aries]	---	45.139	162.21	21.7	9	31	9	0.69	1.148	0.466	2.464	2.577e-08	1.481	0.00134386	1.664	2.8116e-07
XP_004002713.1	PREDICTED: astrocytic phosphoprotein PEA-15 [Ovis aries]	---	15.04	57.661	23.1	2	4	2	1.256	0.887	1.181	0.751	0.060304	1.064	0.29086	0.706	0.0035774
XP_004002718.1	PREDICTED: coatomer subunit alpha isoform X2 [Ovis aries]	---	138.34	267.75	24.9	28	41	28	1.156	0.883	1.192	0.741	1.1999e-10	0.97	0.72178	0.764	2.92e-08
XP_004002726.1	PREDICTED: junctional adhesion molecule A isoform X1 [Ovis aries]	---	32.426	25.755	12.1	4	4	4	1.047	1.338	0.719	1.861		1.456		1.278
XP_004002727.1	PREDICTED: thiosulfate sulfurtransferase/rhodanese-like domain-containing protein 1 isoform X1 [Ovis aries]	---	14.896	28.365	28.7	4	6	4	0.887	1.28	0.727	1.761	0.00051996	1.22	0.46974	1.443	0.050698
XP_004002731.1	PREDICTED: prefoldin subunit 2 [Ovis aries]	---	16.648	87.354	57.1	8	14	8	1.038	1.053	1.048	1.005	0.99816	0.99	0.30192	1.014	0.43742
XP_004002740.2	PREDICTED: LOW QUALITY PROTEIN: NADH dehydrogenase [ubiquinone] iron-sulfur protein 2, mitochondrial [Ovis aries]	---	52.428	147.77	33.9	13	19	13	0.896	1.236	0.674	1.834	4.4318e-10	1.329	0.00027911	1.379	4.3771e-06
XP_004002741.2	PREDICTED: high affinity immunoglobulin epsilon receptor subunit gamma [Ovis aries]	---	15.795	6.5523	6.2	1	1	1
XP_004002746.1	PREDICTED: succinate dehydrogenase cytochrome b560 subunit, mitochondrial [Ovis aries]	---	18.42	6.7064	4.7	1	4	1	0.776	1.192	0.687	1.735	0.0045432	1.13	0.184943	1.536	0.02566
XP_004002754.1	PREDICTED: olfactomedin-like protein 2B isoform X3 [Ovis aries]	---	84.367	22.807	4.3	3	3	3	1.077	0.336	1.373	0.245		0.784		0.312
XP_004002763.1	PREDICTED: 3-keto-steroid reductase isoform X2 [Ovis aries]	---	37.601	6.3262	2.7	1	1	1	1.178	0.682	1.137	0.6		1.036		0.579
XP_004002772.1	PREDICTED: transmembrane and coiled-coil domain-containing protein 1 [Ovis aries]	---	21.175	7.0054	4.8	1	1	1	0.974	1.135	0.934	1.215		1.043		1.165
XP_004002782.3	PREDICTED: LOW QUALITY PROTEIN: capZ-interacting protein isoform X1 [Ovis aries]	---	37.155	45.241	13.1	3	4	3	1.111	1.237	0.85	1.455	0.0144237	1.307	0.22282	1.113	0.5263
XP_004002783.1	PREDICTED: myelin protein zero-like protein 1 isoform X2 [Ovis aries]	---	29.23	12.316	7.1	2	2	2	1.127	0.832	1.247	0.667		0.904		0.738
XP_004002784.1	PREDICTED: mitochondrial pyruvate carrier 2 [Ovis aries]	---	14.282	11.443	9.4	2	2	2
XP_004002787.1	PREDICTED: DDB1- and CUL4-associated factor 6 isoform X6 [Ovis aries]	---	97.963	98.76	10.5	7	8	7	0.765	1.22	0.791	1.542	0.0002639	0.967	0.86046	1.595	0.074937
XP_004002836.1	PREDICTED: T-complex protein 1 subunit theta isoform X2 [Ovis aries]	---	59.609	-2	52.7	30	77	1	1.12	0.84	1.524	0.551		0.735		0.75
XP_004002841.2	PREDICTED: E3 ubiquitin-protein ligase listerin [Ovis aries]	---	199.85	18.171	1.8	3	3	3	0.949	1.001	1.154	0.867		0.822		1.055
XP_004002842.3	PREDICTED: hemK methyltransferase family member 2 isoform X1 [Ovis aries]	---	22.898	8.1156	5.6	1	2	1	0.932	0.952	1.089	0.874		0.856		1.021
XP_004002855.1	PREDICTED: amyloid beta A4 protein isoform X6 [Ovis aries]	---	76.707	13.441	2.5	2	2	2
XP_004002861.1	PREDICTED: 39S ribosomal protein L39, mitochondrial isoform X1 [Ovis aries]	---	38.314	22.045	11	3	4	3	0.946	1.089	0.969	1.124	0.020518	0.976	0.48084	1.151	0.024444
XP_004002865.1	PREDICTED: chondrolectin [Ovis aries]	---	30.466	93.717	9.9	2	2	2	1.301	0.667	1.327	0.503	0.037236	0.98	0.84668	0.513	0.058516
XP_004002869.1	PREDICTED: ubiquitin carboxyl-terminal hydrolase 25 isoform X10 [Ovis aries]	---	122.18	28.319	3.8	3	3	3	1.071	1.075	0.906	1.187		1.182		1.004
XP_004002884.1	PREDICTED: 1,4-alpha-glucan-branching enzyme [Ovis aries]	---	80.957	65.892	12.5	7	8	7	0.904	1.182	0.875	1.351	0.0094826	1.033	0.29446	1.308	0.0138405
XP_004002888.2	PREDICTED: charged multivesicular body protein 2b [Ovis aries]	---	33.718	20.149	9.6	3	4	3	1.059	0.96	1.142	0.841		0.927		0.907
XP_004002891.1	PREDICTED: CGG triplet repeat-binding protein 1 [Ovis aries]	---	18.82	21.421	25.7	3	3	3
XP_004002907.1	PREDICTED: bifunctional lysine-specific demethylase and histidyl-hydroxylase MINA isoform X2 [Ovis aries]	---	52.417	37.159	14.6	5	6	5	0.989	0.893	1.177	0.759	0.0031833	0.84	0.0153023	0.903	0.038397
XP_004002927.1	PREDICTED: omega-amidase NIT2 isoform X1 [Ovis aries]	---	31.088	102.54	25.8	7	10	7	1.03	1.09	1.074	1.015	0.84754	0.959	0.365	1.058	0.39624
XP_004002928.1	PREDICTED: mitochondrial import receptor subunit TOM70 isoform X1 [Ovis aries]	---	67.518	256.06	33.3	19	24	19	0.939	1.172	0.93	1.26	1.8443e-08	1.01	0.3984	1.248	3.3284e-06
XP_004002938.1	PREDICTED: 60S ribosomal protein L24 [Ovis aries]	---	17.779	72.986	35	9	20	9	0.995	0.997	1.148	0.868	0.0093782	0.867	0.147343	1.002	0.69338
XP_004002958.1	PREDICTED: mycophenolic acid acyl-glucuronide esterase, mitochondrial [Ovis aries]	---	34.135	52.557	11.8	3	4	3	0.994	1.227	0.925	1.326		1.075		1.234
XP_004002959.1	PREDICTED: transgelin-3 [Ovis aries]	---	22.47	62.75	43.7	9	21	8	0.996	0.764	1.355	0.564	4.8179e-08	0.735	3.1797e-06	0.767	0.00139913
XP_004002968.1	PREDICTED: ubiquitin-like-conjugating enzyme ATG3 [Ovis aries]	---	35.766	25.792	12.4	4	5	4	1.027	0.94	1.104	0.851	0.44484	0.93	0.55886	0.915	0.7663
XP_004002990.1	PREDICTED: rho GTPase-activating protein 31 [Ovis aries]	---	157.31	15.609	1.7	2	2	2
XP_004003003.1	PREDICTED: NADH dehydrogenase [ubiquinone] 1 beta subcomplex subunit 4 [Ovis aries]	---	15.085	89.439	32.6	4	7	4	0.873	1.208	0.674	1.792	0.0183821	1.295	0.071177	1.384	0.23504
XP_004003010.1	PREDICTED: hematopoietic lineage cell-specific protein [Ovis aries]	---	53.611	6.2179	2.5	1	1	1	1.043	0.917	0.76	1.207		1.372		0.879
XP_004003023.1	PREDICTED: protein FAM162A [Ovis aries]	---	17.592	57.277	31.2	5	9	5	0.885	1.315	0.769	1.71	0.0021843	1.151	0.47764	1.486	0.00163937
XP_004003025.1	PREDICTED: importin subunit alpha-5 [Ovis aries]	---	60.204	25.443	10.4	6	9	3	1.077	0.931	0.992	0.939	0.31556	1.086	0.47036	0.864	0.195276
XP_004003036.1	PREDICTED: uridine 5'-monophosphate synthase [Ovis aries]	---	52.222	14.591	4.4	2	3	2	0.985	1.035	0.89	1.163		1.107		1.051
XP_004003040.2	PREDICTED: sorting nexin-4 isoform X1 [Ovis aries]	---	47.737	62.791	19.6	8	9	8	1.224	0.901	1.165	0.773	6.0818e-05	1.051	0.63368	0.736	3.5399e-05
XP_004003041.1	PREDICTED: oxysterol-binding protein-related protein 11 [Ovis aries]	---	84.444	21.872	3.8	2	2	2	0.911	1.067	0.841	1.269		1.083		1.171
XP_004003047.1	PREDICTED: leucine-rich repeat and calponin homology domain-containing protein 3 isoform X10 [Ovis aries]	---	80.628	22.665	4.7	3	3	3	1.014	0.869	1.027	0.846	0.37182	0.987	0.92652	0.857	0.54648
XP_004003049.1	PREDICTED: UAP56-interacting factor isoform X1 [Ovis aries]	---	35.507	24.43	10.9	4	4	4	1.073	0.976	1.105	0.883	0.31192	0.971	0.78684	0.91	0.54994
XP_004003056.1	PREDICTED: UBX domain-containing protein 7 [Ovis aries]	---	54.904	68.21	13.7	6	6	6	1.08	0.877	1.272	0.689	0.030198	0.849	0.4207	0.812	0.053583
XP_004003062.1	PREDICTED: serine/threonine-protein kinase PAK 2 [Ovis aries]	---	58.06	113.7	31.3	13	17	7	1.03	0.923	1.195	0.772	0.11182	0.862	0.34334	0.896	0.38272
XP_004003065.1	PREDICTED: nuclear cap-binding protein subunit 2 [Ovis aries]	---	18.001	9.3304	7.1	1	1	1	1.287	0.779	1.055	0.738		1.22		0.605
XP_004003075.1	PREDICTED: apolipoprotein D [Ovis aries]	---	24.102	30.255	17.8	3	5	3	0.734	0.929	0.764	1.216	0.20602	0.961	0.99902	1.266	0.075843
XP_004003076.1	PREDICTED: protein phosphatase inhibitor 2 isoform X2 [Ovis aries]	---	22.995	44.065	16.9	3	5	3	1.077	1.07	0.981	1.091	0.163238	1.098	0.99588	0.994	0.46108
XP_004003106.1	PREDICTED: kininogen-1 isoform X1 [Ovis aries]	---	68.912	8.1296	23.9	16	22	1
XP_004003107.1	PREDICTED: kininogen-1 isoform X2 [Ovis aries]	---	48.69	260.81	36.7	16	23	1	1.31	0.776	1.065	0.729	0.146082	1.23	0.37568	0.592	0.083022
XP_004003109.2	PREDICTED: histidine-rich glycoprotein isoform X1 [Ovis aries]	---	59.473	78.147	14.2	8	11	8	1.013	1.078	0.841	1.282	0.0039633	1.205	0.038577	1.064	0.75748
XP_004003110.1	PREDICTED: fetuin-B [Ovis aries]	---	42.59	323.31	41.9	15	48	15	1.227	0.603	1.344	0.449	1e-32	0.913	0.23526	0.491	1.11022e-16
XP_004003111.1	PREDICTED: dnaJ homolog subfamily B member 11 [Ovis aries]	---	40.503	14.48	4.5	1	1	1	1.161	0.868	1.226	0.708		0.947		0.748
XP_004003128.1	PREDICTED: peroxisomal bifunctional enzyme isoform X1 [Ovis aries]	---	79.78	21.811	4.6	3	3	3	0.592	1.34	0.455	2.945		1.301		2.264
XP_004003135.1	PREDICTED: DNA-directed RNA polymerases I, II, and III subunit RPABC3 [Ovis aries]	---	17.143	25.93	24	3	4	3	1.045	0.854	1.28	0.667		0.816		0.817
XP_004003139.1	PREDICTED: 26S proteasome non-ATPase regulatory subunit 2 [Ovis aries]	---	100.23	180.1	23.3	23	36	23	1.02	1.006	1.06	0.949	0.041496	0.962	0.48138	0.986	0.180539
XP_004003144.2	PREDICTED: ATP-binding cassette sub-family F member 3 [Ovis aries]	---	79.811	14.213	3.7	2	2	2
XP_004003147.1	PREDICTED: AP-2 complex subunit mu isoform X2 [Ovis aries]	---	48.653	133.04	33.1	13	23	13	1.104	0.97	1.105	0.878	0.027824	0.999	0.3751	0.879	0.0038401
XP_004003178.1	PREDICTED: NADH dehydrogenase [ubiquinone] 1 beta subcomplex subunit 5, mitochondrial isoform X1 [Ovis aries]	---	21.58	41.685	22.2	5	10	5	0.822	1.286	0.665	1.934	0.00036046	1.236	0.4002	1.564	0.0085438
XP_004003180.1	PREDICTED: 39S ribosomal protein L47, mitochondrial isoform X1 [Ovis aries]	---	29.584	14.415	7.9	2	2	2	0.832	1.212	0.984	1.232		0.846		1.457
XP_004003182.1	PREDICTED: guanine nucleotide-binding protein subunit beta-4 [Ovis aries]	---	37.581	73.986	26.5	8	18	5	1.212	1	1.005	0.995	0.93532	1.206	0.048259	0.825	0.0166407
XP_004003224.1	PREDICTED: translocation protein SEC62 [Ovis aries]	---	45.747	59.313	19.8	10	10	10	1.188	0.845	1.071	0.789	0.127542	1.109	0.44406	0.711	0.061001
XP_004003234.2	PREDICTED: LOW QUALITY PROTEIN: Golgi integral membrane protein 4 isoform X1 [Ovis aries]	---	80.38	42.358	10.5	7	7	7	1.17	0.7	1.232	0.568	0.047258	0.95	0.29636	0.598	0.055145
XP_004003241.1	PREDICTED: cholinesterase isoform X1 [Ovis aries]	---	73.3	20.889	4.2	3	3	3	0.957	0.818	1.368	0.598	0.0159239	0.7	0.0103153	0.855	0.33898
XP_004003248.1	PREDICTED: 60S ribosomal export protein NMD3 [Ovis aries]	---	57.806	12.435	5	2	2	2
XP_004003251.1	PREDICTED: protein phosphatase 1L isoform X1 [Ovis aries]	---	41.011	16.139	6.7	2	2	2	0.934	1.119	1.102	1.015		0.848		1.198
XP_004003255.1	PREDICTED: structural maintenance of chromosomes protein 4 [Ovis aries]	---	147.09	57.919	5.8	8	8	8	1.097	0.651	1.438	0.453	0.000103154	0.763	0.00092204	0.593	0.00094475
XP_004003269.1	PREDICTED: pentraxin-related protein PTX3 [Ovis aries]	---	41.739	15.443	5.5	2	2	2	1.03	0.779	1.255	0.621	0.0025009	0.821	0.081758	0.756	0.038664
XP_004003273.1	PREDICTED: translocon-associated protein subunit gamma [Ovis aries]	---	21.074	45.541	12.4	2	3	2	1.195	0.983	1.175	0.837	0.1057	1.017	0.9275	0.823	0.168063
XP_004003283.1	PREDICTED: ATP-dependent RNA helicase DHX36 [Ovis aries]	---	114.84	19.683	3	3	3	3	1.186	0.856	1.196	0.716	0.0059992	0.992	0.59572	0.722	0.024059
XP_004003309.2	PREDICTED: LOW QUALITY PROTEIN: TSC22 domain family protein 2 isoform X1 [Ovis aries]	---	77.429	41.91	5.7	5	10	2	0.954	0.956	1.168	0.818	0.0855	0.817	0.072722	1.002	0.98284
XP_004003340.1	PREDICTED: RING-box protein 2 isoform X1 [Ovis aries]	---	12.679	16.172	18.6	2	2	2	0.984	0.996	1.09	0.914	0.70548	0.903	0.6364	1.012	0.93886
XP_004003348.3	PREDICTED: LOW QUALITY PROTEIN: retinol-binding protein 1 isoform X1 [Ovis aries]	---	21.857	156.48	43.5	8	15	8	1.123	0.678	1.355	0.5	6.743e-09	0.829	0.0054405	0.604	1.1099e-07
XP_004003349.1	PREDICTED: coatomer subunit beta' [Ovis aries]	---	102.34	323.31	31.5	26	41	26	1.136	0.854	1.153	0.741	5.9952e-15	0.985	0.6251	0.752	3.2942e-11
XP_004003350.1	PREDICTED: 28S ribosomal protein S22, mitochondrial [Ovis aries]	---	40.706	50.972	12	3	3	3
XP_004003365.1	PREDICTED: propionyl-CoA carboxylase beta chain, mitochondrial [Ovis aries]	---	58.361	162.6	35.4	15	21	15	0.909	1.29	0.78	1.654	1.80154e-05	1.165	0.0060395	1.419	0.00131698
XP_004003369.1	PREDICTED: serine/threonine-protein phosphatase 2A regulatory subunit B'' subunit alpha isoform X2 [Ovis aries]	---	61.055	48.731	11.9	7	7	7	1.072	1.394	0.653	2.135	0.026084	1.642	0.132499	1.3	0.076045
XP_004003380.1	PREDICTED: inhibitor of carbonic anhydrase-like isoform X2 [Ovis aries]	---	72.781	-2	46	24	31	1
XP_004003388.1	PREDICTED: dnaJ homolog subfamily C member 13 isoform X1 [Ovis aries]	---	254.3	111.26	6.9	15	17	15	1.094	0.911	1.11	0.821	0.006378	0.986	0.83198	0.833	0.0050003
XP_004003392.1	PREDICTED: 39S ribosomal protein L3, mitochondrial [Ovis aries]	---	38.698	-2	3.2	1	1	1	1.042	0.922	1.076	0.857		0.968		0.885
XP_004003417.3	PREDICTED: NADH dehydrogenase [ubiquinone] flavoprotein 3, mitochondrial isoform X2 [Ovis aries]	---	11.898	30.939	29.4	3	8	1	0.787	1.355	0.483	2.805		1.629		1.722
XP_004003418.2	PREDICTED: NADH dehydrogenase [ubiquinone] flavoprotein 3, mitochondrial isoform X1 [Ovis aries]	---	56.23	244.75	35.7	15	29	13	1.065	1.161	0.829	1.4	1.50153e-05	1.285	0.00048166	1.09	0.91992
XP_004003419.1	PREDICTED: homeobox protein PKNOX1 isoform X1 [Ovis aries]	---	47.163	6.4569	1.8	1	1	1	1.027	0.941	1.194	0.788		0.86		0.916
XP_004003436.1	PREDICTED: LOW QUALITY PROTEIN: collagen alpha-1(VI) chain isoform X1 [Ovis aries]	---	109.49	323.31	30.3	29	53	29	1.058	1.144	0.766	1.493	3.88578e-14	1.381	2.2964e-11	1.081	0.28906
XP_004003446.1	PREDICTED: carbonyl reductase [NADPH] 1 [Ovis aries]	---	30.426	109.42	27.4	7	10	3	0.829	1.058	0.87	1.216	0.027697	0.953	0.46234	1.276	0.0159418
XP_004003448.1	PREDICTED: carbonyl reductase [NADPH] 1-like [Ovis aries]	---	32.086	26.065	20.3	5	7	3	0.848	1.059	0.81	1.307		1.047		1.249
XP_004003449.1	PREDICTED: carbonyl reductase [NADPH] 3 [Ovis aries]	---	30.695	83.197	18.8	4	5	2	1.09	0.874	1.244	0.703	0.085558	0.876	0.29782	0.802	0.124259
XP_004003451.1	PREDICTED: MORC family CW-type zinc finger protein 3 [Ovis aries]	---	106.57	48.198	8.2	6	6	6	1.024	0.967	1.065	0.908	0.3881	0.962	0.95294	0.944	0.49532
XP_004003457.1	PREDICTED: dual specificity tyrosine-phosphorylation-regulated kinase 1A isoform X2 [Ovis aries]	---	84.427	25.875	4.8	3	3	2	1.084	0.832	1.195	0.696		0.907		0.768
XP_004003477.3	PREDICTED: LOW QUALITY PROTEIN: thymidylate kinase isoform X1 [Ovis aries]	---	23.804	11.113	7.5	2	2	2	1.107	0.947	1.081	0.876	0.084739	1.024	0.83256	0.855	0.194102
XP_004003701.3	PREDICTED: SNARE-associated protein Snapin isoform X1 [Ovis aries]	---	23.916	25.669	14.8	3	4	3	0.953	1.203	1.021	1.178		0.933		1.262
XP_004003770.3	PREDICTED: LOW QUALITY PROTEIN: myelin protein P0 isoform X1 [Ovis aries]	---	34.186	47.654	21.2	7	10	7	1.006	1.494	0.466	3.206	4.3337e-05	2.159	0.00131551	1.485	0.0039008
XP_004003783.1	PREDICTED: inactive dual specificity phosphatase 27 [Ovis aries]	---	124.32	99.26	12	10	10	10	1.139	0.819	1.198	0.684	0.00444	0.951	0.81682	0.719	0.008724
XP_004003929.1	PREDICTED: nicotinamide/nicotinic acid mononucleotide adenylyltransferase 3 [Ovis aries]	---	28.74	6.9418	4	1	1	1
XP_004003960.1	PREDICTED: cystatin-B isoform X1 [Ovis aries]	---	11.155	27.169	31.2	4	6	4	1.081	0.988	0.957	1.032	0.97032	1.13	0.42104	0.914	0.46414
XP_004003973.2	PREDICTED: small ubiquitin-related modifier 3 isoform X1 [Ovis aries]	---	14.84	6.8928	15.7	2	5	1	0.96	0.945	1.223	0.773		0.785		0.984
XP_004003991.2	PREDICTED: LOW QUALITY PROTEIN: collagen alpha-6(VI) chain [Ovis aries]	---	246.41	242.05	10.2	21	22	21	1.021	0.811	1.153	0.703	4.0414e-09	0.886	0.020461	0.794	2.5228e-06
XP_004004006.1	PREDICTED: low molecular weight phosphotyrosine protein phosphatase isoform X5 [Ovis aries]	---	18.115	59.823	19.6	3	4	3	0.855	1.043	0.919	1.135		0.93		1.22
XP_004004007.1	PREDICTED: low molecular weight phosphotyrosine protein phosphatase isoform X4 [Ovis aries]	---	18.013	7.9028	5.7	1	2	1	0.908	0.956	1.017	0.94	0.56718	0.893	0.31984	1.053	0.53248
XP_004004014.1	PREDICTED: ras-related protein Rab-14 [Ovis aries]	---	23.897	152.32	47.9	8	13	8	1.085	0.945	1.072	0.882	0.35628	1.012	0.27822	0.871	0.062317
XP_004004015.1	PREDICTED: complement C5 [Ovis aries]	---	188.59	124.56	8.8	14	16	14	1.301	0.769	1.059	0.726	0.000137481	1.229	0.000179919	0.591	2.6331e-10
XP_004004017.1	PREDICTED: 26S proteasome non-ATPase regulatory subunit 5 [Ovis aries]	---	56.187	218.99	36.9	14	19	14	1.12	1.024	0.913	1.122	0.33714	1.227	0.0023432	0.914	0.075856
XP_004004032.1	PREDICTED: protein AMBP [Ovis aries]	---	39.228	177.11	34.1	14	22	14	1.091	0.803	1.39	0.578	7.1082e-12	0.785	0.00039997	0.736	0.00027578
XP_004004046.1	PREDICTED: U4/U6 small nuclear ribonucleoprotein Prp4 isoform X4 [Ovis aries]	---	58.364	68.389	14.8	7	9	7	0.924	0.899	1.236	0.727	0.021099	0.748	0.0086773	0.973	0.60588
XP_004004059.1	PREDICTED: hydroxysteroid dehydrogenase-like protein 2 [Ovis aries]	---	45.171	49.519	17.9	7	10	7	0.706	1.087	0.6	1.812	5.0155e-07	1.177	0.047021	1.54	0.00022258
XP_004004080.1	PREDICTED: trimeric intracellular cation channel type B [Ovis aries]	---	32.452	29.998	9.3	2	3	2	0.644	0.8	0.59	1.356	0.056498	1.092	0.53166	1.242	0.024224
XP_004004087.2	PREDICTED: structural maintenance of chromosomes protein 2 [Ovis aries]	---	135.58	42.127	5.4	6	6	6	1.149	0.723	1.165	0.621		0.986		0.629
XP_004004098.1	PREDICTED: muscle-related coiled-coil protein [Ovis aries]	---	41.342	183.55	31.6	11	21	11	0.922	1.271	0.722	1.76	2.5082e-10	1.277	0.00047659	1.379	2.5676e-08
XP_004004107.1	PREDICTED: sphingosine 1-phosphate receptor 3 [Ovis aries]	---	42.285	10.112	4.5	1	1	1
XP_004004115.1	PREDICTED: serine palmitoyltransferase 1 [Ovis aries]	---	52.829	28.485	9.3	4	5	4	1.111	1.107	0.892	1.241		1.246		0.996
XP_004004118.1	PREDICTED: ninjurin-1 [Ovis aries]	---	16.546	10.11	7.9	1	1	1
XP_004004126.1	PREDICTED: asporin [Ovis aries]	---	42.225	30.274	7.3	4	5	4	1.049	0.868	0.683	1.271		1.536		0.827
XP_004004142.1	PREDICTED: fructose-1,6-bisphosphatase isozyme 2 isoform X1 [Ovis aries]	---	36.751	159	36.6	11	23	11	0.367	0.878	0.409	2.147	0.000115637	0.897	0.3271	2.392	2.1691e-07
XP_004004160.1	PREDICTED: UPF0553 protein C9orf64 homolog [Ovis aries]	---	39.055	28.427	11.4	5	7	5	0.978	0.956	0.909	1.052	0.193704	1.076	0.124339	0.978	0.37598
XP_004004173.1	PREDICTED: dynactin subunit 3 [Ovis aries]	---	21.191	44.919	31.2	7	11	7	1.145	0.897	1.137	0.789	0.000136254	1.007	0.72182	0.783	0.000175421
XP_004004187.1	PREDICTED: ubiquitin-associated protein 2 isoform X1 [Ovis aries]	---	118.93	208.76	17.1	14	15	14	0.969	1.234	0.993	1.243	4.4268e-05	0.976	0.39058	1.273	0.00026446
XP_004004189.1	PREDICTED: ubiquitin-conjugating enzyme E2 R2 [Ovis aries]	---	27.166	43.697	18.5	4	5	4	0.929	0.967	0.974	0.993	0.93044	0.954	0.55254	1.041	0.6771
XP_004004195.1	PREDICTED: charged multivesicular body protein 5 isoform X1 [Ovis aries]	---	25.889	86.418	22.2	4	8	4	0.937	1	1.096	0.912	0.13232	0.855	0.083724	1.067	0.78038
XP_004004197.1	PREDICTED: WD40 repeat-containing protein SMU1 [Ovis aries]	---	57.543	63.084	17.7	9	12	9	1.138	0.829	1.187	0.698	0.000181885	0.959	0.63138	0.728	0.00056075
XP_004004205.1	PREDICTED: bifunctional epoxide hydrolase 2 [Ovis aries]	---	62.662	28.539	7.4	3	3	3	0.873	1.255	0.663	1.893		1.317		1.438
XP_004004229.2	PREDICTED: neurofilament medium polypeptide isoform X1 [Ovis aries]	---	104.76	89.746	11.6	10	22	9	0.855	0.91	1.109	0.821	0.34656	0.771	0.009505	1.064	0.104184
XP_004004233.1	PREDICTED: charged multivesicular body protein 7 [Ovis aries]	---	50.596	22.187	6.9	3	4	3	1.032	0.919	1.111	0.827	0.227	0.929	0.4341	0.891	0.040484
XP_004004237.1	PREDICTED: cell cycle and apoptosis regulator protein 2 isoform X4 [Ovis aries]	---	101.97	126.5	15.9	13	19	13	1.169	0.84	1.224	0.686	4.8984e-07	0.955	0.31112	0.719	1.64684e-05
XP_004004259.3	PREDICTED: exportin-7 isoform X2 [Ovis aries]	---	124.05	146.67	15.9	15	17	15	1.056	0.929	1.047	0.887	0.0107753	1.009	0.47374	0.88	0.027342
XP_004004266.1	PREDICTED: V-type proton ATPase subunit B, brain isoform [Ovis aries]	---	56.576	80.941	23.1	10	12	10	1.046	0.977	1.147	0.852	0.077301	0.912	0.119217	0.934	0.83918
XP_004004270.1	PREDICTED: endoplasmic reticulum resident protein 44 [Ovis aries]	---	46.85	132.16	23.9	9	14	9	1.075	0.947	1.104	0.858	0.00012491	0.974	0.3938	0.881	0.0169985
XP_004004274.1	PREDICTED: LOW QUALITY PROTEIN: alpha-1,3/1,6-mannosyltransferase ALG2 [Ovis aries]	---	46.369	19.697	3.9	1	1	1	1.307	0.873	1.252	0.697		1.044		0.668
XP_004004282.1	PREDICTED: nuclear cap-binding protein subunit 1 [Ovis aries]	---	91.842	86.413	11.8	7	10	7	1.168	0.791	1.224	0.646	2.4571e-05	0.954	0.39426	0.677	2.4425e-05
XP_004004314.1	PREDICTED: histidine triad nucleotide-binding protein 2, mitochondrial isoform X2 [Ovis aries]	---	17.173	21.94	14.1	2	3	2	0.934	1.191	0.793	1.502	0.3238	1.178	0.9237	1.275	0.192063
XP_004004320.1	PREDICTED: non-lysosomal glucosylceramidase [Ovis aries]	---	103.09	24.117	5	3	3	3
XP_004004323.1	PREDICTED: LOW QUALITY PROTEIN: talin-1 isoform X1 [Ovis aries]	---	268.99	323.31	42.5	92	158	76	1.066	0.992	1.003	0.989	0.92732	1.063	0.038515	0.931	0.037923
XP_004004327.1	PREDICTED: tropomyosin beta chain isoform X3 [Ovis aries]	---	32.8	6.0839	55.6	21	1	1
XP_004004337.1	PREDICTED: stomatin-like protein 2, mitochondrial [Ovis aries]	---	38.785	126.72	31.7	8	11	8	1.001	0.851	1.141	0.746	0.0054165	0.877	0.134765	0.85	0.108402
XP_004004345.1	PREDICTED: phosphoserine aminotransferase [Ovis aries]	---	40.481	32.698	12.2	5	8	5	0.738	1.458	0.72	2.025	0.00144421	1.025	0.54698	1.976	0.0084816
XP_004004350.1	PREDICTED: osteoclast-stimulating factor 1 isoform X2 [Ovis aries]	---	23.756	39.041	16.4	2	2	2	1.156	0.963	1.1	0.875	0.54474	1.051	0.67202	0.833	0.3729
XP_004004354.1	PREDICTED: annexin A1 [Ovis aries]	---	38.798	279.83	53.2	17	27	17	0.981	1.153	0.816	1.413	4.5621e-10	1.202	1.53362e-05	1.175	0.0007805
XP_004004358.2	PREDICTED: ATP synthase subunit e, mitochondrial [Ovis aries]	---	13.831	34.985	15.7	2	4	2	0.834	1.282	0.711	1.803	0.0031968	1.173	0.133959	1.537	0.00105965
XP_004004380.1	PREDICTED: tight junction protein ZO-2 isoform X6 [Ovis aries]	---	115.42	22.051	3	3	3	3
XP_004004381.1	PREDICTED: frataxin, mitochondrial isoform X1 [Ovis aries]	---	23.488	10.442	5.5	1	2	1	0.849	1.094	0.947	1.155		0.897		1.289
XP_004004384.2	PREDICTED: protein FAM122A [Ovis aries]	---	35.976	13.819	6	2	2	2	1.091	0.999	0.982	1.017		1.111		0.916
XP_004004386.1	PREDICTED: phosphoglucomutase-like protein 5 [Ovis aries]	---	62.146	246.25	35.6	22	42	22	1.005	1.157	1.058	1.094	0.00034409	0.95	0.63222	1.151	0.0010026
XP_004004394.1	PREDICTED: LOW QUALITY PROTEIN: probable global transcription activator SNF2L2 isoform X1 [Ovis aries]	---	177.29	40.833	4.2	6	6	2	1.336	0.94	0.996	0.944		1.341		0.704
XP_004004403.1	PREDICTED: GTP:AMP phosphotransferase AK3, mitochondrial isoform X1 [Ovis aries]	---	25.698	135.63	56.4	13	24	13	0.852	1.355	0.783	1.731	4.59632e-14	1.088	0.108283	1.59	5.9739e-11
XP_004004415.1	PREDICTED: endoplasmic reticulum metallopeptidase 1 isoform X1 [Ovis aries]	---	100.01	47.684	5.5	4	4	4	1.188	0.887	1.121	0.791	0.115359	1.06	0.41648	0.747	0.096137
XP_004004420.1	PREDICTED: E3 ubiquitin-protein ligase UHRF2 [Ovis aries]	---	89.941	6.2539	2.7	2	2	1	0.926	1.118	1.008	1.109		0.919		1.207
XP_004004443.1	PREDICTED: 40S ribosomal protein S6 [Ovis aries]	---	28.666	69.556	24.9	7	19	7	1.003	0.928	1.257	0.738	5.73308e-12	0.798	4.6865e-10	0.925	0.006197
XP_004004447.2	PREDICTED: focadhesin isoform X1 [Ovis aries]	---	203.16	71.618	4.3	7	7	7	1.046	0.992	1.083	0.916	0.85776	0.966	0.5824	0.948	0.106204
XP_004004465.2	PREDICTED: phospholipase A-2-activating protein isoform X2 [Ovis aries]	---	90.5	90.701	16.1	11	15	11	0.937	1.001	0.889	1.126	0.123716	1.054	0.43084	1.068	0.41552
XP_004004475.1	PREDICTED: spermine synthase isoform X1 [Ovis aries]	---	41.22	124.08	23.3	8	11	8	0.9	1.048	0.843	1.243	0.000141216	1.068	0.178942	1.164	0.00077802
XP_004004482.1	PREDICTED: coiled-coil domain-containing protein 25 [Ovis aries]	---	24.576	20.132	13.5	3	3	3
XP_004004485.1	PREDICTED: scavenger receptor class A member 5 [Ovis aries]	---	53.495	17.93	5.7	3	3	3	0.934	1.302	0.83	1.569	0.029277	1.125	0.54656	1.394	0.128877
XP_004004486.1	PREDICTED: elongator complex protein 3 isoform X2 [Ovis aries]	---	62.304	50.081	13.3	7	8	7	1.171	1.047	1.011	1.036		1.158		0.894
XP_004004495.1	PREDICTED: myotubularin-related protein 9 [Ovis aries]	---	63.461	13.391	4.9	2	2	2
XP_004004515.1	PREDICTED: aminoacyl tRNA synthase complex-interacting multifunctional protein 1 isoform X1 [Ovis aries]	---	35.507	7.2944	35.1	9	14	1	1.011	0.972	1.018	0.955		0.993		0.961
XP_004004540.2	PREDICTED: LOW QUALITY PROTEIN: LIM and senescent cell antigen-like-containing domain protein 2 isoform X1 [Ovis aries]	---	42.363	11.591	11.2	4	7	2	1.049	1.043	1.046	0.997		1.003		0.994
XP_004004561.1	PREDICTED: WD repeat-containing protein 75 [Ovis aries]	---	94.473	11.171	2.2	2	2	2
XP_004004562.1	PREDICTED: collagen alpha-2(V) chain [Ovis aries]	---	144.96	75.441	3.4	4	5	4	1.142	0.943	0.984	0.958	0.90854	1.161	0.57942	0.826	0.38292
XP_004004569.1	PREDICTED: zinc finger CCCH domain-containing protein 15 [Ovis aries]	---	48.469	67.701	23.9	10	14	10	1.06	0.881	1.159	0.76	0.0006232	0.915	0.23966	0.831	0.00092229
XP_004004586.1	PREDICTED: integrin alpha-4 isoform X1 [Ovis aries]	---	115.69	10.465	2.8	2	2	2
XP_004004602.1	PREDICTED: cytochrome c 2 [Ovis aries]	---	11.739	-2	13.3	2	1	1
XP_004004637.2	PREDICTED: pyruvate dehydrogenase (acetyl-transferring) kinase isozyme 1, mitochondrial [Ovis aries]	---	49.564	46.215	12.6	4	5	4	0.861	1.075	0.902	1.192		0.955		1.249
XP_004004643.2	PREDICTED: histone acetyltransferase type B catalytic subunit [Ovis aries]	---	52.531	15.94	5.8	2	2	2	1.145	0.94	1.173	0.801		0.976		0.821
XP_004004646.1	PREDICTED: calcium-binding mitochondrial carrier protein Aralar1 isoform X2 [Ovis aries]	---	74.529	215.2	29.9	18	29	16	0.817	1.258	0.701	1.795	6.94222e-13	1.165	0.0084201	1.54	2.6118e-09
XP_004004655.2	PREDICTED: LOW QUALITY PROTEIN: Golgi reassembly-stacking protein 2 [Ovis aries]	---	44.838	115.24	18.9	6	12	5	1.193	0.9	1.12	0.804	0.135036	1.065	0.147463	0.754	0.0172367
XP_004004668.1	PREDICTED: kelch-like protein 41 [Ovis aries]	---	68.035	247.88	36.5	25	56	25	0.935	1.285	0.938	1.37	8.13571e-13	0.997	0.2578	1.374	1.2979e-10
XP_004004674.1	PREDICTED: kinetochore protein Spc25 [Ovis aries]	---	27.987	11.393	7.9	2	2	2	0.785	0.523	1.183	0.442		0.664		0.666
XP_004004706.1	PREDICTED: prolyl endopeptidase FAP isoform X1 [Ovis aries]	---	87.696	96.298	12.5	9	10	9	1.068	0.909	1.336	0.68	0.0005579	0.799	0.096344	0.851	0.055497
XP_004004741.1	PREDICTED: pre-mRNA-processing factor 40 homolog A isoform X2 [Ovis aries]	---	105.79	87.56	15.5	12	15	12	1.12	0.845	1.065	0.793	0.0130194	1.052	0.72686	0.754	0.0141951
XP_004004770.1	PREDICTED: kynureninase [Ovis aries]	---	52.345	13.541	3.7	2	2	2	1.179	0.447	1.686	0.265		0.699		0.379
XP_004004773.1	PREDICTED: histamine N-methyltransferase [Ovis aries]	---	33.551	44.374	21.9	5	5	5	1.363	1.03	0.854	1.206	0.77924	1.596	0.0198821	0.756	0.054817
XP_004004776.1	PREDICTED: DNA replication licensing factor MCM6 [Ovis aries]	---	92.845	150.31	22	20	28	20	1.133	0.697	1.261	0.553	1.5219e-08	0.898	0.0128839	0.615	5.1621e-07
XP_004004799.1	PREDICTED: acyl-CoA-binding protein [Ovis aries]	---	10.021	97.178	72.4	7	27	7	0.844	0.979	0.786	1.246	0.0167023	1.074	0.068878	1.16	0.4119
XP_004004809.1	PREDICTED: ras-related protein Ral-B isoform X2 [Ovis aries]	---	23.408	38.305	20.4	5	9	3	1.132	1.187	0.873	1.36	0.0074405	1.297	0.0195798	1.049	0.42858
XP_004004826.1	PREDICTED: serum deprivation-response protein [Ovis aries]	---	47.061	191.41	33.9	13	26	13	0.988	1.25	0.748	1.671	6.02629e-13	1.321	0.0145622	1.265	0.00038341
XP_004004838.1	PREDICTED: splicing factor 3B subunit 1 isoform X1 [Ovis aries]	---	145.86	289.66	21.6	26	33	26	1.123	0.839	1.147	0.731	7.5492e-09	0.979	0.93288	0.747	3.4486e-09
XP_004004841.1	PREDICTED: 60 kDa heat shock protein, mitochondrial [Ovis aries]	---	60.993	315.47	44.2	22	44	22	0.921	1.147	0.925	1.24	6.96665e-12	0.996	0.58324	1.245	2.2191e-08
XP_004004850.1	PREDICTED: inactive phospholipase C-like protein 1 isoform X1 [Ovis aries]	---	113.01	30.539	4.1	4	4	4	0.98	1.247	0.833	1.497	0.088641	1.176	0.33006	1.272	0.17432
XP_004004853.1	PREDICTED: tRNA wybutosine-synthesizing protein 5 [Ovis aries]	---	36.658	11.525	6	2	2	2
XP_004004854.1	PREDICTED: uncharacterized protein C2orf47 homolog, mitochondrial [Ovis aries]	---	32.402	6.3895	3.1	1	1	1
XP_004004861.1	PREDICTED: basic leucine zipper and W2 domain-containing protein 1 isoform X3 [Ovis aries]	---	48.043	114.93	34.4	17	20	17	1.09	0.876	1.156	0.758	3.8918e-11	0.943	0.0153206	0.804	1.5124e-06
XP_004004877.1	PREDICTED: transmembrane protein 237 isoform X1 [Ovis aries]	---	44.555	8.4567	3	1	1	1
XP_004004892.2	PREDICTED: neurobeachin-like protein 1 isoform X8 [Ovis aries]	---	305.28	12.023	0.7	2	2	2
XP_004004904.1	PREDICTED: NADH-ubiquinone oxidoreductase 75 kDa subunit, mitochondrial [Ovis aries]	---	79.428	323.31	44.7	27	51	27	0.821	1.266	0.711	1.781	2.22045e-16	1.155	0.0020155	1.542	2.85438e-13
XP_004004906.1	PREDICTED: elongation factor 1-beta [Ovis aries]	---	24.804	93.715	39.1	8	19	6	1.093	1.011	1.108	0.912	0.00031813	0.986	0.45544	0.925	0.0067398
XP_004004917.1	PREDICTED: cyclin-Y-like protein 1 isoform X2 [Ovis aries]	---	35.43	16.307	8	2	2	2	0.888	1.018	0.991	1.027		0.896		1.146
XP_004004940.1	PREDICTED: myosin light chain 1/3, skeletal muscle isoform isoform X1 [Ovis aries]	---	20.906	323.31	70.3	15	112	12	0.763	1.049	0.568	1.847	1e-32	1.343	8.9282e-07	1.375	3.33067e-16
XP_004004954.1	PREDICTED: bifunctional purine biosynthesis protein PURH [Ovis aries]	---	64.651	137.54	24.8	12	20	12	1.095	0.737	1.257	0.586	1.5992e-09	0.871	0.00196218	0.673	2.8527e-07
XP_004004963.1	PREDICTED: X-ray repair cross-complementing protein 5 [Ovis aries]	---	83.008	73.802	12.3	7	7	7	1.11	0.862	1.205	0.715	0.00094371	0.921	0.45156	0.777	0.0026035
XP_004004969.1	PREDICTED: probable hydrolase PNKD isoform X1 [Ovis aries]	---	42.911	6.4159	2.9	1	1	1	1.143	1.04	0.986	1.055		1.159		0.91
XP_004004970.1	PREDICTED: probable hydrolase PNKD isoform X2 [Ovis aries]	---	15.458	7.4948	9.2	1	1	1	1.403	0.69	1.371	0.503		1.023		0.492
XP_004004972.1	PREDICTED: carboxy-terminal domain RNA polymerase II polypeptide A small phosphatase 1 isoform X2 [Ovis aries]	---	29.117	6.559	4.2	1	1	1
XP_004004975.1	PREDICTED: cell differentiation protein RCD1 homolog [Ovis aries]	---	33.601	18.181	7	2	5	2	1.138	0.808	1.335	0.605		0.852		0.71
XP_004004989.1	PREDICTED: protein FAM134A [Ovis aries]	---	57.657	6.5244	1.7	1	1	1	0.894	0.992	0.912	1.088		0.98		1.11
XP_004004992.1	PREDICTED: ATP-binding cassette sub-family B member 6, mitochondrial isoform X1 [Ovis aries]	---	93.729	37.363	7.7	4	4	4	0.883	1.138	1.004	1.133	0.49448	0.879	0.53448	1.289	0.059536
XP_004004997.1	PREDICTED: tubulin alpha-1D chain [Ovis aries]	---	50.282	323.31	50	22	108	1	1.259	0.692	1.401	0.494	0.0042779	0.899	0.23996	0.55	0.097937
XP_004005000.1	PREDICTED: LOW QUALITY PROTEIN: aspartyl aminopeptidase isoform X1 [Ovis aries]	---	51.75	105.81	24.4	9	17	9	0.886	0.973	0.93	1.046	0.083263	0.953	0.63456	1.098	0.0070407
XP_004005001.1	PREDICTED: desmin [Ovis aries]	---	53.531	323.31	67	36	147	32	1.071	1.028	1.158	0.888	0.034664	0.925	0.00258	0.96	0.10804
XP_004005002.1	PREDICTED: striated muscle preferentially expressed protein kinase isoform X1 [Ovis aries]	---	12.724	11.942	19.5	2	2	2
XP_004005011.1	PREDICTED: phenylalanine--tRNA ligase beta subunit [Ovis aries]	---	66.341	184.56	32.8	18	29	18	1.04	1.058	1.008	1.05	0.030541	1.032	0.90996	1.017	0.18006
XP_004005013.1	PREDICTED: long-chain-fatty-acid--CoA ligase 3 [Ovis aries]	---	80.127	86.379	10.7	5	7	4	0.821	1.107	0.849	1.304	0.083979	0.967	0.81356	1.348	0.110983
XP_004005016.1	PREDICTED: WD repeat and FYVE domain-containing protein 1 isoform X1 [Ovis aries]	---	47.76	22.655	7.8	3	4	3	1.285	0.714	1.119	0.638		1.148		0.556
XP_004005022.1	PREDICTED: NADH dehydrogenase [ubiquinone] 1 alpha subcomplex subunit 5 isoform X2 [Ovis aries]	---	13.269	61.926	48.3	5	6	5	0.786	1.239	0.716	1.73	0.00140338	1.098	0.2062	1.576	0.00062276
XP_004005043.1	PREDICTED: calcium-binding protein 39 [Ovis aries]	---	39.869	75.342	28.2	11	16	11	0.845	0.811	1.07	0.758	0.000122726	0.79	0.00049858	0.96	0.21362
XP_004005050.1	PREDICTED: retinal rod rhodopsin-sensitive cGMP 3',5'-cyclic phosphodiesterase subunit delta [Ovis aries]	---	17.39	41.368	28.7	3	4	3	1.002	0.921	1.032	0.892	0.160119	0.971	0.47964	0.919	0.59668
XP_004005056.1	PREDICTED: adenylate kinase 2, mitochondrial isoform X2 [Ovis aries]	---	24.975	132.25	56.8	12	27	12	0.9	1.094	0.865	1.265	2.1539e-06	1.04	0.168497	1.216	0.000135544
XP_004005061.1	PREDICTED: tyrosine--tRNA ligase, cytoplasmic [Ovis aries]	---	59.086	143.36	36.7	18	22	18	0.954	1.048	1.019	1.028	0.45186	0.936	0.24526	1.099	0.058658
XP_004005063.2	PREDICTED: protein archease isoform X1 [Ovis aries]	---	19.447	19.894	16.2	3	4	3	0.993	0.92	0.953	0.965	0.84908	1.042	0.73364	0.926	0.65634
XP_004005066.1	PREDICTED: BSD domain-containing protein 1 isoform X2 [Ovis aries]	---	47.356	25.664	7.7	3	3	3	1.429	0.712	1.19	0.598		1.201		0.498
XP_004005074.1	PREDICTED: eukaryotic translation initiation factor 3 subunit I [Ovis aries]	---	36.472	184.98	37.2	11	15	11	1.161	1.009	0.971	1.039	0.65426	1.196	0.057119	0.869	0.088501
XP_004005083.1	PREDICTED: KH domain-containing, RNA-binding, signal transduction-associated protein 1 [Ovis aries]	---	42.377	41.348	13.2	6	7	6	1.178	0.736	1.3	0.566	0.00036451	0.906	0.60496	0.625	0.0028797
XP_004005084.1	PREDICTED: protein tyrosine phosphatase type IVA 2 [Ovis aries]	---	19.127	36.567	31.7	5	6	5	0.955	1.025	1.06	0.967	0.4025	0.901	0.187064	1.073	0.0085988
XP_004005087.1	PREDICTED: peflin [Ovis aries]	---	30.278	34.142	11.8	4	7	4	1.085	0.916	1.226	0.747	0.0065811	0.885	0.21704	0.844	0.0099562
XP_004005095.1	PREDICTED: U5 small nuclear ribonucleoprotein 40 kDa protein [Ovis aries]	---	39.351	96.633	25.1	6	6	6	1.227	0.789	1.226	0.644	0.084736	1.001	0.99966	0.643	0.10466
XP_004005107.1	PREDICTED: glucocorticoid modulatory element-binding protein 1 [Ovis aries]	---	61.322	6.2249	1.6	1	1	1
XP_004005119.1	PREDICTED: dnaJ homolog subfamily C member 8 [Ovis aries]	---	29.822	42.384	22.1	5	14	5	1.188	0.821	1.062	0.773	0.35106	1.119	0.62628	0.691	0.06962
XP_004005123.1	PREDICTED: nuclear inhibitor of protein phosphatase 1 [Ovis aries]	---	38.478	18.377	7.1	2	2	2
XP_004005136.1	PREDICTED: LOW QUALITY PROTEIN: nuclear migration protein nudC isoform X1 [Ovis aries]	---	38.218	137.29	34.8	12	22	12	1.046	0.964	1.093	0.882	0.175942	0.957	0.5338	0.922	0.32216
XP_004005139.2	PREDICTED: LOW QUALITY PROTEIN: ribosomal protein S6 kinase alpha-1 isoform X1 [Ovis aries]	---	93.416	6.2588	9.4	8	13	1	1.143	0.856	1.238	0.691		0.923		0.749
XP_004005144.1	PREDICTED: SH3 domain-binding glutamic acid-rich-like protein 3 [Ovis aries]	---	10.438	51.744	47.3	4	4	4	1.281	0.757	1.152	0.657	0.022044	1.112	0.74116	0.591	0.062804
XP_004005149.1	PREDICTED: E3 ubiquitin-protein ligase TRIM63 isoform X1 [Ovis aries]	---	40.266	13.211	10.7	3	3	2	0.929	1.082	0.948	1.141	0.021359	0.98	0.57468	1.165	0.027617
XP_004005159.1	PREDICTED: chloride intracellular channel protein 4 [Ovis aries]	---	28.713	137.19	27.7	5	14	5	1.139	0.907	1.085	0.836	0.2263	1.05	0.025901	0.796	0.00103684
XP_004005169.1	PREDICTED: myomesin-3 isoform X2 [Ovis aries]	---	163.19	323.31	35.6	41	66	41	0.933	1.128	0.896	1.259	4.53504e-12	1.041	0.24286	1.209	3.7256e-06
XP_004005173.1	PREDICTED: tissue alpha-L-fucosidase [Ovis aries]	---	53.749	12.877	4.3	2	2	2	1.14	1.098	0.931	1.179		1.224		0.963
XP_004005174.1	PREDICTED: hydroxymethylglutaryl-CoA lyase, mitochondrial [Ovis aries]	---	34.199	46.162	14.2	4	6	4	0.918	1.202	0.889	1.352	0.00040221	1.033	0.48788	1.309	0.0054365
XP_004005177.1	PREDICTED: acyl-protein thioesterase 2 [Ovis aries]	---	24.767	62.962	21.2	5	8	5	1.005	0.9	1.104	0.815	0.00064387	0.91	0.132117	0.896	0.068284
XP_004005182.1	PREDICTED: heterogeneous nuclear ribonucleoprotein R isoform X2 [Ovis aries]	---	70.902	196.56	33.3	21	44	13	1.093	0.842	1.259	0.669	1.4437e-09	0.868	0.075956	0.77	1.9107e-08
XP_004005188.1	PREDICTED: complement C1q subcomponent subunit B [Ovis aries]	---	26.273	7.4805	5.7	1	1	1
XP_004005193.1	PREDICTED: cell division control protein 42 homolog isoform X1 [Ovis aries]	---	21.258	53.103	31.4	5	11	2	1.039	0.919	1.099	0.836	0.078501	0.945	0.9954	0.885	0.023581
XP_004005194.1	PREDICTED: cell division control protein 42 homolog isoform X2 [Ovis aries]	---	21.31	6.679	22.5	4	6	1
XP_004005208.1	PREDICTED: dolichyl-diphosphooligosaccharide--protein glycosyltransferase 48 kDa subunit [Ovis aries]	---	48.761	53.169	16.2	8	13	8	1.179	0.812	1.046	0.776	0.042605	1.127	0.2847	0.689	0.029562
XP_004005225.1	PREDICTED: adaptin ear-binding coat-associated protein 2 isoform X1 [Ovis aries]	---	27.81	62.055	26.3	4	4	4	1.108	0.882	1.196	0.737	0.033535	0.926	0.082222	0.796	0.103038
XP_004005253.2	PREDICTED: thymic stromal cotransporter homolog isoform X1 [Ovis aries]	---	57.482	11.172	2.8	2	2	2	1.004	1.162	0.985	1.18		1.019		1.157
XP_004005320.2	PREDICTED: sialic acid synthase isoform X1 [Ovis aries]	---	36.051	100.95	29.9	8	17	8	1.217	0.917	1.124	0.816	0.00031829	1.083	0.61132	0.753	0.0198428
XP_004005372.1	PREDICTED: probable ATP-dependent RNA helicase DDX58 [Ovis aries]	---	107.63	15.622	2	1	1	1
XP_004005421.1	PREDICTED: cytochrome b reductase 1 isoform X1 [Ovis aries]	---	35.641	7.7461	3.1	1	1	1	0.693	0.712	0.655	1.087		1.058		1.027
XP_004005562.1	PREDICTED: serine/arginine-rich splicing factor 10 isoform X1 [Ovis aries]	---	26.238	26.986	16	4	4	4	1.174	0.93	1.064	0.874	0.028135	1.103	0.21052	0.792	0.000179114
XP_004005608.2	PREDICTED: 39S ribosomal protein L41, mitochondrial isoform X1 [Ovis aries]	---	19.408	29.139	29.2	4	5	4	0.903	1.08	0.925	1.168	0.100077	0.976	0.51274	1.196	0.049036
XP_004005614.1	PREDICTED: 60S ribosomal protein L7a isoform X1 [Ovis aries]	---	29.995	159.1	42.1	14	27	14	0.966	1.035	1.215	0.852	0.0093192	0.795	4.1711e-07	1.071	0.151801
XP_004005618.1	PREDICTED: ubiquitin-associated domain-containing protein 1 isoform X1 [Ovis aries]	---	45.094	125.85	31.7	12	17	12	0.908	1.177	0.677	1.739	2.8236e-06	1.341	0.00191829	1.296	0.0082848
XP_004005631.1	PREDICTED: argininosuccinate synthase [Ovis aries]	---	45.931	25.308	10.5	4	4	4	0.884	0.768	1.144	0.671		0.773		0.869
XP_004005642.1	PREDICTED: endonuclease G, mitochondrial [Ovis aries]	---	32.237	66.247	9	3	4	3	0.669	1.402	0.533	2.63	0.0086203	1.255	0.125839	2.096	0.00020197
XP_004005643.1	PREDICTED: TBC1 domain family member 13 isoform X1 [Ovis aries]	---	46.471	61.725	23.8	8	9	8	1.096	0.916	1.117	0.82	0.04036	0.981	0.97506	0.836	0.066663
XP_004005666.1	PREDICTED: endoglin [Ovis aries]	---	70.2	37.172	8.2	5	5	5	0.995	1.14	0.986	1.156		1.009		1.146
XP_004005670.1	PREDICTED: SH2 domain-containing protein 3C isoform X3 [Ovis aries]	---	77.216	6.954	2.4	1	1	1
XP_004005686.1	PREDICTED: 78 kDa glucose-regulated protein [Ovis aries]	---	72.426	323.31	53.4	37	99	34	1.097	0.819	1.192	0.687	1e-32	0.92	0.004745	0.747	1.45661e-13
XP_004005694.1	PREDICTED: proteasome subunit beta type-7 [Ovis aries]	---	29.923	48.616	20.6	6	9	6	0.988	0.928	1.107	0.838	0.0150551	0.893	0.25622	0.939	0.34666
XP_004005706.1	PREDICTED: LOW QUALITY PROTEIN: phosducin-like protein [Ovis aries]	---	34.004	6.1442	3.3	1	1	1
XP_004005716.1	PREDICTED: NADH dehydrogenase [ubiquinone] 1 alpha subcomplex subunit 8 [Ovis aries]	---	20.105	71.899	44.2	6	15	6	0.796	1.354	0.634	2.136	5.4935e-08	1.256	0.0069382	1.701	6.3965e-05
XP_004005727.1	PREDICTED: isoamyl acetate-hydrolyzing esterase 1 homolog [Ovis aries]	---	27.59	72.399	31.3	7	7	7	0.875	1.14	0.947	1.204	0.0160832	0.924	0.29598	1.303	0.000122043
XP_004005743.1	PREDICTED: ATP-dependent RNA helicase DDX1 [Ovis aries]	---	82.427	323.31	39.9	29	46	29	1.051	0.971	1.059	0.917	0.0149805	0.992	0.87546	0.924	0.0133806
XP_004005751.1	PREDICTED: retinol dehydrogenase 14 [Ovis aries]	---	36.572	55.153	15.8	4	5	4	0.889	1.182	0.834	1.417	0.0061047	1.066	0.24822	1.33	0.180238
XP_004005767.1	PREDICTED: splicing factor 3B subunit 6 isoform X1 [Ovis aries]	---	14.585	16.197	16.8	2	3	2	1.225	0.73	1.271	0.574		0.964		0.596
XP_004005781.1	PREDICTED: trifunctional enzyme subunit beta, mitochondrial isoform X2 [Ovis aries]	---	51.339	186.71	44.2	18	32	18	0.78	1.075	0.711	1.512	1.4956e-10	1.097	0.62158	1.378	4.09295e-12
XP_004005790.2	PREDICTED: dihydropyrimidinase-related protein 5 isoform X1 [Ovis aries]	---	66.907	60.121	13.1	8	9	8	0.997	0.802	1.198	0.669	0.0025755	0.832	0.044499	0.804	0.077844
XP_004005800.1	PREDICTED: prolactin regulatory element-binding protein isoform X1 [Ovis aries]	---	45.802	58.75	17.9	5	5	4	0.935	0.885	0.983	0.9	0.3834	0.951	0.74504	0.947	0.41732
XP_004005815.1	PREDICTED: protein phosphatase 1G [Ovis aries]	---	58.606	68.243	16.8	9	10	9	0.99	0.828	1.19	0.696	0.000142197	0.832	0.044615	0.836	0.74332
XP_004005826.1	PREDICTED: kanadaptin isoform X2 [Ovis aries]	---	82.449	75.82	16	10	10	10	0.957	0.942	1.182	0.797	0.076278	0.81	0.21558	0.984	0.8865
XP_004005838.1	PREDICTED: serine/threonine-protein phosphatase PP1-beta catalytic subunit isoform X1 [Ovis aries]	---	34.121	27.252	39.5	12	21	3	1.105	0.979	0.942	1.039	0.93648	1.173	0.30794	0.886	0.088399
XP_004005851.1	PREDICTED: LOW QUALITY PROTEIN: EH domain-containing protein 3 [Ovis aries]	---	60.268	16.174	17.3	9	10	2
XP_004005852.1	PREDICTED: small nuclear ribonucleoprotein G [Ovis aries]	---	8.496	16.915	25	2	5	2	1.226	0.848	1.18	0.719	0.0044835	1.039	0.49168	0.692	0.0071794
XP_004005853.1	PREDICTED: prenylcysteine oxidase 1 [Ovis aries]	---	56.866	79.063	18.1	8	22	8	0.845	1.186	0.798	1.486	0.0153815	1.059	0.182162	1.404	9.9865e-07
XP_004005854.1	PREDICTED: nucleolysin TIA-1 isoform p40 isoform X2 [Ovis aries]	---	42.986	31.987	18.1	7	10	4	1.216	0.734	1.286	0.571	0.029322	0.946	0.6838	0.604	0.0124795
XP_004005858.1	PREDICTED: poly(rC)-binding protein 1 [Ovis aries]	---	37.497	304.08	56.5	14	42	9	1.044	0.937	1.011	0.927	0.31396	1.033	0.042562	0.898	0.0063835
XP_004005861.1	PREDICTED: annexin A4 isoform X1 [Ovis aries]	---	35.93	277.68	51.7	17	31	17	0.924	1.065	0.931	1.144	3.856e-05	0.992	0.70512	1.153	0.00069904
XP_004005862.1	PREDICTED: LOW QUALITY PROTEIN: AP2-associated protein kinase 1 isoform X1 [Ovis aries]	---	102.65	67.949	9	6	7	6	1.182	0.754	1.182	0.638		1		0.638
XP_004005873.1	PREDICTED: CB1 cannabinoid receptor-interacting protein 1 [Ovis aries]	---	18.664	45.013	26.2	4	4	4	1.289	0.933	0.965	0.967	0.59448	1.336	0.0103849	0.724	0.013284
XP_004005893.1	PREDICTED: UTP--glucose-1-phosphate uridylyltransferase isoform X1 [Ovis aries]	---	56.903	323.31	46.9	27	80	27	1.089	0.913	1.039	0.879	0.00048127	1.048	0.9067	0.838	0.0112394
XP_004005894.1	PREDICTED: malate dehydrogenase, cytoplasmic [Ovis aries]	---	36.439	226.46	51.8	18	48	18	0.753	1.181	0.753	1.568	3.1201e-08	1	0.053476	1.568	3.2761e-06
XP_004005898.1	PREDICTED: LOW QUALITY PROTEIN: EH domain-binding protein 1 isoform X1 [Ovis aries]	---	139.42	13.796	2	2	2	2	0.96	1.035	1.218	0.85		0.788		1.078
XP_004005915.1	PREDICTED: all-trans-retinol 13,14-reductase [Ovis aries]	---	66.881	18.269	4.8	3	3	3	1.246	0.916	1.109	0.826		1.124		0.735
XP_004005920.1	PREDICTED: S-adenosylmethionine synthase isoform type-2 [Ovis aries]	---	43.65	82.472	24.6	10	14	10	1.019	1.053	1.029	1.023	0.46344	0.99	0.61156	1.033	0.88992
XP_004005941.1	PREDICTED: charged multivesicular body protein 3 isoform X3 [Ovis aries]	---	24.973	17.612	10.4	3	4	3	0.84	1.08	1.011	1.068	0.42798	0.831	0.139035	1.286	0.097478
XP_004005946.1	PREDICTED: histone-lysine N-methyltransferase SMYD1 isoform X1 [Ovis aries]	---	56.361	306.75	44.7	20	42	20	0.913	0.975	0.893	1.092	0.3552	1.022	0.70222	1.068	0.53654
XP_004005948.1	PREDICTED: threonine synthase-like 2 isoform X1 [Ovis aries]	---	54.172	33.068	8.9	3	3	3	0.786	1.071	0.841	1.273		0.935		1.363
XP_004005951.1	PREDICTED: ribose-5-phosphate isomerase [Ovis aries]	---	32.804	7.9988	4.2	1	1	1
XP_004005960.1	PREDICTED: coiled-coil-helix-coiled-coil-helix domain-containing protein 5 isoform X2 [Ovis aries]	---	12.431	15.929	12.7	1	1	1	0.799	1.096	0.743	1.475		1.075		1.372
XP_004005965.1	PREDICTED: LOW QUALITY PROTEIN: cytoplasmic protein NCK2 [Ovis aries]	---	38.785	38.916	12.8	4	6	4	1.118	0.885	1.235	0.717	0.281	0.905	0.24498	0.792	0.69324
XP_004005971.1	PREDICTED: sulfotransferase 1C4-like [Ovis aries]	---	34.706	10.512	4.7	2	2	2	1.023	1.284	0.903	1.422	0.028736	1.133	0.23922	1.255	0.077022
XP_004005974.1	PREDICTED: 39S ribosomal protein L19, mitochondrial [Ovis aries]	---	33.307	9.0039	3.8	1	1	1	0.974	1.14	0.906	1.258		1.075		1.17
XP_004005985.1	PREDICTED: polyribonucleotide nucleotidyltransferase 1, mitochondrial isoform X1 [Ovis aries]	---	85.989	68.86	9.6	6	7	6	0.89	1.101	0.89	1.237	0.0127415	1	0.86804	1.237	0.0144606
XP_004005991.1	PREDICTED: prolyl-tRNA synthetase associated domain-containing protein 1 [Ovis aries]	---	18.39	45.363	27.3	4	4	4	0.921	1.06	1.083	0.979	0.74498	0.85	0.022237	1.151	0.0071007
XP_004005993.2	PREDICTED: ubiquitin-40S ribosomal protein S27a [Ovis aries]	---	22.668	234.05	42.6	9	35	9	1.039	0.974	1.017	0.958	0.96048	1.022	0.95836	0.937	0.91412
XP_004006013.1	PREDICTED: protein phosphatase 1 regulatory subunit 21 isoform X2 [Ovis aries]	---	88.291	63.017	10.3	7	7	7	1.119	0.986	1.059	0.931	0.73978	1.057	0.7049	0.881	0.2828
XP_004006021.1	PREDICTED: multiple coagulation factor deficiency protein 2 isoform X1 [Ovis aries]	---	10.632	20.248	18.3	1	2	1	1.126	0.826	1.075	0.768		1.047		0.734
XP_004006023.1	PREDICTED: cysteine-rich PDZ-binding protein [Ovis aries]	---	11.216	6.1989	7.9	1	1	1
XP_004006028.1	PREDICTED: S1 RNA-binding domain-containing protein 1 isoform X2 [Ovis aries]	---	112.86	25.009	3.5	3	3	3	1.184	0.878	1.184	0.742	0.109056	1	0.94964	0.742	0.26702
XP_004006035.1	PREDICTED: protein phosphatase 1B isoform X1 [Ovis aries]	---	52.793	238.85	32.8	11	16	9	0.917	1.1	0.972	1.132	0.044921	0.943	0.83388	1.2	0.073862
XP_004006060.1	PREDICTED: aldose 1-epimerase isoform X1 [Ovis aries]	---	37.612	45.464	13.7	4	6	4	0.966	1.066	1.002	1.064	0.25638	0.964	0.94436	1.104	0.51434
XP_004006086.1	PREDICTED: protein YIPF4 [Ovis aries]	---	27.136	6.3123	3.7	1	1	1
XP_004006090.1	PREDICTED: spastin isoform X1 [Ovis aries]	---	67.196	6.1204	2	1	1	1
XP_004006092.1	PREDICTED: protein dpy-30 homolog [Ovis aries]	---	11.25	12.847	18.2	2	2	2	1.012	0.824	1.36	0.606		0.744		0.814
XP_004006095.1	PREDICTED: protein FAM136A isoform X2 [Ovis aries]	---	15.683	7.5877	7.2	1	2	1	1.07	0.949	1.151	0.825	0.23618	0.93	0.6157	0.887	0.040258
XP_004006107.1	PREDICTED: dysferlin isoform X11 [Ovis aries]	---	236.76	323.31	39.2	72	131	69	0.955	1.166	0.959	1.216	1.62448e-12	0.996	0.178416	1.221	1.62437e-12
XP_004006118.1	PREDICTED: sepiapterin reductase [Ovis aries]	---	28.731	162.58	46.8	11	17	11	1.016	0.939	0.907	1.035	0.57796	1.12	0.121176	0.924	0.047165
XP_004006121.1	PREDICTED: T-complex protein 1 subunit eta [Ovis aries]	---	59.442	323.31	47.1	22	34	22	1.054	1.035	1.097	0.943	0.031101	0.961	0.22448	0.982	0.3692
XP_004006137.3	PREDICTED: bifunctional methylenetetrahydrofolate dehydrogenase/cyclohydrolase, mitochondrial isoform X1 [Ovis aries]	---	37.769	34.588	11.4	3	3	3	0.98	0.963	1.143	0.843	0.2398	0.857	0.125381	0.983	0.83024
XP_004006147.3	PREDICTED: mannosyl-oligosaccharide glucosidase isoform X1 [Ovis aries]	---	85.01	55.515	9.4	7	8	7	1.136	0.893	1.087	0.822	0.032877	1.045	0.62014	0.786	0.024336
XP_004006148.1	PREDICTED: 39S ribosomal protein L53, mitochondrial [Ovis aries]	---	12.028	11.665	22.3	2	3	2	0.892	1.061	0.905	1.172	0.26374	0.986	0.91806	1.189	0.125283
XP_004006154.1	PREDICTED: ancient ubiquitous protein 1 isoform X2 [Ovis aries]	---	45.779	12.912	6.1	2	2	2	0.858	0.947	0.975	0.971		0.88		1.104
XP_004006156.1	PREDICTED: serine protease HTRA2, mitochondrial [Ovis aries]	---	48.952	11.741	4.4	2	2	2	0.984	1.029	1.122	0.917		0.877		1.046
XP_004006170.1	PREDICTED: 28S ribosomal protein S9, mitochondrial [Ovis aries]	---	45.237	56.933	13.9	5	6	5	0.904	1.148	1.056	1.087	0.21952	0.856	0.51956	1.27	0.194944
XP_004006178.1	PREDICTED: 60S ribosomal protein L31 [Ovis aries]	---	14.463	42.201	42.4	6	13	6	1.011	1.023	1.154	0.886	0.0069421	0.876	0.0164646	1.012	0.87824
XP_004006182.1	PREDICTED: phosducin-like protein 3 [Ovis aries]	---	27.582	61.206	24.6	6	10	6	0.958	1.081	1.041	1.038	0.80044	0.92	0.084043	1.128	0.090765
XP_004006199.1	PREDICTED: cytochrome c oxidase assembly factor 5 [Ovis aries]	---	8.4167	6.5973	20.3	1	1	1
XP_004006204.1	PREDICTED: cytochrome c oxidase subunit 5B, mitochondrial [Ovis aries]	---	13.76	69.319	41.9	7	16	7	0.789	1.364	0.708	1.927	1.117e-07	1.114	0.057703	1.729	1.9625e-09
XP_004006216.1	PREDICTED: probable cytosolic iron-sulfur protein assembly protein CIAO1 [Ovis aries]	---	37.84	59.899	15.6	4	7	4	1.221	0.897	1.153	0.778	0.0190844	1.059	0.126641	0.735	0.0050352
XP_004006240.1	PREDICTED: LOW QUALITY PROTEIN: zinc finger C3H1 domain-containing protein isoform X1 [Ovis aries]	---	225.65	15.91	1.4	3	3	3	0.724	0.898	1.457	0.616		0.497		1.24
XP_004006250.1	PREDICTED: KRR1 small subunit processome component homolog [Ovis aries]	---	43.55	10.535	3.7	1	1	1
XP_004006296.1	PREDICTED: plasma membrane calcium-transporting ATPase 1 isoform X2 [Ovis aries]	---	134.6	236.07	19.3	19	24	9	0.999	0.953	1.13	0.843	0.0101636	0.884	0.0109423	0.954	0.34692
XP_004006314.1	PREDICTED: methionine aminopeptidase 2 [Ovis aries]	---	52.831	79.203	22	7	9	7	0.995	1.039	1.026	1.013	0.51172	0.97	0.27308	1.044	0.4555
XP_004006322.1	PREDICTED: coatomer subunit zeta-1 isoform X2 [Ovis aries]	---	20.228	48.423	16.9	2	2	2	1.098	0.839	1.273	0.659	0.026523	0.863	0.3069	0.764	0.094358
XP_004006335.2	PREDICTED: calcium-binding and coiled-coil domain-containing protein 1 isoform X1 [Ovis aries]	---	79.739	38.988	10	6	6	6	0.89	1.067	1.18	0.904		0.754		1.199
XP_004006353.2	PREDICTED: UPF0160 protein MYG1, mitochondrial [Ovis aries]	---	46.735	34.13	9.7	3	3	3	0.947	1.09	1.057	1.031	0.29114	0.896	0.03218	1.151	0.0035395
XP_004006354.1	PREDICTED: prefoldin subunit 5 [Ovis aries]	---	17.385	95.037	42.2	6	10	6	1.054	1.01	1.061	0.952	0.112117	0.993	0.7928	0.958	0.132001
XP_004006363.1	PREDICTED: eukaryotic translation initiation factor 4B isoform X2 [Ovis aries]	---	68.828	189.25	28.2	12	19	12	1.084	0.875	1.123	0.779	0.0009817	0.965	0.189204	0.807	0.0078962
XP_004006365.1	PREDICTED: keratin, type I cytoskeletal 18 isoform X1 [Ovis aries]	---	44.85	6.6227	4	2	1	1	1.377	0.911	1.038	0.878		1.327		0.662
XP_004006403.1	PREDICTED: methyltransferase-like protein 7A isoform X1 [Ovis aries]	---	28.422	43.978	17.6	3	3	3	0.698	1.361	0.591	2.303	0.021404	1.181	0.33948	1.95	0.046658
XP_004006408.1	PREDICTED: LIM domain and actin-binding protein 1 isoform X4 [Ovis aries]	---	85.087	133.5	21.3	12	12	12	1.077	0.666	1.384	0.481	1.54761e-05	0.778	0.038942	0.618	0.00125804
XP_004006413.2	PREDICTED: glycerol-3-phosphate dehydrogenase [NAD(+)], cytoplasmic [Ovis aries]	---	48.359	256.67	46.7	19	49	15	0.352	0.742	0.368	2.016	2.0354e-06	0.957	0.83506	2.108	4.1438e-08
XP_004006425.1	PREDICTED: formin-like protein 3 isoform X5 [Ovis aries]	---	111.07	30.428	5	5	6	2	0.93	1.042	1.07	0.974		0.869		1.12
XP_004006436.1	PREDICTED: peptidyl-prolyl cis-trans isomerase FKBP11 [Ovis aries]	---	22.294	39.605	23.4	4	9	4	1.213	0.95	0.993	0.957	0.2982	1.222	0.2049	0.783	0.040523
XP_004006448.1	PREDICTED: cyclin-T1 isoform X1 [Ovis aries]	---	81.123	23.615	6.3	4	4	4	1.17	0.927	1.104	0.84		1.06		0.792
XP_004006455.1	PREDICTED: LOW QUALITY PROTEIN: ATP-dependent 6-phosphofructokinase, muscle type isoform X1 [Ovis aries]	---	93.249	323.31	31.9	26	87	23	0.75	1.217	0.572	2.128	1e-32	1.311	6.7947e-09	1.623	1.11022e-16
XP_004006493.1	PREDICTED: contactin-1 isoform X1 [Ovis aries]	---	113.38	10.673	1.8	2	2	2	0.797	0.952	1.299	0.733	0.43082	0.614	0.3524	1.194	0.5562
XP_004006518.1	PREDICTED: T-complex protein 1 subunit beta isoform X1 [Ovis aries]	---	57.519	323.31	48.4	22	51	22	1.042	0.991	1.168	0.848	6.2659e-05	0.892	0.049441	0.951	0.0058185
XP_004006525.1	PREDICTED: carboxypeptidase M [Ovis aries]	---	50.322	11.176	3.8	2	2	2	1.155	0.911	1.173	0.777		0.985		0.789
XP_004006526.1	PREDICTED: C-Myc-binding protein [Ovis aries]	---	11.997	27.865	33	3	4	3
XP_004006537.1	PREDICTED: cullin-associated NEDD8-dissociated protein 1 [Ovis aries]	---	136.39	323.31	25.6	28	44	26	1.11	0.964	1.052	0.916	0.00032116	1.055	0.128959	0.868	3.9096e-06
XP_004006540.1	PREDICTED: protein LLP homolog [Ovis aries]	---	15.074	18.33	19.7	2	2	2	0.998	0.967	1.137	0.85	0.137145	0.878	0.097503	0.969	0.70334
XP_004006544.1	PREDICTED: N-acetylglucosamine-6-sulfatase [Ovis aries]	---	61.931	57.995	14.3	7	9	7	1.254	0.91	1.087	0.837	0.046095	1.154	0.150422	0.726	0.0022161
XP_004006549.1	PREDICTED: UPF0536 protein C12orf66 homolog [Ovis aries]	---	50.294	6.5889	2.5	1	2	1	0.875	1.156	0.875	1.321	0.010424	1	0.99586	1.321	0.0086165
XP_004006556.1	PREDICTED: ubiquitin carboxyl-terminal hydrolase 15 isoform X1 [Ovis aries]	---	112.51	88.814	12	12	12	1	0.917	1.122	1.028	1.091		0.892		1.224
XP_004006563.1	PREDICTED: elongation factor Ts, mitochondrial [Ovis aries]	---	36.647	53.625	13	4	6	4	0.905	1.126	0.92	1.224	0.05216	0.984	0.84162	1.244	0.0064178
XP_004006585.1	PREDICTED: dynactin subunit 2 isoform X4 [Ovis aries]	---	44.335	259.04	44.9	15	23	15	1.082	0.896	1.162	0.771	0.0162424	0.931	0.3289	0.828	0.034996
XP_004006600.1	PREDICTED: SH3 and cysteine-rich domain-containing protein 3 isoform X1 [Ovis aries]	---	41.356	120.74	21.8	9	9	9	0.817	1.24	0.698	1.777	4.4761e-05	1.17	0.084038	1.518	0.00044119
XP_004006604.1	PREDICTED: signal transducer and activator of transcription 6 isoform X1 [Ovis aries]	---	94.241	19.594	3.7	4	4	3	1.053	0.962	0.952	1.011	0.91856	1.106	0.22038	0.914	0.29394
XP_004006621.1	PREDICTED: ATP synthase subunit beta, mitochondrial [Ovis aries]	---	56.208	323.31	50.6	22	91	22	0.795	1.229	0.7	1.756	1e-32	1.136	0.0040784	1.546	1e-32
XP_004006629.1	PREDICTED: signal transducer and activator of transcription 2 isoform X2 [Ovis aries]	---	97.107	15.466	2.1	2	3	2	1.085	0.895	1.18	0.758		0.919		0.825
XP_004006632.1	PREDICTED: protein canopy homolog 2 [Ovis aries]	---	20.638	89.859	19.8	3	4	3	1.087	0.907	0.998	0.909	0.40482	1.089	0.6208	0.834	0.32602
XP_004006633.1	PREDICTED: citrate synthase, mitochondrial [Ovis aries]	---	51.774	159.47	27.3	13	35	13	0.673	1.152	0.635	1.814	1.37668e-14	1.06	0.075419	1.712	1.88738e-15
XP_004006639.1	PREDICTED: myosin light polypeptide 6 isoform X2 [Ovis aries]	---	16.93	86.88	52.3	8	20	8	1.252	0.899	1.005	0.895	0.08056	1.246	4.0103e-06	0.718	1.5585e-09
XP_004006643.1	PREDICTED: LOW QUALITY PROTEIN: extended synaptotagmin-1 [Ovis aries]	---	123.29	274.51	19.4	19	28	19	1.169	0.804	1.21	0.664	7.7696e-07	0.966	0.187325	0.688	7.5428e-05
XP_004006644.1	PREDICTED: proliferation-associated protein 2G4 [Ovis aries]	---	43.83	188.73	40.9	15	28	15	1.028	1.007	1.055	0.955	0.062858	0.974	0.43388	0.98	0.29426
XP_004006678.1	PREDICTED: leukotriene A-4 hydrolase isoform X2 [Ovis aries]	---	69.249	226.53	33.1	17	26	17	0.903	1.034	0.876	1.18	6.7306e-07	1.031	0.69354	1.145	4.0631e-08
XP_004006684.1	PREDICTED: inhibitor of nuclear factor kappa-B kinase-interacting protein isoform X1 [Ovis aries]	---	42.866	108.61	31.4	12	16	12	1.198	0.844	1.19	0.709	3.1452e-09	1.007	0.67772	0.705	3.0861e-08
XP_004006699.1	PREDICTED: SCY1-like protein 2 isoform X3 [Ovis aries]	---	103.18	79.708	7.1	5	5	5	1.027	0.948	1.119	0.847	0.074883	0.918	0.2192	0.923	0.27586
XP_004006738.1	PREDICTED: mitochondrial 10-formyltetrahydrofolate dehydrogenase [Ovis aries]	---	101.77	115.87	15.5	14	16	14	1.024	1.162	0.973	1.194	0.0037623	1.052	0.43012	1.135	0.0115783
XP_004006741.1	PREDICTED: cytoskeleton-associated protein 4 [Ovis aries]	---	64.85	323.31	58	34	72	34	1.175	0.77	1.268	0.607	1.62448e-12	0.927	0.73372	0.655	1e-32
XP_004006750.1	PREDICTED: transmembrane protein 263 [Ovis aries]	---	11.593	58.077	65.2	5	9	5	1.13	0.862	1.142	0.755	0.0020187	0.989	0.65764	0.763	0.00804
XP_004006752.1	PREDICTED: periodic tryptophan protein 1 homolog [Ovis aries]	---	55.823	23.664	6.4	2	2	2	1.003	0.995	0.865	1.15		1.16		0.992
XP_004006754.1	PREDICTED: tRNA-splicing ligase RtcB homolog [Ovis aries]	---	55.226	205.32	36.6	15	29	15	1.069	0.948	1.085	0.874	0.021844	0.985	0.92832	0.887	0.0175596
XP_004006770.1	PREDICTED: eukaryotic translation initiation factor 3 subunit D isoform X3 [Ovis aries]	---	63.93	143.8	15.3	8	13	8	1.077	1.028	1.026	1.002	0.41392	1.05	0.39344	0.955	0.081281
XP_004006815.1	PREDICTED: mediator of RNA polymerase II transcription subunit 21 isoform X1 [Ovis aries]	---	15.521	6.5162	9.7	1	1	1
XP_004006823.1	PREDICTED: GTPase KRas isoform X2 [Ovis aries]	---	21.438	22.343	31.4	5	8	3	1.038	0.829	1.116	0.743	0.144663	0.93	0.67224	0.799	0.078296
XP_004006841.3	PREDICTED: L-lactate dehydrogenase B chain [Ovis aries]	---	36.481	132.47	41	13	50	9	0.801	1.384	0.893	1.55	1.62592e-12	0.897	0.0050779	1.728	1e-32
XP_004006845.1	PREDICTED: vesicle transport protein GOT1B [Ovis aries]	---	15.294	11.381	12.3	2	2	2	1.107	0.967	1.086	0.89		1.019		0.874
XP_004006869.2	PREDICTED: deoxyribose-phosphate aldolase [Ovis aries]	---	38.388	29.728	11.4	4	4	4	1.137	1.068	0.874	1.222		1.301		0.939
XP_004006878.1	PREDICTED: rho GDP-dissociation inhibitor 2 isoform X2 [Ovis aries]	---	22.806	20.958	17.5	2	2	2	0.828	1.249	0.827	1.51		1.001		1.508
XP_004006882.1	PREDICTED: matrix Gla protein [Ovis aries]	---	12.231	10.793	10.7	1	1	1
XP_004006893.1	PREDICTED: heme-binding protein 1 isoform X1 [Ovis aries]	---	21.186	80.423	51.3	7	9	7	1.134	1.005	1.067	0.942	0.56432	1.063	0.51802	0.886	0.89118
XP_004006897.1	PREDICTED: probable ATP-dependent RNA helicase DDX47 [Ovis aries]	---	50.88	27.509	8.3	3	3	3	1.031	0.858	1.022	0.84		1.009		0.832
XP_004006899.1	PREDICTED: cyclin-dependent kinase inhibitor 1B [Ovis aries]	---	22.152	48.67	33.8	5	5	5	0.829	1.257	0.915	1.374	0.190936	0.906	0.47448	1.516	0.055576
XP_004006944.1	PREDICTED: adaptin ear-binding coat-associated protein 1 [Ovis aries]	---	29.482	12.869	6.9	2	3	2	1.195	0.751	1.272	0.59		0.939		0.628
XP_004006946.1	PREDICTED: cation-dependent mannose-6-phosphate receptor isoform X1 [Ovis aries]	---	31.267	71.197	7.9	2	2	2
XP_004006967.1	PREDICTED: lysophospholipid acyltransferase 5 isoform X1 [Ovis aries]	---	55.71	26.66	5.8	3	3	3	0.77	1.265	0.745	1.698	0.0053797	1.034	0.84008	1.643	0.00195768
XP_004006968.2	PREDICTED: ribosomal RNA small subunit methyltransferase NEP1 isoform X2 [Ovis aries]	---	34.461	14.969	7.4	2	2	2	1.064	0.811	1.17	0.693		0.909		0.762
XP_004006970.1	PREDICTED: LOW QUALITY PROTEIN: protein C10 [Ovis aries]	---	12.597	19.175	18.2	2	2	2	1.197	0.943	1.102	0.856		1.086		0.788
XP_004006973.1	PREDICTED: LOW QUALITY PROTEIN: ubiquitin carboxyl-terminal hydrolase 5 isoform X1 [Ovis aries]	---	92.929	281.11	30.4	19	30	19	0.978	1.028	1.03	0.998	0.26956	0.95	0.8726	1.051	0.088599
XP_004006984.1	PREDICTED: probable 28S rRNA (cytosine(4447)-C(5))-methyltransferase isoform X2 [Ovis aries]	---	90.018	39.209	7.4	5	5	5	0.851	1.147	0.914	1.255		0.931		1.348
XP_004006995.1	PREDICTED: NADH dehydrogenase [ubiquinone] 1 alpha subcomplex subunit 9, mitochondrial [Ovis aries]	---	42.96	88.853	28.7	10	19	10	0.798	1.307	0.679	1.925	3.582e-09	1.175	0.084221	1.638	4.0817e-08
XP_004007007.3	PREDICTED: nuclear receptor-interacting protein 2 [Ovis aries]	---	35.596	26.43	8.6	2	3	2	1.123	1.148	1.095	1.048	0.63582	1.026	0.34678	1.022	0.83884
XP_004007021.1	PREDICTED: V-type proton ATPase subunit E 1 [Ovis aries]	---	26.125	91.918	24.3	5	6	5	1.083	0.949	1.07	0.887	0.39454	1.012	0.72102	0.876	0.31242
XP_004007024.1	PREDICTED: cdc42 effector protein 1 [Ovis aries]	---	32.664	31.477	14.4	4	4	4
XP_004007025.1	PREDICTED: ADP-ribosylation factor-binding protein GGA1 isoform X1 [Ovis aries]	---	60.689	59.431	12.8	8	10	7	1.084	0.982	1.047	0.938		1.035		0.906
XP_004007026.1	PREDICTED: LOW QUALITY PROTEIN: SH3 domain-binding protein 1 [Ovis aries]	---	75.31	59.005	6	3	3	3	0.864	0.899	1.125	0.799	0.155321	0.768	0.28768	1.041	0.82724
XP_004007027.1	PREDICTED: pyridoxal phosphate phosphatase [Ovis aries]	---	31.778	34.49	12.8	3	4	3	0.868	1.131	0.928	1.219		0.935		1.303
XP_004007029.1	PREDICTED: histone H1.0 [Ovis aries]	---	20.981	70.413	27.3	6	12	6	0.667	1.265	0.982	1.288	0.0046596	0.679	0.0048987	1.897	5.0022e-10
XP_004007030.1	PREDICTED: 2-amino-3-ketobutyrate coenzyme A ligase, mitochondrial [Ovis aries]	---	44.944	7.5046	2.6	1	2	1	0.865	1.256	0.762	1.648		1.135		1.452
XP_004007031.1	PREDICTED: eukaryotic translation initiation factor 3 subunit L [Ovis aries]	---	66.756	167.03	30.9	16	27	16	0.971	1.009	1.056	0.955	0.057662	0.92	0.0117979	1.039	0.42556
XP_004007043.1	PREDICTED: mitochondrial import receptor subunit TOM22 homolog [Ovis aries]	---	14.88	24.78	17.2	2	3	2	1.013	1.065	0.957	1.113	0.5188	1.059	0.68852	1.051	0.50178
XP_004007048.1	PREDICTED: 60S ribosomal protein L3 isoform X1 [Ovis aries]	---	46.051	124.34	34.2	15	29	13	1.144	0.694	1.294	0.536	8.181e-08	0.884	0.027442	0.607	2.4123e-06
XP_004007049.1	PREDICTED: LOW QUALITY PROTEIN: mitochondrial dynamics protein MID51 isoform X1 [Ovis aries]	---	50.59	6.1801	2.2	1	1	1	0.976	1.006	1.016	0.99		0.961		1.031
XP_004007053.1	PREDICTED: adenylosuccinate lyase isoform X1 [Ovis aries]	---	55.438	124.61	17.8	7	14	7	0.788	1.18	0.765	1.542	4.9756e-09	1.03	0.74398	1.497	1.1235e-09
XP_004007058.1	PREDICTED: E3 ubiquitin-protein ligase RBX1 isoform X1 [Ovis aries]	---	12.274	14.349	13	2	2	2	1.061	0.96	0.92	1.043	0.42584	1.153	0.36826	0.905	0.48856
XP_004007059.1	PREDICTED: LOW QUALITY PROTEIN: histone acetyltransferase p300 [Ovis aries]	---	264.86	24.808	1.7	4	4	2	1.128	0.828	1.13	0.733		0.998		0.734
XP_004007062.1	PREDICTED: PHD finger-like domain-containing protein 5A [Ovis aries]	---	12.405	40.178	27.3	3	7	3	1.338	0.731	1.235	0.592	0.0026559	1.083	0.3351	0.546	0.0027603
XP_004007068.1	PREDICTED: NHP2-like protein 1 [Ovis aries]	---	14.201	46.769	18.8	2	4	2	1.039	0.997	1.01	0.987	0.91508	1.029	0.8105	0.96	0.71454
XP_004007073.1	PREDICTED: NADH dehydrogenase [ubiquinone] 1 alpha subcomplex subunit 6 isoform X1 [Ovis aries]	---	15.025	34.018	36.7	5	11	5	2.075	0.627	0.439	1.428	0.12604	4.727	0.053435	0.302	0.088184
XP_004007079.1	PREDICTED: ADP-ribosylation factor GTPase-activating protein 3 [Ovis aries]	---	56.868	38.426	6	3	3	3	1.104	0.893	1.164	0.767	0.0076837	0.948	0.25322	0.809	0.030036
XP_004007089.1	PREDICTED: sorting and assembly machinery component 50 homolog isoform X1 [Ovis aries]	---	51.896	77.429	17.9	8	11	8	0.808	1.176	0.808	1.455	0.027701	1	0.97098	1.455	0.022598
XP_004007090.2	PREDICTED: beta-parvin isoform X3 [Ovis aries]	---	39.95	13.341	11.1	3	4	2	0.702	1.358	0.676	2.009		1.038		1.934
XP_004007117.1	PREDICTED: TNF receptor-associated factor 2-like [Ovis aries]	---	23.994	18.777	13.5	3	4	3	1.024	0.977	1.017	0.961	0.82984	1.007	0.85636	0.954	0.97406
XP_004007174.1	PREDICTED: hamartin isoform X1 [Ovis aries]	---	130.65	58.648	4.7	5	6	5	1.122	0.887	1.245	0.712	0.035145	0.901	0.44782	0.791	0.187183
XP_004007196.2	PREDICTED: LOW QUALITY PROTEIN: torsin-1A isoform X1 [Ovis aries]	---	40.552	13.554	5.5	2	2	2	1.047	0.859	1.113	0.772	0.0167154	0.941	0.3735	0.82	0.058042
XP_004007304.3	PREDICTED: succinyl-CoA ligase [ADP/GDP-forming] subunit alpha, mitochondrial isoform X1 [Ovis aries]	---	20.375	55.039	19.5	3	9	3	0.781	1.114	0.752	1.481	0.0031026	1.039	0.3603	1.426	0.0155399
XP_004007359.2	PREDICTED: SET and MYND domain-containing protein 5 isoform X1 [Ovis aries]	---	51.288	11.701	3.2	2	3	2	0.948	1.058	1.005	1.053	0.60442	0.943	0.648	1.116	0.9057
XP_004007591.2	PREDICTED: sarcospan isoform X1 [Ovis aries]	---	21.712	20.826	6.6	1	4	1	0.8	1.393	0.814	1.711	0.106405	0.983	0.98532	1.741	0.117155
XP_004007704.1	PREDICTED: ataxin-10 isoform X1 [Ovis aries]	---	50.576	88.399	13.7	6	10	6	1.019	0.922	1.265	0.729	0.0027436	0.806	0.00167875	0.905	0.32504
XP_004007733.2	PREDICTED: LOW QUALITY PROTEIN: lipase maturation factor 2 isoform X1, partial [Ovis aries]	---	70.37	30.23	5.9	3	5	3	1.679	0.774	1.06	0.73		1.584		0.461
XP_004007775.1	PREDICTED: collagen alpha-2(I) chain isoform X1 [Ovis aries]	---	128.97	273.74	18.5	23	37	23	1.215	0.925	1.083	0.854	0.0021554	1.122	0.0128441	0.761	3.5738e-05
XP_004007784.1	PREDICTED: serum paraoxonase/arylesterase 1 [Ovis aries]	---	39.894	6.366	2.8	1	1	1
XP_004007785.1	PREDICTED: serum paraoxonase/lactonase 3 [Ovis aries]	---	39.706	40.601	14.7	4	6	4	0.74	1.229	0.595	2.066	0.042616	1.244	0.286	1.661	0.0033368
XP_004007787.1	PREDICTED: pyruvate dehydrogenase kinase, isozyme 4 [Ovis aries]	---	46.21	25.565	10.1	4	6	4	0.486	0.524	0.67	0.782		0.725		1.078
XP_004007802.1	PREDICTED: cytochrome c oxidase subunit NDUFA4 [Ovis aries]	---	9.3547	138.92	56.1	6	9	6	0.876	1.41	0.72	1.958	1.7111e-07	1.217	0.072377	1.61	3.9002e-05
XP_004007805.1	PREDICTED: adseverin [Ovis aries]	---	80.588	88.825	12	8	8	8	1.071	1.246	0.848	1.469	0.037084	1.263	0.23366	1.163	0.159183
XP_004007815.1	PREDICTED: LOW QUALITY PROTEIN: homeobox protein MOX-2 [Ovis aries]	---	30.507	13.154	7.7	2	2	2	1.414	0.753	1.255	0.6		1.127		0.533
XP_004007818.1	PREDICTED: ankyrin repeat and MYND domain-containing protein 2 [Ovis aries]	---	49.46	44.662	15.6	7	7	7	1.071	0.925	1.112	0.832	0.00126333	0.963	0.25232	0.864	0.04312
XP_004007820.1	PREDICTED: tetraspanin-13 [Ovis aries]	---	22.218	11.326	7.4	2	2	2	0.94	1.173	0.938	1.251	0.154361	1.002	0.98538	1.248	0.145199
XP_004007866.1	PREDICTED: tyrosine-protein phosphatase non-receptor type 12 isoform X1 [Ovis aries]	---	88.139	57.27	10	7	7	7	1.126	0.941	1.144	0.823	0.092296	0.984	0.92252	0.836	0.043502
XP_004007871.1	PREDICTED: leucine-rich repeat-containing protein 17 [Ovis aries]	---	51.925	15.644	2.5	1	1	1
XP_004007875.1	PREDICTED: mitochondrial-processing peptidase subunit beta [Ovis aries]	---	54.359	42.773	9.8	5	5	4	0.92	1.101	0.845	1.303	0.069919	1.089	0.47078	1.197	0.25098
XP_004007876.1	PREDICTED: 26S protease regulatory subunit 7 [Ovis aries]	---	48.633	267.35	61.4	25	37	25	0.984	1.02	1.059	0.963	0.185305	0.929	0.01064	1.037	0.190301
XP_004007891.1	PREDICTED: nicotinamide phosphoribosyltransferase isoform X1 [Ovis aries]	---	55.414	42.501	12.6	7	7	7	0.836	0.899	0.819	1.098	0.56882	1.021	0.68104	1.075	0.22142
XP_004007902.1	PREDICTED: dihydrolipoyl dehydrogenase, mitochondrial [Ovis aries]	---	54.169	85.69	22	10	18	10	0.678	1.206	0.618	1.951	2.9692e-06	1.097	0.16086	1.779	4.801e-06
XP_004007919.1	PREDICTED: F-actin-capping protein subunit alpha-2 isoform X1 [Ovis aries]	---	34.198	60.628	27.4	5	5	4	0.936	0.98	1.083	0.905		0.864		1.047
XP_004007947.1	PREDICTED: septin-7 isoform X1 [Ovis aries]	---	50.679	314.59	43.5	23	49	1
XP_004007976.1	PREDICTED: glycine--tRNA ligase [Ovis aries]	---	83.129	118.83	22.2	15	17	15	0.997	1.016	0.967	1.051	0.067718	1.031	0.21666	1.019	0.74522
XP_004007978.1	PREDICTED: LOW QUALITY PROTEIN: gamma-glutamylcyclotransferase [Ovis aries]	---	20.531	18.744	12.4	3	4	3	1.023	1.074	0.894	1.201	0.046743	1.144	0.057998	1.05	0.39416
XP_004008023.1	PREDICTED: protein TBRG4 isoform X2 [Ovis aries]	---	71.637	18.632	4.3	3	3	3	0.975	1.173	0.983	1.193	0.19706	0.992	0.97046	1.203	0.023417
XP_004008027.1	PREDICTED: 2-oxoglutarate dehydrogenase, mitochondrial isoform X3 [Ovis aries]	---	115.96	323.31	38.9	39	62	1	0.741	1.127	0.743	1.517	0.097662	0.997	0.96916	1.521	0.0100847
XP_004008034.1	PREDICTED: synaptobrevin homolog YKT6 [Ovis aries]	---	22.436	102.3	48	8	12	8	1.054	0.98	1	0.98	0.51548	1.054	0.7496	0.93	0.29598
XP_004008038.1	PREDICTED: DNA polymerase delta subunit 2 [Ovis aries]	---	51.04	7.1694	2.6	1	1	1	1.022	1.066	1.072	0.994		0.953		1.043
XP_004008040.1	PREDICTED: biliverdin reductase A [Ovis aries]	---	33.612	147.54	28.7	8	15	8	0.953	1.125	1.02	1.103	0.0044233	0.934	0.026763	1.18	0.00032084
XP_004008046.1	PREDICTED: proteasome subunit alpha type-2 [Ovis aries]	---	25.898	86.723	35	7	8	7	0.926	0.987	0.918	1.075	0.35102	1.009	0.31288	1.066	0.86246
XP_004008051.1	PREDICTED: ras-related protein Ral-A isoform X1 [Ovis aries]	---	23.54	70.952	27.2	7	14	5	1.155	0.85	1.167	0.728	0.00024367	0.99	0.9133	0.736	0.00158234
XP_004008057.1	PREDICTED: LSM8 homolog, U6 small nuclear RNA associated [Ovis aries]	---	10.403	6.5639	10.4	1	1	1
XP_004008084.1	PREDICTED: GRIP and coiled-coil domain-containing protein 1 [Ovis aries]	---	87.404	20.96	3.2	2	2	2	1.009	0.951	1.206	0.789	0.047224	0.837	0.069924	0.943	0.29446
XP_004008094.1	PREDICTED: calumenin isoform X2 [Ovis aries]	---	37.086	18.859	44.1	13	28	1	1.059	0.926	1.351	0.685		0.784		0.874
XP_004008098.1	PREDICTED: V-type proton ATPase subunit F [Ovis aries]	---	13.398	16.171	16.8	2	2	2	1.143	0.846	1.125	0.752	0.069444	1.016	0.91096	0.74	0.077883
XP_004008099.1	PREDICTED: transportin-3 isoform X1 [Ovis aries]	---	104.08	52.836	7.7	6	6	6	0.967	1.025	1.044	0.982	0.83438	0.926	0.82524	1.06	0.93004
XP_004008106.1	PREDICTED: ubiquitin-conjugating enzyme E2 H isoform X1 [Ovis aries]	---	20.655	50.449	31.1	5	8	5	1.276	0.818	1.225	0.668	0.136041	1.042	0.87228	0.641	0.11532
XP_004008117.1	PREDICTED: centrosomal protein of 41 kDa isoform X2 [Ovis aries]	---	41.438	58.862	20.1	6	6	6	1.056	0.827	1.126	0.734	0.033424	0.938	0.67192	0.783	0.23098
XP_004008126.1	PREDICTED: aldose reductase [Ovis aries]	---	35.915	223.9	50.3	15	34	15	0.992	1.094	0.947	1.155	0.00033707	1.048	0.0060414	1.103	0.76674
XP_004008137.1	PREDICTED: nuclear pore complex protein Nup205 [Ovis aries]	---	227.6	49.377	3.1	6	8	6	1.112	0.905	1.271	0.712	0.0184814	0.875	0.0123551	0.814	0.104977
XP_004008140.1	PREDICTED: myotrophin [Ovis aries]	---	12.889	52.767	28	3	3	3	0.964	1.005	1.032	0.974		0.934		1.043
XP_004008142.1	PREDICTED: pleiotrophin isoform X3 [Ovis aries]	---	18.874	31.442	19.6	2	4	2	1.042	0.949	1.178	0.806	0.028524	0.885	0.062561	0.911	0.146397
XP_004008151.2	PREDICTED: putative RNA-binding protein Luc7-like 2 isoform X2 [Ovis aries]	---	46.522	105.99	32.4	11	15	6	1.112	1.035	1.026	1.009	0.6027	1.084	0.6311	0.931	0.31338
XP_004008154.1	PREDICTED: UPF0562 protein C7orf55 homolog [Ovis aries]	---	12.852	10.302	10.6	1	1	1
XP_004008158.1	PREDICTED: uncharacterized aarF domain-containing protein kinase 2 [Ovis aries]	---	69.417	6.2252	2.9	1	3	1	0.787	1.121	0.813	1.379	0.163999	0.968	0.83182	1.424	0.07682
XP_004008159.1	PREDICTED: NADH dehydrogenase [ubiquinone] 1 beta subcomplex subunit 2, mitochondrial [Ovis aries]	---	12.211	7.257	9.3	1	2	1	0.978	1.274	0.856	1.488	0.061041	1.143	0.31468	1.303	0.141077
XP_004008238.1	PREDICTED: ubiquitin-protein ligase E3C isoform X1 [Ovis aries]	---	123.24	30.632	5.7	4	4	4	0.926	0.952	1.108	0.859	0.26064	0.836	0.106157	1.028	0.83824
XP_004008297.1	PREDICTED: 3-hydroxyisobutyrate dehydrogenase, mitochondrial isoform X1 [Ovis aries]	---	43.354	131.57	28	8	12	8	0.823	1.116	0.686	1.627	0.020778	1.2	0.098859	1.356	0.104379
XP_004008309.2	PREDICTED: LOW QUALITY PROTEIN: transcriptional activator protein Pur-beta [Ovis aries]	---	34.025	85.038	25.5	7	10	7	1.147	0.865	1.193	0.725	9.6867e-09	0.961	0.20626	0.754	0.012504
XP_004008376.3	PREDICTED: LOW QUALITY PROTEIN: zyxin isoform X1 [Ovis aries]	---	52.573	136.28	29.7	12	19	12	1.077	0.809	1.185	0.683	1.6497e-07	0.909	0.27916	0.751	2.4471e-05
XP_004008428.3	PREDICTED: glutamine--fructose-6-phosphate aminotransferase [isomerizing] 2 [Ovis aries]	---	77.108	28.913	14.1	8	10	4	1.132	0.932	1.222	0.763		0.926		0.823
XP_004008450.1	PREDICTED: NADH dehydrogenase [ubiquinone] 1 alpha subcomplex subunit 13 [Ovis aries]	---	16.745	57.52	43.1	6	12	6	0.808	1.278	0.707	1.808	1.4232e-06	1.143	0.37328	1.582	2.1614e-05
XP_004008458.2	PREDICTED: LOW QUALITY PROTEIN: armadillo repeat-containing protein 6 [Ovis aries]	---	48.872	69.871	24	9	12	9	1.163	0.892	1.215	0.734	0.42642	0.957	0.82486	0.767	0.61382
XP_004008462.1	PREDICTED: coatomer subunit epsilon isoform X1 [Ovis aries]	---	34.507	105.53	25.9	7	8	7	0.962	0.907	1.197	0.758	0.00175905	0.804	0.037221	0.943	0.050661
XP_004008466.1	PREDICTED: peptidyl-prolyl cis-trans isomerase FKBP8 isoform X1 [Ovis aries]	---	27.378	29.751	6.3	1	1	1	0.927	1.06	0.968	1.095		0.958		1.143
XP_004008470.1	PREDICTED: ras-related protein Rab-3A [Ovis aries]	---	24.934	11.356	6.8	1	2	1
XP_004008476.1	PREDICTED: 6-phosphogluconolactonase [Ovis aries]	---	27.572	56.539	24.8	6	8	6	1.058	1.082	0.976	1.109	0.00165757	1.084	0.025239	1.023	0.98332
XP_004008479.1	PREDICTED: LOW QUALITY PROTEIN: plasmalemma vesicle-associated protein [Ovis aries]	---	49.831	50.8	14.2	7	8	7	1.102	1.33	0.901	1.476	0.000197469	1.223	0.0056773	1.207	0.0091241
XP_004008492.1	PREDICTED: trimeric intracellular cation channel type A isoform X1 [Ovis aries]	---	33.284	19.877	11.7	3	5	3	0.821	1.217	0.738	1.649	0.0030003	1.112	0.90562	1.482	0.0103628
XP_004008502.1	PREDICTED: tropomyosin alpha-4 chain isoform X1 [Ovis aries]	---	32.751	24.948	33.1	15	7	3	1.243	0.788	1.341	0.588	0.025322	0.927	0.48294	0.634	0.0022191
XP_004008517.1	PREDICTED: NADH dehydrogenase [ubiquinone] 1 beta subcomplex subunit 7 [Ovis aries]	---	16.384	155.68	57.7	8	16	8	0.841	1.218	0.735	1.657	1.7652e-08	1.144	0.072218	1.448	3.2821e-06
XP_004008518.1	PREDICTED: dnaJ homolog subfamily B member 1 isoform X4 [Ovis aries]	---	38.217	66.7	33.2	10	14	9	1.099	0.892	1.145	0.779	0.0099212	0.96	0.69324	0.812	0.0168365
XP_004008527.1	PREDICTED: leydig cell tumor 10 kDa protein homolog [Ovis aries]	---	10.619	18.19	17.3	3	5	3	0.867	1.156	0.869	1.33	0.023457	0.998	0.8815	1.333	0.028979
XP_004008533.1	PREDICTED: calreticulin [Ovis aries]	---	48.058	252.97	44.4	18	54	18	1.113	0.823	1.224	0.672	1e-32	0.909	0.011123	0.739	5.6225e-10
XP_004008536.2	PREDICTED: phenylalanine--tRNA ligase alpha subunit [Ovis aries]	---	60.936	50.482	13.3	6	6	6	1.129	1.002	1.011	0.991	0.87548	1.117	0.39456	0.888	0.38738
XP_004008538.1	PREDICTED: deoxyribonuclease-2-alpha [Ovis aries]	---	41.19	10.484	4.6	2	2	2	1.033	0.854	1.151	0.742		0.897		0.827
XP_004008541.1	PREDICTED: ATPase ASNA1 [Ovis aries]	---	38.808	97.64	23	6	11	6	1.003	1.032	0.995	1.037	0.29788	1.008	0.82256	1.029	0.53786
XP_004008545.1	PREDICTED: deoxyhypusine synthase [Ovis aries]	---	40.953	13.613	8.1	2	2	2
XP_004008556.2	PREDICTED: peptidyl-prolyl cis-trans isomerase NIMA-interacting 1 isoform X1 [Ovis aries]	---	18.273	82.909	21.5	2	4	2	1.017	0.866	1.212	0.715	0.074745	0.839	0.125021	0.852	0.78838
XP_004008560.1	PREDICTED: eukaryotic translation initiation factor 3 subunit G [Ovis aries]	---	35.611	70.551	22.2	9	12	9	0.97	1.02	1.054	0.968	0.29818	0.92	0.058423	1.052	0.29388
XP_004008567.1	PREDICTED: hsp90 co-chaperone Cdc37 [Ovis aries]	---	44.58	178.31	30.5	11	24	11	1.045	1.01	1.042	0.969	0.94562	1.003	0.9741	0.967	0.9781
XP_004008572.1	PREDICTED: choline transporter-like protein 2 isoform X1 [Ovis aries]	---	79.859	37.941	7.2	6	8	2	0.921	1.094	0.754	1.451	0.0080383	1.221	0.185579	1.188	0.2123
XP_004008584.1	PREDICTED: ras-related protein Rab-3D isoform X2 [Ovis aries]	---	24.387	14.084	9.6	2	2	2
XP_004008604.1	PREDICTED: pre-mRNA-splicing factor SYF1 [Ovis aries]	---	99.873	18.31	3	2	2	2	0.924	1.056	0.932	1.133		0.991		1.143
XP_004008614.1	PREDICTED: NADH dehydrogenase [ubiquinone] 1 alpha subcomplex subunit 7 [Ovis aries]	---	12.511	57.506	55.8	8	13	8	0.749	1.287	0.736	1.749	3.6959e-05	1.018	0.2857	1.718	0.00020018
XP_004008616.1	PREDICTED: ras-related protein Rab-11B [Ovis aries]	---	24.488	77.396	44	9	15	9	1.06	0.942	1.097	0.859	0.190464	0.966	0.2859	0.889	0.050823
XP_004008618.1	PREDICTED: heterogeneous nuclear ribonucleoprotein M isoform X12 [Ovis aries]	---	73.574	323.31	50.9	34	64	2	1.077	0.772	1.201	0.643	0.054515	0.897	0.120139	0.717	0.083698
XP_004008624.1	PREDICTED: general transcription factor IIF subunit 1 [Ovis aries]	---	58.278	11.711	3.5	2	2	2	1.014	0.745	1.148	0.649	0.0069237	0.883	0.32692	0.735	0.08744
XP_004008625.1	PREDICTED: ATP-dependent Clp protease proteolytic subunit, mitochondrial [Ovis aries]	---	29.693	45.274	22.1	5	5	5	1.082	1.055	0.915	1.153	0.0054793	1.183	0.0052426	0.975	0.84972
XP_004008629.1	PREDICTED: LOW QUALITY PROTEIN: ran-binding protein 3 isoform X1 [Ovis aries]	---	59.432	158.53	24.8	10	14	10	1.122	0.857	1.152	0.744	4.3586e-07	0.974	0.30876	0.764	4.4884e-07
XP_004008632.1	PREDICTED: NADH dehydrogenase [ubiquinone] 1 alpha subcomplex subunit 11 [Ovis aries]	---	14.727	41.824	36.2	3	4	3	0.972	1.154	0.778	1.483	0.154838	1.249	0.199276	1.187	0.34502
XP_004008634.1	PREDICTED: 60S ribosomal protein L36 isoform X1 [Ovis aries]	---	12.224	48.575	37.1	6	10	6	1.078	1.036	1.07	0.968	0.8513	1.007	0.5625	0.961	0.4392
XP_004008638.2	PREDICTED: LOW QUALITY PROTEIN: lon protease homolog, mitochondrial isoform X1 [Ovis aries]	---	106.19	142.99	18.1	17	25	17	0.875	1.206	0.805	1.498	4.7635e-09	1.087	0.35652	1.378	2.0958e-08
XP_004008652.1	PREDICTED: dual specificity mitogen-activated protein kinase kinase 2 isoform X1 [Ovis aries]	---	44.516	50.531	19.2	9	15	5	0.973	0.919	1.124	0.818	0.085777	0.866	0.145543	0.945	0.0039555
XP_004008659.1	PREDICTED: LOW QUALITY PROTEIN: cactin isoform X1 [Ovis aries]	---	87.797	6.6408	2.1	1	1	1
XP_004008666.1	PREDICTED: LOW QUALITY PROTEIN: deoxyhypusine hydroxylase [Ovis aries]	---	30.95	77.362	31.2	6	6	6	0.786	1.003	0.939	1.068	0.42644	0.837	0.38378	1.276	0.096783
XP_004008669.1	PREDICTED: nicalin isoform X1 [Ovis aries]	---	62.97	37.607	10.3	5	6	5	0.885	1.013	1.041	0.973		0.85		1.145
XP_004008686.1	PREDICTED: DNA repair protein RAD50 isoform X1 [Ovis aries]	---	153.67	64.893	6.2	8	10	8	1.01	0.891	1.156	0.771	0.00071853	0.874	0.028324	0.882	0.0153778
XP_004008689.2	PREDICTED: prolyl 4-hydroxylase subunit alpha-2 isoform X2 [Ovis aries]	---	60.643	76.759	10.5	5	7	5	1.196	0.691	1.285	0.538	4.0995e-07	0.931	0.048483	0.578	1.3623e-06
XP_004008702.1	PREDICTED: fibrillin-2 [Ovis aries]	---	314.56	323.31	25.1	61	86	57	1.181	0.745	1.313	0.567	1.62437e-12	0.899	0.0060027	0.631	1e-32
XP_004008706.1	PREDICTED: protein PRRC1 [Ovis aries]	---	46.396	29.055	7.2	3	5	3	1.252	0.852	1.23	0.693	0.056782	1.018	0.79528	0.681	0.082402
XP_004008711.1	PREDICTED: lamin-B1 [Ovis aries]	---	66.436	323.31	55.6	38	92	36	1.148	0.876	1.156	0.758	1e-32	0.993	0.52298	0.763	4.66294e-15
XP_004008713.1	PREDICTED: phosphorylated adapter RNA export protein [Ovis aries]	---	44.681	8.5619	2.8	1	1	1
XP_004008725.1	PREDICTED: peptidyl-prolyl cis-trans isomerase C [Ovis aries]	---	22.767	8.1991	12.7	3	9	1	1.076	0.972	1.214	0.801	0.129276	0.886	0.36744	0.903	0.48426
XP_004008734.2	PREDICTED: peroxisomal multifunctional enzyme type 2 isoform X1 [Ovis aries]	---	86.788	143.46	19.2	12	14	12	0.983	0.929	1.034	0.898	0.0191764	0.951	0.3704	0.945	0.28522
XP_004008742.1	PREDICTED: COMM domain-containing protein 10 isoform X1 [Ovis aries]	---	22.836	47.138	16.8	3	4	3	1.055	0.964	1.051	0.917	0.21828	1.004	0.92676	0.914	0.076678
XP_004008744.1	PREDICTED: nucleolar protein 16 [Ovis aries]	---	21.139	22.978	12.4	2	2	2	1.125	1.01	0.966	1.046		1.165		0.898
XP_004008745.1	PREDICTED: HIG1 domain family member 2A, mitochondrial [Ovis aries]	---	11.545	17.994	28.3	1	1	1	0.975	1.536	0.746	2.059		1.307		1.575
XP_004008746.1	PREDICTED: clathrin light chain B isoform X2 [Ovis aries]	---	23.089	58.742	37.6	9	10	9	1.069	1.044	1.069	0.977	0.26018	1	0.77682	0.977	0.404
XP_004008748.1	PREDICTED: FAS-associated factor 2 isoform X1 [Ovis aries]	---	52.636	61.863	18	5	6	5	1.309	0.896	1.104	0.812	0.050903	1.186	0.63468	0.684	0.027763
XP_004008763.1	PREDICTED: vesicular integral-membrane protein VIP36 isoform X2 [Ovis aries]	---	40.497	53.387	19.7	7	11	7	1.007	0.981	0.942	1.041	0.48254	1.069	0.31412	0.974	0.57452
XP_004008772.1	PREDICTED: transmembrane emp24 domain-containing protein 9 [Ovis aries]	---	27.199	84.389	29.4	6	10	4	1.12	0.895	1.113	0.804	0.004484	1.006	0.26578	0.799	0.021425
XP_004008774.1	PREDICTED: LOW QUALITY PROTEIN: H/ACA ribonucleoprotein complex subunit 2 isoform X1 [Ovis aries]	---	15.765	46.073	27.5	3	3	3
XP_004008775.1	PREDICTED: heterogeneous nuclear ribonucleoprotein A/B isoform X2 [Ovis aries]	---	30.623	105.38	27.7	7	16	7	1.07	0.888	1.146	0.775	0.000161972	0.934	0.186079	0.83	0.0067019
XP_004008810.1	PREDICTED: basigin [Ovis aries]	---	29.571	77.974	23.8	5	6	5	0.838	1.141	0.821	1.39	0.029384	1.021	0.96364	1.362	1.7312e-05
XP_004008817.1	PREDICTED: calponin-2 [Ovis aries]	---	33.451	27.169	16.5	5	7	4	0.991	0.687	1.432	0.48	0.033863	0.692	0.052123	0.693	0.091023
XP_004008824.1	PREDICTED: ATP synthase subunit delta, mitochondrial [Ovis aries]	---	17.566	46.161	13.7	2	4	2	0.65	1.347	0.555	2.427	0.054181	1.171	0.95296	2.072	0.00021798
XP_004008826.1	PREDICTED: PWWP domain-containing protein MUM1 isoform X2 [Ovis aries]	---	72.119	29.032	6.3	4	5	4	0.873	0.841	1.178	0.714	0.42596	0.741	0.48542	0.963	0.92162
XP_004008829.1	PREDICTED: UPF0449 protein C19orf25 homolog [Ovis aries]	---	12.779	14.117	19.5	2	2	2
XP_004008834.3	PREDICTED: secretory carrier-associated membrane protein 4 isoform X1 [Ovis aries]	---	41.391	13.467	5	2	2	2	0.99	1.401	1.053	1.33	0.58494	0.94	0.70778	1.415	0.50648
XP_004008838.1	PREDICTED: cytochrome b-c1 complex subunit 8 isoform X1 [Ovis aries]	---	9.7201	39.592	40.2	6	7	6	0.95	1.44	0.577	2.496	0.00078418	1.646	0.0070952	1.516	0.088063
XP_004008844.1	PREDICTED: heat shock 70 kDa protein 4 isoform X1 [Ovis aries]	---	94.442	323.31	48.5	39	81	37	0.986	1.026	1.098	0.934	0.024622	0.898	1.1808e-07	1.041	0.00184233
XP_004008854.1	PREDICTED: GTP-binding protein SAR1b isoform X1 [Ovis aries]	---	22.409	8.0468	16.2	3	5	1
XP_004008869.1	PREDICTED: myotilin isoform X1 [Ovis aries]	---	55.667	13.929	50.7	19	32	1	0.976	1.126	0.789	1.427		1.237		1.154
XP_004008879.3	PREDICTED: cell division cycle protein 23 homolog isoform X1 [Ovis aries]	---	68.753	12.466	2.8	2	2	2
XP_004008884.1	PREDICTED: 40S ribosomal protein S25 [Ovis aries]	---	13.742	33.104	34.4	5	9	5	1.121	0.97	1.127	0.861	3.7186e-06	0.995	0.23904	0.865	5.6585e-05
XP_004008889.1	PREDICTED: stress-70 protein, mitochondrial isoform X1 [Ovis aries]	---	73.707	323.31	48.9	35	82	34	0.886	1.193	0.811	1.471	1.62448e-12	1.092	1.92963e-05	1.347	2.39875e-12
XP_004008911.1	PREDICTED: prefoldin subunit 1 [Ovis aries]	---	14.223	41.885	30.3	5	10	5	1	1.002	1.03	0.973	0.49206	0.971	0.46958	1.002	0.77066
XP_004008914.2	PREDICTED: steroid receptor RNA activator 1 [Ovis aries]	---	24.885	46.51	22.1	4	5	4	1.13	1.025	0.993	1.032	0.86392	1.138	0.47798	0.907	0.41456
XP_004008917.1	PREDICTED: NADH dehydrogenase [ubiquinone] 1 alpha subcomplex subunit 2 isoform X1 [Ovis aries]	---	11.08	63.699	48.5	5	7	5	0.878	1.251	0.883	1.417	0.005856	0.994	0.57904	1.425	0.00031889
XP_004008921.1	PREDICTED: histidine--tRNA ligase, cytoplasmic isoform X2 [Ovis aries]	---	57.271	123.08	25.9	14	21	14	1.08	0.97	1.136	0.854	1.52087e-05	0.951	0.0089383	0.898	0.0095398
XP_004008929.1	PREDICTED: zinc finger matrin-type protein 2 [Ovis aries]	---	23.612	24.542	14.6	2	3	2	1.166	0.884	1.253	0.706		0.931		0.758
XP_004008942.1	PREDICTED: transcription initiation factor TFIID subunit 7 [Ovis aries]	---	40.215	24.367	9.5	3	3	3
XP_004008956.1	PREDICTED: glucosamine-6-phosphate isomerase 1 [Ovis aries]	---	32.557	220.99	53.3	11	20	8	1.041	0.969	0.947	1.023	0.80374	1.099	0.20362	0.931	0.168377
XP_004009003.1	PREDICTED: actin filament-associated protein 1-like 1 isoform X2 [Ovis aries]	---	85.887	17.506	3.4	2	3	2	1.044	1.312	0.942	1.393		1.108		1.257
XP_004009007.1	PREDICTED: casein kinase I isoform alpha isoform X7 [Ovis aries]	---	38.914	76.458	20.8	7	8	6	0.997	1.027	0.982	1.046	0.82668	1.015	0.64318	1.03	0.38932
XP_004009024.1	PREDICTED: 40S ribosomal protein S14 [Ovis aries]	---	16.273	166.52	39.1	7	14	7	1.124	0.93	1.176	0.791	0.000182723	0.956	0.47278	0.827	0.00020207
XP_004009029.1	PREDICTED: dynactin subunit 4 isoform X2 [Ovis aries]	---	52.392	74.46	21.5	6	7	6	1.146	0.849	1.136	0.747	5.0407e-07	1.009	0.55656	0.741	0.072722
XP_004009036.1	PREDICTED: annexin A6 isoform X1 [Ovis aries]	---	75.812	323.31	64.8	48	151	3	0.987	1.178	0.912	1.292	5.8629e-05	1.082	0.21186	1.194	0.00194318
XP_004009037.1	PREDICTED: ganglioside GM2 activator [Ovis aries]	---	20.974	8.4058	5.2	1	2	1	0.972	0.909	1.131	0.804	0.180703	0.859	0.27678	0.935	0.35528
XP_004009041.1	PREDICTED: ras GTPase-activating protein-binding protein 1 isoform X2 [Ovis aries]	---	52.095	177.37	25.6	9	13	8	0.923	1.112	0.859	1.295	0.0029636	1.075	0.11832	1.205	0.044296
XP_004009063.1	PREDICTED: LOW QUALITY PROTEIN: T-cell immunoglobulin and mucin domain-containing protein 4 isoform X1 [Ovis aries]	---	37.362	6.1121	3.2	1	1	1
XP_004009069.2	PREDICTED: cytoplasmic FMR1-interacting protein 2 isoform X2 [Ovis aries]	---	149.81	18.814	9.3	12	18	2	1.171	0.98	1.011	0.969	0.98742	1.158	0.2843	0.837	0.115261
XP_004009071.2	PREDICTED: probable tRNA(His) guanylyltransferase isoform X1 [Ovis aries]	---	43.629	11.474	6.4	2	2	2	1.035	0.922	1.21	0.762		0.855		0.891
XP_004009079.1	PREDICTED: ubiquitin-like domain-containing CTD phosphatase 1 [Ovis aries]	---	36.804	6.8833	3.1	1	1	1
XP_004009081.1	PREDICTED: tetratricopeptide repeat protein 1 [Ovis aries]	---	33.688	47.218	21.5	6	7	6	0.901	1.142	0.992	1.151	0.082356	0.908	0.42888	1.267	0.07032
XP_004009100.1	PREDICTED: zinc finger FYVE domain-containing protein 16 isoform X2 [Ovis aries]	---	169.08	53.204	5.5	6	6	6	1.058	0.889	1.135	0.783	0.077196	0.932	0.30456	0.84	0.088523
XP_004009103.1	PREDICTED: dihydrofolate reductase isoform X1 [Ovis aries]	---	21.707	29.699	17.6	3	10	3	1.061	0.64	1.293	0.495	0.00049695	0.821	0.026458	0.603	0.0042004
XP_004009106.2	PREDICTED: LOW QUALITY PROTEIN: creatine kinase S-type, mitochondrial [Ovis aries]	---	45.37	260.5	42.4	16	37	14	0.365	0.775	0.331	2.341	0.000182805	1.103	0.6609	2.123	7.5539e-05
XP_004009116.1	PREDICTED: versican core protein isoform X1 [Ovis aries]	---	368.5	238.49	6.7	25	45	25	1.122	0.498	1.455	0.342	2.06435e-12	0.771	0.00056427	0.444	1.5399e-10
XP_004009139.1	PREDICTED: endoplasmic reticulum aminopeptidase 1 isoform X2 [Ovis aries]	---	107.05	79.23	12.8	12	16	12	0.954	1.128	0.898	1.256	0.083339	1.062	0.41072	1.182	0.119578
XP_004009205.1	PREDICTED: inositol-3-phosphate synthase 1 isoform X1 [Ovis aries]	---	47.566	193.17	25.1	11	21	11	0.895	0.448	1.481	0.302	3.2955e-09	0.604	0.00047964	0.501	1.1572e-06
XP_004009207.1	PREDICTED: pyroglutamyl-peptidase 1 isoform X4 [Ovis aries]	---	22.749	6.2545	3.4	1	1	1
XP_004009338.2	PREDICTED: collagen alpha-3(V) chain isoform X1 [Ovis aries]	---	179.58	9.4225	0.9	1	1	1
XP_004009381.1	PREDICTED: cdc42-interacting protein 4 isoform X1 [Ovis aries]	---	65.954	182.92	33.7	21	26	20	0.955	1.119	0.877	1.276	1.1097e-07	1.089	0.020121	1.172	0.00177617
XP_004009545.2	PREDICTED: calcium signal-modulating cyclophilin ligand isoform X1 [Ovis aries]	---	28.972	12.901	10.5	2	2	2
XP_004009631.1	PREDICTED: exosome complex component RRP45 isoform X1 [Ovis aries]	---	49.095	32.308	13.2	5	5	5	1.016	0.844	1.037	0.814	0.168864	0.98	0.67452	0.831	0.31336
XP_004009666.1	PREDICTED: glutamyl aminopeptidase [Ovis aries]	---	109.24	11.248	2.4	2	2	2
XP_004009673.1	PREDICTED: caspase-6 isoform X2 [Ovis aries]	---	33.719	32.573	15.7	4	5	4	0.981	0.927	1.168	0.794	0.87336	0.84	0.9925	0.945	0.8523
XP_004009678.1	PREDICTED: oligosaccharyltransferase complex subunit OSTC [Ovis aries]	---	16.769	14.035	8.1	1	3	1	1.028	0.986	1.164	0.847	0.50768	0.883	0.37664	0.959	0.833
XP_004009681.1	PREDICTED: 60S ribosomal protein L34 [Ovis aries]	---	13.293	40.906	36.8	6	19	6	1.1	0.986	1.14	0.865	0.000160205	0.965	0.186176	0.896	0.111836
XP_004009686.1	PREDICTED: hydroxyacyl-coenzyme A dehydrogenase, mitochondrial [Ovis aries]	---	34.285	155.37	36.3	13	30	13	0.747	1.44	0.567	2.54	1e-32	1.317	0.0022577	1.928	1.25677e-13
XP_004009703.1	PREDICTED: inorganic pyrophosphatase 2, mitochondrial isoform X2 [Ovis aries]	---	34.73	169.85	43.6	12	19	12	0.898	1.265	0.807	1.568	4.5851e-08	1.113	0.035359	1.409	4.242e-05
XP_004009710.1	PREDICTED: LOW QUALITY PROTEIN: CDGSH iron-sulfur domain-containing protein 2 isoform X1 [Ovis aries]	---	14.949	46.371	40.6	5	7	5	1.05	0.858	1.052	0.816	0.0140388	0.998	0.97004	0.817	0.020144
XP_004009723.1	PREDICTED: ragulator complex protein LAMTOR3 isoform X1 [Ovis aries]	---	13.65	48.948	30.6	2	3	2	1.225	0.979	0.932	1.05	0.36664	1.314	0.079843	0.799	0.143822
XP_004009730.1	PREDICTED: alcohol dehydrogenase class-3 isoform X1 [Ovis aries]	---	39.711	74.367	27.8	10	21	10	1.063	0.992	1.003	0.989	0.22888	1.06	0.040442	0.933	0.0182159
XP_004009732.1	PREDICTED: eukaryotic translation initiation factor 4E isoform X2 [Ovis aries]	---	25.093	53.315	22.1	4	4	4	1.057	0.891	0.984	0.905	0.70398	1.074	0.71212	0.843	0.27544
XP_004009740.1	PREDICTED: PDZ and LIM domain protein 5 isoform X9 [Ovis aries]	---	26.024	164.54	49.6	11	21	0
XP_004009741.1	PREDICTED: PDZ and LIM domain protein 5 isoform X10 [Ovis aries]	---	23.949	6.7078	49.5	11	22	0
XP_004009744.1	PREDICTED: PDZ and LIM domain protein 5 isoform X8 [Ovis aries]	---	52.875	21.496	28.6	11	19	0
XP_004009763.1	PREDICTED: protein phosphatase 1K, mitochondrial isoform X2 [Ovis aries]	---	41.152	6.2929	2.4	1	1	1
XP_004009788.1	PREDICTED: pre-mRNA-splicing factor ATP-dependent RNA helicase DHX15 [Ovis aries]	---	90.962	131.69	19.5	15	21	15	1.15	0.844	1.152	0.733	2.1509e-08	0.998	0.74696	0.734	3.2518e-07
XP_004009800.1	PREDICTED: small integral membrane protein 20 isoform X1 [Ovis aries]	---	7.716	13.764	32.8	2	2	2	0.768	1.279	0.904	1.415		0.85		1.665
XP_004009811.1	PREDICTED: RELT-like protein 1 [Ovis aries]	---	28.946	6.8115	4.4	1	1	1
XP_004009826.1	PREDICTED: UDP-glucose 6-dehydrogenase [Ovis aries]	---	55.109	89.469	17.8	7	11	7	1.112	0.781	1.154	0.677	0.0172194	0.964	0.81566	0.702	0.032878
XP_004009838.1	PREDICTED: ubiquitin carboxyl-terminal hydrolase isozyme L1 [Ovis aries]	---	24.938	128.97	40.8	8	14	8	1.025	0.798	1.251	0.638	6.0293e-05	0.819	0.044781	0.779	0.00121528
XP_004009843.1	PREDICTED: transmembrane protein 33 [Ovis aries]	---	28.141	18.41	7.6	2	2	2	1.052	0.831	1.189	0.699		0.885		0.79
XP_004009851.1	PREDICTED: glucosamine-6-phosphate isomerase 2 isoform X2 [Ovis aries]	---	31.164	17.201	25.4	5	9	2	1.027	0.98	1.124	0.872	0.041044	0.914	0.2769	0.954	0.571
XP_004009872.1	PREDICTED: OCIA domain-containing protein 2 [Ovis aries]	---	16.875	13.26	12.3	2	2	2	1.094	0.894	1.126	0.794		0.972		0.817
XP_004009876.1	PREDICTED: sec1 family domain-containing protein 2 [Ovis aries]	---	74.817	81.493	12.2	6	7	6	1.067	0.982	1.067	0.92	0.87656	1	0.4412	0.92	0.66828
XP_004009891.1	PREDICTED: signal recognition particle subunit SRP72 [Ovis aries]	---	74.696	223.28	29.2	17	28	17	1.056	0.967	1.127	0.858	0.0055983	0.937	0.79924	0.916	0.020422
XP_004009895.1	PREDICTED: DNA-directed RNA polymerase II subunit RPB2 [Ovis aries]	---	133.87	90.115	12.5	10	10	10	1.194	1.119	0.909	1.231	0.43482	1.314	0.154795	0.937	0.3912
XP_004009912.1	PREDICTED: ubiquitin-like modifier-activating enzyme 6 [Ovis aries]	---	118.98	179.61	23.2	20	24	20	1.074	0.93	1.089	0.854	0.10536	0.986	0.98296	0.866	0.085965
XP_004009967.1	PREDICTED: ras GTPase-activating protein-binding protein 2 isoform X1 [Ovis aries]	---	53.998	62.118	21.4	9	11	8	1.058	1.019	1.014	1.005	0.96594	1.043	0.98004	0.963	0.98734
XP_004009969.1	PREDICTED: general vesicular transport factor p115 isoform X4 [Ovis aries]	---	107.78	323.31	26.2	23	34	23	1.094	0.996	1.139	0.874	0.000156302	0.96	0.038902	0.91	0.34856
XP_004009975.1	PREDICTED: nucleoporin p54 [Ovis aries]	---	55.911	64.864	16.5	7	10	7	0.972	1.017	1.095	0.929	0.122776	0.888	0.183065	1.046	0.72804
XP_004009976.1	PREDICTED: starch-binding domain-containing protein 1 [Ovis aries]	---	35.826	192.09	48.8	11	19	11	0.864	1.305	0.798	1.635	7.4273e-07	1.083	0.080224	1.51	0.00043611
XP_004009988.1	PREDICTED: anthrax toxin receptor 2 [Ovis aries]	---	53.618	27.684	9.4	4	4	4	0.984	0.729	1.085	0.672	0.45062	0.907	0.99784	0.741	0.32734
XP_004009995.1	PREDICTED: enolase-phosphatase E1 isoform X2 [Ovis aries]	---	28.856	30.767	18	3	4	3	1.259	0.9	1.118	0.805	0.50774	1.126	0.180125	0.715	0.0080246
XP_004010006.1	PREDICTED: COP9 signalosome complex subunit 4 isoform X1 [Ovis aries]	---	46.284	269.67	52	17	27	17	1.02	1.057	0.942	1.122	2.4773e-06	1.083	0.00171664	1.036	0.96026
XP_004010030.1	PREDICTED: estradiol 17-beta-dehydrogenase 11 [Ovis aries]	---	33.17	26.052	15	4	4	4	1.162	0.817	1.226	0.666	0.139178	0.948	0.52628	0.703	0.161925
XP_004010031.1	PREDICTED: SPARC-like protein 1 [Ovis aries]	---	74.371	14.772	2.5	1	1	1
XP_004010040.1	PREDICTED: syntaxin-18 isoform X1 [Ovis aries]	---	38.643	23.486	9.9	4	4	4	1.094	0.892	1.131	0.789		0.967		0.815
XP_004010041.1	PREDICTED: cell growth-regulating nucleolar protein [Ovis aries]	---	43.315	22.196	6	2	3	2	0.998	0.754	1.327	0.568		0.752		0.756
XP_004010062.1	PREDICTED: grpE protein homolog 1, mitochondrial [Ovis aries]	---	24.516	58.793	30	6	10	6	0.917	1.003	1.047	0.958	0.52034	0.876	0.184755	1.094	0.51228
XP_004010084.2	PREDICTED: LOW QUALITY PROTEIN: cytochrome P450 2U1 isoform X1 [Ovis aries]	---	61.467	6.5828	1.3	1	1	1
XP_004010221.1	PREDICTED: signal recognition particle 19 kDa protein isoform X1 [Ovis aries]	---	16.182	58.968	29.2	4	5	4	1.012	0.965	1.237	0.78	0.1455	0.818	0.15966	0.954	0.52236
XP_004010253.1	PREDICTED: AP-3 complex subunit beta-1 isoform X2 [Ovis aries]	---	120.13	123.44	11.9	12	15	12	1.036	0.965	1.091	0.885	0.0106629	0.95	0.20278	0.931	0.146576
XP_004010259.1	PREDICTED: homer protein homolog 1 isoform X2 [Ovis aries]	---	40.343	40.996	12.4	4	7	4	0.787	1.135	1.04	1.091	0.0180158	0.757	0.00073856	1.442	1.87961e-05
XP_004010265.1	PREDICTED: glucosamine 6-phosphate N-acetyltransferase isoform X1 [Ovis aries]	---	20.776	6.5871	7.6	1	1	1
XP_004010269.1	PREDICTED: 26S protease regulatory subunit 10B isoform X1 [Ovis aries]	---	45.796	141.8	32.8	14	25	14	1.026	1.047	1.105	0.948	0.53158	0.929	0.43734	1.02	0.187764
XP_004010301.1	PREDICTED: 60S ribosomal protein L4 isoform X1 [Ovis aries]	---	47.411	194.95	37.9	18	37	18	1.029	1.031	1.067	0.966	0.99714	0.964	0.59634	1.002	0.49976
XP_004010315.1	PREDICTED: acidic leucine-rich nuclear phosphoprotein 32 family member A isoform X1 [Ovis aries]	---	28.617	94.464	34.9	10	18	6	1.146	0.903	1.225	0.737	0.000142407	0.936	0.123902	0.788	0.0141597
XP_004010318.1	PREDICTED: D-glucuronyl C5-epimerase isoform X1 [Ovis aries]	---	69.932	21.6	4.7	2	2	2
XP_004010319.1	PREDICTED: 60S acidic ribosomal protein P1 isoform X1 [Ovis aries]	---	11.514	29.515	14	1	2	1	1.099	0.991	1.106	0.896	0.25858	0.994	0.94434	0.902	0.159117
XP_004010328.1	PREDICTED: pyruvate kinase PKM isoform X7 [Ovis aries]	---	57.963	112.98	69.1	35	164	3	1.011	0.967	1.092	0.886	0.0212	0.926	0.103079	0.956	0.152739
XP_004010348.1	PREDICTED: dehydrogenase/reductase SDR family member 1 [Ovis aries]	---	34.111	36.327	12.1	3	3	3	0.88	1.037	0.956	1.085	0.055521	0.921	0.29668	1.178	0.0084214
XP_004010354.1	PREDICTED: NEDD8 [Ovis aries]	---	9.0714	15.917	28.4	2	5	2	1.085	0.972	1.107	0.878	0.109864	0.98	0.4859	0.896	0.182436
XP_004010355.1	PREDICTED: magnesium-dependent phosphatase 1 [Ovis aries]	---	18.623	20.021	14.6	3	3	3	0.879	1.142	0.904	1.263	0.025923	0.972	0.44794	1.299	0.0092221
XP_004010362.1	PREDICTED: proteasome activator complex subunit 2 [Ovis aries]	---	27.337	105.32	26.8	7	14	7	1.112	1.069	1.045	1.023	0.64822	1.064	0.38972	0.961	0.52692
XP_004010363.1	PREDICTED: proteasome activator complex subunit 1 [Ovis aries]	---	28.677	155.24	59.4	15	25	15	1.067	1.07	1.018	1.051	0.032521	1.048	0.4527	1.003	0.603
XP_004010370.1	PREDICTED: dehydrogenase/reductase SDR family member 4 [Ovis aries]	---	29.599	19.21	12.5	3	3	3	1.097	0.927	0.96	0.966		1.143		0.845
XP_004010374.1	PREDICTED: myosin-7 [Ovis aries]	---	223.21	323.31	54.8	113	260	44	0.616	1.48	0.663	2.232	1.62448e-12	0.929	0.130975	2.403	1e-32
XP_004010384.2	PREDICTED: LOW QUALITY PROTEIN: apoptotic chromatin condensation inducer in the nucleus isoform X1 [Ovis aries]	---	147.86	259.99	19.9	21	25	21	1.092	0.921	1.144	0.805	3.8804e-05	0.955	0.25414	0.843	0.00034163
XP_004010385.1	PREDICTED: proteasome subunit beta type-5 [Ovis aries]	---	28.709	110.67	24.7	7	10	7	0.979	0.956	1	0.956	0.8048	0.979	0.72652	0.977	0.42422
XP_004010390.1	PREDICTED: protein arginine N-methyltransferase 5 isoform X1 [Ovis aries]	---	72.644	88.173	18.4	10	16	10	0.898	1.071	0.964	1.111	0.0161211	0.932	0.25486	1.193	0.010983
XP_004010411.1	PREDICTED: N6-adenosine-methyltransferase 70 kDa subunit [Ovis aries]	---	64.471	26.271	7.6	3	3	3
XP_004010414.1	PREDICTED: ras-related protein Rab-2B [Ovis aries]	---	24.167	31.395	42.6	8	14	3	1.136	0.957	1.035	0.925	0.42316	1.098	0.20426	0.842	0.127776
XP_004010417.1	PREDICTED: FACT complex subunit SPT16 isoform X1 [Ovis aries]	---	119.93	14.18	2.1	2	2	2	1.041	0.911	1.138	0.801		0.915		0.875
XP_004010438.1	PREDICTED: probable tRNA N6-adenosine threonylcarbamoyltransferase [Ovis aries]	---	36.498	73.703	14.3	3	4	3	1.082	0.903	0.968	0.933	0.40518	1.118	0.20314	0.835	0.13336
XP_004010463.1	PREDICTED: H/ACA ribonucleoprotein complex subunit 3 [Ovis aries]	---	7.6859	7.3252	20.3	1	3	1	0.97	1.135	0.899	1.263		1.079		1.17
XP_004010468.1	PREDICTED: ER membrane protein complex subunit 7 [Ovis aries]	---	26.5	13.6	8.3	2	4	2	1.001	0.983	0.927	1.06		1.08		0.982
XP_004010478.1	PREDICTED: diphthine--ammonia ligase isoform X2 [Ovis aries]	---	18.424	6.2226	5.5	1	1	1
XP_004010490.1	PREDICTED: signal recognition particle 14 kDa protein [Ovis aries]	---	12.46	18.483	19.1	2	2	2	0.892	0.897	1.222	0.734		0.73		1.006
XP_004010499.1	PREDICTED: abscission/NoCut checkpoint regulator isoform X1 [Ovis aries]	---	44.344	37.824	10.8	4	4	4	1.075	0.611	0.914	0.668	0.49648	1.176	0.21302	0.568	0.185335
XP_004010500.1	PREDICTED: GTP cyclohydrolase 1 feedback regulatory protein [Ovis aries]	---	9.615	66.956	59.5	3	5	3	1.395	1.081	0.829	1.304	0.0172166	1.683	0.0047355	0.775	0.164838
XP_004010505.2	PREDICTED: LOW QUALITY PROTEIN: vacuolar protein sorting-associated protein 18 homolog [Ovis aries]	---	103.16	19.198	3.1	3	3	3	0.873	0.974	1.092	0.892		0.799		1.116
XP_004010509.1	PREDICTED: calcineurin B homologous protein 1 [Ovis aries]	---	22.442	97.764	43.6	6	7	6	1.119	0.806	1.092	0.738	0.28954	1.025	0.85494	0.72	0.27448
XP_004010514.1	PREDICTED: RNA polymerase-associated protein RTF1 homolog isoform X1 [Ovis aries]	---	67.142	53.772	12.5	7	9	7	1.067	0.809	1.144	0.707	0.00071529	0.933	0.0198575	0.758	0.030719
XP_004010522.1	PREDICTED: EH domain-containing protein 4 [Ovis aries]	---	61.097	138.96	28.9	14	20	10	1.042	1.361	0.891	1.527	3.6505e-05	1.169	0.109721	1.306	0.00067965
XP_004010526.1	PREDICTED: vam6/Vps39-like protein isoform X2 [Ovis aries]	---	100.73	10.318	1.6	1	1	1
XP_004010527.1	PREDICTED: transmembrane protein 87A isoform X2 [Ovis aries]	---	63.483	17.158	3.4	2	2	2	1.171	0.797	1.223	0.652	0.0026426	0.957	0.37594	0.681	0.0101807
XP_004010530.1	PREDICTED: synaptosomal-associated protein 23 isoform X2 [Ovis aries]	---	23.226	125.77	43.1	8	10	8	1.085	0.99	1.063	0.931	0.0105012	1.021	0.187218	0.912	0.0044816
XP_004010545.1	PREDICTED: 40S ribosomal protein S29 [Ovis aries]	---	6.6767	11.032	26.8	2	2	2	1.033	0.769	1.08	0.712		0.956		0.744
XP_004010546.1	PREDICTED: 60S ribosomal protein L36a-like [Ovis aries]	---	12.441	33.731	26.4	5	12	5	1.112	0.936	1.089	0.86	0.00192436	1.021	0.49048	0.842	0.0053201
XP_004010548.1	PREDICTED: alpha-1,6-mannosyl-glycoprotein 2-beta-N-acetylglucosaminyltransferase [Ovis aries]	---	51.554	6.268	2.9	1	1	1
XP_004010553.1	PREDICTED: nuclear export mediator factor NEMF isoform X2 [Ovis aries]	---	122.8	30.135	4.4	5	6	5	0.906	0.854	1.178	0.725	0.00170139	0.769	0.024244	0.943	0.166396
XP_004010561.1	PREDICTED: ATP synthase subunit s, mitochondrial isoform X1 [Ovis aries]	---	23.275	34.453	24.5	5	5	5	0.823	1.31	0.594	2.205	0.025862	1.386	0.160917	1.592	0.028301
XP_004010572.1	PREDICTED: thioredoxin-related transmembrane protein 1 [Ovis aries]	---	31.611	93.601	18.3	7	9	7	1.089	1.014	1.069	0.949	0.25954	1.019	0.48716	0.931	0.061763
XP_004010577.1	PREDICTED: nidogen-2 [Ovis aries]	---	142.34	323.31	30.7	31	53	31	1.236	0.847	1.089	0.778	7.0091e-07	1.135	3.0618e-06	0.685	2.20934e-14
XP_004010579.1	PREDICTED: pleckstrin homology domain-containing family O member 2 [Ovis aries]	---	54.214	16.619	4.6	2	2	2	1.115	1.115	0.933	1.195		1.195		1
XP_004010585.1	PREDICTED: peptidyl-prolyl cis-trans isomerase B [Ovis aries]	---	23.729	133.33	45.4	10	22	8	1.106	0.775	1.241	0.624	0.000144471	0.891	0.52504	0.701	2.0313e-05
XP_004010587.1	PREDICTED: sorting nexin-1 isoform X2 [Ovis aries]	---	54.575	165.69	32.3	13	26	11	1.023	0.967	1.133	0.853	0.000135789	0.903	0.0082178	0.945	0.096978
XP_004010588.1	PREDICTED: MIP18 family protein FAM96A isoform X1 [Ovis aries]	---	18.449	7.343	6.9	1	3	1
XP_004010589.1	PREDICTED: probable E3 ubiquitin-protein ligase HERC1 isoform X10 [Ovis aries]	---	531.49	6.9757	0.2	1	1	1	1.098	0.985	1.033	0.954		1.063		0.897
XP_004010595.1	PREDICTED: ras-related protein Rab-8B isoform X1 [Ovis aries]	---	23.713	43.411	26.1	6	11	4	1.194	0.863	1.07	0.807	0.022662	1.116	0.3475	0.723	0.0075215
XP_004010596.1	PREDICTED: 40S ribosomal protein S27-like isoform X1 [Ovis aries]	---	9.4631	29.776	38.1	3	7	3	1.221	0.898	1.134	0.792	0.49232	1.077	0.144797	0.735	0.032418
XP_004010599.1	PREDICTED: vacuolar protein sorting-associated protein 13C isoform X2 [Ovis aries]	---	417.82	111.04	4.7	17	21	17	0.948	1.039	1.031	1.008	0.96516	0.919	0.59888	1.096	0.66802
XP_004010617.1	PREDICTED: retinal dehydrogenase 2 [Ovis aries]	---	56.676	12.026	7.7	4	6	1
XP_004010619.1	PREDICTED: protein GRINL1A [Ovis aries]	---	41.4	6.7505	3.2	1	2	1
XP_004010653.1	PREDICTED: RNA polymerase-associated protein LEO1 [Ovis aries]	---	75.682	12.135	3.7	2	2	2
XP_004010664.1	PREDICTED: AP-4 complex subunit epsilon-1 [Ovis aries]	---	128.1	25.132	3.7	4	4	4
XP_004010675.1	PREDICTED: COP9 signalosome complex subunit 2 isoform X1 [Ovis aries]	---	51.596	104.2	26.2	10	15	10	0.988	1.067	1.016	1.05	0.069504	0.972	0.44214	1.08	0.040983
XP_004010693.1	PREDICTED: nucleophosmin [Ovis aries]	---	32.703	126.2	44.2	12	30	12	1.026	0.91	1.156	0.787	0.00043609	0.888	0.048997	0.887	0.022217
XP_004010698.1	PREDICTED: glycine amidinotransferase, mitochondrial [Ovis aries]	---	48.493	25.499	7.8	3	3	3	1.14	0.923	0.815	1.133	0.3824	1.399	0.0152957	0.81	0.084804
XP_004010700.1	PREDICTED: sorbitol dehydrogenase [Ovis aries]	---	38.099	74.072	28.1	9	12	9	0.854	1.133	0.956	1.185	0.05778	0.893	0.057537	1.327	0.00101718
XP_004010707.1	PREDICTED: glia maturation factor beta isoform X2 [Ovis aries]	---	16.713	61.01	31.7	6	10	6	1.088	0.947	1.092	0.867	0.85898	0.996	0.86356	0.87	0.96592
XP_004010710.1	PREDICTED: WD repeat and HMG-box DNA-binding protein 1 isoform X1 [Ovis aries]	---	125.38	10.543	2.4	2	2	2
XP_004010713.1	PREDICTED: galectin-3 [Ovis aries]	---	26.26	13.533	9.6	2	3	2	1.102	1.039	0.859	1.21		1.283		0.943
XP_004010725.1	PREDICTED: exocyst complex component 5 [Ovis aries]	---	81.864	78.887	16.2	12	12	12	1.147	0.951	1.159	0.821	0.020622	0.99	0.56562	0.829	0.028218
XP_004010726.1	PREDICTED: AP-5 complex subunit mu-1 isoform X3 [Ovis aries]	---	54.641	7.1767	2.4	1	1	1	0.879	0.89	0.928	0.959		0.947		1.013
XP_004010730.1	PREDICTED: proteasome subunit alpha type-3 [Ovis aries]	---	28.419	56.997	23.1	7	11	7	1.006	1.016	0.967	1.051	0.24172	1.04	0.43168	1.01	0.89026
XP_004010741.1	PREDICTED: reticulon-1 isoform X1 [Ovis aries]	---	23.633	12.685	7.7	2	4	2	2.694	0.608	0.415	1.465		6.492		0.226
XP_004010742.1	PREDICTED: dehydrogenase/reductase SDR family member 7 [Ovis aries]	---	38.095	56.663	22.1	6	6	6	1.23	1.04	0.906	1.148	0.031957	1.358	0.00080112	0.846	0.0035203
XP_004010749.1	PREDICTED: tRNA (guanine(37)-N1)-methyltransferase isoform X1 [Ovis aries]	---	56.634	12.889	4	2	3	2	1.141	0.865	1.266	0.683		0.901		0.758
XP_004010764.1	PREDICTED: C-1-tetrahydrofolate synthase, cytoplasmic isoform X1 [Ovis aries]	---	101.27	323.31	34	31	49	31	1.013	1.052	1.067	0.986	0.83402	0.949	0.179298	1.038	0.186596
XP_004010768.1	PREDICTED: heat shock-related 70 kDa protein 2 [Ovis aries]	---	69.808	243.28	52.4	35	82	21	0.994	1.001	1.2	0.834	2.8933e-07	0.828	4.4511e-05	1.007	0.85504
XP_004010776.1	PREDICTED: gephyrin isoform X12 [Ovis aries]	---	79.748	28.146	4.2	2	2	2	1.13	1.093	0.899	1.216	0.32822	1.257	0.4326	0.967	0.93436
XP_004010781.1	PREDICTED: eukaryotic translation initiation factor 2 subunit 1 isoform X1 [Ovis aries]	---	36.094	170.01	43.2	16	25	16	0.974	1.041	1.038	1.003	0.5557	0.938	0.68072	1.069	0.21378
XP_004010785.1	PREDICTED: vesicle transport through interaction with t-SNAREs homolog 1B [Ovis aries]	---	26.769	17.705	12.1	3	4	3	1.126	0.984	1.024	0.961		1.1		0.874
XP_004010796.1	PREDICTED: LOW QUALITY PROTEIN: polypeptide N-acetylgalactosaminyltransferase 16 [Ovis aries]	---	62.856	7.6279	2.7	1	1	1
XP_004010800.1	PREDICTED: enhancer of rudimentary homolog [Ovis aries]	---	12.259	67.61	45.2	5	13	5	1.131	0.907	1.138	0.797	2.0972e-05	0.994	0.70036	0.802	0.068378
XP_004010808.1	PREDICTED: synaptojanin-2-binding protein [Ovis aries]	---	15.855	18.52	17.9	2	2	2	0.835	1.162	0.883	1.316	0.0067823	0.946	0.27842	1.392	0.0127207
XP_004010812.1	PREDICTED: signal-induced proliferation-associated 1-like protein 1 isoform X4 [Ovis aries]	---	197.14	7.9611	0.7	1	4	1	0.465	1.844	0.497	3.71	0.0094188	0.936	0.8269	3.966	0.0094028
XP_004010818.1	PREDICTED: RNA-binding protein 25 [Ovis aries]	---	100.15	72.717	9.7	7	9	7	1.11	0.892	1.101	0.81	0.04402	1.008	0.84482	0.804	0.063662
XP_004010840.1	PREDICTED: LOW QUALITY PROTEIN: YLP motif-containing protein 1 [Ovis aries]	---	234.07	133.08	7.2	12	14	12	1.091	0.901	1.155	0.78	0.00038148	0.945	0.096499	0.826	0.0135002
XP_004010842.1	PREDICTED: dihydrolipoyllysine-residue succinyltransferase component of 2-oxoglutarate dehydrogenase complex, mitochondrial [Ovis aries]	---	49.029	148.21	28.1	10	23	10	0.735	1.215	0.693	1.753	0.000136335	1.061	0.55402	1.653	1.9082e-05
XP_004010843.1	PREDICTED: translation initiation factor eIF-2B subunit beta [Ovis aries]	---	39.286	66.178	21.2	7	7	7	1.038	1.071	1.042	1.028	0.87888	0.996	0.61074	1.032	0.47558
XP_004010846.2	PREDICTED: acylphosphatase-1 isoform X2 [Ovis aries]	---	11.46	43.581	36.6	3	4	3	0.809	0.946	0.963	0.982	0.7822	0.84	0.29348	1.169	0.28144
XP_004010847.1	PREDICTED: transmembrane emp24 domain-containing protein 10 [Ovis aries]	---	24.827	104.51	34.7	8	17	8	1.133	0.976	1.083	0.901	0.00041879	1.046	0.45202	0.861	0.00011645
XP_004010864.1	PREDICTED: spermatogenesis-defective protein 39 homolog isoform X1 [Ovis aries]	---	57.02	24.132	8.1	3	3	3	0.988	1.043	1.087	0.96	0.72362	0.909	0.9558	1.056	0.84232
XP_004010868.1	PREDICTED: serine palmitoyltransferase 2 [Ovis aries]	---	62.8	6.4641	2.1	1	1	1
XP_004010870.1	PREDICTED: SNW domain-containing protein 1 [Ovis aries]	---	61.537	59.655	14.9	6	6	6	1.161	0.831	1.243	0.669	0.0021412	0.934	0.6241	0.716	0.0027822
XP_004010922.1	PREDICTED: LOW QUALITY PROTEIN: immunoglobulin superfamily DCC subclass member 4 isoform X1 [Ovis aries]	---	132.22	27.699	3.5	3	3	3	0.908	0.652	1.187	0.549		0.765		0.718
XP_004011021.3	PREDICTED: LOW QUALITY PROTEIN: actin, alpha cardiac muscle 1 [Ovis aries]	---	42.064	323.31	65.6	27	214	2	1.314	0.598	1.435	0.417	1.188e-07	0.916	0.0101222	0.455	2.5327e-06
XP_004011031.1	PREDICTED: RNA pseudouridylate synthase domain-containing protein 2 isoform X1 [Ovis aries]	---	56.179	6.8238	1.8	1	2	1	0.784	0.91	1.309	0.695		0.599		1.161
XP_004011117.1	PREDICTED: ubiquinone biosynthesis monooxygenase COQ6, mitochondrial isoform X1, partial [Ovis aries]	---	51.673	18.829	5.5	3	4	3	0.541	1.384	0.565	2.45	0.0174381	0.958	0.80324	2.558	0.00948
XP_004011159.1	PREDICTED: cytochrome c oxidase subunit 7A2, mitochondrial [Ovis aries]	---	9.3068	8.0631	12	1	1	1	1.373	0.61	1.426	0.428		0.963		0.444
XP_004011178.1	PREDICTED: phosphoacetylglucosamine mutase [Ovis aries]	---	59.837	86.982	22.3	11	15	11	1.011	1.009	1.125	0.897	0.196762	0.899	0.05162	0.998	0.51848
XP_004011192.1	PREDICTED: HD domain-containing protein 2 [Ovis aries]	---	23.276	24.57	17.1	3	3	3	0.833	1.019	0.742	1.373		1.123		1.223
XP_004011198.2	PREDICTED: triadin isoform X1 [Ovis aries]	---	81.616	124.83	19.3	17	21	17	0.738	1.205	0.659	1.829	1.8853e-06	1.12	0.1205	1.633	1.4576e-07
XP_004011201.1	PREDICTED: fatty acid-binding protein, brain [Ovis aries]	---	14.942	9.2458	13.6	1	1	1
XP_004011205.1	PREDICTED: serine incorporator 1 [Ovis aries]	---	50.639	35.351	5.3	2	3	2	0.975	0.955	1.124	0.85	0.33402	0.867	0.28258	0.979	0.80824
XP_004011208.1	PREDICTED: gap junction alpha-1 protein [Ovis aries]	---	43.088	7.7508	3.7	1	1	1	0.81	0.87	1.068	0.815		0.758		1.074
XP_004011210.2	PREDICTED: glycylpeptide N-tetradecanoyltransferase 1 [Ovis aries]	---	54.986	84.844	23.4	9	12	9	1.021	0.982	1.018	0.965	0.45172	1.003	0.56228	0.962	0.150855
XP_004011219.1	PREDICTED: Golgi-associated PDZ and coiled-coil motif-containing protein isoform X2 [Ovis aries]	---	49.853	25.811	8.1	4	4	4
XP_004011238.1	PREDICTED: histone deacetylase 2 [Ovis aries]	---	55.364	81.871	16.4	6	8	5	1.083	0.819	1.323	0.619	0.0030581	0.819	0.586	0.756	0.00106491
XP_004011239.1	PREDICTED: laminin subunit alpha-4 isoform X2 [Ovis aries]	---	201.69	323.31	24.7	43	70	43	1.125	0.899	1.092	0.823	5.8679e-09	1.03	0.26984	0.799	3.62932e-13
XP_004011257.1	PREDICTED: pre-mRNA-processing factor 17 [Ovis aries]	---	65.464	18.807	4	2	2	2
XP_004011262.1	PREDICTED: protein-methionine sulfoxide oxidase MICAL1 isoform X2 [Ovis aries]	---	118.4	25.32	3.7	3	3	3	1.376	0.781	1.251	0.624		1.1		0.568
XP_004011271.1	PREDICTED: sestrin-1 isoform X4 [Ovis aries]	---	49.645	18.575	6.8	3	3	3	0.892	1.084	0.813	1.333		1.097		1.215
XP_004011275.1	PREDICTED: sorting nexin-3 [Ovis aries]	---	18.762	51.958	38.9	7	10	6	1.047	0.984	1.108	0.888	0.33718	0.945	0.56114	0.94	0.54408
XP_004011278.1	PREDICTED: translocation protein SEC63 homolog [Ovis aries]	---	87.91	47.788	12.1	7	7	7	0.983	0.799	1.043	0.766		0.942		0.813
XP_004011302.1	PREDICTED: arginine/serine-rich protein PNISR isoform X2 [Ovis aries]	---	92.648	6.3279	0.9	1	1	1	1.192	0.754	0.908	0.83		1.313		0.633
XP_004011304.1	PREDICTED: ubiquinone biosynthesis O-methyltransferase, mitochondrial [Ovis aries]	---	41.533	68.626	19.5	4	5	4	0.776	1.204	0.686	1.755	0.0039393	1.131	0.7333	1.552	0.00168379
XP_004011312.1	PREDICTED: E3 UFM1-protein ligase 1 [Ovis aries]	---	89.531	112.53	19.8	16	18	15	0.981	1.084	0.987	1.098	0.118941	0.994	0.84098	1.105	0.11696
XP_004011351.1	PREDICTED: 5'-nucleotidase isoform X1 [Ovis aries]	---	63.21	13.283	3.3	2	2	2	1.078	1.485	0.725	2.048		1.487		1.378
XP_004011359.1	PREDICTED: rho GTPase-activating protein 18 isoform X1 [Ovis aries]	---	74.974	108.88	22	13	14	13	1.156	0.967	1.035	0.934	0.96688	1.117	0.4024	0.837	0.33624
XP_004011364.1	PREDICTED: band 4.1-like protein 2 isoform X4 [Ovis aries]	---	110.98	66.759	36.6	35	56	1
XP_004011369.1	PREDICTED: A-kinase anchor protein 7 isoform gamma isoform X1 [Ovis aries]	---	11.603	6.4639	11.5	1	1	1	0.894	0.933	0.729	1.28		1.226		1.044
XP_004011375.2	PREDICTED: LOW QUALITY PROTEIN: ectonucleotide pyrophosphatase/phosphodiesterase family member 1 [Ovis aries]	---	104.51	76.644	8	8	10	8	1.016	1.176	1.004	1.171	0.0107392	1.012	0.60774	1.157	0.019818
XP_004011376.1	PREDICTED: syntaxin-7 [Ovis aries]	---	29.656	154.95	37.5	8	11	8	1.026	1.063	1.057	1.006	0.9082	0.971	0.91416	1.036	0.98652
XP_004011386.1	PREDICTED: pantetheinase isoform X3 [Ovis aries]	---	55.903	15.278	5.4	2	3	2	0.944	0.996	1.129	0.882	0.117458	0.836	0.082682	1.055	0.46014
XP_004011391.1	PREDICTED: 40S ribosomal protein S12 [Ovis aries]	---	14.515	111.38	54.5	7	14	7	1.157	0.944	1.158	0.815	0.00138176	0.999	0.99608	0.816	0.00049611
XP_004011405.1	PREDICTED: HBS1-like protein isoform X3 [Ovis aries]	---	70.097	6.2882	6.5	4	5	1	1.028	1.277	0.762	1.676		1.349		1.242
XP_004011406.2	PREDICTED: HBS1-like protein isoform X1 [Ovis aries]	---	75.866	87.636	18.5	11	16	8	0.984	0.973	0.998	0.975	0.557	0.986	0.74592	0.989	0.7704
XP_004011424.1	PREDICTED: heme-binding protein 2 isoform X1 [Ovis aries]	---	22.928	28.412	16.1	3	4	3	0.936	1.087	1.161	0.936	0.58618	0.806	0.25216	1.161	0.28474
XP_004011429.1	PREDICTED: costars family protein ABRACL [Ovis aries]	---	9.0464	14.107	21	2	4	2	1.004	0.775	1.256	0.617	0.030604	0.799	0.158964	0.772	0.19912
XP_004011453.1	PREDICTED: peptidyl-prolyl cis-trans isomerase-like 4 [Ovis aries]	---	57.151	43.888	11.8	5	5	5	1.054	0.92	1.127	0.816	0.0046449	0.935	0.081004	0.873	0.0188387
XP_004011457.1	PREDICTED: nucleoporin Nup43 isoform X2 [Ovis aries]	---	42.001	6.4584	3.9	1	1	1	1.13	1.051	0.344	3.055		3.285		0.93
XP_004011460.1	PREDICTED: monofunctional C1-tetrahydrofolate synthase, mitochondrial [Ovis aries]	---	105.04	11.318	1.9	2	2	2	1.035	0.958	1.043	0.919	0.074562	0.992	0.90642	0.926	0.52698
XP_004011464.3	PREDICTED: LOW QUALITY PROTEIN: myc target protein 1 [Ovis aries]	---	25.81	18.035	10.4	2	2	2	0.951	1.175	0.613	1.917		1.551		1.236
XP_004011484.2	PREDICTED: LOW QUALITY PROTEIN: pre-mRNA-splicing regulator WTAP isoform X1 [Ovis aries]	---	43.972	38.522	8.1	2	2	2	1.282	0.919	1.154	0.796	0.054604	1.111	0.05284	0.717	0.028485
XP_004011485.1	PREDICTED: T-complex protein 1 subunit alpha [Ovis aries]	---	60.294	205.47	30.9	18	28	18	1.042	0.961	1.127	0.853	0.0076581	0.925	0.66272	0.922	0.0306
XP_004011507.1	PREDICTED: proteasome subunit beta type-1 [Ovis aries]	---	26.362	75.829	28.2	5	7	5	1.014	1.046	1.023	1.022	0.77474	0.991	0.47504	1.032	0.21482
XP_004011595.1	PREDICTED: dynein light chain Tctex-type 1 isoform X1 [Ovis aries]	---	12.048	19.995	14.5	1	1	1
XP_004011597.1	PREDICTED: acetyl-CoA acetyltransferase, cytosolic isoform X1 [Ovis aries]	---	44.798	97.09	10.4	3	4	3	1.141	0.493	1.095	0.45	0.127583	1.042	0.78924	0.432	0.122743
XP_004011636.1	PREDICTED: 60S ribosomal protein L8 [Ovis aries]	---	28.024	119.61	47.9	11	15	11	1.051	0.912	1.119	0.815	0.0035205	0.939	0.97154	0.868	0.050997
XP_004011667.1	PREDICTED: protein THEM6 [Ovis aries]	---	23.723	20.594	13	3	3	3	0.788	0.952	1.018	0.935	0.082479	0.774	0.0194445	1.208	0.024219
XP_004011699.1	PREDICTED: NADH dehydrogenase [ubiquinone] 1 beta subcomplex subunit 9 isoform X1 [Ovis aries]	---	21.74	43.882	44.1	6	12	6	0.826	1.3	0.685	1.898	3.9424e-09	1.206	0.0057223	1.574	4.4023e-05
XP_004011711.1	PREDICTED: derlin-1 [Ovis aries]	---	28.864	11.388	6.8	2	2	2
XP_004011717.1	PREDICTED: LOW QUALITY PROTEIN: DNA-dependent protein kinase catalytic subunit [Ovis aries]	---	464.21	6.2404	0.2	1	1	1
XP_004011726.1	PREDICTED: V-type proton ATPase subunit H isoform X2 [Ovis aries]	---	54.091	90.807	18.9	6	7	6	1.119	0.923	0.97	0.952	0.99844	1.154	0.409	0.825	0.41702
XP_004011730.1	PREDICTED: 39S ribosomal protein L15, mitochondrial isoform X1 [Ovis aries]	---	33.716	11.809	7.4	2	2	2	0.987	0.93	0.976	0.953		1.011		0.942
XP_004011734.1	PREDICTED: 40S ribosomal protein S20 [Ovis aries]	---	13.373	61.077	31.1	5	13	5	1.087	0.89	1.079	0.825	0.0118835	1.007	0.8399	0.819	0.0164363
XP_004011741.1	PREDICTED: syntenin-1 isoform X1 [Ovis aries]	---	32.387	25.701	16.4	2	2	2
XP_004011763.1	PREDICTED: LOW QUALITY PROTEIN: deubiquitinating protein VCIP135 [Ovis aries]	---	133.63	7.5043	1.2	1	1	1
XP_004011770.1	PREDICTED: COP9 signalosome complex subunit 5 isoform X1 [Ovis aries]	---	37.564	166.29	37.7	9	13	9	1.002	1.056	0.954	1.107	0.025956	1.05	0.40336	1.054	0.4209
XP_004011771.1	PREDICTED: brefeldin A-inhibited guanine nucleotide-exchange protein 1 [Ovis aries]	---	208.77	65.73	5.2	9	11	6	1.125	0.802	1.27	0.631	0.0177639	0.886	0.133797	0.713	0.132105
XP_004011779.1	PREDICTED: beta-lactamase-like protein 2 [Ovis aries]	---	32.731	37.042	19.8	5	7	5	0.944	1.257	0.778	1.616	1.96003e-05	1.213	0.00122204	1.332	0.000181978
XP_004011788.1	PREDICTED: 60S ribosomal protein L7 [Ovis aries]	---	29.168	188.79	40.3	13	27	13	1.076	1.041	1.136	0.916	0.067096	0.947	0.53746	0.967	0.24944
XP_004011793.1	PREDICTED: transcription elongation factor B polypeptide 1 isoform X1 [Ovis aries]	---	12.473	87.648	47.3	4	15	4	1.047	0.984	1.013	0.971	0.68558	1.034	0.71366	0.94	0.86974
XP_004011802.1	PREDICTED: cAMP-dependent protein kinase inhibitor alpha isoform X3 [Ovis aries]	---	8.0375	30.607	27.6	1	1	1
XP_004011803.1	PREDICTED: zinc finger C2HC domain-containing protein 1A [Ovis aries]	---	35.081	26.795	12.4	4	4	4	0.784	0.813	0.885	0.919		0.886		1.037
XP_004011804.1	PREDICTED: stathmin-2 [Ovis aries]	---	20.828	13.136	15.1	4	8	1	1.159	0.409	1.767	0.231		0.656		0.353
XP_004011806.2	PREDICTED: 28S ribosomal protein S28, mitochondrial isoform X1 [Ovis aries]	---	23.663	6.7876	4.6	1	1	1	0.907	1.22	0.966	1.263		0.939		1.345
XP_004011807.1	PREDICTED: tumor protein D52 isoform X3 [Ovis aries]	---	24.386	139.09	53.1	10	18	10	1.066	0.786	1.244	0.632	8.4124e-07	0.857	0.00137536	0.737	0.00136121
XP_004011811.1	PREDICTED: myelin P2 protein [Ovis aries]	---	14.964	57.168	55.3	8	10	7	0.983	1.597	0.384	4.159	2.6377e-07	2.56	0.00064392	1.625	1.8879e-06
XP_004011819.1	PREDICTED: double-strand-break repair protein rad21 homolog [Ovis aries]	---	71.495	61.853	14.9	7	7	7	1.153	0.88	1.067	0.825	0.307	1.081	0.81594	0.763	0.39894
XP_004011822.1	PREDICTED: eukaryotic translation initiation factor 3 subunit H [Ovis aries]	---	39.903	156.55	33	13	21	13	1.006	1.01	1.139	0.887	0.008145	0.883	0.020245	1.004	0.85564
XP_004011831.1	PREDICTED: transcription and mRNA export factor ENY2 isoform X2 [Ovis aries]	---	10.984	31.243	34.4	3	3	3	0.93	0.905	1.108	0.817		0.839		0.973
XP_004011832.1	PREDICTED: nudC domain-containing protein 1 isoform X1 [Ovis aries]	---	66.677	13.64	3.8	2	2	2	1.09	0.895	0.982	0.911		1.11		0.821
XP_004011834.1	PREDICTED: eukaryotic translation initiation factor 3 subunit E [Ovis aries]	---	52.19	140.21	35.1	14	19	14	0.988	1.004	1.095	0.917	0.24408	0.902	0.127337	1.016	0.56954
XP_004011847.1	PREDICTED: collagen triple helix repeat-containing protein 1 [Ovis aries]	---	26.222	16.998	11.5	3	4	3	1.049	0.685	1.4	0.489	0.0059435	0.749	0.00156059	0.653	0.080519
XP_004011849.1	PREDICTED: V-type proton ATPase subunit C 1 isoform X1 [Ovis aries]	---	43.959	146.46	39	16	19	16	1.057	0.997	1.111	0.897	0.012842	0.951	0.095056	0.943	0.70516
XP_004011876.1	PREDICTED: pleckstrin homology domain-containing family F member 2 [Ovis aries]	---	27.77	11.827	7.2	2	2	2	1.175	0.994	0.937	1.061		1.254		0.846
XP_004011882.1	PREDICTED: protein virilizer homolog isoform X1 [Ovis aries]	---	201.8	13.329	1.2	2	3	2	0.997	0.98	1.051	0.932	0.81084	0.949	0.85582	0.983	0.9706
XP_004011893.2	PREDICTED: OTU domain-containing protein 6B isoform X1 [Ovis aries]	---	34.168	10.913	5.7	2	2	2	1.002	0.951	1.193	0.797	0.058501	0.84	0.21902	0.949	0.66882
XP_004011896.2	PREDICTED: 2,4-dienoyl-CoA reductase, mitochondrial isoform X1 [Ovis aries]	---	42.398	40.888	14.8	5	6	5	0.685	1.095	0.757	1.446	0.0026953	0.905	0.65406	1.599	0.049501
XP_004011903.2	PREDICTED: regulator of microtubule dynamics protein 1 isoform X1 [Ovis aries]	---	40.882	40.178	10.1	3	3	3	0.965	1.245	0.782	1.592		1.234		1.29
XP_004011918.1	PREDICTED: 39S ribosomal protein L13, mitochondrial isoform X1 [Ovis aries]	---	20.561	22.622	23	4	4	4	0.943	1.089	0.817	1.333		1.154		1.155
XP_004011982.1	PREDICTED: protein NDRG1 isoform X1 [Ovis aries]	---	41.601	27.597	3.7	1	1	1	0.919	1.234	0.865	1.427		1.062		1.343
XP_004012002.2	PREDICTED: DNA replication licensing factor MCM4 isoform X1 [Ovis aries]	---	75.898	126.4	19.9	12	16	12	1.064	0.764	1.261	0.606	4.3596e-05	0.844	0.037218	0.718	0.00048323
XP_004012013.2	PREDICTED: LOW QUALITY PROTEIN: inositol monophosphatase 3 isoform X1 [Ovis aries]	---	42.056	49.128	12.2	6	10	6	1.146	0.867	0.999	0.868	0.08588	1.147	0.73264	0.757	0.022902
XP_004012050.1	PREDICTED: polyadenylate-binding protein 1 isoform X1 [Ovis aries]	---	64.085	73.269	20.6	13	28	7	1.132	0.864	1.181	0.732	0.00060058	0.959	0.7833	0.763	0.00154442
XP_004012093.1	PREDICTED: WW domain-binding protein 4 isoform X1 [Ovis aries]	---	44.696	28.458	11.1	4	4	4	1.037	0.988	1.034	0.956		1.003		0.953
XP_004012106.1	PREDICTED: general transcription factor IIF subunit 2 isoform X1 [Ovis aries]	---	28.446	12.351	8.8	2	2	2
XP_004012116.1	PREDICTED: succinyl-CoA ligase [ADP-forming] subunit beta, mitochondrial [Ovis aries]	---	50.191	214.23	35.4	15	28	15	0.677	1.296	0.594	2.182	5.0504e-12	1.14	0.0174227	1.914	5.07261e-13
XP_004012122.1	PREDICTED: fibronectin type-III domain-containing protein 3A isoform X4 [Ovis aries]	---	125.2	21.22	2.6	3	3	3	1.222	0.571	1.049	0.544		1.165		0.467
XP_004012143.1	PREDICTED: 28S ribosomal protein S31, mitochondrial isoform X1 [Ovis aries]	---	43.483	82.249	19.9	5	6	5	1.023	1.096	1.051	1.043	0.62364	0.973	0.96052	1.071	0.66134
XP_004012145.1	PREDICTED: conserved oligomeric Golgi complex subunit 6 [Ovis aries]	---	73.336	26.376	5.3	4	4	4
XP_004012150.1	PREDICTED: FRAS1-related extracellular matrix protein 2 isoform X1 [Ovis aries]	---	350.78	147.78	5.8	13	13	13	1.124	1.262	0.863	1.462	0.0113193	1.302	0.057317	1.123	0.20068
XP_004012151.1	PREDICTED: ubiquitin-fold modifier 1 [Ovis aries]	---	9.1675	81.816	68.2	4	4	4	0.956	1.038	1.124	0.923	0.069725	0.851	0.0155817	1.086	0.077904
XP_004012161.1	PREDICTED: periostin isoform X4 [Ovis aries]	---	89.984	-2	39	30	1	0
XP_004012200.1	PREDICTED: DNA-directed RNA polymerases I and III subunit RPAC2 isoform X1 [Ovis aries]	---	13.94	6.5271	12.2	1	1	1	1.104	0.562	1.426	0.394		0.774		0.509
XP_004012207.2	PREDICTED: myotubularin-related protein 6 isoform X2 [Ovis aries]	---	74.596	54.503	8	5	5	5	1.062	1.052	1.013	1.038	0.82104	1.048	0.73286	0.991	0.91804
XP_004012209.1	PREDICTED: gamma-sarcoglycan [Ovis aries]	---	32.229	148.61	38.8	8	12	8	0.858	1.314	0.567	2.317	1.5902e-08	1.513	6.492e-05	1.531	0.00032066
XP_004012213.1	PREDICTED: histone deacetylase complex subunit SAP18 [Ovis aries]	---	19.576	31.831	20.9	4	7	4	1.128	0.824	1.22	0.675	0.0165044	0.925	0.265	0.73	0.111742
XP_004012220.2	PREDICTED: LOW QUALITY PROTEIN: paraspeckle component 1 [Ovis aries]	---	54.697	157.3	32.5	17	23	15	1.218	0.922	1.146	0.805	2.0222e-06	1.063	0.36442	0.757	4.5103e-06
XP_004012236.2	PREDICTED: COMM domain-containing protein 6 [Ovis aries]	---	10.594	12.569	19.4	2	3	2	0.919	1.016	1.045	0.972		0.879		1.106
XP_004012242.1	PREDICTED: RNA-binding protein 26 isoform X13 [Ovis aries]	---	110.62	62.257	6.8	6	7	6	1.063	0.761	1.187	0.641	0.039162	0.896	0.92756	0.716	0.059704
XP_004012250.1	PREDICTED: glypican-6 isoform X1 [Ovis aries]	---	62.542	38.923	13.7	6	9	4	1.028	0.858	1.286	0.667	0.3161	0.799	0.36074	0.835	0.76834
XP_004012260.1	PREDICTED: importin-5 isoform X1 [Ovis aries]	---	116.86	323.31	30.2	27	47	27	1.037	0.972	1.071	0.908	6.2282e-05	0.968	0.060764	0.937	0.032402
XP_004012270.1	PREDICTED: transmembrane 9 superfamily member 2 [Ovis aries]	---	75.606	56.636	9.4	5	9	5	1.184	0.694	1.246	0.557	0.0055355	0.95	0.92056	0.586	0.0115647
XP_004012272.1	PREDICTED: histidine triad nucleotide-binding protein 1 [Ovis aries]	---	13.753	95.884	39.7	4	7	4	0.981	1.042	0.8	1.302	0.064136	1.226	0.106498	1.062	0.7959
XP_004012278.1	PREDICTED: KDEL motif-containing protein 1 [Ovis aries]	---	58.324	26.232	8.8	4	5	4	1.282	0.679	1.366	0.497	0.00037946	0.939	0.41034	0.53	0.0103791
XP_004012284.1	PREDICTED: arginine and glutamate-rich protein 1 [Ovis aries]	---	33.216	46.868	19.8	8	8	8	1.337	1.047	0.756	1.385	0.0099644	1.769	0.00143625	0.783	0.071817
XP_004012358.2	PREDICTED: lambda-crystallin homolog isoform X1 [Ovis aries]	---	43.425	51.387	17	7	8	7	1.048	1.036	1.025	1.011	0.64204	1.022	0.39762	0.989	0.66838
XP_004012430.1	PREDICTED: cytochrome c oxidase assembly protein COX11, mitochondrial [Ovis aries]	---	31.729	6.6288	3.5	1	1	1
XP_004012436.1	PREDICTED: retinoid-inducible serine carboxypeptidase [Ovis aries]	---	50.974	20.114	6.4	2	2	2	1.153	0.992	1.077	0.921		1.071		0.86
XP_004012437.1	PREDICTED: 28S ribosomal protein S23, mitochondrial [Ovis aries]	---	21.549	14.5	11.1	2	2	2	0.849	1.061	1.006	1.055		0.844		1.25
XP_004012447.1	PREDICTED: transcription elongation factor SPT4 [Ovis aries]	---	13.193	6.7042	7.7	1	1	1
XP_004012463.1	PREDICTED: peptidyl-tRNA hydrolase 2, mitochondrial [Ovis aries]	---	19.208	49.229	29.6	4	5	4	0.828	0.993	1.179	0.842	0.27188	0.702	0.118743	1.199	0.38838
XP_004012500.1	PREDICTED: C-C motif chemokine 16 [Ovis aries]	---	11.382	14.169	34	2	2	2
XP_004012508.1	PREDICTED: protein unc-45 homolog B [Ovis aries]	---	103.43	323.31	49.4	46	95	45	1.017	0.78	1.338	0.583	1.62437e-12	0.76	2.19602e-12	0.767	1.62481e-12
XP_004012531.1	PREDICTED: U3 small nucleolar RNA-associated protein 6 homolog [Ovis aries]	---	70.942	6.1659	3.5	1	1	1	1.045	1.013	0.893	1.134		1.17		0.969
XP_004012551.1	PREDICTED: stromal cell-derived factor 2 [Ovis aries]	---	23.195	19.106	10.4	3	4	3	1.187	0.772	1.252	0.617	0.0044008	0.948	0.84182	0.65	0.00094499
XP_004012552.1	PREDICTED: LOW QUALITY PROTEIN: transcription elongation factor SPT6 [Ovis aries]	---	198.13	55.427	5.3	8	9	8	1.018	0.941	1.155	0.815	0.049257	0.881	0.24518	0.924	0.34482
XP_004012564.1	PREDICTED: nuclear fragile X mental retardation-interacting protein 2 isoform X1 [Ovis aries]	---	75.317	69.604	9.1	4	4	4
XP_004012565.1	PREDICTED: serine/threonine-protein kinase TAO1 [Ovis aries]	---	115.42	23.576	3.7	4	4	4	0.93	1.108	1.043	1.062	0.62592	0.892	0.22688	1.191	0.186318
XP_004012582.1	PREDICTED: glyoxalase domain-containing protein 4 isoform X1 [Ovis aries]	---	33.151	195.02	47.3	16	31	16	0.956	1.038	0.934	1.111	0.04702	1.024	0.079643	1.086	0.90838
XP_004012593.1	PREDICTED: phosphatidylinositol transfer protein alpha isoform isoform X1 [Ovis aries]	---	31.819	147.14	52.6	14	21	12	0.92	0.929	0.919	1.011	0.36604	1.001	0.4008	1.01	0.9568
XP_004012594.1	PREDICTED: pre-mRNA-processing-splicing factor 8 [Ovis aries]	---	273.6	323.31	19.5	41	62	41	1.097	0.841	1.184	0.71	1.44329e-15	0.927	0.21242	0.767	8.83849e-12
XP_004012597.1	PREDICTED: alpha-2-antiplasmin isoform X2 [Ovis aries]	---	54.482	145.47	28	13	17	13	1.141	0.815	1.178	0.692	1.65451e-05	0.969	0.89992	0.714	0.000135609
XP_004012602.2	PREDICTED: pre-rRNA-processing protein TSR1 homolog isoform X1 [Ovis aries]	---	91.925	60.707	10.9	8	8	8	0.995	0.991	1.056	0.938	0.6981	0.942	0.51926	0.996	0.67764
XP_004012619.1	PREDICTED: tax1-binding protein 3 isoform X1 [Ovis aries]	---	13.672	19.209	19.4	2	2	2
XP_004012638.1	PREDICTED: complement component 1 Q subcomponent-binding protein, mitochondrial [Ovis aries]	---	30.46	72.983	16.9	4	12	4	0.731	1.242	0.833	1.491	3.6004e-10	0.878	0.0170632	1.699	6.6603e-09
XP_004012652.3	PREDICTED: sperm-associated antigen 7 [Ovis aries]	---	26.038	33.353	18.9	4	6	4	0.911	1.282	0.901	1.423		1.011		1.407
XP_004012658.1	PREDICTED: proteasome subunit beta type-6 [Ovis aries]	---	25.572	95.958	30.5	6	7	6	1.017	1.046	1.001	1.045	0.93696	1.016	0.58502	1.029	0.6653
XP_004012675.2	PREDICTED: superoxide dismutase [Cu-Zn] isoform X1 [Ovis aries]	---	19.099	121.99	39.7	9	19	9	0.8	1.058	0.749	1.413	6.8171e-07	1.068	0.092099	1.323	4.4655e-06
XP_004012685.1	PREDICTED: very long-chain specific acyl-CoA dehydrogenase, mitochondrial [Ovis aries]	---	70.609	323.31	39.4	22	48	22	0.527	1.201	0.521	2.305	1.69975e-12	1.012	0.194064	2.279	1.6247e-12
XP_004012689.2	PREDICTED: PHD finger protein 23 isoform X1 [Ovis aries]	---	50.383	6.733	2.8	1	1	1
XP_004012697.1	PREDICTED: phospholipid scramblase 3 isoform X1 [Ovis aries]	---	32.251	42.335	14.9	3	4	3	0.952	0.908	1.125	0.807	0.21864	0.846	0.37248	0.954	0.64754
XP_004012718.1	PREDICTED: diamine acetyltransferase 2 [Ovis aries]	---	19.173	55.291	27.6	4	4	4	0.904	1.008	0.777	1.297	0.3003	1.163	0.86856	1.115	0.21998
XP_004012723.1	PREDICTED: N(alpha)-acetyltransferase 38, NatC auxiliary subunit isoform X2 [Ovis aries]	---	13.567	6.1862	7.1	1	1	1
XP_004012736.1	PREDICTED: 60S ribosomal protein L26 [Ovis aries]	---	17.258	30.483	22.8	5	10	1	0.981	0.969	1.244	0.779	0.116095	0.789	0.151624	0.988	0.50876
XP_004012738.1	PREDICTED: myosin-10 isoform X4 [Ovis aries]	---	229.1	290.7	22.4	42	51	28	1.265	0.779	1.126	0.692	3.1862e-07	1.123	0.156116	0.616	1.9308e-06
XP_004012746.1	PREDICTED: dehydrogenase/reductase SDR family member 7C isoform X2 [Ovis aries]	---	34.463	80.228	25.7	6	10	6	0.85	1.217	0.684	1.779	0.000119614	1.243	0.127941	1.432	8.4751e-05
XP_004012751.1	PREDICTED: myosin-4 isoform X1 [Ovis aries]	---	222.44	14.906	45.1	101	279	1	0.285	0.548	0.292	1.877	0.25448	0.976	0.90114	1.923	0.30834
XP_004012755.1	PREDICTED: myosin-1 isoform X1 [Ovis aries]	---	222.62	323.31	58.8	132	381	13	0.415	0.803	0.387	2.075	2.2448e-06	1.072	0.147184	1.935	6.155e-05
XP_004012777.1	PREDICTED: fatty aldehyde dehydrogenase isoform X2 [Ovis aries]	---	53.979	127.57	27.8	13	16	13	1.09	1.072	0.952	1.126	0.133781	1.145	0.78088	0.983	0.42568
XP_004012779.1	PREDICTED: epsin-2 isoform X4 [Ovis aries]	---	61.646	41.02	12.7	7	8	4	0.964	1.121	1.043	1.075	0.2497	0.924	0.115825	1.163	0.060003
XP_004012782.1	PREDICTED: LOW QUALITY PROTEIN: phosphoribosyl pyrophosphate synthase-associated protein 2 isoform X1 [Ovis aries]	---	40.9	44.002	16.4	6	7	4	1.105	0.818	1.211	0.675	0.2032	0.912	0.57616	0.74	0.31128
XP_004012792.1	PREDICTED: transmembrane protein 11, mitochondrial [Ovis aries]	---	21.478	6.2423	4.7	1	1	1	0.915	1.171	0.877	1.335		1.043		1.28
XP_004012793.2	PREDICTED: dual specificity mitogen-activated protein kinase kinase 3 isoform X1 [Ovis aries]	---	39.102	40.238	10.7	3	4	2	1.198	0.971	1.061	0.915		1.129		0.811
XP_004012802.2	PREDICTED: C-Jun-amino-terminal kinase-interacting protein 4 isoform X9 [Ovis aries]	---	144.7	182.7	13.9	14	14	14	1.059	1.018	1.037	0.982	0.50008	1.021	0.92712	0.961	0.484
XP_004012812.1	PREDICTED: acyl-CoA synthetase family member 2, mitochondrial [Ovis aries]	---	68.256	47.854	11.9	6	6	6	0.985	1.201	0.885	1.357	0.0018811	1.113	0.138716	1.219	0.023199
XP_004012816.1	PREDICTED: leucine-rich repeat-containing protein 59 [Ovis aries]	---	34.865	128.67	35.3	9	15	9	1.189	0.867	1.107	0.783	0.068662	1.074	0.61756	0.729	0.045918
XP_004012826.1	PREDICTED: pyruvate dehydrogenase kinase, isozyme 2 isoform X4 [Ovis aries]	---	46.14	49.28	12.8	4	6	4	0.848	1.155	0.641	1.802		1.323		1.362
XP_004012841.1	PREDICTED: phosphoethanolamine/phosphocholine phosphatase isoform X3 [Ovis aries]	---	27.31	13.646	9	2	3	2	1.106	0.885	0.828	1.069		1.336		0.8
XP_004012847.1	PREDICTED: vacuolar-sorting protein SNF8 [Ovis aries]	---	28.907	48.453	17.1	5	9	5	0.975	0.961	0.978	0.983	0.165284	0.997	0.42062	0.986	0.82914
XP_004012861.1	PREDICTED: pyridoxine-5'-phosphate oxidase isoform X1 [Ovis aries]	---	30.323	8.0246	5.7	1	1	1
XP_004012870.1	PREDICTED: 39S ribosomal protein L45, mitochondrial [Ovis aries]	---	35.269	24.536	12.4	3	3	3
XP_004012874.1	PREDICTED: proteasome subunit beta type-3 [Ovis aries]	---	22.993	56.517	22.4	3	4	3	1.101	1.092	1.071	1.02	0.81926	1.028	0.59486	0.992	0.70528
XP_004012879.1	PREDICTED: LIM and SH3 domain protein 1 isoform X1 [Ovis aries]	---	29.699	161.94	46.9	14	35	14	1.336	0.906	1.109	0.817	0.051678	1.205	0.112577	0.678	0.0045783
XP_004012884.1	PREDICTED: voltage-dependent L-type calcium channel subunit beta-1 isoform X4 [Ovis aries]	---	59.983	141.94	27.9	12	17	12	0.825	1.208	0.712	1.697	0.00103723	1.159	0.158165	1.464	0.016999
XP_004012895.1	PREDICTED: telethonin [Ovis aries]	---	19	37.859	28.1	5	6	5	0.603	1.065	0.469	2.271	1.63194e-05	1.286	0.031684	1.766	2.3354e-05
XP_004012903.1	PREDICTED: 26S proteasome non-ATPase regulatory subunit 3 isoform X2 [Ovis aries]	---	60.857	153.09	31.8	18	28	18	0.988	1.02	1.051	0.971	0.087537	0.94	0.174678	1.032	0.35694
XP_004012904.1	PREDICTED: LOW QUALITY PROTEIN: mediator of RNA polymerase II transcription subunit 24 isoform X1 [Ovis aries]	---	110.12	12.542	2	2	2	2	1.109	1.054	1.011	1.043		1.097		0.95
XP_004012907.2	PREDICTED: protein CASC3 isoform X1 [Ovis aries]	---	86.516	7.5927	1.4	1	1	1	1.167	0.809	1.058	0.765		1.103		0.693
XP_004012918.1	PREDICTED: SWI/SNF-related matrix-associated actin-dependent regulator of chromatin subfamily E member 1 isoform X2 [Ovis aries]	---	46.566	26.015	9.5	4	4	4	1.169	0.847	1.161	0.73	0.0033048	1.007	0.8915	0.725	0.016523
XP_004012956.1	PREDICTED: eukaryotic translation initiation factor 1 [Ovis aries]	---	12.732	181.01	64.6	6	11	6	0.956	1.043	1.009	1.034	0.104145	0.947	0.40958	1.091	0.040141
XP_004012969.1	PREDICTED: ras-related protein Rab-5C [Ovis aries]	---	23.466	55.824	38.9	7	14	4	1.094	0.913	1.123	0.813	0.07968	0.974	0.98292	0.835	0.094222
XP_004012976.1	PREDICTED: V-type proton ATPase 116 kDa subunit a isoform 1 isoform X4 [Ovis aries]	---	95.644	25.702	4.4	3	3	3	0.901	0.998	0.91	1.097	0.179377	0.99	0.99254	1.108	0.27086
XP_004012980.1	PREDICTED: LOW QUALITY PROTEIN: bifunctional coenzyme A synthase [Ovis aries]	---	62.106	13.785	4.1	2	2	2
XP_004012984.1	PREDICTED: homologous-pairing protein 2 homolog [Ovis aries]	---	24.885	6.6907	4.1	1	1	1	1.177	0.639	1.374	0.465		0.857		0.543
XP_004012986.1	PREDICTED: tubulin gamma-1 chain isoform X1 [Ovis aries]	---	50.326	40.771	11	4	4	4	1.029	0.889	1.139	0.781	0.036943	0.903	0.28172	0.864	0.104359
XP_004012993.1	PREDICTED: vacuolar protein-sorting-associated protein 25 [Ovis aries]	---	20.732	36.005	23.9	4	7	4	1.096	0.908	1.068	0.85	0.0175814	1.026	0.41202	0.828	0.0109844
XP_004012996.1	PREDICTED: proteasome activator complex subunit 3 isoform X2 [Ovis aries]	---	29.506	49.946	18.9	4	6	4	0.924	0.901	1.14	0.79	0.196757	0.811	0.23622	0.975	0.74258
XP_004013025.1	PREDICTED: protein LSM12 homolog [Ovis aries]	---	21.701	10.257	6.7	1	2	1	1.156	0.828	1.201	0.689		0.963		0.716
XP_004013036.2	PREDICTED: LOW QUALITY PROTEIN: G patch domain-containing protein 8 isoform X1 [Ovis aries]	---	159.01	13.3	1.4	2	2	2	1.19	0.793	1.206	0.658		0.987		0.666
XP_004013050.1	PREDICTED: Golgi SNAP receptor complex member 2 [Ovis aries]	---	24.705	7.7605	5.2	1	2	1
XP_004013052.1	PREDICTED: vesicle-fusing ATPase isoform X2 [Ovis aries]	---	83.121	92.444	16.2	11	13	11	1.05	0.98	1.102	0.889	0.67008	0.953	0.81748	0.933	0.74784
XP_004013066.1	PREDICTED: DDB1- and CUL4-associated factor 7 [Ovis aries]	---	38.926	92.036	31.6	9	15	9	1.117	1.005	1.038	0.968	0.49784	1.076	0.6596	0.9	0.34154
XP_004013067.1	PREDICTED: translational activator of cytochrome c oxidase 1 [Ovis aries]	---	32.443	15.232	6.1	1	1	1
XP_004013069.1	PREDICTED: coiled-coil domain-containing protein 47 isoform X1 [Ovis aries]	---	55.699	38.427	7.7	3	5	3	0.995	1.076	0.943	1.141		1.055		1.081
XP_004013072.1	PREDICTED: 26S protease regulatory subunit 8 [Ovis aries]	---	45.656	199.17	49.8	17	29	16	1.033	1.024	1.014	1.01	0.62328	1.019	0.151681	0.991	0.146457
XP_004013081.1	PREDICTED: probable ATP-dependent RNA helicase DDX5 [Ovis aries]	---	69.147	158.34	33.6	22	37	13	1.042	0.756	1.244	0.608	7.9141e-05	0.838	0.0080557	0.726	0.0121592
XP_004013086.1	PREDICTED: nucleolar protein 11 [Ovis aries]	---	80.534	22.878	4.2	2	2	2	0.969	1.004	0.911	1.102		1.064		1.036
XP_004013087.1	PREDICTED: 26S proteasome non-ATPase regulatory subunit 12 [Ovis aries]	---	53.02	148.3	29.8	13	23	13	1.042	0.971	1.076	0.902	0.023279	0.968	0.91828	0.932	0.0110008
XP_004013089.1	PREDICTED: LOW QUALITY PROTEIN: tubulin-specific chaperone D isoform X1 [Ovis aries]	---	132.91	67.385	7.8	8	9	8	1.059	0.934	1.092	0.855	0.5766	0.97	0.79706	0.882	0.066516
XP_004013090.1	PREDICTED: fructosamine-3-kinase [Ovis aries]	---	35.023	44.886	16.8	4	4	4	1.058	1.237	0.884	1.399		1.197		1.169
XP_004013091.1	PREDICTED: ketosamine-3-kinase [Ovis aries]	---	34.344	68.128	15.9	5	7	5	1.808	0.82	0.851	0.964	0.94966	2.125	0.32614	0.454	0.24858
XP_004013116.2	PREDICTED: protein disulfide-isomerase isoform X1 [Ovis aries]	---	66.715	300.73	35.9	23	62	23	1.131	0.866	1.131	0.766	1.62448e-12	1	0.103458	0.766	7.6045e-07
XP_004013117.1	PREDICTED: protein phosphatase 1 regulatory subunit 27 [Ovis aries]	---	17.496	50.427	19.5	2	2	2	0.762	0.94	0.712	1.32		1.07		1.234
XP_004013127.3	PREDICTED: actin, cytoplasmic 2 [Ovis aries]	---	41.792	234.98	53.9	22	172	6	1.406	0.799	1.191	0.671	1.9064e-06	1.181	0.030679	0.568	2.0341e-08
XP_004013131.1	PREDICTED: regulatory-associated protein of mTOR isoform X4 [Ovis aries]	---	149.49	25.796	2.8	4	5	4	0.912	0.91	1.339	0.68		0.681		0.998
XP_004013164.1	PREDICTED: signal recognition particle subunit SRP68 [Ovis aries]	---	70.897	164.99	23.5	12	17	12	1.055	0.971	1.049	0.926	0.38138	1.006	0.65928	0.92	0.4841
XP_004013169.2	PREDICTED: 39S ribosomal protein L38, mitochondrial isoform X3 [Ovis aries]	---	42.593	42.828	13.7	4	4	4	0.732	1.123	0.85	1.321		0.861		1.534
XP_004013171.1	PREDICTED: WW domain-binding protein 2 isoform X1 [Ovis aries]	---	23.58	26.954	11.1	2	2	2	1.197	0.743	1.265	0.587		0.946		0.621
XP_004013177.1	PREDICTED: 28S ribosomal protein S7, mitochondrial [Ovis aries]	---	28.162	38.249	20.2	4	5	4	0.853	1.099	0.969	1.134	0.192943	0.88	0.123905	1.288	0.036905
XP_004013178.1	PREDICTED: ADP-ribosylation factor-binding protein GGA3 isoform X1 [Ovis aries]	---	76.305	20.475	4.9	4	6	3	0.873	1.086	1.018	1.067	0.31704	0.858	0.042718	1.244	0.062738
XP_004013180.1	PREDICTED: nuclear pore complex protein Nup85 [Ovis aries]	---	74.956	56.008	7.9	5	6	5	1.262	0.819	1.132	0.723		1.115		0.649
XP_004013182.1	PREDICTED: hematological and neurological expressed 1 protein [Ovis aries]	---	16.072	122.16	41.6	4	8	4	0.905	0.652	1.474	0.442	0.0021008	0.614	3.7949e-05	0.72	0.09294
XP_004013186.1	PREDICTED: Na(+)/H(+) exchange regulatory cofactor NHE-RF1 [Ovis aries]	---	39.658	21.021	9	3	3	3	1.082	0.917	0.998	0.919	0.4926	1.084	0.2338	0.848	0.23002
XP_004013197.1	PREDICTED: dual specificity mitogen-activated protein kinase kinase 6 isoform X1 [Ovis aries]	---	37.534	67.059	30.5	9	11	8	0.753	1.088	0.859	1.267	0.0134833	0.877	0.041842	1.445	0.00076396
XP_004013204.1	PREDICTED: beta-2-glycoprotein 1 [Ovis aries]	---	38.156	131.23	24.3	8	5	3	0.969	0.771	1.273	0.606	2.3152e-05	0.761	0.00089867	0.796	0.0024231
XP_004013253.1	PREDICTED: DNA ligase 3 isoform X2 [Ovis aries]	---	99.693	36.793	6.1	5	6	5	1.032	0.878	1.096	0.801	0.0132571	0.942	0.067123	0.851	0.03476
XP_004013338.1	PREDICTED: DNA-directed RNA polymerase II subunit RPB1 [Ovis aries]	---	209.46	55.918	4.2	9	9	9	1.078	0.923	1.169	0.79	0.72266	0.922	0.7217	0.856	0.99716
XP_004013351.2	PREDICTED: phosphoribosylformylglycinamidine synthase-like [Ovis aries]	---	67.468	19.242	4.7	3	4	3	1.108	0.971	1.234	0.787		0.898		0.876
XP_004013439.2	PREDICTED: peptidyl-prolyl cis-trans isomerase FKBP10 isoform X1 [Ovis aries]	---	57.812	146.12	27.4	14	27	13	1.169	0.717	1.212	0.592	4.1438e-08	0.965	0.066943	0.613	1.6189e-07
XP_004013452.1	PREDICTED: primary amine oxidase, lung isozyme isoform X1 [Ovis aries]	---	85.567	7.1531	8.6	7	12	1	0.921	0.908	0.795	1.142		1.158		0.986
XP_004013591.1	PREDICTED: fibromodulin [Ovis aries]	---	43.015	119.76	22.1	8	18	7	1.228	1.092	0.892	1.224	3.8136e-05	1.377	1.1278e-06	0.889	0.026137
XP_004013593.1	PREDICTED: prolargin [Ovis aries]	---	43.654	48.992	18.4	7	9	7	0.592	0.783	0.549	1.426	0.28258	1.078	0.92428	1.323	0.185459
XP_004013598.1	PREDICTED: small nuclear ribonucleoprotein E [Ovis aries]	---	10.803	7.0779	13	1	1	1	1.073	0.976	1.031	0.947		1.041		0.91
XP_004013650.1	PREDICTED: transforming growth factor beta-2 isoform X2 [Ovis aries]	---	47.691	43.903	10.6	4	4	4	0.835	1.028	1.038	0.99	0.9274	0.804	0.032783	1.231	0.0111786
XP_004013652.1	PREDICTED: bifunctional glutamate/proline--tRNA ligase isoform X2 [Ovis aries]	---	170.02	323.31	31.2	38	66	38	1.021	1.048	1.075	0.975	0.79132	0.95	0.39492	1.026	0.33266
XP_004013653.1	PREDICTED: 3'(2'),5'-bisphosphate nucleotidase 1 isoform X2 [Ovis aries]	---	33.356	54.393	22.1	5	6	5	0.948	0.996	1.004	0.992	0.49346	0.944	0.81884	1.051	0.31702
XP_004013655.1	PREDICTED: rab3 GTPase-activating protein non-catalytic subunit isoform X1 [Ovis aries]	---	155.62	156.53	14.3	16	18	16	0.944	1.019	1.095	0.931	0.9671	0.862	0.23436	1.079	0.095599
XP_004013675.1	PREDICTED: signal recognition particle 9 kDa protein [Ovis aries]	---	10.072	37.571	62.8	6	6	6	0.986	1.082	1.038	1.042	0.57964	0.95	0.46194	1.097	0.88482
XP_004013682.1	PREDICTED: histone H3.3 [Ovis aries]	---	15.328	12.394	37.5	8	10	2
XP_004013689.1	PREDICTED: serine/threonine-protein kinase MRCK alpha isoform X14 [Ovis aries]	---	185.97	20.179	3	5	5	3
XP_004013708.1	PREDICTED: centrosomal protein of 170 kDa isoform X8 [Ovis aries]	---	175.2	75.642	6.9	10	10	10	0.956	0.863	1.224	0.705	0.054979	0.781	0.040716	0.903	0.54562
XP_004013732.1	PREDICTED: RAB6-interacting golgin [Ovis aries]	---	45.096	6.772	2.3	1	1	1
XP_004013741.1	PREDICTED: LOW QUALITY PROTEIN: protein PRRC2C isoform X1 [Ovis aries]	---	305.89	113.21	6.9	16	17	16	1.122	0.911	1.175	0.775	3.9403e-05	0.955	0.38224	0.812	1.50547e-05
XP_004013742.3	PREDICTED: LOW QUALITY PROTEIN: myocilin isoform X1 [Ovis aries]	---	54.386	6.6322	2.1	1	1	1	1.088	1.053	0.798	1.32		1.363		0.968
XP_004013774.1	PREDICTED: exosome component 10 isoform X1 [Ovis aries]	---	101.38	64.074	9.9	7	7	7	1.114	0.928	1.051	0.883	0.168683	1.06	0.94736	0.833	0.150781
XP_004013777.1	PREDICTED: peroxisomal membrane protein PEX14 [Ovis aries]	---	40.957	45.336	13.6	4	6	4	1.022	0.834	1.112	0.75	0.0159019	0.919	0.26742	0.816	0.036777
XP_004013781.1	PREDICTED: kinesin-like protein KIF1B isoform X10 [Ovis aries]	---	130.23	72.256	10.7	10	14	10	1.042	0.997	1.011	0.986	0.8379	1.031	0.61648	0.957	0.4324
XP_004013786.1	PREDICTED: protein LZIC [Ovis aries]	---	21.523	76.173	38.4	8	13	8	1.027	0.951	1.016	0.936	0.2459	1.011	0.62502	0.926	0.077602
XP_004013795.2	PREDICTED: alpha-enolase isoform X2 [Ovis aries]	---	49.302	25.123	53.8	21	89	2	0.797	1.353	0.509	2.658	0.0121184	1.566	0.23604	1.698	0.00124381
XP_004013798.1	PREDICTED: protein deglycase DJ-1 [Ovis aries]	---	20.063	283.9	73.5	16	46	16	0.793	0.986	0.743	1.327	8.7947e-09	1.067	0.35264	1.243	7.6913e-08
XP_004013801.1	PREDICTED: dnaJ homolog subfamily C member 11 [Ovis aries]	---	61.982	55.932	16.2	8	12	8	0.916	1.049	0.955	1.098	0.108201	0.959	0.90348	1.145	0.026536
XP_004013808.1	PREDICTED: 60S ribosomal protein L22 isoform X1 [Ovis aries]	---	11.168	23.747	25.3	2	4	2	1.041	1.024	1.14	0.898	0.041083	0.913	0.076895	0.984	0.75276
XP_004013826.2	PREDICTED: LOW QUALITY PROTEIN: ATPase family AAA domain-containing protein 3A isoform X1 [Ovis aries]	---	65.66	63.74	15.6	8	8	8	1.068	0.823	1.095	0.752	0.068598	0.975	0.85522	0.771	0.036681
XP_004013841.1	PREDICTED: nucleolar complex protein 2 homolog isoform X2 [Ovis aries]	---	84.853	26.724	7.1	5	5	5	1.138	0.784	1.061	0.739		1.073		0.689
XP_004013866.1	PREDICTED: calcyclin-binding protein isoform X1 [Ovis aries]	---	26.317	67.264	22.6	4	11	4	1.09	0.944	1.216	0.776	3.911e-06	0.896	0.063637	0.866	0.00161509
XP_004013893.1	PREDICTED: syntaxin-6 [Ovis aries]	---	29.043	34.1	14.1	3	3	3	1.413	0.732	1.162	0.63	0.032003	1.216	0.10968	0.518	0.026525
XP_004013897.1	PREDICTED: glutamine synthetase isoform X1 [Ovis aries]	---	42.045	52.154	20.6	7	9	7	1.046	1.018	0.904	1.126	0.95398	1.157	0.109817	0.973	0.3519
XP_004013907.1	PREDICTED: laminin subunit gamma-1 [Ovis aries]	---	177.78	323.31	47.5	65	114	65	1.097	1.004	0.937	1.072	0.00151824	1.171	9.2747e-08	0.915	0.00050218
XP_004013912.1	PREDICTED: actin-related protein 2/3 complex subunit 5 [Ovis aries]	---	16.274	64.127	38.4	5	6	5	1.119	1.16	0.916	1.266		1.222		1.037
XP_004013919.1	PREDICTED: TRMT1-like protein isoform X2 [Ovis aries]	---	81.998	13.738	4.1	2	2	2
XP_004013923.1	PREDICTED: nucleoprotein TPR isoform X1 [Ovis aries]	---	267.22	323.31	24.2	51	69	51	1.062	0.883	1.122	0.787	3.33067e-16	0.947	0.0182389	0.831	5.80647e-14
XP_004013945.1	PREDICTED: kinetochore-associated protein NSL1 homolog isoform X1 [Ovis aries]	---	32.302	13.207	6	1	1	1
XP_004013951.1	PREDICTED: serine/threonine-protein phosphatase 2A 56 kDa regulatory subunit alpha isoform isoform X1 [Ovis aries]	---	56.525	49.722	11.5	5	7	5	1.016	1.299	0.747	1.739	0.113516	1.36	0.26684	1.279	0.32632
XP_004013954.1	PREDICTED: integrator complex subunit 7 isoform X1 [Ovis aries]	---	106.74	32.829	2.8	2	2	2	1.08	1.039	1.055	0.985		1.024		0.962
XP_004013961.1	PREDICTED: LOW QUALITY PROTEIN: TNF receptor-associated factor 5 isoform X1 [Ovis aries]	---	64.755	21.023	6.4	3	4	3	0.915	1.052	1.063	0.99	0.92946	0.861	0.35974	1.15	0.39912
XP_004013976.1	PREDICTED: complement factor H-related protein 2 [Ovis aries]	---	31.072	13.259	9.9	3	3	2	1.155	0.968	0.926	1.045	0.53242	1.247	0.124942	0.838	0.167999
XP_004014121.3	PREDICTED: LOW QUALITY PROTEIN: EF-hand domain-containing protein D2 [Ovis aries]	---	26.251	82	31.9	8	11	8	1.209	0.713	1.227	0.581	0.00021744	0.985	0.3853	0.59	0.00126058
XP_004014141.2	PREDICTED: quinone oxidoreductase-like protein 2 isoform X1 [Ovis aries]	---	38.371	46.395	13.9	4	4	4	1.227	1.122	0.993	1.13	0.139302	1.236	0.092441	0.914	0.32628
XP_004014146.2	PREDICTED: sulfhydryl oxidase 1 isoform X1 [Ovis aries]	---	82.534	7.4665	1.5	1	1	1	1.283	0.791	1.362	0.581		0.942		0.617
XP_004014226.1	PREDICTED: LOW QUALITY PROTEIN: inter-alpha-trypsin inhibitor heavy chain H5 [Ovis aries]	---	103.59	103.94	13.7	11	14	11	1.069	0.985	0.95	1.037	0.2157	1.125	0.070562	0.921	0.3208
XP_004014235.1	PREDICTED: probable 2-oxoglutarate dehydrogenase E1 component DHKTD1, mitochondrial [Ovis aries]	---	103	23.54	2.7	2	3	2
XP_004014236.1	PREDICTED: cell division cycle protein 123 homolog isoform X1 [Ovis aries]	---	38.998	17.848	7.1	2	2	2
XP_004014244.2	PREDICTED: acyl-CoA-binding domain-containing protein 5 isoform X2 [Ovis aries]	---	55.413	11.782	4	2	2	2	0.95	1.088	1.034	1.052		0.919		1.145
XP_004014249.1	PREDICTED: abl interactor 1 isoform X11 [Ovis aries]	---	42.667	73.325	26.5	8	9	8	1.027	0.972	0.922	1.054	0.73224	1.114	0.166879	0.946	0.14714
XP_004014265.1	PREDICTED: dnaJ homolog subfamily C member 1 [Ovis aries]	---	62.69	6.918	2	1	1	1
XP_004014268.1	PREDICTED: COMM domain-containing protein 3 isoform X1 [Ovis aries]	---	22.199	68.021	23.1	3	3	3	1.026	0.994	1.045	0.951	0.59646	0.982	0.74372	0.969	0.3696
XP_004014282.1	PREDICTED: selenide, water dikinase 1 [Ovis aries]	---	42.88	31.856	13.8	4	5	4	1.043	1.016	0.969	1.049	0.157545	1.076	0.27994	0.974	0.65534
XP_004014286.1	PREDICTED: cerebral dopamine neurotrophic factor [Ovis aries]	---	20.712	35.708	27.8	5	6	5	0.927	1.014	0.953	1.064	0.24106	0.973	0.74444	1.094	0.23642
XP_004014296.1	PREDICTED: vimentin [Ovis aries]	---	53.489	323.31	62.1	38	124	32	1.131	0.801	1.245	0.643	1e-32	0.908	0.000122618	0.708	1e-32
XP_004014297.1	PREDICTED: signal transducing adapter molecule 1 isoform X1 [Ovis aries]	---	58.663	66.075	14.4	7	13	6	1.037	1.031	1.066	0.967	0.53752	0.973	0.73102	0.994	0.77442
XP_004014311.1	PREDICTED: kinesin-1 heavy chain isoform X2 [Ovis aries]	---	109.78	323.31	47.1	43	66	43	1.032	0.912	1.174	0.777	1.44329e-15	0.879	2.3049e-05	0.884	4.3728e-05
XP_004014327.1	PREDICTED: ras-related protein Rab-18 isoform X1 [Ovis aries]	---	22.991	140.58	49	9	20	9	0.983	0.931	1.166	0.798	2.4205e-06	0.843	0.0025811	0.947	0.0444
XP_004014341.1	PREDICTED: DNA-directed RNA polymerase III subunit RPC6 isoform X2 [Ovis aries]	---	35.671	7.1455	3.8	1	1	1
XP_004014342.1	PREDICTED: putative hydrolase RBBP9 [Ovis aries]	---	21.012	48.12	36.6	6	6	6	1.104	1.055	1.056	0.999		1.045		0.956
XP_004014356.1	PREDICTED: adipocyte plasma membrane-associated protein isoform X1 [Ovis aries]	---	46.026	164.69	38.3	16	30	16	1.031	1.013	0.948	1.069	0.10022	1.088	0.6791	0.983	0.457
XP_004014367.1	PREDICTED: dihydrodiol dehydrogenase 3-like isoform X1 [Ovis aries]	---	36.892	254.22	44.4	12	28	4	0.379	0.513	0.373	1.375	0.117937	1.016	0.8441	1.354	0.122137
XP_004014371.2	PREDICTED: dihydrodiol dehydrogenase 3-like isoform X1 [Ovis aries]	---	37.371	19.999	28.8	10	16	1
XP_004014372.1	PREDICTED: prostaglandin F synthase 1 isoform X1 [Ovis aries]	---	36.819	129.37	36.5	10	15	3	0.398	0.778	0.371	2.097	0.0099823	1.073	0.72284	1.955	0.0146969
XP_004014376.1	PREDICTED: malignant T-cell-amplified sequence 1-like [Ovis aries]	---	20.572	44.649	27.6	5	6	5	1.015	1.053	0.953	1.105	0.136518	1.065	0.186236	1.037	0.6438
XP_004014381.1	PREDICTED: nucleolar GTP-binding protein 1 isoform X1 [Ovis aries]	---	74.065	19.197	4.7	3	3	3
XP_004014389.1	PREDICTED: proliferating cell nuclear antigen isoform X1 [Ovis aries]	---	28.779	117.56	42.9	10	15	10	1.124	0.779	1.227	0.635	1.79812e-05	0.916	0.4499	0.693	9.6318e-05
XP_004014416.1	PREDICTED: LOW QUALITY PROTEIN: heat shock 70 kDa protein 12B [Ovis aries]	---	74.326	148.08	25.2	14	18	14	1.077	1.039	1.02	1.019	0.99038	1.056	0.81436	0.965	0.81648
XP_004014418.1	PREDICTED: inosine triphosphate pyrophosphatase isoform X2 [Ovis aries]	---	23.093	29.742	7.7	1	2	1	0.977	1.018	0.966	1.054	0.1419	1.011	0.80344	1.042	0.39538
XP_004014421.1	PREDICTED: DDRGK domain-containing protein 1 [Ovis aries]	---	35.869	35.707	12.8	3	6	3
XP_004014428.1	PREDICTED: vacuolar protein sorting-associated protein 16 homolog [Ovis aries]	---	94.885	28.091	4.3	3	3	3	1.004	0.966	0.974	0.992	0.88588	1.031	0.97882	0.962	0.94356
XP_004014434.1	PREDICTED: nucleolar protein 56 [Ovis aries]	---	66.234	53.169	14.3	8	8	8	0.85	1.06	0.939	1.129	0.191498	0.905	0.79534	1.247	0.22976
XP_004014435.1	PREDICTED: isocitrate dehydrogenase [NAD] subunit beta, mitochondrial isoform X1 [Ovis aries]	---	42.497	115.76	28.1	10	21	10	0.924	1.212	0.752	1.612	3.7774e-06	1.229	0.0064438	1.312	2.0565e-06
XP_004014442.1	PREDICTED: tyrosine-protein phosphatase non-receptor type substrate 1 isoform X2 [Ovis aries]	---	54.758	49.262	7.9	2	2	2	0.674	0.706	0.635	1.112		1.061		1.047
XP_004014470.1	PREDICTED: oxysterol-binding protein-related protein 2 isoform X2 [Ovis aries]	---	54.898	10.077	5.2	2	2	1
XP_004014474.1	PREDICTED: protein phosphatase 1 regulatory subunit 3D [Ovis aries]	---	32.338	36.606	17.7	4	4	4	0.976	1.012	1.162	0.871		0.84		1.037
XP_004014487.1	PREDICTED: syntaxin-16 isoform X6 [Ovis aries]	---	35.071	15.307	7.5	2	2	2
XP_004014488.1	PREDICTED: ras-related protein Rab-22A isoform X1 [Ovis aries]	---	21.798	11.872	9.8	2	2	2
XP_004014501.1	PREDICTED: NSFL1 cofactor p47 isoform X2 [Ovis aries]	---	40.639	227.14	52.7	15	22	15	0.964	1.156	0.9	1.284	6.942e-09	1.071	0.100221	1.199	1.0742e-06
XP_004014508.1	PREDICTED: sulfiredoxin-1 [Ovis aries]	---	14.367	8.3446	10.9	1	1	1
XP_004014509.1	PREDICTED: casein kinase II subunit alpha isoform X1 [Ovis aries]	---	45.143	130.46	30.9	9	14	9	1.168	0.928	1.074	0.864	0.35146	1.088	0.148341	0.795	0.0022607
XP_004014522.1	PREDICTED: p53 and DNA damage-regulated protein 1 [Ovis aries]	---	15.61	10.042	9.8	1	1	1	1.044	0.907	1.072	0.846		0.974		0.869
XP_004014524.1	PREDICTED: GDP-fucose protein O-fucosyltransferase 1 isoform X1 [Ovis aries]	---	44.323	43.033	13.3	5	6	5	1.175	0.742	1.242	0.597	0.00053816	0.946	0.60196	0.631	0.00091711
XP_004014545.2	PREDICTED: alpha-1-syntrophin [Ovis aries]	---	53.963	84.844	23.2	11	14	11	0.871	1.315	0.564	2.332	5.1842e-07	1.544	0.00075808	1.51	6.0127e-05
XP_004014547.1	PREDICTED: heterogeneous nuclear ribonucleoprotein A1-like [Ovis aries]	---	34.097	317.97	55.9	16	44	15	1.222	0.711	1.183	0.601	2.6633e-09	1.033	0.099699	0.582	6.1362e-10
XP_004014551.1	PREDICTED: charged multivesicular body protein 4b [Ovis aries]	---	24.949	141.99	30.4	7	14	7	0.978	0.938	1.028	0.912	0.108541	0.951	0.150617	0.959	0.90696
XP_004014552.1	PREDICTED: RNA-binding protein Raly isoform X2 [Ovis aries]	---	29.994	80.075	34.9	12	15	12	1.079	0.86	1.18	0.729	2.0448e-05	0.914	0.035479	0.797	0.0025613
XP_004014556.1	PREDICTED: adenosylhomocysteinase [Ovis aries]	---	47.693	265.41	50	24	52	24	0.979	0.97	0.947	1.024	0.125296	1.034	0.045397	0.991	0.34134
XP_004014558.1	PREDICTED: dynein light chain roadblock-type 1 isoform X3 [Ovis aries]	---	10.99	82.55	34.4	2	4	2	1.3	0.773	0.975	0.793	0.11542	1.333	0.20894	0.595	0.074538
XP_004014562.1	PREDICTED: acetyl-coenzyme A synthetase, cytoplasmic isoform X2 [Ovis aries]	---	78.805	84.605	17.4	11	15	11	0.974	1.053	0.927	1.136	0.50816	1.051	0.78098	1.081	0.73554
XP_004014571.1	PREDICTED: ubiquinol-cytochrome-c reductase complex assembly factor 1 [Ovis aries]	---	34.032	16.207	9.1	2	2	2	0.971	1.056	0.891	1.185		1.09		1.088
XP_004014574.1	PREDICTED: endoplasmic reticulum-Golgi intermediate compartment protein 3 isoform X2 [Ovis aries]	---	43.344	12.576	4.4	2	2	2
XP_004014579.1	PREDICTED: cysteine desulfurase, mitochondrial [Ovis aries]	---	49.464	17.723	4.9	2	3	2	0.997	1.064	0.978	1.088		1.019		1.067
XP_004014611.1	PREDICTED: beta-catenin-like protein 1 isoform X1 [Ovis aries]	---	65.183	45.623	8.3	5	8	5	1.24	0.835	1.265	0.66	0.0025832	0.98	0.52152	0.673	0.00106122
XP_004014633.1	PREDICTED: fat storage-inducing transmembrane protein 2 [Ovis aries]	---	32.135	6.6514	4.6	1	1	1
XP_004014645.1	PREDICTED: LOW QUALITY PROTEIN: GPI transamidase component PIG-T isoform X1 [Ovis aries]	---	62.142	46.365	8.8	4	6	4	0.949	1.013	1.013	1	0.84992	0.937	0.86996	1.067	0.99482
XP_004014653.1	PREDICTED: deoxynucleotidyltransferase terminal-interacting protein 1 isoform X2 [Ovis aries]	---	36.998	13.637	5.5	2	3	2	1.064	0.832	1.107	0.752	0.137984	0.961	0.74848	0.782	0.069524
XP_004014654.1	PREDICTED: ubiquitin-conjugating enzyme E2 C [Ovis aries]	---	19.58	17.97	13.4	2	2	2	1.118	0.548	1.446	0.379	0.0107847	0.773	0.133496	0.49	0.0056579
XP_004014664.1	PREDICTED: nuclear receptor coactivator 5 isoform X1 [Ovis aries]	---	65.536	33.114	8.3	5	5	5	1.008	0.87	1.255	0.693	0.0144972	0.803	0.20026	0.863	0.0170357
XP_004014668.1	PREDICTED: TP53-regulating kinase [Ovis aries]	---	28.079	26.916	18.2	4	5	4	1.02	0.993	1.038	0.957	0.7277	0.983	0.8713	0.974	0.81768
XP_004014673.2	PREDICTED: exportin-2 isoform X1 [Ovis aries]	---	115.37	208.2	20.4	20	35	20	0.988	1.001	1.074	0.932	0.007238	0.92	0.0020759	1.013	0.23008
XP_004014680.1	PREDICTED: E3 ubiquitin-protein ligase RNF114 [Ovis aries]	---	25.758	12.959	9.6	2	2	2
XP_004014681.1	PREDICTED: ubiquitin-conjugating enzyme E2 variant 1 isoform X3 [Ovis aries]	---	16.495	74.888	57.1	8	12	3	0.995	1.134	0.981	1.156	0.067018	1.014	0.6593	1.14	0.031575
XP_004014683.1	PREDICTED: LOW QUALITY PROTEIN: activity-dependent neuroprotector homeobox protein [Ovis aries]	---	123.18	59.747	8.4	8	9	8	1.084	0.915	1.153	0.794	0.0074972	0.94	0.76584	0.844	0.0101795
XP_004014685.2	PREDICTED: adenylyltransferase and sulfurtransferase MOCS3 [Ovis aries]	---	49.724	16.655	6	2	3	2
XP_004014720.2	PREDICTED: LOW QUALITY PROTEIN: rho GTPase-activating protein 21 isoform X1 [Ovis aries]	---	216.16	8.7353	0.6	1	1	1
XP_004014736.2	PREDICTED: LOW QUALITY PROTEIN: supervillin isoform X1 [Ovis aries]	---	255.17	44.414	3	7	7	7	1.079	1.033	1.067	0.968		1.011		0.957
XP_004014945.1	PREDICTED: cytochrome b-c1 complex subunit Rieske, mitochondrial [Ovis aries]	---	29.53	38.839	19.3	6	7	6	0.742	1.35	0.561	2.406	0.00122436	1.323	0.044941	1.819	0.00087535
XP_004014947.1	PREDICTED: splicing factor 3B subunit 3 [Ovis aries]	---	135.56	156.87	17.9	19	26	19	1.16	0.881	1.104	0.798	0.000101772	1.051	0.58764	0.759	3.7327e-05
XP_004014948.1	PREDICTED: conserved oligomeric Golgi complex subunit 4 [Ovis aries]	---	89.086	37.636	7.6	5	6	5	0.859	0.915	1.013	0.903	0.71182	0.848	0.61408	1.065	0.86776
XP_004014952.1	PREDICTED: alanine--tRNA ligase, cytoplasmic [Ovis aries]	---	106.74	218.29	25.5	21	34	21	1.06	0.996	1.089	0.915	0.31172	0.973	0.97342	0.94	0.22158
XP_004014960.1	PREDICTED: craniofacial development protein 1 [Ovis aries]	---	33.33	30.197	13.8	3	3	3	1.157	0.792	1.224	0.647	0.021199	0.945	0.177242	0.685	0.031361
XP_004014965.1	PREDICTED: telomeric repeat-binding factor 2-interacting protein 1 [Ovis aries]	---	40.818	59.131	12	3	3	3	1.137	0.87	1.294	0.672		0.879		0.765
XP_004014983.1	PREDICTED: cadherin-13 isoform X1 [Ovis aries]	---	78.2	291.03	22.7	14	23	14	0.853	1.318	0.578	2.28	4.0816e-09	1.476	0.00014254	1.545	1.5298e-09
XP_004014991.1	PREDICTED: TLD domain-containing protein 1 isoform X1 [Ovis aries]	---	49.928	6.3278	2.4	1	1	1
XP_004014992.1	PREDICTED: coactosin-like protein [Ovis aries]	---	16.01	119.19	52.1	9	14	9	1.185	0.755	1.063	0.71	0.0084803	1.115	0.188839	0.637	0.0023446
XP_004014994.1	PREDICTED: kelch-like protein 36 isoform X1 [Ovis aries]	---	69.594	-2	1.5	1	1	1	0.858	0.987	1.126	0.877		0.762		1.15
XP_004014998.1	PREDICTED: ER membrane protein complex subunit 8 [Ovis aries]	---	23.776	20.174	9.5	3	3	3	1.158	0.948	1.057	0.897	0.119195	1.096	0.32494	0.819	0.130483
XP_004014999.1	PREDICTED: LOW QUALITY PROTEIN: cytochrome c oxidase subunit 4 isoform 1, mitochondrial isoform X1 [Ovis aries]	---	20.769	133.71	43.6	12	23	12	0.831	1.465	0.632	2.318	1e-32	1.315	0.00070495	1.763	8.7367e-09
XP_004015002.1	PREDICTED: microtubule-associated proteins 1A/1B light chain 3B [Ovis aries]	---	14.704	33.585	22.4	3	3	1	1.179	0.706	1.062	0.665		1.11		0.599
XP_004015005.1	PREDICTED: diphosphomevalonate decarboxylase isoform X1 [Ovis aries]	---	42.829	34.123	11.3	4	5	4	0.957	0.762	1.48	0.515		0.647		0.796
XP_004015015.1	PREDICTED: vacuolar protein sorting-associated protein 35 [Ovis aries]	---	91.849	230.35	26.5	19	26	19	1.009	1.01	1.036	0.975	0.49166	0.974	0.88976	1.001	0.7076
XP_004015017.1	PREDICTED: alanine aminotransferase 2 [Ovis aries]	---	57.969	13.182	8.6	4	6	2
XP_004015018.1	PREDICTED: T-cell immunomodulatory protein isoform X1 [Ovis aries]	---	67.807	15.089	4.3	2	2	2	0.953	1.006	1.046	0.962		0.911		1.056
XP_004015026.1	PREDICTED: HEAT repeat-containing protein 3 [Ovis aries]	---	74.727	12.725	3.4	2	2	2
XP_004015035.1	PREDICTED: AKT-interacting protein isoform X2 [Ovis aries]	---	33.144	20.253	5.8	1	1	1	1.063	0.971	0.908	1.069		1.171		0.913
XP_004015043.1	PREDICTED: liver carboxylesterase-like isoform X1 [Ovis aries]	---	62.312	30.788	7.1	3	3	3	1.149	1.28	0.815	1.571		1.41		1.114
XP_004015053.1	PREDICTED: cleavage and polyadenylation specificity factor subunit 5 [Ovis aries]	---	26.227	83.529	40.1	9	14	9	1.035	0.843	1.214	0.694	0.0114649	0.853	0.21546	0.814	0.22342
XP_004015058.1	PREDICTED: nuclear pore complex protein Nup93 isoform X1 [Ovis aries]	---	93.431	195.66	29.1	23	29	23	1.055	0.929	1.074	0.865	0.0037819	0.982	0.99272	0.881	0.0029624
XP_004015066.2	PREDICTED: LOW QUALITY PROTEIN: copine-2 isoform X1 [Ovis aries]	---	63.361	37.617	11.9	6	7	5	1.004	1.046	1.05	0.996	0.6885	0.956	0.69392	1.042	0.5672
XP_004015072.2	PREDICTED: anamorsin isoform X2 [Ovis aries]	---	38.227	61.888	25.5	8	10	8	1.106	0.863	1.13	0.764	0.0020439	0.979	0.66162	0.78	0.0026386
XP_004015073.1	PREDICTED: ubiquinone biosynthesis protein COQ9, mitochondrial [Ovis aries]	---	35.476	57.809	17	5	11	5	0.732	1.119	0.642	1.743	2.2862e-05	1.14	0.08318	1.529	1.5749e-06
XP_004015075.1	PREDICTED: DNA-directed RNA polymerase II subunit RPB3 [Ovis aries]	---	31.429	31.077	16.7	4	6	4	1.022	0.754	1.398	0.539		0.731		0.738
XP_004015078.1	PREDICTED: katanin p80 WD40 repeat-containing subunit B1 isoform X1 [Ovis aries]	---	72.408	13.243	2.4	1	1	1	1.116	0.964	1.097	0.879		1.017		0.864
XP_004015083.1	PREDICTED: cilia- and flagella-associated protein 20 [Ovis aries]	---	22.748	23.779	15	3	4	3	1.241	0.79	1.273	0.621		0.975		0.637
XP_004015091.1	PREDICTED: aspartate aminotransferase, mitochondrial [Ovis aries]	---	47.505	287.37	45.1	22	56	22	0.533	1.226	0.464	2.642	1.62448e-12	1.149	0.28032	2.3	1.62448e-12
XP_004015095.1	PREDICTED: cadherin-5 isoform X1 [Ovis aries]	---	84.776	94.978	16.2	11	16	11	1.174	1.001	1.053	0.951	0.43642	1.115	0.0029554	0.853	0.0027179
XP_004015097.1	PREDICTED: cytoplasmic dynein 1 light intermediate chain 2 [Ovis aries]	---	54.14	202.79	31.9	16	26	16	1.081	0.93	1.184	0.785	4.3289e-05	0.913	0.022819	0.86	0.0093049
XP_004015102.1	PREDICTED: mitotic spindle-associated MMXD complex subunit MIP18 [Ovis aries]	---	17.712	31.231	12.9	1	1	1	1.03	0.964	0.916	1.052		1.124		0.936
XP_004015131.1	PREDICTED: proteasome subunit beta type-10 [Ovis aries]	---	28.984	6.1562	3.7	1	1	1
XP_004015140.1	PREDICTED: protein arginine N-methyltransferase 7 [Ovis aries]	---	78.953	18.839	3.2	2	2	2	0.893	0.943	0.772	1.222		1.157		1.056
XP_004015142.1	PREDICTED: cadherin-1 isoform X1 [Ovis aries]	---	97.931	10.747	1.6	1	1	1	0.777	1.058	0.858	1.233		0.906		1.362
XP_004015151.1	PREDICTED: NAD(P)H dehydrogenase [quinone] 1 isoform X1 [Ovis aries]	---	31.009	32.775	16.1	5	5	5	0.787	1.08	0.708	1.525	0.0061039	1.112	0.24946	1.372	0.00031712
XP_004015155.1	PREDICTED: 26S proteasome non-ATPase regulatory subunit 7 [Ovis aries]	---	36.738	64.304	25.5	7	9	7	0.992	1.044	1.119	0.933	0.73838	0.887	0.188498	1.052	0.186343
XP_004015160.1	PREDICTED: haptoglobin [Ovis aries]	---	44.514	154.95	37.9	13	17	13	0.289	0.307	0.299	1.027	0.63602	0.967	0.72108	1.062	0.3223
XP_004015161.3	PREDICTED: LOW QUALITY PROTEIN: dihydroorotate dehydrogenase (quinone), mitochondrial isoform X1 [Ovis aries]	---	42.352	44.072	13.5	4	5	4	0.934	1.103	1.079	1.022	0.76008	0.866	0.33448	1.181	0.25456
XP_004015181.1	PREDICTED: unconventional prefoldin RPB5 interactor 1 isoform X1 [Ovis aries]	---	59.263	31.654	7.2	3	3	3	1.074	0.843	1.175	0.717	0.093583	0.914	0.60916	0.785	0.184457
XP_004015193.1	PREDICTED: xaa-Pro dipeptidase [Ovis aries]	---	54.858	157.16	25.2	12	16	12	0.984	1.031	0.892	1.156	0.0110178	1.103	0.0184591	1.048	0.4614
XP_004015227.1	PREDICTED: tubulin-folding cofactor B isoform X1 [Ovis aries]	---	27.48	133.69	36.9	10	15	10	0.99	0.923	1.121	0.823	0.0076207	0.883	0.04658	0.932	0.44872
XP_004015228.1	PREDICTED: DNA-directed RNA polymerase II subunit RPB9 [Ovis aries]	---	14.523	28.105	20	2	2	2	1.227	0.866	1.132	0.765		1.084		0.706
XP_004015237.1	PREDICTED: cytochrome c oxidase subunit 7A1, mitochondrial [Ovis aries]	---	9.0284	21.112	28.8	2	6	2	0.666	1.545	0.514	3.006	0.22032	1.296	0.55144	2.32	0.34242
XP_004015238.1	PREDICTED: cytochrome c oxidase subunit 6B1 [Ovis aries]	---	10.186	187.02	76.7	11	19	11	0.925	1.438	0.698	2.06	3.3303e-09	1.325	0.00030461	1.555	5.231e-09
XP_004015279.1	PREDICTED: eukaryotic translation initiation factor 3 subunit K [Ovis aries]	---	25.073	94.908	33.9	6	7	6	1.019	1.026	1.077	0.953	0.191605	0.946	0.22868	1.007	0.51338
XP_004015286.2	PREDICTED: delta(3,5)-Delta(2,4)-dienoyl-CoA isomerase, mitochondrial [Ovis aries]	---	38.665	128.24	25.8	8	12	8	0.765	1.351	0.725	1.863	0.0069402	1.055	0.78348	1.766	0.00154094
XP_004015294.1	PREDICTED: RNA polymerase II-associated factor 1 homolog [Ovis aries]	---	60.256	24.86	7.9	3	3	3	1.053	1.037	0.936	1.108	0.48372	1.125	0.4046	0.985	0.90598
XP_004015299.1	PREDICTED: 26S protease regulatory subunit 6B [Ovis aries]	---	47.366	213.53	41.4	17	23	17	1.003	1.001	1.084	0.923	0.3961	0.925	0.44488	0.998	0.88528
XP_004015326.2	PREDICTED: LOW QUALITY PROTEIN: coiled-coil domain-containing protein 97 [Ovis aries]	---	35.792	6.5139	3.2	1	1	1	1.07	0.917	0.986	0.93		1.085		0.857
XP_004015343.1	PREDICTED: 40S ribosomal protein S19 [Ovis aries]	---	16.06	143.41	56.6	10	22	10	1.043	1.039	1.063	0.977	0.132616	0.981	0.63898	0.996	0.132861
XP_004015351.1	PREDICTED: LOW QUALITY PROTEIN: persulfide dioxygenase ETHE1, mitochondrial isoform X1 [Ovis aries]	---	27.978	63.255	26.7	6	11	6	0.983	1.066	0.975	1.093	0.121363	1.008	0.61568	1.084	0.24122
XP_004015361.2	PREDICTED: mitochondrial import receptor subunit TOM40 homolog isoform X1 [Ovis aries]	---	41.699	29.731	12.8	4	6	4	0.658	2.071	0.979	2.115		0.672		3.147
XP_004015363.1	PREDICTED: apolipoprotein C-II isoform X2 [Ovis aries]	---	11.119	27.051	22.8	3	4	3	1.085	0.703	1.33	0.529	0.0099351	0.816	0.088695	0.648	0.043716
XP_004015368.1	PREDICTED: LOW QUALITY PROTEIN: reticulon-2 isoform X1 [Ovis aries]	---	51.033	94.584	9.9	3	5	3	0.737	1.178	0.54	2.181	2.3105e-05	1.365	0.28846	1.598	0.0051555
XP_004015369.1	PREDICTED: vasodilator-stimulated phosphoprotein isoform X1 [Ovis aries]	---	40.509	-2	26.9	9	13	1	1.141	0.691	1.072	0.645		1.064		0.606
XP_004015372.1	PREDICTED: small nuclear ribonucleoprotein Sm D2 [Ovis aries]	---	13.527	120.1	61.9	7	18	7	1.161	0.861	1.184	0.727	3.8405e-05	0.981	0.111963	0.742	4.4241e-05
XP_004015377.1	PREDICTED: coiled-coil domain-containing protein 8 isoform X1 [Ovis aries]	---	59.767	133.46	28.4	12	14	12	1.119	0.888	1.131	0.785	0.00118382	0.989	0.98224	0.794	0.0017755
XP_004015378.1	PREDICTED: calmodulin [Ovis aries]	---	16.837	152.01	52.3	9	31	8	1.018	0.978	0.989	0.989	0.73206	1.029	0.68714	0.961	0.45222
XP_004015381.1	PREDICTED: rho GTPase-activating protein 35 [Ovis aries]	---	170.41	60.012	5.7	9	9	9	1.032	0.866	1.209	0.716	0.110942	0.854	0.00048342	0.839	0.09572
XP_004015383.1	PREDICTED: SUMO-activating enzyme subunit 1 isoform X1 [Ovis aries]	---	38.306	137.38	43.9	15	23	15	1.084	0.88	1.17	0.752	4.0563e-11	0.926	0.069196	0.812	8.499e-09
XP_004015400.1	PREDICTED: glutamate-rich WD repeat-containing protein 1 [Ovis aries]	---	49.446	20.505	3.1	1	1	1	1.027	0.934	1.151	0.811		0.892		0.909
XP_004015402.1	PREDICTED: 60S ribosomal protein L18 [Ovis aries]	---	21.521	92.08	35.1	7	12	7	0.969	0.998	1.116	0.894	0.0025819	0.868	0.0139368	1.03	0.37094
XP_004015404.1	PREDICTED: LOW QUALITY PROTEIN: branched-chain-amino-acid aminotransferase, mitochondrial isoform X1 [Ovis aries]	---	45.103	7.0537	2.5	1	1	1	0.969	1.056	1.008	1.048		0.961		1.09
XP_004015410.1	PREDICTED: LOW QUALITY PROTEIN: nucleobindin-1 isoform X1 [Ovis aries]	---	53.047	232.03	38.5	17	28	17	1.114	0.906	1.154	0.785	0.00036272	0.965	0.92716	0.813	0.00071907
XP_004015411.1	PREDICTED: trans-1,2-dihydrobenzene-1,2-diol dehydrogenase isoform X1 [Ovis aries]	---	36.514	99.671	30.4	11	23	11	0.656	0.97	0.611	1.588	0.000123863	1.074	0.189262	1.479	0.0042964
XP_004015412.1	PREDICTED: apoptosis regulator BAX isoform X2 [Ovis aries]	---	19.387	45.741	30.6	4	5	4	1.013	0.88	1.102	0.799	0.0101376	0.919	0.055859	0.869	0.041843
XP_004015415.1	PREDICTED: ruvB-like 2 [Ovis aries]	---	51.142	204.94	42.8	19	30	19	1.108	0.915	1.125	0.813	0.000159183	0.985	0.29706	0.826	0.024175
XP_004015419.1	PREDICTED: PIH1 domain-containing protein 1 [Ovis aries]	---	32.422	7.2106	3.4	1	2	1	1.033	0.967	1.108	0.873		0.932		0.936
XP_004015421.1	PREDICTED: 40S ribosomal protein S11 [Ovis aries]	---	18.431	42.172	27.8	6	14	6	1.027	0.917	1.158	0.792	0.0054044	0.887	0.120819	0.893	0.079965
XP_004015422.1	PREDICTED: reticulocalbin-3 [Ovis aries]	---	37.383	14.225	22.6	6	8	1	1.268	0.819	1.154	0.71		1.099		0.646
XP_004015426.1	PREDICTED: ras-related protein R-Ras isoform X1 [Ovis aries]	---	22.906	30.174	33	5	8	4	0.952	1.158	0.761	1.522	0.061798	1.251	0.28784	1.216	0.11366
XP_004015435.2	PREDICTED: electron transfer flavoprotein subunit beta isoform X1 [Ovis aries]	---	27.848	147.26	55.9	14	24	14	0.786	1.43	0.671	2.131	1.0373e-10	1.171	0.184085	1.819	4.6502e-10
XP_004015439.1	PREDICTED: myosin-binding protein C, fast-type isoform X1 [Ovis aries]	---	128.12	323.31	39.1	38	68	37	0.669	0.707	0.349	2.026	1.326e-07	1.917	1.1114e-06	1.057	0.16216
XP_004015463.1	PREDICTED: voltage-dependent calcium channel gamma-6 subunit isoform X1 [Ovis aries]	---	27.298	13.922	9.5	2	2	2	0.913	0.975	0.953	1.023		0.958		1.068
XP_004015486.1	PREDICTED: NADH dehydrogenase [ubiquinone] 1 alpha subcomplex subunit 3 [Ovis aries]	---	9.3168	22.476	41.7	2	2	2	0.954	1.065	0.734	1.451		1.3		1.116
XP_004015500.1	PREDICTED: 40S ribosomal protein S4-like [Ovis aries]	---	28.296	96.343	32.7	8	19	8	1.129	0.923	1.174	0.786	0.0024816	0.962	0.26586	0.818	0.024504
XP_004015514.1	PREDICTED: 40S ribosomal protein S5 [Ovis aries]	---	22.876	72.995	29.9	9	14	9	1.152	0.909	1.197	0.759	9.4382e-07	0.962	0.70592	0.789	4.1937e-05
XP_004015516.1	PREDICTED: charged multivesicular body protein 2a [Ovis aries]	---	25.132	36.68	22.1	6	10	6	1.049	1.017	1.032	0.985	0.43524	1.016	0.28308	0.969	0.110942
XP_004015524.3	PREDICTED: LOW QUALITY PROTEIN: exosome complex component MTR3 [Ovis aries]	---	27.413	25.047	11.1	2	3	2	1.087	1.018	1.044	0.975	0.58268	1.041	0.69274	0.937	0.55338
XP_004015525.2	PREDICTED: pyruvate dehydrogenase phosphatase regulatory subunit, mitochondrial isoform X1 [Ovis aries]	---	93.819	111.28	17.2	12	15	12	0.828	1.266	0.772	1.64	3.0143e-07	1.073	0.64244	1.529	2.7002e-08
XP_004015546.3	PREDICTED: LOW QUALITY PROTEIN: malonyl-CoA decarboxylase, mitochondrial [Ovis aries]	---	55.342	35.654	10.4	4	4	4	0.996	1.065	0.928	1.148		1.073		1.069
XP_004015629.2	PREDICTED: GTP-binding protein RAD isoform X1 [Ovis aries]	---	28.114	24.439	8.5	2	2	1
XP_004015692.1	PREDICTED: glyceraldehyde-3-phosphate dehydrogenase, testis-specific isoform X1 [Ovis aries]	---	41.295	30.294	13.6	4	23	2	0.749	0.998	0.575	1.736	0.00103632	1.303	0.21374	1.332	0.00031644
XP_004015734.2	PREDICTED: LOW QUALITY PROTEIN: mediator of RNA polymerase II transcription subunit 29 [Ovis aries]	---	20.36	12.622	7.3	1	1	1
XP_004015785.2	PREDICTED: LOW QUALITY PROTEIN: nectin-2 isoform X1 [Ovis aries]	---	69.33	23.375	4.8	3	3	3	1.003	1.115	0.928	1.202	0.25818	1.081	0.37216	1.112	0.51908
XP_004015828.1	PREDICTED: EH domain-containing protein 2 isoform X1 [Ovis aries]	---	60.673	274.16	45.3	20	34	19	1.03	1.239	0.767	1.615	4.9527e-13	1.343	5.5615e-08	1.203	5.9216e-05
XP_004015846.1	PREDICTED: LOW QUALITY PROTEIN: glycogen [starch] synthase, muscle isoform X1 [Ovis aries]	---	86.2	236.69	27.5	17	25	17	0.898	1.114	0.753	1.479	2.1931e-08	1.193	0.00020242	1.241	4.2571e-05
XP_004015857.1	PREDICTED: LOW QUALITY PROTEIN: aldehyde dehydrogenase family 16 member A1 isoform X1 [Ovis aries]	---	84.308	57.85	8.7	5	6	5	1.077	0.994	0.94	1.057	0.112063	1.146	0.065656	0.923	0.157964
XP_004016047.1	PREDICTED: cullin-5 isoform X1 [Ovis aries]	---	90.954	217.02	31.8	25	35	25	0.937	1.087	0.905	1.201	1.6236e-06	1.035	0.4142	1.16	1.86123e-05
XP_004016048.1	PREDICTED: serine-protein kinase ATM isoform X2 [Ovis aries]	---	350.16	14.275	0.7	2	2	2	1.079	0.747	1.442	0.518		0.748		0.692
XP_004016059.1	PREDICTED: serine/threonine-protein phosphatase 2A 65 kDa regulatory subunit A beta isoform isoform X3 [Ovis aries]	---	66.17	13.538	2.2	1	1	1	1.11	1.115	0.971	1.148		1.143		1.005
XP_004016073.1	PREDICTED: mitochondrial import inner membrane translocase subunit Tim8 B [Ovis aries]	---	9.3435	12.57	21.7	2	2	2	0.86	1.158	0.899	1.288		0.957		1.347
XP_004016090.1	PREDICTED: cell adhesion molecule 1 isoform X6 [Ovis aries]	---	45.738	17.688	8.4	2	2	2	1.066	0.892	1.061	0.841	0.20796	1.005	0.99816	0.837	0.32418
XP_004016094.1	PREDICTED: zinc finger protein ZPR1 [Ovis aries]	---	51.182	22.027	7.8	4	4	4	0.936	1.026	1.172	0.875	0.052656	0.799	0.0182989	1.096	0.075905
XP_004016097.1	PREDICTED: apolipoprotein C-III isoform X1 [Ovis aries]	---	10.767	245.97	52.6	4	10	4	1.112	0.738	1.052	0.702	0.067284	1.057	0.44218	0.664	0.0192163
XP_004016100.1	PREDICTED: transgelin isoform X1 [Ovis aries]	---	25.444	203.34	60.7	15	39	15	0.801	1.344	0.789	1.703	1e-32	1.015	0.88854	1.678	1.62437e-12
XP_004016127.1	PREDICTED: coatomer subunit delta [Ovis aries]	---	57.274	199.2	39.3	24	38	24	1.152	0.85	1.158	0.734	3.63809e-12	0.995	0.33704	0.738	2.867e-11
XP_004016136.1	PREDICTED: trafficking protein particle complex subunit 4 [Ovis aries]	---	24.264	6.078	5	1	1	1	1.015	0.978	1.162	0.842		0.873		0.964
XP_004016139.1	PREDICTED: LOW QUALITY PROTEIN: vacuolar protein sorting-associated protein 11 homolog isoform X1 [Ovis aries]	---	107.36	36.859	5.1	4	5	4	0.971	1.052	1.098	0.958	0.27626	0.884	0.083619	1.083	0.95446
XP_004016142.1	PREDICTED: histone H2AX [Ovis aries]	---	15.128	38.207	28.7	6	11	4	1.071	0.914	1.211	0.755	7.67e-05	0.884	0.047001	0.853	0.021841
XP_004016149.1	PREDICTED: LOW QUALITY PROTEIN: NLR family member X1 isoform X1 [Ovis aries]	---	106.73	13.66	3.1	2	2	2	1.06	1.037	1.052	0.986		1.008		0.978
XP_004016173.1	PREDICTED: small acidic protein [Ovis aries]	---	20.122	75.097	21	5	10	5	1.099	0.854	1.165	0.733	2.413e-05	0.943	0.55456	0.777	0.00025902
XP_004016174.1	PREDICTED: 10 kDa heat shock protein, mitochondrial isoform X1 [Ovis aries]	---	10.932	84.934	69.6	8	17	4	0.959	1.08	0.936	1.154	0.0076372	1.025	0.31726	1.126	0.036865
XP_004016181.1	PREDICTED: proteasome subunit alpha type-1 [Ovis aries]	---	29.585	134.43	43	12	18	12	0.931	0.986	1.026	0.961	0.84416	0.907	0.67556	1.059	0.57778
XP_004016192.1	PREDICTED: putative 60S ribosomal protein L37a [Ovis aries]	---	10.222	12.369	21.7	2	4	2	1.252	0.993	1.12	0.887		1.118		0.793
XP_004016195.1	PREDICTED: dickkopf-related protein 3 [Ovis aries]	---	38.348	12.458	6.6	1	1	1
XP_004016212.1	PREDICTED: switch-associated protein 70 [Ovis aries]	---	68.911	115.67	25.1	14	17	14	1.114	0.978	1.035	0.945	0.41568	1.076	0.21812	0.878	0.0135162
XP_004016216.1	PREDICTED: importin-7 [Ovis aries]	---	119.52	157.3	14.9	13	19	13	0.97	0.896	1.144	0.783	0.0003217	0.848	0.0149585	0.924	0.4179
XP_004016238.1	PREDICTED: olfactomedin-like protein 1 [Ovis aries]	---	46.086	27.718	10.4	4	4	4	0.992	1.047	0.885	1.183		1.121		1.055
XP_004016255.1	PREDICTED: tripeptidyl-peptidase 1 [Ovis aries]	---	62.471	29.021	4.9	3	3	3	1.295	0.894	1	0.894	0.64712	1.295	0.30862	0.69	0.063658
XP_004016257.1	PREDICTED: mitochondrial import inner membrane translocase subunit Tim10 B [Ovis aries]	---	12.892	23.522	18.1	1	1	1	1.166	0.893	1.115	0.801		1.046		0.766
XP_004016289.1	PREDICTED: hemoglobin subunit beta isoform X1 [Ovis aries]	---	16.073	304.68	75.2	13	71	9	0.26	1.081	0.225	4.804	5.4596e-11	1.156	0.20894	4.158	1.63158e-12
XP_004016290.1	PREDICTED: hemoglobin fetal subunit beta [Ovis aries]	---	15.931	323.31	76.6	13	158	11	0.998	1.356	0.693	1.957	1e-32	1.44	5.9854e-11	1.359	3.1702e-09
XP_004016318.1	PREDICTED: ribonucleoside-diphosphate reductase large subunit [Ovis aries]	---	90.02	121.67	19.6	15	19	15	1.173	0.753	1.24	0.607	9.2807e-09	0.946	0.37702	0.642	1.0093e-06
XP_004016320.1	PREDICTED: stromal interaction molecule 1 isoform X1 [Ovis aries]	---	87.979	105.1	15.3	11	18	11	1.002	1.215	0.905	1.343	0.00039625	1.107	0.122724	1.213	0.0051434
XP_004016340.2	PREDICTED: phosphatidylinositol 3,4,5-trisphosphate 5-phosphatase 2 isoform X1 [Ovis aries]	---	139.79	85.846	8.7	9	12	9	0.909	0.778	1.165	0.668	0.84644	0.78	0.89602	0.856	0.93854
XP_004016358.1	PREDICTED: 39S ribosomal protein L48, mitochondrial [Ovis aries]	---	23.96	7.2166	6.1	1	1	1
XP_004016366.1	PREDICTED: protein phosphatase methylesterase 1 isoform X1 [Ovis aries]	---	41.714	81.192	28.4	9	14	1	1.281	0.88	1.148	0.767	0.080561	1.116	0.75354	0.687	0.2604
XP_004016372.2	PREDICTED: signal peptidase complex subunit 2 [Ovis aries]	---	27.981	165.89	34.8	7	11	7	1.094	0.727	1.236	0.588	0.00177571	0.885	0.064725	0.665	0.0071418
XP_004016377.1	PREDICTED: 40S ribosomal protein S3 [Ovis aries]	---	26.688	107.65	44.9	13	34	13	1.098	0.929	1.174	0.791	6.1145e-08	0.935	0.195384	0.846	2.0976e-05
XP_004016394.1	PREDICTED: calpain-5 isoform X1 [Ovis aries]	---	72.988	70.484	14.2	8	9	8	1.249	0.937	1.093	0.857	0.0117168	1.143	0.076338	0.75	0.00145917
XP_004016405.1	PREDICTED: protein lin-7 homolog C [Ovis aries]	---	21.834	25.267	15.2	3	3	3	1.122	0.732	1.27	0.576	0.0164241	0.883	0.20884	0.652	0.045518
XP_004016417.1	PREDICTED: elongator complex protein 4 [Ovis aries]	---	45.625	10.77	4.3	2	2	2	0.909	1.226	0.762	1.609		1.193		1.349
XP_004016428.1	PREDICTED: eukaryotic translation initiation factor 3 subunit M isoform X1 [Ovis aries]	---	42.488	103.97	22.2	7	15	7	1.064	1.028	1.059	0.971	0.57098	1.005	0.50252	0.966	0.143519
XP_004016433.1	PREDICTED: cleavage stimulation factor subunit 3 isoform X1 [Ovis aries]	---	82.921	58.132	10.7	7	11	7	1.169	0.809	1.162	0.696	0.033958	1.006	0.98238	0.692	0.030764
XP_004016441.1	PREDICTED: F-box only protein 3 isoform X1 [Ovis aries]	---	54.19	12.221	4.7	2	2	2	1.237	1.067	1.106	0.965		1.118		0.863
XP_004016445.1	PREDICTED: catalase isoform X1 [Ovis aries]	---	59.965	216.64	39.3	20	24	20	0.854	1.106	0.736	1.503	5.8416e-07	1.16	0.034624	1.295	0.00098117
XP_004016452.1	PREDICTED: methylthioribulose-1-phosphate dehydratase [Ovis aries]	---	27.131	132.87	43.8	9	18	9	0.986	0.971	0.915	1.061	0.03426	1.078	0.058361	0.985	0.72656
XP_004016453.1	PREDICTED: pyruvate dehydrogenase protein X component, mitochondrial [Ovis aries]	---	53.923	143.86	20.6	9	17	9	0.673	1.115	0.546	2.042	0.000139778	1.233	0.135921	1.657	0.00077665
XP_004016470.1	PREDICTED: very-long-chain 3-oxoacyl-CoA reductase [Ovis aries]	---	34.764	117.87	32.1	11	14	11	1.036	1	1.069	0.935	0.38798	0.969	0.65842	0.965	0.27138
XP_004016503.1	PREDICTED: 26S protease regulatory subunit 6A [Ovis aries]	---	49.306	307.53	52.5	20	41	20	0.974	0.995	1.086	0.916	0.119182	0.897	0.0090979	1.022	0.31324
XP_004016507.1	PREDICTED: NADH dehydrogenase [ubiquinone] iron-sulfur protein 3, mitochondrial isoform X1 [Ovis aries]	---	30.019	207	47.5	13	22	13	0.855	1.316	0.619	2.126	2.1785e-08	1.381	0.0020442	1.539	9.5014e-09
XP_004016535.1	PREDICTED: thioredoxin-related transmembrane protein 2 [Ovis aries]	---	34.132	21.084	10.5	3	3	3	1.074	0.957	0.982	0.975		1.094		0.891
XP_004016564.1	PREDICTED: isobutyryl-CoA dehydrogenase, mitochondrial isoform X1 [Ovis aries]	---	39.755	88.959	29.6	9	9	9	0.756	0.863	0.798	1.081		0.947		1.142
XP_004016565.1	PREDICTED: thymocyte nuclear protein 1 isoform X1 [Ovis aries]	---	24.059	100.26	38.9	7	9	7	0.935	1.152	0.931	1.237	0.0135009	1.004	0.32386	1.232	0.21838
XP_004016631.3	PREDICTED: protein SAAL1 isoform X1 [Ovis aries]	---	53.029	24.503	7.4	3	3	3	1.147	0.818	1.24	0.66	0.103422	0.925	0.54452	0.713	0.107996
XP_004016902.1	PREDICTED: pantothenate kinase 3 [Ovis aries]	---	41.117	6.5661	1.9	1	1	1	0.947	0.912	1.243	0.734		0.762		0.963
XP_004016922.1	PREDICTED: vesicle transport protein SEC20 [Ovis aries]	---	26.141	52.815	24.1	3	3	3	0.644	1.385	1.006	1.377		0.64		2.151
XP_004016931.1	PREDICTED: beta-hexosaminidase subunit beta isoform X1 [Ovis aries]	---	61.264	18.157	10.7	4	5	2	1.101	1.025	0.988	1.037	0.67236	1.114	0.193645	0.931	0.29608
XP_004016932.1	PREDICTED: beta-hexosaminidase subunit beta-like isoform X1 [Ovis aries]	---	62.36	51.584	9.1	4	5	2	1.173	0.85	1.124	0.756		1.044		0.725
XP_004016949.1	PREDICTED: 28S ribosomal protein S27, mitochondrial [Ovis aries]	---	48.057	19.247	6.3	3	3	3	1.037	0.955	1.037	0.921	0.62664	1	0.99494	0.921	0.63182
XP_004016951.1	PREDICTED: methylcrotonoyl-CoA carboxylase beta chain, mitochondrial [Ovis aries]	---	61.121	28.692	8	4	4	4	0.881	1.142	0.808	1.413	0.0108552	1.09	0.68362	1.296	0.22488
XP_004016963.1	PREDICTED: 28S ribosomal protein S36, mitochondrial [Ovis aries]	---	11.589	32.214	40.8	3	3	3	0.823	1.121	0.938	1.195	0.43014	0.877	0.6606	1.362	0.21258
XP_004016983.1	PREDICTED: peptidylprolyl isomerase domain and WD repeat-containing protein 1 isoform X1 [Ovis aries]	---	73.377	18.862	4.2	2	3	2	1.268	1.032	1.046	0.987		1.212		0.814
XP_004016996.1	PREDICTED: importin-11 [Ovis aries]	---	112.2	17.391	2.4	2	2	2
XP_004017031.1	PREDICTED: ATP-dependent RNA helicase DHX29 [Ovis aries]	---	154.76	35.604	3.3	3	3	3	1.095	0.865	1.326	0.652		0.826		0.79
XP_004017032.1	PREDICTED: superkiller viralicidic activity 2-like 2 isoform X1 [Ovis aries]	---	117.76	126.48	15	17	21	17	1.039	0.79	1.165	0.678	5.643e-05	0.892	0.0075217	0.76	0.0088175
XP_004017038.1	PREDICTED: probable glutathione peroxidase 8 isoform X1 [Ovis aries]	---	23.955	30.654	20.6	4	4	4	1.126	0.876	1.05	0.834	0.100003	1.072	0.3264	0.778	0.054917
XP_004017044.1	PREDICTED: heat shock protein beta-3 [Ovis aries]	---	16.722	48.521	45	6	11	6	0.905	1.16	0.983	1.18	0.073682	0.921	0.41496	1.282	0.00136036
XP_004017046.1	PREDICTED: NADH dehydrogenase [ubiquinone] iron-sulfur protein 4, mitochondrial [Ovis aries]	---	19.811	66.016	32	6	16	6	0.748	1.316	0.659	1.997	3.0574e-09	1.135	0.45198	1.759	6.0648e-05
XP_004017048.1	PREDICTED: molybdopterin synthase catalytic subunit isoform X1 [Ovis aries]	---	22.875	21.344	12.8	2	2	2	0.92	1.324	0.932	1.421	0.33144	0.987	0.97572	1.439	0.21276
XP_004017055.1	PREDICTED: LOW QUALITY PROTEIN: 28S ribosomal protein S30, mitochondrial isoform X1 [Ovis aries]	---	48.459	7.3443	2.8	1	1	1
XP_004017068.2	PREDICTED: 5'-AMP-activated protein kinase catalytic subunit alpha-1 isoform X1 [Ovis aries]	---	64.006	25.921	12.7	6	9	4	1.156	1.017	0.871	1.168	0.21154	1.327	0.150296	0.88	0.53054
XP_004017087.1	PREDICTED: WD repeat-containing protein 70 [Ovis aries]	---	72.638	16.59	2.6	1	1	1	1.185	0.789	0.987	0.799		1.201		0.666
XP_004017106.1	PREDICTED: ribosome biogenesis protein BRX1 homolog [Ovis aries]	---	41.132	7.1611	3.1	1	1	1
XP_004017112.1	PREDICTED: LOW QUALITY PROTEIN: alpha-methylacyl-CoA racemase [Ovis aries]	---	40.829	59.345	20.9	7	9	7	0.711	1.146	0.865	1.325	0.112357	0.822	0.072915	1.612	0.0074219
XP_004017114.1	PREDICTED: threonine--tRNA ligase, cytoplasmic [Ovis aries]	---	83.403	265.35	32.8	22	36	22	1.069	1.068	1.02	1.047	0.0168834	1.048	0.33742	0.999	0.40168
XP_004017116.1	PREDICTED: activated RNA polymerase II transcriptional coactivator p15 [Ovis aries]	---	14.395	63.267	36.2	5	15	5	1.099	0.789	1.224	0.645	3.952e-07	0.898	0.0070171	0.718	4.2622e-06
XP_004017118.1	PREDICTED: Golgi phosphoprotein 3 [Ovis aries]	---	33.725	13.346	6.7	2	2	2	1.031	0.92	1.158	0.794		0.89		0.892
XP_004017135.1	PREDICTED: carboxymethylenebutenolidase homolog [Ovis aries]	---	27.985	64.565	26.5	6	13	6	0.7	1.188	0.513	2.316	0.000142351	1.365	0.0096207	1.697	0.0071631
XP_004017136.1	PREDICTED: T-complex protein 1 subunit epsilon [Ovis aries]	---	59.614	226.02	42.5	26	62	26	1.076	0.989	1.14	0.868	7.7949e-05	0.944	0.9348	0.919	0.0022221
XP_004017231.1	PREDICTED: fibrinogen gamma chain isoform X2 [Ovis aries]	---	49.278	294.41	44	21	57	21	1.201	0.764	1.046	0.73	4.4008e-11	1.148	0.0094992	0.636	1.29785e-13
XP_004017232.2	PREDICTED: fibrinogen alpha chain isoform X1 [Ovis aries]	---	91.889	323.31	48	44	115	44	1.132	0.807	1.018	0.793	1.20459e-13	1.112	3.7461e-06	0.713	1.62437e-12
XP_004017236.1	PREDICTED: pleiotropic regulator 1 isoform X2 [Ovis aries]	---	56.762	13.976	5.3	2	3	2	1.192	0.816	1.387	0.588		0.859		0.685
XP_004017251.1	PREDICTED: 40S ribosomal protein S3a isoform X1 [Ovis aries]	---	29.931	154.12	52.3	17	36	17	1.105	0.95	1.055	0.9	0.96252	1.047	0.0083974	0.86	0.0031641
XP_004017265.1	PREDICTED: U6 snRNA-associated Sm-like protein LSm6 [Ovis aries]	---	9.1275	19.907	25	3	3	3	1.192	0.933	1.08	0.864	0.06184	1.104	0.061304	0.783	0.0065244
XP_004017271.1	PREDICTED: ATP-binding cassette sub-family E member 1 [Ovis aries]	---	67.288	112.88	23.4	12	18	12	0.952	1.038	1.038	1	0.9941	0.917	0.2008	1.09	0.32934
XP_004017274.1	PREDICTED: SWI/SNF-related matrix-associated actin-dependent regulator of chromatin subfamily A member 5 [Ovis aries]	---	121.93	57.606	7	8	10	5	1.078	0.955	1.107	0.863	0.101278	0.974	0.167064	0.886	0.134323
XP_004017275.1	PREDICTED: GRB2-associated-binding protein 1 isoform X4 [Ovis aries]	---	76.37	59.297	10.4	6	9	6	1.305	0.885	1.144	0.774	0.081775	1.141	0.4161	0.678	0.093143
XP_004017290.1	PREDICTED: microsomal glutathione S-transferase 2 isoform X3 [Ovis aries]	---	8.3458	7.1138	18.2	1	1	1	0.787	1.429	0.838	1.705		0.939		1.816
XP_004017291.1	PREDICTED: histone-lysine N-methyltransferase SETD7 isoform X1 [Ovis aries]	---	40.661	45.602	16.4	6	10	6	0.924	0.897	0.994	0.902	0.0133221	0.93	0.075284	0.971	0.22568
XP_004017292.1	PREDICTED: NADH dehydrogenase [ubiquinone] 1 subunit C1, mitochondrial [Ovis aries]	---	8.7901	7.5807	13.2	1	4	1	0.942	1.322	0.65	2.034	0.035721	1.449	0.112525	1.403	0.0074422
XP_004017315.1	PREDICTED: protein sprouty homolog 1 [Ovis aries]	---	34.884	7.3868	4.4	1	1	1
XP_004017329.1	PREDICTED: peptidyl-prolyl cis-trans isomerase D isoform X1 [Ovis aries]	---	40.646	142.89	47.8	19	34	19	1.01	1.033	1.027	1.006	0.48602	0.983	0.198901	1.023	0.071877
XP_004017360.1	PREDICTED: acetoacetyl-CoA synthetase isoform X2 [Ovis aries]	---	74.892	81.799	10.9	8	11	8	1.098	1.016	1.062	0.957	0.91102	1.034	0.73714	0.925	0.71624
XP_004017384.1	PREDICTED: LOW QUALITY PROTEIN: zinc finger CCHC domain-containing protein 8 [Ovis aries]	---	78.369	13.192	3.3	2	2	2	0.87	0.744	1.519	0.49		0.573		0.855
XP_004017388.1	PREDICTED: vacuolar protein sorting-associated protein 33A [Ovis aries]	---	67.566	14.023	3.9	2	2	2	1.017	0.944	1.148	0.822	0.0030801	0.886	0.36098	0.928	0.4695
XP_004017389.2	PREDICTED: diablo homolog, mitochondrial isoform X1 [Ovis aries]	---	30.56	19.643	11.9	3	4	3	0.957	1.1	0.911	1.207	0.086296	1.05	0.53786	1.149	0.20108
XP_004017391.1	PREDICTED: 26S proteasome non-ATPase regulatory subunit 9 [Ovis aries]	---	24.256	155.51	37.1	6	11	6	0.985	0.982	1.044	0.941	0.88388	0.943	0.8841	0.997	0.9619
XP_004017411.1	PREDICTED: actin-related protein 2/3 complex subunit 3 isoform X1 [Ovis aries]	---	20.546	30.855	25.3	4	7	4	1.094	0.997	1.261	0.791	0.052144	0.868	0.149596	0.911	0.193798
XP_004017412.1	PREDICTED: vacuolar protein sorting-associated protein 29 isoform X3 [Ovis aries]	---	20.495	49.125	33	6	7	6	1.151	0.986	1.006	0.98	0.91546	1.144	0.37732	0.857	0.120717
XP_004017414.1	PREDICTED: protein phosphatase PTC7 homolog [Ovis aries]	---	32.988	7.3808	3.9	1	1	1
XP_004017416.2	PREDICTED: LOW QUALITY PROTEIN: serine/threonine-protein phosphatase PP1-gamma catalytic subunit isoform X1, partial [Ovis aries]	---	35.417	7.7965	31	10	16	1
XP_004017419.1	PREDICTED: BRCA1-associated protein [Ovis aries]	---	67.176	17.031	3.7	2	2	2	1.174	0.818	0.985	0.83		1.192		0.697
XP_004017424.1	PREDICTED: LOW QUALITY PROTEIN: heat shock protein beta-8 [Ovis aries]	---	21.129	47.481	29.7	6	7	6	1.024	1.285	0.771	1.667	0.000100522	1.328	0.0059397	1.255	0.037722
XP_004017427.1	PREDICTED: phosphatidylethanolamine-binding protein 1 [Ovis aries]	---	21.016	323.31	82.9	15	42	15	0.809	0.914	0.754	1.212	5.7132e-05	1.073	0.154304	1.13	0.00041659
XP_004017438.1	PREDICTED: probable RNA-binding protein 19 isoform X2 [Ovis aries]	---	102.62	18.114	3.3	3	3	3	0.833	0.968	1	0.968	0.96528	0.833	0.79458	1.162	0.59694
XP_004017449.1	PREDICTED: tyrosine-protein phosphatase non-receptor type 11 isoform X3 [Ovis aries]	---	68.009	96.316	21.8	12	14	12	0.855	1.029	1.097	0.938	0.069503	0.779	0.0124026	1.204	0.10384
XP_004017453.1	PREDICTED: TRAF-type zinc finger domain-containing protein 1 [Ovis aries]	---	64.846	24.364	6.2	4	4	4	1.066	0.909	1.131	0.804	0.025521	0.943	0.42586	0.853	0.016281
XP_004017454.1	PREDICTED: N-alpha-acetyltransferase 25, NatB auxiliary subunit [Ovis aries]	---	112.14	60.727	9.6	8	9	8	0.957	1.03	1.071	0.962	0.93474	0.894	0.23298	1.076	0.26658
XP_004017458.1	PREDICTED: aldehyde dehydrogenase, mitochondrial [Ovis aries]	---	56.7	323.31	39.2	17	40	14	0.788	1.311	0.61	2.149	1.62526e-12	1.292	0.000101866	1.664	1.6247e-12
XP_004017462.2	PREDICTED: 60S acidic ribosomal protein P0 isoform X1 [Ovis aries]	---	33.998	84.338	29.1	8	18	8	1.089	0.958	1.204	0.796	9.983e-05	0.904	0.055683	0.88	0.85952
XP_004017467.2	PREDICTED: TP53-regulated inhibitor of apoptosis 1 [Ovis aries]	---	10.022	40.596	46.7	4	4	4	0.935	1.094	0.906	1.208	0.022077	1.032	0.31164	1.17	0.20182
XP_004017469.3	PREDICTED: 2-methoxy-6-polyprenyl-1,4-benzoquinol methylase, mitochondrial isoform X2 [Ovis aries]	---	37.357	61.043	18.3	5	5	5	0.92	1.247	0.762	1.636	0.0022427	1.207	0.103275	1.355	0.0073755
XP_004017477.1	PREDICTED: ankyrin repeat domain-containing protein 13A [Ovis aries]	---	67.439	12.021	3.6	2	2	2
XP_004017507.1	PREDICTED: coiled-coil domain-containing protein 117 isoform X1 [Ovis aries]	---	30.443	28.844	19.4	4	5	4	1.123	0.69	1.378	0.501		0.815		0.614
XP_004017510.3	PREDICTED: LOW QUALITY PROTEIN: neurofilament heavy polypeptide isoform X1 [Ovis aries]	---	102.83	12.392	4.1	4	12	2
XP_004017515.1	PREDICTED: cytochrome b-c1 complex subunit 9 [Ovis aries]	---	7.4295	49.526	50	3	7	3	0.742	1.269	0.58	2.188	0.000137726	1.279	0.027018	1.71	0.089878
XP_004017522.1	PREDICTED: splicing factor 3A subunit 1 isoform X1 [Ovis aries]	---	87.776	176.99	23.2	15	23	15	1.013	0.88	1.162	0.757	1.1082e-08	0.872	0.0020591	0.869	0.00066091
XP_004017540.1	PREDICTED: LIM domain kinase 2 isoform X1 [Ovis aries]	---	68.896	15.631	3.1	1	1	1	0.973	0.983	1.354	0.726		0.719		1.01
XP_004017543.1	PREDICTED: developmentally-regulated GTP-binding protein 1 [Ovis aries]	---	40.542	59.198	21.3	6	7	5	1.102	0.909	1.129	0.805	0.0146778	0.976	0.2745	0.825	0.022017
XP_004017549.2	PREDICTED: 14-3-3 protein eta isoform X1 [Ovis aries]	---	27.19	91.83	39.4	10	38	7	1.077	0.964	1.061	0.909	0.136956	1.015	0.33714	0.895	0.0023998
XP_004017580.3	PREDICTED: LOW QUALITY PROTEIN: membrane-associated progesterone receptor component 2 isoform X1 [Ovis aries]	---	23.453	181.39	30.2	7	12	6	1.048	0.972	1.067	0.911	0.0067788	0.982	0.24514	0.927	0.034479
XP_004017620.1	PREDICTED: vacuolar protein sorting-associated protein 37B isoform X1 [Ovis aries]	---	30.308	22.366	9.7	2	4	2	0.976	0.907	1.148	0.79	0.34244	0.85	0.105715	0.929	0.69112
XP_004017662.1	PREDICTED: cob(I)yrinic acid a,c-diamide adenosyltransferase, mitochondrial isoform X1 [Ovis aries]	---	25.565	55.364	15.9	4	4	4	1.022	0.997	1.034	0.964		0.988		0.976
XP_004017712.2	PREDICTED: SWI/SNF-related matrix-associated actin-dependent regulator of chromatin subfamily B member 1 isoform X2 [Ovis aries]	---	40.967	42.434	14.2	3	3	3	1.073	0.877	1.16	0.756	0.113996	0.925	0.90894	0.817	0.23152
XP_004017786.1	PREDICTED: LOW QUALITY PROTEIN: 39S ribosomal protein L46, mitochondrial isoform X1 [Ovis aries]	---	30.615	38.737	20.4	5	6	5	0.791	1.084	0.965	1.123	0.64188	0.82	0.102038	1.37	0.025138
XP_004017787.1	PREDICTED: 28S ribosomal protein S11, mitochondrial [Ovis aries]	---	20.96	7.206	4.6	1	1	1	1.03	1.04	0.885	1.175		1.164		1.01
XP_004017791.1	PREDICTED: hyaluronan and proteoglycan link protein 3 isoform X1 [Ovis aries]	---	41.159	7.5312	3.3	1	1	1
XP_004017801.1	PREDICTED: AP-3 complex subunit sigma-2 [Ovis aries]	---	22.035	14.359	10.9	2	2	2
XP_004017806.2	PREDICTED: LOW QUALITY PROTEIN: protein unc-45 homolog A isoform X1 [Ovis aries]	---	101.84	67.453	12.7	11	12	10	0.877	1.093	1.102	0.992		0.796		1.246
XP_004017816.1	PREDICTED: signal peptidase complex catalytic subunit SEC11A isoform X1 [Ovis aries]	---	20.625	17.029	10.6	2	3	2	0.979	0.846	1.06	0.798	0.022382	0.924	0.46366	0.864	0.173676
XP_004017832.1	PREDICTED: transmembrane emp24 domain-containing protein 3 [Ovis aries]	---	24.71	17.511	11	2	4	2
XP_004017844.1	PREDICTED: LDLR chaperone MESD [Ovis aries]	---	25.934	83.582	23.7	5	7	5	1.15	0.901	1.223	0.737	0.0050629	0.94	0.2158	0.783	0.023643
XP_004017863.2	PREDICTED: dnaJ homolog subfamily A member 4 isoform X1 [Ovis aries]	---	56.669	72.804	20.9	10	14	10	0.888	1.248	0.979	1.275	0.131296	0.907	0.56428	1.405	0.058598
XP_004017868.1	PREDICTED: proteasome subunit alpha type-4 [Ovis aries]	---	29.483	91.457	34.1	8	12	8	1.036	1.002	1.063	0.943	0.129899	0.975	0.922	0.967	0.22394
XP_004017874.1	PREDICTED: F-box only protein 22 [Ovis aries]	---	44.68	32.743	3.5	1	2	1	0.933	0.941	1.182	0.796	0.31522	0.789	0.27812	1.009	0.97724
XP_004017875.1	PREDICTED: electron transfer flavoprotein subunit alpha, mitochondrial isoform X1 [Ovis aries]	---	35.021	294.66	55.9	15	36	15	0.858	1.397	0.641	2.179	3.23075e-14	1.339	0.00145589	1.628	2.8674e-08
XP_004017891.1	PREDICTED: LOW QUALITY PROTEIN: COMM domain-containing protein 4 isoform X1 [Ovis aries]	---	21.408	28.431	18.2	4	5	4	1.148	0.901	1.154	0.781		0.995		0.785
XP_004017893.1	PREDICTED: phosphopantothenoylcysteine decarboxylase isoform X2 [Ovis aries]	---	24.114	23.091	15.9	2	4	2	0.81	1.175	0.72	1.632	0.104959	1.125	0.56436	1.451	0.036983
XP_004017895.3	PREDICTED: mannose-6-phosphate isomerase [Ovis aries]	---	46.326	128.35	19.6	6	13	6	0.568	1.176	0.627	1.876	3.6496e-05	0.906	0.55164	2.07	3.421e-07
XP_004017896.1	PREDICTED: secretory carrier-associated membrane protein 2 isoform X2 [Ovis aries]	---	36.729	75.199	14.3	4	6	4	1.147	0.879	1.085	0.81		1.057		0.766
XP_004017899.1	PREDICTED: tyrosine-protein kinase CSK isoform X1 [Ovis aries]	---	50.172	38.539	11	4	5	4	0.825	0.917	1.124	0.816	0.175418	0.734	0.120984	1.112	0.6727
XP_004017908.1	PREDICTED: immunoglobulin superfamily containing leucine-rich repeat protein [Ovis aries]	---	45.303	14.542	6.1	2	2	2	0.817	0.921	1.2	0.768		0.681		1.127
XP_004017926.1	PREDICTED: AP-4 complex subunit sigma-1 [Ovis aries]	---	16.964	6.5005	7.6	1	1	1
XP_004017930.1	PREDICTED: probable D-tyrosyl-tRNA(Tyr) deacylase 2 [Ovis aries]	---	18.576	6.3731	8.9	1	1	1
XP_004017931.3	PREDICTED: iron-sulfur protein NUBPL isoform X3 [Ovis aries]	---	35.312	11.266	5.5	2	2	2	0.911	0.978	0.993	0.985		0.917		1.074
XP_004017940.1	PREDICTED: protein FAM177A1 isoform X1 [Ovis aries]	---	20.784	7.4872	6.6	1	1	1	0.979	0.952	1.002	0.95		0.977		0.972
XP_004017955.1	PREDICTED: protein transport protein Sec23A [Ovis aries]	---	86.212	300.82	27.2	17	28	14	1.144	0.905	1.11	0.815	0.0127436	1.031	0.34484	0.791	0.0067159
XP_004017960.1	PREDICTED: pinin isoform X1 [Ovis aries]	---	82.06	108.42	11.7	10	12	10	1.057	0.783	1.218	0.643	3.9586e-05	0.868	0.0153609	0.741	0.00039583
XP_004017978.1	PREDICTED: gamma-tubulin complex component 4 [Ovis aries]	---	75.906	14.161	3.8	2	2	2	0.932	0.96	1.141	0.841	0.099103	0.817	0.068782	1.03	0.36038
XP_004017987.1	PREDICTED: small EDRK-rich factor 2 isoform X1 [Ovis aries]	---	6.8998	24.348	32.2	3	7	3	1.011	0.996	1.11	0.897	0.9159	0.911	0.59316	0.985	0.78446
XP_004017991.1	PREDICTED: microfibrillar-associated protein 1 [Ovis aries]	---	51.977	15.73	5.5	2	3	2
XP_004017996.1	PREDICTED: serine/threonine-protein phosphatase 4 regulatory subunit 3A isoform X2 [Ovis aries]	---	93.821	37.186	6	5	7	5	1.167	0.856	1.19	0.719	0.0001791	0.981	0.33094	0.734	0.012437
XP_004018002.1	PREDICTED: NADH dehydrogenase [ubiquinone] 1 beta subcomplex subunit 1 isoform X1 [Ovis aries]	---	7.0492	9.7806	19	1	3	1	0.862	1.383	0.638	2.168	9.7988e-05	1.351	0.033881	1.604	0.0057191
XP_004018011.1	PREDICTED: uncharacterized protein C14orf142 homolog isoform X2 [Ovis aries]	---	10.749	103.1	41.4	2	5	2	0.933	1.2	0.896	1.339	0.181099	1.041	0.81426	1.286	0.147457
XP_004018030.1	PREDICTED: glutaredoxin-related protein 5, mitochondrial [Ovis aries]	---	16.771	49.396	29.1	4	6	4	0.809	1.211	0.813	1.49	0.00028447	0.995	0.5325	1.497	0.023716
XP_004018043.1	PREDICTED: LOW QUALITY PROTEIN: cytoplasmic dynein 1 heavy chain 1 isoform X1 [Ovis aries]	---	529.07	323.31	35.3	150	242	150	1.081	0.945	1.116	0.847	1e-32	0.969	0.35522	0.874	1e-32
XP_004018044.1	PREDICTED: heat shock protein HSP 90-alpha [Ovis aries]	---	84.73	323.31	44.5	37	137	26	1.093	0.938	1.087	0.863	7.56351e-11	1.006	0.4583	0.858	3.6591e-08
XP_004018052.1	PREDICTED: ras-related protein Rap-2c-like [Ovis aries]	---	21.77	33.028	24.5	3	5	3	0.992	0.995	0.913	1.09	0.5105	1.087	0.29012	1.003	0.88726
XP_004018103.3	PREDICTED: LOW QUALITY PROTEIN: isocitrate dehydrogenase [NADP], mitochondrial [Ovis aries]	---	50.936	323.31	44.6	20	47	19	0.53	1.56	0.443	3.521	1.62448e-12	1.196	0.0033594	2.943	1.62448e-12
XP_004018172.1	PREDICTED: peptidyl-prolyl cis-trans isomerase FKBP3 isoform X1 [Ovis aries]	---	30.633	96.239	32.2	10	18	10	0.936	1.194	0.971	1.23	0.00062266	0.964	0.80602	1.276	2.2152e-05
XP_004018174.1	PREDICTED: LOW QUALITY PROTEIN: microtubule-associated protein 1A isoform X1 [Ovis aries]	---	331.43	323.31	12.1	30	36	29	1.072	0.793	1.168	0.679	1.0016e-11	0.918	0.119002	0.74	4.034e-09
XP_004018182.1	PREDICTED: putative E3 ubiquitin-protein ligase UBR7 isoform X1 [Ovis aries]	---	48.06	16.088	5.4	2	2	2	1.161	0.964	1.197	0.805		0.97		0.83
XP_004018190.2	PREDICTED: serpin A3-5 [Ovis aries]	---	39.212	84.124	21.5	8	6	1	1.319	1.026	1.8	0.57		0.733		0.778
XP_004018207.2	PREDICTED: REST corepressor 1 isoform X1 [Ovis aries]	---	49.078	31.83	7.5	2	2	2	1.049	0.804	1.181	0.681	0.101625	0.888	0.41278	0.766	0.25016
XP_004018237.1	PREDICTED: drebrin-like protein isoform X4 [Ovis aries]	---	47.811	129.6	34.5	12	20	0
XP_004018238.1	PREDICTED: phosphoglycerate mutase 2 [Ovis aries]	---	28.757	199.12	56.1	19	74	17	0.599	1.032	0.477	2.164	1.62448e-12	1.256	0.00046485	1.723	1e-32
XP_004018251.3	PREDICTED: glycerol-3-phosphate dehydrogenase 1-like protein [Ovis aries]	---	38.18	36.023	21.9	9	13	5	0.919	1.093	0.953	1.147		0.964		1.189
XP_004018252.1	PREDICTED: CCR4-NOT transcription complex subunit 10 isoform X1 [Ovis aries]	---	88.859	59.856	7.6	4	4	4
XP_004018274.2	PREDICTED: integrin alpha-9 isoform X1 [Ovis aries]	---	114.33	15.573	1.8	2	2	2	1.037	1.005	1.065	0.944		0.974		0.969
XP_004018276.3	PREDICTED: 3-ketoacyl-CoA thiolase, peroxisomal isoform X1 [Ovis aries]	---	36.948	82.999	43	9	10	9	0.968	0.976	1	0.976	0.73988	0.968	0.54208	1.008	0.2057
XP_004018321.1	PREDICTED: protein BRICK1 [Ovis aries]	---	8.7308	17.028	26.7	2	4	2	1.21	0.916	1.119	0.819	0.00069636	1.081	0.47914	0.757	0.0183635
XP_004018325.1	PREDICTED: ER membrane protein complex subunit 3 [Ovis aries]	---	29.952	53.319	13.8	4	4	4	0.974	1.062	0.899	1.181		1.083		1.09
XP_004018330.1	PREDICTED: actin-related protein 2/3 complex subunit 4 [Ovis aries]	---	19.667	39.795	28	5	9	5	1.043	0.94	1.105	0.851	0.0058168	0.944	0.45446	0.901	0.108903
XP_004018333.1	PREDICTED: calcium/calmodulin-dependent protein kinase type 1 [Ovis aries]	---	41.226	75.649	19.2	5	5	5	1.101	0.897	1.241	0.723	0.0079039	0.887	0.126304	0.815	0.031785
XP_004018349.1	PREDICTED: caveolin-3 [Ovis aries]	---	17.381	13.292	17.9	3	5	2	0.935	1.226	0.788	1.556		1.187		1.311
XP_004018351.1	PREDICTED: LOW QUALITY PROTEIN: LIM and cysteine-rich domains protein 1 [Ovis aries]	---	40.224	266.14	49.2	17	40	17	0.585	1.396	0.67	2.084	6.79456e-14	0.873	0.25114	2.386	1e-32
XP_004018361.1	PREDICTED: sulfatase-modifying factor 1 [Ovis aries]	---	37.556	23.066	11	2	2	2	1.062	0.72	1.259	0.572		0.844		0.678
XP_004018363.1	PREDICTED: leucine-rich repeat neuronal protein 1 [Ovis aries]	---	80.873	7.3723	2.5	1	1	1
XP_004018384.1	PREDICTED: PRA1 family protein 3 [Ovis aries]	---	21.694	102.66	27.7	7	18	7	0.957	1.334	0.906	1.472	1.99437e-05	1.056	0.72716	1.394	2.2327e-06
XP_004018389.1	PREDICTED: succinyl-CoA ligase [GDP-forming] subunit beta, mitochondrial isoform X1 [Ovis aries]	---	46.637	208.64	30.8	16	33	16	0.888	1.296	0.829	1.563	1.11022e-16	1.071	0.086436	1.459	1.11022e-16
XP_004018394.1	PREDICTED: 26S proteasome non-ATPase regulatory subunit 6 isoform X1 [Ovis aries]	---	45.505	148.13	37.5	15	27	15	1.005	0.979	1.107	0.884	0.050624	0.908	0.26526	0.974	0.32386
XP_004018411.1	PREDICTED: LOW QUALITY PROTEIN: filamin-B isoform X1 [Ovis aries]	---	276.32	323.31	26.8	57	85	49	0.973	1.039	1.007	1.032	0.16784	0.966	0.97774	1.068	0.196822
XP_004018432.1	PREDICTED: mRNA-decapping enzyme 1A [Ovis aries]	---	62.782	21.491	5.5	3	3	3
XP_004018433.1	PREDICTED: transketolase [Ovis aries]	---	67.86	221.08	28.7	14	17	14	1.009	1.156	0.905	1.277	1.67164e-05	1.115	0.046558	1.146	0.00079789
XP_004018439.1	PREDICTED: musculoskeletal embryonic nuclear protein 1 [Ovis aries]	---	8.893	57.764	31.7	2	4	2	0.479	0.955	0.441	2.166	0.22244	1.086	0.75414	1.994	0.025418
XP_004018442.1	PREDICTED: inter-alpha-trypsin inhibitor heavy chain H1 isoform X2 [Ovis aries]	---	100.97	28.001	14.3	11	3	2	1.321	0.818	1.191	0.687	0.194382	1.109	0.41094	0.619	0.147441
XP_004018449.1	PREDICTED: troponin C, slow skeletal and cardiac muscles [Ovis aries]	---	18.416	80.275	26.7	6	11	6	0.583	1.395	0.803	1.737	2.1628e-06	0.726	0.00045553	2.393	9.2986e-10
XP_004018455.1	PREDICTED: twinfilin-2 isoform X1 [Ovis aries]	---	39.371	53.312	19.5	6	8	5	1.022	1.015	1.005	1.01	0.30548	1.017	0.81288	0.993	0.28002
XP_004018459.1	PREDICTED: 60S ribosomal protein L29 [Ovis aries]	---	17.133	18.462	16	3	6	3	1.11	1.043	1.113	0.937	0.041878	0.997	0.6682	0.94	0.04484
XP_004018465.1	PREDICTED: alpha/beta hydrolase domain-containing protein 14B [Ovis aries]	---	22.483	54.88	21.4	5	7	5	0.892	1.045	0.947	1.103	0.2204	0.942	0.144901	1.172	0.047504
XP_004018479.1	PREDICTED: mesencephalic astrocyte-derived neurotrophic factor [Ovis aries]	---	20.325	47.798	27.4	5	5	5	1.083	0.843	1.188	0.71	0.048036	0.912	0.20198	0.778	0.062358
XP_004018486.1	PREDICTED: transmembrane protein 115 [Ovis aries]	---	38.168	11.778	5.1	1	1	1	1.008	1.105	0.971	1.138		1.038		1.096
XP_004018506.1	PREDICTED: acylamino-acid-releasing enzyme isoform X1 [Ovis aries]	---	81.024	174.2	19.9	11	16	11	0.898	1.077	0.921	1.169	0.00033766	0.975	0.75208	1.199	0.00047691
XP_004018507.1	PREDICTED: dystroglycan [Ovis aries]	---	97.913	180.41	14.9	16	26	16	1.045	1.056	0.908	1.163	0.0061995	1.151	0.0046238	1.011	0.9276
XP_004018511.2	PREDICTED: glutathione peroxidase 1 [Ovis aries]	---	22.668	66.53	49.3	8	10	8	0.862	1.324	0.77	1.719	0.00188415	1.119	0.42376	1.536	0.00044244
XP_004018513.1	PREDICTED: ubiquitin carboxyl-terminal hydrolase 4 isoform X2 [Ovis aries]	---	104.07	117.69	13.4	11	12	10	0.95	1.178	0.954	1.235	0.063143	0.996	0.4465	1.24	0.067297
XP_004018519.1	PREDICTED: glutamine--tRNA ligase [Ovis aries]	---	87.412	146.08	21.3	15	22	15	1.038	1.005	1.049	0.958	0.141398	0.99	0.6913	0.968	0.2576
XP_004018523.1	PREDICTED: inosine-5'-monophosphate dehydrogenase 2 isoform X2 [Ovis aries]	---	55.762	73.681	19.3	8	12	8	0.945	1.215	1.01	1.203	0.089284	0.936	0.168399	1.286	0.021676
XP_004018525.1	PREDICTED: NADH dehydrogenase [ubiquinone] 1 alpha subcomplex assembly factor 3 [Ovis aries]	---	20.463	16.076	9.8	2	2	2	0.877	1.112	0.98	1.135		0.895		1.268
XP_004018553.1	PREDICTED: myosin light chain 3 isoform X1 [Ovis aries]	---	21.931	94.316	45.2	8	19	6	0.718	0.471	1.592	0.296	0.00083662	0.451	5.7176e-05	0.656	0.28964
XP_004018566.1	PREDICTED: leucine zipper transcription factor-like protein 1 [Ovis aries]	---	34.577	95.205	37.1	10	14	10	1.225	0.861	1.243	0.693	1.66966e-05	0.986	0.44788	0.703	6.4362e-05
XP_004018567.1	PREDICTED: phosphatidylinositide phosphatase SAC1 [Ovis aries]	---	67.063	27.009	7.2	4	5	4	1.103	0.897	1.104	0.812	0.00192301	0.999	0.48912	0.813	0.100922
XP_004018572.3	PREDICTED: exosome complex component RRP42 [Ovis aries]	---	31.683	9.7025	4.1	1	1	1
XP_004018574.1	PREDICTED: protein SEC13 homolog [Ovis aries]	---	35.449	95.425	23.3	6	7	6	1.018	0.934	1.113	0.839	0.0096622	0.915	0.27576	0.917	0.100144
XP_004018589.1	PREDICTED: 60S ribosomal protein L32 isoform X1 [Ovis aries]	---	15.874	64.199	49.6	8	19	8	1.1	0.968	1.082	0.895	0.062198	1.017	0.096344	0.88	0.013358
XP_004018600.1	PREDICTED: U6 snRNA-associated Sm-like protein LSm3 [Ovis aries]	---	11.845	6.9978	11.8	1	1	1
XP_004018601.1	PREDICTED: LOW QUALITY PROTEIN: transmembrane protein 43 isoform X1 [Ovis aries]	---	44.489	46.348	16.2	7	9	7	1.137	1.046	1.07	0.978	0.9703	1.063	0.55354	0.92	0.4765
XP_004018603.1	PREDICTED: histone H1x [Ovis aries]	---	22.403	130.38	48.1	11	29	11	1.04	1.062	1.071	0.992	0.143118	0.971	0.58694	1.021	0.3302
XP_004018675.1	PREDICTED: 2',5'-phosphodiesterase 12 isoform X1 [Ovis aries]	---	81.159	7.043	1.5	1	1	1
XP_004018692.3	PREDICTED: LOW QUALITY PROTEIN: putative RNA-binding protein 15B isoform X1 [Ovis aries]	---	99.577	6.1529	1.1	1	1	1
XP_004018812.1	PREDICTED: U1 small nuclear ribonucleoprotein C [Ovis aries]	---	17.394	21.942	18.9	3	5	3	1.024	0.817	1.324	0.617	0.00043989	0.773	0.044957	0.798	0.155
XP_004018819.1	PREDICTED: 60S ribosomal protein L10a [Ovis aries]	---	24.831	131.81	44.2	11	22	11	1.123	0.947	1.176	0.805	7.8757e-05	0.955	0.7835	0.843	3.8632e-05
XP_004018836.1	PREDICTED: peptidase inhibitor 16 isoform X1 [Ovis aries]	---	49.588	62.592	16.4	6	11	6	1.209	1.377	0.736	1.871	0.000100794	1.643	0.0036177	1.139	0.38768
XP_004018840.1	PREDICTED: coiled-coil domain-containing protein 167 isoform X3 [Ovis aries]	---	11.218	11.154	11.3	1	1	1
XP_004018844.1	PREDICTED: lactoylglutathione lyase [Ovis aries]	---	20.778	59.403	42.4	7	14	7	0.885	0.822	0.925	0.889	0.181061	0.957	0.80656	0.929	0.2909
XP_004018849.1	PREDICTED: C-_U-editing enzyme APOBEC-2 [Ovis aries]	---	25.815	105.77	29.5	8	24	8	0.997	1.44	0.939	1.534	2.9862e-06	1.062	0.162781	1.444	0.00059921
XP_004018865.2	PREDICTED: bystin isoform X1 [Ovis aries]	---	37.163	6.2917	2.8	1	1	1
XP_004018876.1	PREDICTED: protein canopy homolog 3 isoform X1 [Ovis aries]	---	31.722	41.237	9.1	2	3	2	1.155	0.771	1.226	0.629		0.942		0.668
XP_004018881.1	PREDICTED: male-enhanced antigen 1 isoform X2 [Ovis aries]	---	18.735	8.1856	7.5	1	1	1
XP_004018888.1	PREDICTED: kinesin light chain 4 isoform X2 [Ovis aries]	---	68.248	95.617	21.4	11	12	9	1.122	0.797	1.272	0.627		0.882		0.71
XP_004018903.1	PREDICTED: heat shock protein HSP 90-beta [Ovis aries]	---	83.252	323.31	51.4	37	120	24	1.043	0.957	1.175	0.814	7.6996e-09	0.888	0.021016	0.918	0.059499
XP_004018907.1	PREDICTED: cell division cycle 5-like protein [Ovis aries]	---	92.269	64.589	12.2	9	10	9	1.109	0.835	1.257	0.664	8.4375e-08	0.882	0.080117	0.753	1.84496e-05
XP_004018910.1	PREDICTED: chloride intracellular channel protein 5 isoform X1 [Ovis aries]	---	46.187	124.28	24.5	7	8	7	0.902	1.153	0.697	1.654	4.3177e-07	1.294	0.000181867	1.278	0.00113792
XP_004018931.1	PREDICTED: phosphoglycerate kinase 2 [Ovis aries]	---	44.7	-2	27.6	10	46	0
XP_004018938.2	PREDICTED: DNA replication licensing factor MCM3 isoform X1 [Ovis aries]	---	99.69	181.36	24.1	20	22	20	1.205	0.68	1.306	0.521	1.7133e-06	0.923	0.00048256	0.564	1.63776e-05
XP_004018949.1	PREDICTED: glutathione S-transferase A4 isoform X1 [Ovis aries]	---	25.659	61.156	31.5	6	10	5	1.149	0.856	0.952	0.899	0.75894	1.207	0.038685	0.745	0.0195551
XP_004018974.1	PREDICTED: LOW QUALITY PROTEIN: helicase SKI2W isoform X1 [Ovis aries]	---	137.48	122.16	14.7	15	18	15	1.031	0.935	1.03	0.908	0.10384	1.001	0.93666	0.907	0.114998
XP_004018976.1	PREDICTED: negative elongation factor E isoform X2 [Ovis aries]	---	41.804	42.519	9.7	2	2	2
XP_004018978.2	PREDICTED: complement factor B [Ovis aries]	---	88.368	274.44	29.4	21	33	21	1.319	1.016	0.877	1.158	0.0071583	1.504	2.2414e-09	0.77	3.0887e-07
XP_004018987.1	PREDICTED: U6 snRNA-associated Sm-like protein LSm2 [Ovis aries]	---	10.834	44.324	27.4	2	3	2	1.122	0.89	1.072	0.83	0.065617	1.047	0.89144	0.793	0.010256
XP_004018990.1	PREDICTED: chloride intracellular channel protein 1 [Ovis aries]	---	26.992	216.58	56.8	10	19	10	1.227	0.681	1.351	0.504	7.19425e-14	0.908	0.038784	0.555	1.13121e-12
XP_004018993.1	PREDICTED: abhydrolase domain-containing protein 16A [Ovis aries]	---	63.299	57.568	8.2	5	5	5	0.926	0.961	0.99	0.971		0.935		1.038
XP_004019006.1	PREDICTED: allograft inflammatory factor 1 isoform X4 [Ovis aries]	---	16.811	14.545	15.6	2	2	2
XP_004019014.1	PREDICTED: spliceosome RNA helicase DDX39B [Ovis aries]	---	48.964	107.65	23.4	12	28	6	1.068	0.986	1.136	0.868	0.0053778	0.94	0.109824	0.923	0.23692
XP_004019024.1	PREDICTED: LOW QUALITY PROTEIN: putative pre-mRNA-splicing factor ATP-dependent RNA helicase DHX16 [Ovis aries]	---	119.17	28.168	4.3	4	5	4	1.299	0.936	1.079	0.867		1.204		0.721
XP_004019033.1	PREDICTED: tubulin beta chain [Ovis aries]	---	49.67	323.31	63.1	24	137	5	1.254	0.713	1.259	0.566	3.1393e-09	0.996	0.163258	0.569	1.2986e-07
XP_004019050.1	PREDICTED: ribosome production factor 2 homolog [Ovis aries]	---	35.56	10.469	4.2	1	1	1
XP_004019084.2	PREDICTED: LOW QUALITY PROTEIN: uncharacterized protein LOC101120961 isoform X1 [Ovis aries]	---	36.295	111.18	43.5	13	43	7	0.932	0.928	1.167	0.795	1.6484e-07	0.799	0.0007363	0.996	0.90938
XP_004019093.1	PREDICTED: histone H2A type 1-D [Ovis aries]	---	14.107	11.941	26.2	4	8	1	1.026	0.902	1.162	0.776	0.0137804	0.883	0.034021	0.879	0.077416
XP_004019112.1	PREDICTED: high mobility group nucleosome-binding domain-containing protein 4 [Ovis aries]	---	9.5529	13.818	32.2	4	6	2	0.855	1.4	0.741	1.889		1.154		1.637
XP_004019136.1	PREDICTED: histone H1.2 [Ovis aries]	---	19.584	8.9874	32.5	8	22	1	0.967	1.036	1.076	0.963		0.899		1.071
XP_004019151.1	PREDICTED: acyl-coenzyme A thioesterase 13 [Ovis aries]	---	15.989	38.721	28.6	4	6	4	0.77	0.886	0.681	1.301	0.49712	1.131	0.8075	1.151	0.53842
XP_004019166.1	PREDICTED: protein DEK isoform X1 [Ovis aries]	---	40.454	114.39	23.6	10	14	10	1.16	0.881	1.192	0.739	0.00146048	0.973	0.46624	0.759	0.023038
XP_004019172.1	PREDICTED: GMP reductase 1 [Ovis aries]	---	37.529	63.688	19.7	7	10	6	0.598	0.664	0.615	1.08	0.26438	0.972	0.99266	1.11	0.24704
XP_004019176.2	PREDICTED: nucleolar protein 7 [Ovis aries]	---	34.664	6.6829	3.3	1	1	1	1.006	0.97	1.077	0.901		0.934		0.964
XP_004019186.1	PREDICTED: p21-activated protein kinase-interacting protein 1 isoform X2 [Ovis aries]	---	43.378	11.595	5.4	2	2	2	0.978	0.907	1.104	0.822	0.045877	0.886	0.140424	0.927	0.102744
XP_004019193.1	PREDICTED: coagulation factor XIII A chain [Ovis aries]	---	83.167	71.017	10.2	6	8	6	0.928	1.125	0.824	1.365	0.034497	1.126	0.59268	1.212	0.145359
XP_004019198.2	PREDICTED: valacyclovir hydrolase isoform X1 [Ovis aries]	---	33.808	73.303	33.1	9	12	9	0.726	1.134	0.722	1.571	0.00055778	1.006	0.66572	1.562	5.5072e-05
XP_004019200.1	PREDICTED: serpin B6 isoform X1 [Ovis aries]	---	42.609	6.176	2.1	1	1	1	0.852	1.147	0.954	1.202		0.893		1.346
XP_004019211.1	PREDICTED: kelch-like protein 31 [Ovis aries]	---	68.045	130.37	25.5	13	19	13	0.89	1.082	1.039	1.041	0.159741	0.857	0.072476	1.216	0.0063194
XP_004019272.1	PREDICTED: 2'-deoxynucleoside 5'-phosphate N-hydrolase 1 [Ovis aries]	---	18.612	18.398	14.5	3	4	3	1.146	0.93	0.84	1.107	0.36376	1.364	0.067742	0.812	0.071778
XP_004019438.1	PREDICTED: putative N-acetylated-alpha-linked acidic dipeptidase isoform X2 [Ovis aries]	---	84.477	68.907	13.1	8	10	6	1.058	0.978	0.977	1.001	0.74496	1.083	0.55514	0.924	0.42366
XP_004019444.1	PREDICTED: transmembrane protein 135 [Ovis aries]	---	52.211	6.1128	1.7	1	1	1	0.835	0.956	1.211	0.789		0.69		1.145
XP_004019479.1	PREDICTED: NADH dehydrogenase [ubiquinone] 1 subunit C2 [Ovis aries]	---	14.209	42.314	40.8	6	11	6	0.918	1.116	0.821	1.359	0.0054218	1.118	0.157561	1.216	0.0190386
XP_004019481.1	PREDICTED: integrator complex subunit 4 isoform X1 [Ovis aries]	---	108.38	7.022	1	1	1	1	1.13	0.846	1.147	0.738		0.985		0.749
XP_004019512.1	PREDICTED: tumor susceptibility gene 101 protein [Ovis aries]	---	44.055	103.51	25.3	7	10	7	0.979	1.022	0.979	1.044	0.55552	1	0.2393	1.044	0.34214
XP_004019518.2	PREDICTED: L-lactate dehydrogenase A chain isoform X2 [Ovis aries]	---	39.742	323.31	46.5	20	96	16	0.55	0.958	0.475	2.017	1e-32	1.158	0.026183	1.742	1e-32
XP_004019556.2	PREDICTED: LOW QUALITY PROTEIN: endothelial cell-selective adhesion molecule isoform X1 [Ovis aries]	---	41.589	45.384	13.7	3	3	3	0.922	1.128	0.845	1.335	0.31234	1.091	0.67276	1.223	0.33606
XP_004019577.1	PREDICTED: LOW QUALITY PROTEIN: signal recognition particle receptor subunit alpha isoform X1 [Ovis aries]	---	70.114	91.01	18.1	10	15	10	1.093	1.019	1.035	0.985	0.3718	1.056	0.53496	0.932	0.061717
XP_004019579.1	PREDICTED: FAD-dependent oxidoreductase domain-containing protein 1 isoform X1 [Ovis aries]	---	53.959	11.94	3.5	2	2	2	0.914	1.138	0.93	1.224	0.0104785	0.983	0.74894	1.245	0.041604
XP_004019580.1	PREDICTED: m7GpppX diphosphatase isoform X2 [Ovis aries]	---	38.497	59.947	21.4	6	8	6	1.001	0.986	1.017	0.97	0.46826	0.984	0.54516	0.985	0.90928
XP_004019591.2	PREDICTED: junctional adhesion molecule C [Ovis aries]	---	36.577	61.868	21.3	6	7	6	1.071	0.832	1.215	0.685	0.139741	0.881	0.42812	0.777	0.150557
XP_004019606.1	PREDICTED: coiled-coil domain-containing protein 86 [Ovis aries]	---	39.936	23.045	11	3	3	3	1.059	1.041	1.083	0.961	0.23242	0.978	0.217	0.983	0.99342
XP_004019607.1	PREDICTED: pre-mRNA-processing factor 19 [Ovis aries]	---	55.194	73.193	16.7	7	10	7	1.108	0.9	1.21	0.744	0.00070032	0.916	0.113116	0.812	0.0032804
XP_004019630.1	PREDICTED: DNA damage-binding protein 1 [Ovis aries]	---	126.93	323.31	33.3	32	45	32	1.037	0.986	1.027	0.96	0.111462	1.01	0.89984	0.951	0.14292
XP_004019647.1	PREDICTED: isoaspartyl peptidase/L-asparaginase [Ovis aries]	---	32.08	59.246	20.7	5	7	5	1.018	0.985	0.981	1.004	0.51478	1.038	0.5501	0.968	0.29128
XP_004019657.1	PREDICTED: UBX domain-containing protein 1 isoform X1 [Ovis aries]	---	33.359	108.7	36.7	8	10	8	0.871	1.025	1.006	1.019	0.237	0.866	0.38284	1.177	0.0135394
XP_004019658.1	PREDICTED: heterogeneous nuclear ribonucleoprotein U-like protein 2 isoform X1 [Ovis aries]	---	84.899	245.36	23.7	16	26	16	1.039	0.984	1.133	0.868	0.00182378	0.917	0.186824	0.947	0.059723
XP_004019665.1	PREDICTED: nuclear RNA export factor 1 [Ovis aries]	---	70.261	26.231	7.7	4	4	4	1.051	0.817	1.26	0.648		0.834		0.777
XP_004019666.1	PREDICTED: syntaxin-5 [Ovis aries]	---	39.576	42.915	7.3	2	2	2	1.089	0.863	1.066	0.81		1.022		0.792
XP_004019669.1	PREDICTED: 4F2 cell-surface antigen heavy chain [Ovis aries]	---	63.337	121.93	16.8	7	10	7	1.032	0.919	1.029	0.893	0.38884	1.003	0.49466	0.891	0.24782
XP_004019689.1	PREDICTED: stress-induced-phosphoprotein 1 isoform X1 [Ovis aries]	---	62.548	323.31	62.8	43	100	43	1.017	1.051	1.046	1.005	0.183781	0.972	0.94756	1.033	0.37204
XP_004019702.1	PREDICTED: peroxiredoxin-5, mitochondrial [Ovis aries]	---	23.164	69.978	31.5	7	12	7	0.885	1.152	0.838	1.375	0.0062969	1.056	0.97708	1.302	0.000116514
XP_004019703.2	PREDICTED: multifunctional methyltransferase subunit TRM112-like protein [Ovis aries]	---	14.297	65.97	27.2	3	5	3	0.956	0.977	1.02	0.958	0.42032	0.937	0.97454	1.022	0.33872
XP_004019714.1	PREDICTED: ubiquitin-like protein fubi and ribosomal protein S30 [Ovis aries]	---	14.386	7.7944	7.5	1	2	1	1.062	0.62	1.131	0.548	0.145965	0.939	0.62214	0.584	0.162675
XP_004019718.1	PREDICTED: zinc finger protein ubi-d4 isoform X2 [Ovis aries]	---	44.185	28.26	14.8	4	4	4	1.01	0.92	1.28	0.719		0.789		0.911
XP_004019732.2	PREDICTED: UPF0696 protein C11orf68 homolog isoform X1 [Ovis aries]	---	31.877	16.263	7.9	2	4	2	1.014	1.134	1.151	0.985	0.87664	0.881	0.21078	1.118	0.58084
XP_004019733.1	PREDICTED: dr1-associated corepressor [Ovis aries]	---	22.374	15.005	9.3	2	3	2	1.177	0.806	1.189	0.678	2.4331e-05	0.99	0.75694	0.685	0.0057834
XP_004019748.2	PREDICTED: dipeptidyl peptidase 3 isoform X2 [Ovis aries]	---	83.669	205.29	23.4	15	23	15	0.93	1.034	0.961	1.076	0.17436	0.968	0.023221	1.112	0.0021436
XP_004019755.1	PREDICTED: copper chaperone for superoxide dismutase [Ovis aries]	---	29.082	17.571	9.1	3	4	3	0.914	1.058	1.01	1.048	0.89608	0.905	0.96138	1.158	0.93296
XP_004019768.1	PREDICTED: AH receptor-interacting protein isoform X1 [Ovis aries]	---	37.59	59.492	21.8	6	6	6	1.119	0.924	1.122	0.824	0.031979	0.997	0.9453	0.826	0.027264
XP_004019785.1	PREDICTED: LOW QUALITY PROTEIN: mitochondrial glutamate carrier 1 isoform X1 [Ovis aries]	---	33.961	10.444	4.7	1	1	1
XP_004019791.1	PREDICTED: 26S proteasome non-ATPase regulatory subunit 13 isoform X1 [Ovis aries]	---	42.747	173.52	41	15	28	15	0.984	1.003	1.095	0.916	0.012201	0.899	0.04116	1.019	0.9046
XP_004019793.1	PREDICTED: NAD-dependent protein deacetylase sirtuin-3, mitochondrial [Ovis aries]	---	36.922	12.549	4.5	2	2	2
XP_004019812.2	PREDICTED: dipeptidyl peptidase 1 isoform X1 [Ovis aries]	---	51.988	54.654	11.6	3	3	3	0.871	1.207	0.838	1.44	0.136436	1.039	0.9623	1.386	0.33116
XP_004019938.1	PREDICTED: zinc finger protein-like 1 isoform X1 [Ovis aries]	---	31.991	6.7226	3.5	1	1	1
XP_004020059.2	PREDICTED: multiple inositol polyphosphate phosphatase 1 isoform X1 [Ovis aries]	---	56.444	42.804	13.2	6	7	6	1.089	0.942	1.153	0.817	0.039602	0.944	0.48824	0.865	0.046757
XP_004020062.2	PREDICTED: LOW QUALITY PROTEIN: renalase isoform X1 [Ovis aries]	---	50.213	9.1718	2.4	1	1	1	0.939	0.956	1.043	0.917		0.9		1.018
XP_004020082.1	PREDICTED: E3 ubiquitin-protein ligase MARCH5 [Ovis aries]	---	31.231	18.633	9	2	2	2	0.995	0.993	1.025	0.969		0.971		0.998
XP_004020083.1	PREDICTED: kinesin-like protein KIF11 [Ovis aries]	---	118.98	11.367	1.4	2	2	2	1.059	0.967	1.05	0.921	0.75888	1.009	0.91858	0.913	0.43744
XP_004020088.1	PREDICTED: myoferlin isoform X4 [Ovis aries]	---	233.49	302.83	18.5	33	42	30	1.14	0.918	1.129	0.813	3.6358e-07	1.01	0.7811	0.805	4.0885e-05
XP_004020104.3	PREDICTED: PDZ and LIM domain protein 1 isoform X1, partial [Ovis aries]	---	35.91	185.06	43.8	12	19	12	0.89	1.917	0.601	3.19	3.74589e-13	1.481	0.0003184	2.154	1.1601e-10
XP_004020109.1	PREDICTED: delta-1-pyrroline-5-carboxylate synthase isoform X2 [Ovis aries]	---	87.04	72.004	13.7	9	10	9	1.042	1.087	1.041	1.044	0.120341	1.001	0.25826	1.043	0.46292
XP_004020114.1	PREDICTED: ectonucleoside triphosphate diphosphohydrolase 1 isoform X2 [Ovis aries]	---	59.51	6.3552	2.3	1	1	1	1.016	1.193	0.947	1.26		1.073		1.174
XP_004020149.1	PREDICTED: aspartate aminotransferase, cytoplasmic [Ovis aries]	---	46.47	292.36	47.2	18	34	18	0.763	1.241	0.625	1.986	5.88418e-15	1.221	4.3149e-06	1.626	4.2166e-11
XP_004020161.1	PREDICTED: hypoxia-inducible factor 1-alpha inhibitor [Ovis aries]	---	40.347	24.039	8	4	4	4	0.92	1.122	0.949	1.182	0.005963	0.969	0.87132	1.22	0.0191811
XP_004020189.3	PREDICTED: nucleolar and coiled-body phosphoprotein 1 isoform X2 [Ovis aries]	---	73.86	19.756	4.3	3	3	3	0.897	0.994	1.095	0.908	0.033059	0.819	0.0099996	1.108	0.021542
XP_004020196.1	PREDICTED: alpha-centractin [Ovis aries]	---	42.613	101.92	22.1	6	7	4	1.097	0.894	1.049	0.852	0.111235	1.046	0.38726	0.815	0.03062
XP_004020218.1	PREDICTED: STE20-like serine/threonine-protein kinase isoform X2 [Ovis aries]	---	138.66	274.83	20.5	21	31	21	1.176	0.848	1.204	0.704	2.0222e-05	0.977	0.39614	0.721	0.00012158
XP_004020238.1	PREDICTED: structural maintenance of chromosomes protein 3 [Ovis aries]	---	141.54	323.31	33.8	40	53	40	1.108	0.84	1.175	0.715	5.53579e-12	0.943	0.0087971	0.758	1.906e-08
XP_004020251.1	PREDICTED: nebulin-related-anchoring protein isoform X2 [Ovis aries]	---	196.92	323.31	33.7	57	70	55	0.927	0.964	1.057	0.912	0.0004966	0.877	2.1227e-07	1.04	0.70988
XP_004020252.1	PREDICTED: hyaluronan-binding protein 2 isoform X1 [Ovis aries]	---	62.441	7.0732	2.3	1	1	1
XP_004020253.1	PREDICTED: caspase-7 isoform X2 [Ovis aries]	---	33.903	7.2053	3.3	1	2	1	0.866	1.184	1.112	1.065	0.88786	0.779	0.4148	1.367	0.45896
XP_004020273.1	PREDICTED: CDK2-associated and cullin domain-containing protein 1 [Ovis aries]	---	40.822	19.992	8.7	3	3	3
XP_004020276.2	PREDICTED: thioredoxin-dependent peroxide reductase, mitochondrial isoform X1 [Ovis aries]	---	24.398	67.149	42.3	7	12	7	0.661	1.128	0.719	1.569	0.053283	0.919	0.89254	1.707	0.060401
XP_004020280.1	PREDICTED: nucleolysin TIAR isoform X4 [Ovis aries]	---	41.59	86.861	23.2	8	11	5	1.066	0.91	1.12	0.812	0.101384	0.952	0.4968	0.854	0.106225
XP_004020283.1	PREDICTED: BAG family molecular chaperone regulator 3 [Ovis aries]	---	61.339	323.31	45.5	19	35	19	0.951	1.419	0.755	1.879	1e-32	1.26	9.7195e-05	1.492	4.5458e-11
XP_004020304.1	PREDICTED: BRISC complex subunit Abro1 [Ovis aries]	---	47.756	72.347	17.2	6	9	6	1.079	1.095	0.987	1.109	0.24906	1.093	0.0158997	1.015	0.48312
XP_004020309.1	PREDICTED: putative pre-mRNA-splicing factor ATP-dependent RNA helicase DHX32 [Ovis aries]	---	83.8	14.637	3.1	2	2	2	1.104	0.858	1.415	0.606		0.78		0.777
XP_004020351.1	PREDICTED: phosphoglycerate mutase 1 isoform X1 [Ovis aries]	---	25.26	197.1	49.8	12	27	10	1	1.034	0.794	1.302	1.89632e-05	1.259	2.2285e-05	1.034	0.163936
XP_004020373.3	PREDICTED: suppressor of fused homolog isoform X3 [Ovis aries]	---	53.687	6.1291	4.2	1	1	1	1.066	0.893	1.207	0.74		0.883		0.838
XP_004020388.2	PREDICTED: GDNF family receptor alpha-1 isoform X1 [Ovis aries]	---	52.186	12.594	4.7	2	3	2	1.216	0.861	1.073	0.802		1.133		0.708
XP_004020391.2	PREDICTED: LOW QUALITY PROTEIN: heat shock 70 kDa protein 12A isoform X1 [Ovis aries]	---	73.889	89.274	17.4	11	16	11	0.972	0.968	1.155	0.838	0.096581	0.842	0.042977	0.996	0.76774
XP_004020444.1	PREDICTED: thioredoxin-like protein 4A isoform X1 [Ovis aries]	---	16.8	20.261	20.4	3	4	3	0.746	0.836	0.75	1.115		0.995		1.121
XP_004020446.1	PREDICTED: mitochondrial import inner membrane translocase subunit Tim21 [Ovis aries]	---	27.935	36.063	17.6	4	5	4	0.827	1.144	0.787	1.454	0.034117	1.051	0.55906	1.383	0.059923
XP_004020465.1	PREDICTED: elongator complex protein 2 isoform X1 [Ovis aries]	---	92.386	132.21	14.5	9	11	9	0.924	1.017	1.092	0.931	0.171058	0.846	0.152702	1.101	0.64664
XP_004020537.1	PREDICTED: rho-associated protein kinase 1 isoform X1 [Ovis aries]	---	158.27	71.972	9.8	12	12	10	1.095	0.908	1.072	0.847	0.25448	1.021	0.7881	0.829	0.023818
XP_004020538.1	PREDICTED: 60S ribosomal protein L27 [Ovis aries]	---	15.807	32.452	27.2	5	9	2	1.073	0.999	1.166	0.857	0.065278	0.92	0.053663	0.931	0.24446
XP_004020539.2	PREDICTED: LOW QUALITY PROTEIN: collectin-12 [Ovis aries]	---	77.049	103.62	12.9	9	10	9	1.205	0.935	1.088	0.859	0.12358	1.108	0.30504	0.776	0.034581
XP_004020558.2	PREDICTED: LOW QUALITY PROTEIN: ralA-binding protein 1 isoform X1 [Ovis aries]	---	77.424	23.328	6.6	3	4	3
XP_004020559.2	PREDICTED: LOW QUALITY PROTEIN: gamma-soluble NSF attachment protein isoform X1 [Ovis aries]	---	46.526	103.38	24.1	10	13	10	1.043	0.95	1.034	0.919	0.27258	1.009	0.42246	0.911	0.071244
XP_004020561.1	PREDICTED: AFG3-like protein 2 isoform X2 [Ovis aries]	---	89.283	119.1	20.6	15	17	13	0.852	1.094	0.881	1.242	3.1149e-06	0.967	0.91032	1.284	8.1403e-05
XP_004020565.1	PREDICTED: mRNA cap guanine-N7 methyltransferase [Ovis aries]	---	55.048	55.367	14.3	5	6	5	1.051	0.932	1.185	0.786	0.35296	0.887	0.99506	0.887	0.099404
XP_004020569.1	PREDICTED: ATP synthase subunit alpha, mitochondrial [Ovis aries]	---	59.703	323.31	52.6	32	82	32	0.766	1.273	0.676	1.883	1.62448e-12	1.133	0.00046331	1.662	1e-32
XP_004020572.1	PREDICTED: uncharacterized protein C18orf25 homolog isoform X2 [Ovis aries]	---	36.971	9.0851	3.2	1	2	1	1.024	1.213	0.952	1.274		1.076		1.185
XP_004020591.1	PREDICTED: spindle and kinetochore-associated protein 1 [Ovis aries]	---	29.437	6.3122	2.8	1	4	1	1.18	0.928	1.052	0.882	0.02742	1.122	0.138176	0.786	0.00166232
XP_004020594.1	PREDICTED: NAD-dependent malic enzyme, mitochondrial isoform X1 [Ovis aries]	---	65.451	68.595	15.8	9	9	9	1.154	0.914	1.163	0.786	0.00076294	0.992	0.82066	0.792	0.0005212
XP_004020671.1	PREDICTED: laminin subunit alpha-3 isoform X1 [Ovis aries]	---	367.16	9.4763	0.6	2	3	1	0.966	0.615	0.884	0.696		1.093		0.637
XP_004020676.2	PREDICTED: ubiquitin carboxyl-terminal hydrolase 14 isoform X1 [Ovis aries]	---	53.004	269.93	28.8	14	25	14	0.988	0.943	1.095	0.861	0.0029362	0.902	0.034183	0.954	0.34596
XP_004020745.2	PREDICTED: 39S ribosomal protein L28, mitochondrial isoform X1 [Ovis aries]	---	32.24	6.6862	3.6	1	1	1	0.856	1.287	0.962	1.338		0.89		1.504
XP_004020766.1	PREDICTED: enoyl-CoA delta isomerase 1, mitochondrial [Ovis aries]	---	33.36	60.251	15.4	4	7	4	0.827	1.135	0.778	1.459	0.00046296	1.063	0.4537	1.372	9.5146e-05
XP_004020795.1	PREDICTED: nmrA-like family domain-containing protein 1 isoform X2 [Ovis aries]	---	33.09	61.343	26.8	9	9	9	0.971	0.94	0.978	0.961	0.061524	0.993	0.93984	0.968	0.080862
XP_004020809.1	PREDICTED: phosphomannomutase 2 isoform X1 [Ovis aries]	---	28.085	78.547	30.9	9	12	9	1.081	0.904	1.194	0.757	5.8696e-05	0.905	0.085481	0.836	0.0027613
XP_004020810.1	PREDICTED: calcium-regulated heat stable protein 1 [Ovis aries]	---	15.877	31.923	35.4	5	10	5	0.772	0.71	1.54	0.461	0.066503	0.501	0.195939	0.92	0.94316
XP_004020818.1	PREDICTED: cytosolic Fe-S cluster assembly factor NUBP1 isoform X2 [Ovis aries]	---	33.076	64.626	13.9	3	4	3	1.142	0.89	1.098	0.811	0.022084	1.04	0.5771	0.779	0.002322
XP_004020825.1	PREDICTED: ribosomal L1 domain-containing protein 1 [Ovis aries]	---	53.181	35.16	11	5	5	5	0.933	0.952	1.162	0.819		0.803		1.02
XP_004020826.1	PREDICTED: eukaryotic peptide chain release factor GTP-binding subunit ERF3A isoform X2 [Ovis aries]	---	68.752	124.12	17.7	10	15	10	1.052	0.965	1.124	0.859	0.00024041	0.936	0.36416	0.917	0.01142
XP_004020829.1	PREDICTED: serine/threonine-protein phosphatase CPPED1 isoform X2 [Ovis aries]	---	35.747	43.847	10.2	3	4	3	1.038	1.051	0.952	1.104	0.05026	1.09	0.3598	1.013	0.86006
XP_004020835.1	PREDICTED: protein N-terminal asparagine amidohydrolase [Ovis aries]	---	34.671	27.401	11	3	4	3	1.072	1.092	0.968	1.128		1.107		1.019
XP_004020851.1	PREDICTED: glycerophosphodiester phosphodiesterase 1 isoform X1 [Ovis aries]	---	37.669	6.4108	3	1	1	1
XP_004020854.2	PREDICTED: LOW QUALITY PROTEIN: UPF0505 protein C16orf62 homolog isoform X1 [Ovis aries]	---	108.71	56.352	8.1	7	8	7	1.062	1.051	0.975	1.078	0.39764	1.089	0.39778	0.99	0.9225
XP_004020866.1	PREDICTED: THUMP domain-containing protein 1 isoform X2 [Ovis aries]	---	39.91	118.4	35	11	16	11	1.128	0.848	1.136	0.746	4.3213e-05	0.993	0.31196	0.752	0.00095676
XP_004020879.1	PREDICTED: cytochrome b-c1 complex subunit 2, mitochondrial [Ovis aries]	---	48.212	303.2	47.9	18	34	18	0.776	1.281	0.701	1.827	2.8674e-09	1.107	0.31582	1.651	1.0388e-08
XP_004020883.2	PREDICTED: LOW QUALITY PROTEIN: DNA-directed RNA polymerase III subunit RPC5 isoform X1 [Ovis aries]	---	77.708	7.1951	1.4	1	1	1	0.982	0.809	1.237	0.654		0.794		0.824
XP_004020887.1	PREDICTED: conserved oligomeric Golgi complex subunit 7 isoform X1 [Ovis aries]	---	86.528	41.445	8.3	5	5	5	1.088	1.065	1.069	0.996	0.99416	1.018	0.93936	0.979	0.93066
XP_004020889.1	PREDICTED: dynactin subunit 5 isoform X1 [Ovis aries]	---	20.14	20.867	13.7	3	4	3	1.102	0.794	1.222	0.65	0.0167812	0.902	0.3429	0.721	0.063197
XP_004020894.1	PREDICTED: E3 ubiquitin-protein ligase RBBP6 isoform X2 [Ovis aries]	---	197.2	25.881	1.4	2	2	2
XP_004020899.1	PREDICTED: leucine carboxyl methyltransferase 1 isoform X2 [Ovis aries]	---	38.009	49.86	14.5	5	5	5	1.03	0.97	0.947	1.024	0.96376	1.088	0.47018	0.942	0.21646
XP_004020913.1	PREDICTED: sarcoplasmic/endoplasmic reticulum calcium ATPase 1 isoform X1 [Ovis aries]	---	111.47	323.31	42.7	50	187	31	0.536	1.197	0.427	2.803	1e-32	1.255	1.98689e-05	2.233	1.62448e-12
XP_004020942.1	PREDICTED: CDP-diacylglycerol--inositol 3-phosphatidyltransferase [Ovis aries]	---	23.551	14.742	9.9	2	3	2	0.879	0.939	1.168	0.804		0.753		1.068
XP_004020943.1	PREDICTED: major vault protein isoform X1 [Ovis aries]	---	99.276	29.229	5.4	4	4	4	1.228	0.932	0.98	0.951		1.253		0.759
XP_004020953.1	PREDICTED: dCTP pyrophosphatase 1 [Ovis aries]	---	18.662	28.157	16.6	4	7	4	0.899	1.188	0.953	1.247	0.097461	0.943	0.41868	1.321	0.080379
XP_004020961.1	PREDICTED: E3 ubiquitin-protein ligase BRE1B [Ovis aries]	---	113.71	44.621	4.4	3	3	2	1.035	0.859	1.266	0.679		0.818		0.83
XP_004020970.1	PREDICTED: histone acetyltransferase KAT8 isoform X1 [Ovis aries]	---	52.382	6.2867	1.5	1	1	1	0.963	0.917	1.258	0.729		0.766		0.952
XP_004020973.1	PREDICTED: apoptosis-associated speck-like protein containing a CARD [Ovis aries]	---	22.096	19.921	21.9	3	3	3
XP_004020976.1	PREDICTED: cytochrome c oxidase subunit 6A2, mitochondrial [Ovis aries]	---	10.886	26.482	23.7	2	11	2	0.728	1.326	0.702	1.889	0.00021689	1.037	0.43512	1.821	7.8809e-05
XP_004020981.1	PREDICTED: RUS1 family protein C16orf58 homolog [Ovis aries]	---	50.247	33.74	11	5	7	5
XP_004020982.1	PREDICTED: alpha-hemoglobin-stabilizing protein [Ovis aries]	---	10.802	20.6	27.2	2	3	2	1.229	1.261	0.767	1.644	0.073344	1.602	0.102665	1.026	0.75874
XP_004020985.1	PREDICTED: 28S ribosomal protein S17, mitochondrial isoform X6 [Ovis aries]	---	14.488	11.234	13.8	2	2	2
XP_004020986.1	PREDICTED: T-complex protein 1 subunit zeta isoform X1 [Ovis aries]	---	57.941	185.51	32.4	16	30	16	1.053	0.971	1.169	0.831	1.0462e-08	0.901	0.00016457	0.922	0.5492
XP_004020990.1	PREDICTED: phosphorylase b kinase gamma catalytic chain, skeletal muscle/heart isoform isoform X1 [Ovis aries]	---	44.76	93.587	19.3	6	9	6	0.711	0.99	0.643	1.54	0.0002576	1.106	0.34522	1.392	0.00091723
XP_004020994.1	PREDICTED: rab5 GDP/GTP exchange factor isoform X2 [Ovis aries]	---	56.91	142.13	26.9	11	12	11	0.97	0.879	1.243	0.707	0.00072191	0.78	0.0023775	0.906	0.127079
XP_004020997.1	PREDICTED: ribosome maturation protein SBDS [Ovis aries]	---	28.759	132.91	43.2	13	20	13	0.959	0.982	0.955	1.028	0.58398	1.004	0.40506	1.024	0.154461
XP_004021002.1	PREDICTED: GATS-like protein 2 [Ovis aries]	---	36.13	16.423	6.1	2	3	2	0.947	1.059	0.888	1.193	0.0035556	1.066	0.33426	1.118	0.157404
XP_004021007.1	PREDICTED: general transcription factor II-I isoform X5 [Ovis aries]	---	108.03	106.18	14.6	14	16	14	1.103	0.939	1.028	0.913	0.100076	1.073	0.9967	0.851	0.169419
XP_004021024.1	PREDICTED: huntingtin-interacting protein 1 isoform X2 [Ovis aries]	---	116.67	135.81	15.8	15	18	15	1.016	0.872	1.134	0.769	0.000179293	0.896	0.036261	0.858	0.012956
XP_004021035.1	PREDICTED: PRKR-interacting protein 1 [Ovis aries]	---	21.236	7.0919	4.8	1	1	1	1.073	0.9	1.209	0.744		0.888		0.839
XP_004021044.1	PREDICTED: procollagen-lysine,2-oxoglutarate 5-dioxygenase 3 isoform X1 [Ovis aries]	---	85.819	99.057	16	10	14	10	1.069	0.744	1.228	0.606	0.00031721	0.871	0.21286	0.696	0.0003845
XP_004021049.2	PREDICTED: LOW QUALITY PROTEIN: acetylcholinesterase isoform X1 [Ovis aries]	---	66.754	7.5351	3.2	1	1	1
XP_004021061.1	PREDICTED: procollagen C-endopeptidase enhancer 1 [Ovis aries]	---	48.312	210.06	35.7	12	23	12	1.38	0.935	1.068	0.875	0.16318	1.292	0.0026217	0.678	4.388e-05
XP_004021074.1	PREDICTED: protein canopy homolog 4 [Ovis aries]	---	27.757	29.457	14.5	4	5	4	1.01	1.038	1.041	0.997	0.78256	0.97	0.92694	1.028	0.68602
XP_004021076.1	PREDICTED: LOW QUALITY PROTEIN: DNA replication licensing factor MCM7 isoform X1 [Ovis aries]	---	81.033	108.14	17.2	11	17	11	1.16	0.775	1.218	0.636	0.0046835	0.952	0.79174	0.668	0.0023581
XP_004021118.1	PREDICTED: proteasome assembly chaperone 3 [Ovis aries]	---	12.931	35.012	26.2	3	3	3	1.099	0.868	1.25	0.694		0.879		0.79
XP_004021182.3	PREDICTED: transcription elongation factor B polypeptide 2 isoform X1, partial [Ovis aries]	---	14.287	114.5	82.9	11	23	11	0.977	0.986	1.041	0.947	0.36422	0.939	0.53642	1.009	0.86114
XP_004021201.1	PREDICTED: sarcalumenin isoform X1 [Ovis aries]	---	54.457	323.31	60.5	26	106	26	0.999	1.061	0.938	1.131	4.0963e-08	1.065	0.053358	1.062	0.022724
XP_004021301.3	PREDICTED: LOW QUALITY PROTEIN: alpha/beta hydrolase domain-containing protein 11 isoform X1 [Ovis aries]	---	33.285	28.251	13.2	4	4	4	0.885	1.133	0.993	1.141	0.106505	0.891	0.142236	1.28	0.0113562
XP_004021309.1	PREDICTED: malate dehydrogenase, mitochondrial isoform X1 [Ovis aries]	---	42.199	323.31	50.4	19	61	19	0.689	1.275	0.592	2.154	1e-32	1.164	0.0020757	1.851	1e-32
XP_004021390.1	PREDICTED: actin, alpha skeletal muscle [Ovis aries]	---	42.051	106.4	65.8	27	238	2	0.895	1.196	0.71	1.685	6.89404e-12	1.261	0.00111637	1.336	1.7484e-11
XP_004021403.1	PREDICTED: translin-associated protein X [Ovis aries]	---	33.021	58.914	18.6	4	5	4	1.042	0.964	1.055	0.914	0.2926	0.988	0.88168	0.925	0.5266
XP_004021405.1	PREDICTED: cancer-related nucleoside-triphosphatase [Ovis aries]	---	20.596	50.215	31.1	4	5	4	1.022	0.793	1.222	0.649	0.0029789	0.836	0.0195446	0.776	0.087958
XP_004021411.1	PREDICTED: geranylgeranyl pyrophosphate synthase [Ovis aries]	---	34.9	20.28	10.7	3	4	3	0.948	0.833	0.994	0.838	0.131956	0.954	0.63892	0.879	0.36954
XP_004021419.1	PREDICTED: alpha-actinin-2 [Ovis aries]	---	103.8	323.31	54.5	42	124	30	1.039	1.226	0.961	1.276	9.9698e-14	1.081	0.062955	1.18	6.812e-08
XP_004021472.1	PREDICTED: LOW QUALITY PROTEIN: ATP-dependent RNA helicase SUPV3L1, mitochondrial isoform X1 [Ovis aries]	---	87.89	37.755	7.6	5	6	5	1.03	1.049	0.993	1.056	0.184902	1.037	0.26104	1.018	0.5025
XP_004021476.1	PREDICTED: core histone macro-H2A.2 [Ovis aries]	---	40.058	12.708	4.6	2	2	2	0.901	0.8	1.358	0.589	0.0102557	0.663	0.022301	0.888	0.2071
XP_004021480.1	PREDICTED: GTP-binding protein SAR1a isoform X1 [Ovis aries]	---	22.437	47.16	27.3	6	10	4	1.08	0.826	1.115	0.741	0.00172032	0.969	0.696	0.765	0.00071539
XP_004021481.1	PREDICTED: leucine-rich repeat-containing protein 20 isoform X1 [Ovis aries]	---	20.743	75.152	29.9	5	5	5	0.746	0.983	0.893	1.101	0.3967	0.835	0.161601	1.318	0.0051437
XP_004021482.3	PREDICTED: LOW QUALITY PROTEIN: eukaryotic translation initiation factor 4E-binding protein 2 [Ovis aries]	---	13.266	13.734	11.5	1	2	1	1.059	0.905	1.069	0.847	0.37076	0.991	0.96978	0.855	0.32488
XP_004021505.1	PREDICTED: calcium uniporter protein, mitochondrial isoform X1 [Ovis aries]	---	39.866	100.03	18.8	5	8	5	1.216	0.959	0.937	1.023	0.9042	1.298	0.34832	0.789	0.34214
XP_004021508.1	PREDICTED: prolyl 4-hydroxylase subunit alpha-1 isoform X2 [Ovis aries]	---	61.004	13.802	34.3	17	25	1	1.215	0.919	1.035	0.888		1.174		0.756
XP_004021509.1	PREDICTED: prolyl 4-hydroxylase subunit alpha-1 isoform X1 [Ovis aries]	---	60.921	199.99	33	17	25	1	1.314	0.855	1.115	0.767		1.178		0.651
XP_004021515.1	PREDICTED: dnaJ homolog subfamily C member 9 isoform X1 [Ovis aries]	---	30.112	15.574	9.2	2	3	2	1.037	0.836	1.181	0.708		0.878		0.806
XP_004021517.1	PREDICTED: 28S ribosomal protein S16, mitochondrial [Ovis aries]	---	15.159	6.3576	5.9	1	1	1	0.988	0.98	0.972	1.008		1.016		0.992
XP_004021523.1	PREDICTED: protein transport protein Sec24C isoform X2 [Ovis aries]	---	117.97	102.78	13.3	11	14	11	1.096	0.914	1.102	0.829	0.0022803	0.995	0.90808	0.834	0.0025355
XP_004021529.1	PREDICTED: vinculin isoform X2 [Ovis aries]	---	116.64	323.31	60.8	68	132	68	0.966	1.071	0.959	1.117	1.1268e-08	1.007	0.54512	1.109	1.2623e-09
XP_004021534.1	PREDICTED: adenosine kinase isoform X2 [Ovis aries]	---	38.552	23.034	7.5	2	3	2	1.044	1.086	0.96	1.131		1.088		1.04
XP_004021548.2	PREDICTED: dual specificity protein phosphatase 13 isoform X2 [Ovis aries]	---	22.32	20.118	9.4	1	3	1	0.883	1.122	0.76	1.476	0.095082	1.162	0.84668	1.271	0.20764
XP_004021550.1	PREDICTED: voltage-dependent anion-selective channel protein 2 [Ovis aries]	---	31.619	178.09	39.8	12	20	12	0.87	1.211	0.796	1.521	4.9859e-10	1.093	0.062141	1.392	3.8944e-10
XP_004021556.1	PREDICTED: 40S ribosomal protein S24 isoform X5 [Ovis aries]	---	15.069	36.785	25.4	3	10	3	1.059	0.911	1.141	0.798	0.034899	0.928	0.183856	0.86	0.20344
XP_004021562.2	PREDICTED: placenta-specific protein 9 isoform X1 [Ovis aries]	---	12.011	49.312	25.2	2	4	2	2.605	0.29	0.994	0.292		2.621		0.111
XP_004021585.2	PREDICTED: LIM domain-binding protein 3 isoform X1 [Ovis aries]	---	70.403	323.31	33.9	20	52	20	1.03	1.111	0.894	1.243	0.0067614	1.152	0.0084598	1.079	0.83108
XP_004021589.1	PREDICTED: transcription factor BTF3 [Ovis aries]	---	17.694	26.233	21.6	4	5	4	1.122	1.015	1.069	0.949		1.05		0.905
XP_004021590.1	PREDICTED: LOW QUALITY PROTEIN: multimerin-2 isoform X1 [Ovis aries]	---	104.77	55.792	9.3	7	7	7
XP_004021591.1	PREDICTED: gamma-synuclein [Ovis aries]	---	13.254	58.908	33.1	3	4	3	1.235	0.893	1.006	0.888	0.32516	1.228	0.2842	0.723	0.15544
XP_004021595.1	PREDICTED: annexin A8 [Ovis aries]	---	36.697	73.597	26.9	9	10	9	1	0.885	1.049	0.844	0.106876	0.953	0.58686	0.885	0.24202
XP_004021616.2	PREDICTED: LOW QUALITY PROTEIN: WASH complex subunit FAM21 isoform X1 [Ovis aries]	---	144.92	176.47	15.3	15	17	15	1.189	0.903	1.141	0.791	0.00148499	1.042	0.80384	0.759	0.0029014
XP_004021628.1	PREDICTED: LOW QUALITY PROTEIN: conserved oligomeric Golgi complex subunit 2 isoform X1 [Ovis aries]	---	82.563	6.4903	1.8	1	2	1	1.002	1.18	1.108	1.065		0.904		1.178
XP_004021737.1	PREDICTED: RWD domain-containing protein 4 isoform X1 [Ovis aries]	---	21.334	14.382	10.1	2	2	2
XP_004021738.1	PREDICTED: LOW QUALITY PROTEIN: trafficking protein particle complex subunit 11 isoform X1 [Ovis aries]	---	127.94	23.052	3.5	4	4	4	0.918	0.907	0.977	0.928	0.32346	0.94	0.4734	0.988	0.71346
XP_004021749.1	PREDICTED: ufm1-specific protease 2 [Ovis aries]	---	53.133	8.0551	3.2	1	1	1
XP_004021754.1	PREDICTED: PDZ and LIM domain protein 3 isoform X1 [Ovis aries]	---	39.348	323.31	51.1	16	53	4	0.601	1.605	0.458	3.504	6.5885e-10	1.312	0.0036222	2.671	9.65628e-12
XP_004021755.1	PREDICTED: PDZ and LIM domain protein 3 isoform X2 [Ovis aries]	---	34.324	72.044	50	15	40	3	1.244	1.137	1.138	0.999	0.67606	1.093	0.172601	0.914	0.117783
XP_004021763.1	PREDICTED: sorbin and SH3 domain-containing protein 2 isoform X24 [Ovis aries]	---	55.588	24.097	6.9	4	4	4	0.874	1.126	1.012	1.113		0.864		1.288
XP_004021780.1	PREDICTED: vacuolar protein sorting-associated protein 37A [Ovis aries]	---	44.356	60.122	9.3	2	2	2	0.951	1.131	0.937	1.207		1.015		1.189
XP_004021782.1	PREDICTED: CCR4-NOT transcription complex subunit 7 isoform X1 [Ovis aries]	---	32.718	20.515	12.3	3	3	3	1.077	0.867	1.087	0.798	0.25228	0.991	0.97078	0.805	0.15778
XP_004021801.1	PREDICTED: store-operated calcium entry-associated regulatory factor [Ovis aries]	---	36.347	25.607	5.4	1	1	1	0.991	0.99	0.833	1.188		1.19		0.999
XP_004021804.1	PREDICTED: dynactin subunit 6 isoform X1 [Ovis aries]	---	20.675	18.249	14.2	3	3	3	1.028	0.919	1.254	0.733	0.091297	0.82	0.053698	0.894	0.37168
XP_004021825.1	PREDICTED: eukaryotic translation initiation factor 4E-binding protein 1 [Ovis aries]	---	12.519	17.4	28	2	2	2	1.01	1.1	1.057	1.041		0.956		1.089
XP_004021827.1	PREDICTED: U6 snRNA-associated Sm-like protein LSm1 [Ovis aries]	---	15.179	9.4311	12	1	1	1
XP_004021865.1	PREDICTED: 3-oxoacyl-[acyl-carrier-protein] synthase, mitochondrial [Ovis aries]	---	48.401	6.322	2	1	1	1
XP_004021875.1	PREDICTED: myomesin-2 isoform X1 [Ovis aries]	---	167	323.31	56.6	85	204	85	0.717	1.129	0.692	1.632	1.62448e-12	1.036	0.025083	1.575	1e-32
XP_004021930.1	PREDICTED: protein Hook homolog 3 isoform X3 [Ovis aries]	---	83.268	92.013	18.4	13	16	13	0.987	1.026	1.022	1.004	0.38772	0.966	0.89286	1.04	0.3688
XP_004021949.1	PREDICTED: E3 ubiquitin-protein ligase Midline-1 isoform X2 [Ovis aries]	---	70.958	20.471	4.9	3	4	3	0.857	0.639	1.564	0.409		0.548		0.746
XP_004021950.1	PREDICTED: cytochrome c-type heme lyase [Ovis aries]	---	31.027	82.043	30.2	8	8	8	0.939	1.109	0.772	1.437	0.0195213	1.216	0.109235	1.181	0.32438
XP_004021951.2	PREDICTED: LOW QUALITY PROTEIN: rho GTPase-activating protein 6 isoform X1 [Ovis aries]	---	107.3	6.8227	1.1	1	1	1	0.905	1.135	1.024	1.108		0.884		1.254
XP_004021969.1	PREDICTED: motile sperm domain-containing protein 2 isoform X2 [Ovis aries]	---	56.425	6.6871	1.8	1	1	1
XP_004021987.2	PREDICTED: LOW QUALITY PROTEIN: synapse-associated protein 1 [Ovis aries]	---	40.531	18.987	8.2	2	2	2
XP_004022002.1	PREDICTED: pyruvate dehydrogenase E1 component subunit alpha, somatic form, mitochondrial [Ovis aries]	---	43.387	159.75	41	17	37	17	0.721	1.144	0.643	1.779	3.64153e-14	1.121	0.070602	1.587	4.94971e-12
XP_004022007.1	PREDICTED: ribosomal protein S6 kinase alpha-3 isoform X4 [Ovis aries]	---	80.58	213.66	35.2	23	35	16	0.91	1.429	0.735	1.944	1.51201e-12	1.238	0.0032967	1.57	2.0767e-10
XP_004022009.1	PREDICTED: small muscular protein [Ovis aries]	---	9.1334	89.688	53.6	4	9	4	0.902	1.336	0.847	1.577	2.4499e-06	1.065	0.60108	1.481	0.00058072
XP_004022012.1	PREDICTED: peroxiredoxin-4 isoform X1 [Ovis aries]	---	29.576	55.329	32.3	7	13	4	0.976	1.09	0.898	1.214	0.27968	1.087	0.48086	1.117	0.4941
XP_004022017.1	PREDICTED: MICOS complex subunit MIC26 isoform X3 [Ovis aries]	---	22.519	36.225	22.7	4	4	4
XP_004022020.1	PREDICTED: eukaryotic translation initiation factor 2 subunit 3 [Ovis aries]	---	51.065	154.92	31.8	13	19	13	0.998	1.065	1.11	0.959	0.70508	0.899	0.0049226	1.067	0.065817
XP_004022045.1	PREDICTED: cytochrome b-245 heavy chain [Ovis aries]	---	65.532	16.406	3.9	2	2	2	1.04	0.973	0.978	0.995	0.94976	1.063	0.37948	0.936	0.43332
XP_004022052.1	PREDICTED: tetraspanin-7 [Ovis aries]	---	27.559	12.958	6.4	2	2	2	0.942	1.17	0.964	1.214	0.108278	0.977	0.83268	1.242	0.22098
XP_004022057.1	PREDICTED: probable ubiquitin carboxyl-terminal hydrolase FAF-X isoform X4 [Ovis aries]	---	290.27	323.31	16.8	37	43	37	1.027	0.9	1.186	0.759	0.00020161	0.866	0.027081	0.876	0.053538
XP_004022065.1	PREDICTED: amine oxidase [flavin-containing] A isoform X1 [Ovis aries]	---	65.164	136.08	24.2	11	11	11	1.066	1.018	0.864	1.178	0.00178489	1.234	0.00046462	0.955	0.152017
XP_004022093.1	PREDICTED: ubiquilin-2 [Ovis aries]	---	65.852	140.96	15.5	6	11	5	0.853	1.03	1.128	0.913	0.78476	0.756	0.045775	1.208	0.122996
XP_004022106.1	PREDICTED: constitutive coactivator of PPAR-gamma-like protein 2 isoform X1 [Ovis aries]	---	120.12	47.651	7.2	7	8	6	1.035	1.041	1.093	0.952	0.54054	0.947	0.68152	1.006	0.7699
XP_004022113.1	PREDICTED: 3-hydroxyacyl-CoA dehydrogenase type-2 [Ovis aries]	---	27.169	323.31	51.3	9	19	9	0.94	1.082	0.831	1.302	0.000120957	1.131	0.178262	1.151	0.00194207
XP_004022116.1	PREDICTED: structural maintenance of chromosomes protein 1A isoform X2 [Ovis aries]	---	143.19	264.88	25.3	31	43	31	1.071	0.895	1.193	0.75	0.0022839	0.898	0.30474	0.836	0.079857
XP_004022123.1	PREDICTED: LOW QUALITY PROTEIN: melanoma-associated antigen D1 isoform X1 [Ovis aries]	---	86.567	20.635	5.7	4	4	2	1.268	0.658	1.318	0.499		0.962		0.519
XP_004022130.1	PREDICTED: H(+)/Cl(-) exchange transporter 5 isoform X2 [Ovis aries]	---	83.075	6.9996	1.2	1	1	1
XP_004022133.1	PREDICTED: coiled-coil domain-containing protein 22 [Ovis aries]	---	70.45	42.326	10.1	6	6	6	1.074	0.994	1.032	0.963	0.60452	1.041	0.5543	0.926	0.02236
XP_004022142.1	PREDICTED: WD repeat domain phosphoinositide-interacting protein 4 isoform X4 [Ovis aries]	---	39.823	6.3599	2.8	1	3	1	0.904	1.418	0.792	1.79	0.0191793	1.141	0.172104	1.569	0.0139775
XP_004022177.1	PREDICTED: protein UXT [Ovis aries]	---	18.083	9.9182	8.3	1	1	1
XP_004022189.1	PREDICTED: NADH dehydrogenase [ubiquinone] 1 beta subcomplex subunit 11, mitochondrial [Ovis aries]	---	17.39	28.189	23.4	3	8	3	0.809	1.243	0.807	1.54	0.0011162	1.002	0.77084	1.536	0.0003224
XP_004022192.1	PREDICTED: protein XRP2 [Ovis aries]	---	39.534	7.0398	2.9	1	1	1
XP_004022205.1	PREDICTED: PDZ domain-containing protein 11 isoform X6 [Ovis aries]	---	16.155	6.3816	6.4	1	1	1
XP_004022218.1	PREDICTED: zinc finger MYM-type protein 3 isoform X2 [Ovis aries]	---	152.61	6.1457	0.5	1	1	1
XP_004022224.1	PREDICTED: integrin beta-1-binding protein 2 [Ovis aries]	---	37.736	79.272	28.9	5	6	5	1.177	0.95	0.981	0.968	0.72204	1.2	0.118883	0.807	0.03926
XP_004022226.1	PREDICTED: UDP-N-acetylglucosamine--peptide N-acetylglucosaminyltransferase 110 kDa subunit isoform X2 [Ovis aries]	---	115.72	73.415	7.7	6	7	6	1.041	0.888	1.044	0.851	0.097259	0.997	0.5985	0.853	0.0139788
XP_004022231.1	PREDICTED: peptidyl-prolyl cis-trans isomerase NIMA-interacting 4 [Ovis aries]	---	13.903	15.118	14.5	2	2	2	0.938	0.97	1.022	0.949	0.57158	0.918	0.366	1.034	0.55508
XP_004022241.1	PREDICTED: 60S ribosomal protein L37 [Ovis aries]	---	11.078	16.791	25.8	3	4	3	1.14	0.973	1.063	0.915	0.5783	1.072	0.194963	0.854	0.148781
XP_004022248.1	PREDICTED: ATP-binding cassette sub-family B member 7, mitochondrial isoform X1 [Ovis aries]	---	82.934	44.804	6.4	4	4	4	0.954	1.103	1.029	1.072	0.59006	0.927	0.51944	1.156	0.4188
XP_004022254.1	PREDICTED: uracil phosphoribosyltransferase homolog [Ovis aries]	---	33.405	22.71	11.1	3	3	3	1.053	0.943	1.168	0.807		0.902		0.896
XP_004022259.1	PREDICTED: cytochrome c oxidase subunit 7B, mitochondrial [Ovis aries]	---	9.8161	13.295	9.4	2	5	2	0.718	1.5	0.616	2.435	5.7174e-05	1.166	0.049703	2.089	0.0009437
XP_004022260.1	PREDICTED: magnesium transporter protein 1 isoform X1 [Ovis aries]	---	38.077	27.862	9.3	3	5	3	1.09	1.024	1.01	1.014		1.079		0.939
XP_004022262.1	PREDICTED: protein PBDC1 isoform X1 [Ovis aries]	---	24.863	47.583	19.6	5	6	5	0.986	0.897	1.142	0.785	0.3046	0.863	0.39794	0.91	0.7015
XP_004022270.1	PREDICTED: SH3 domain-binding glutamic acid-rich-like protein isoform X2 [Ovis aries]	---	12.803	102.65	57.9	4	7	4	1.283	0.776	1.22	0.636	0.000102511	1.052	0.59852	0.605	0.0038581
XP_004022286.1	PREDICTED: 55 kDa erythrocyte membrane protein [Ovis aries]	---	52.127	51.374	16.5	7	9	7	1.141	0.969	0.994	0.975	0.89096	1.148	0.031203	0.849	0.078397
XP_004022293.1	PREDICTED: prefoldin subunit 3 [Ovis aries]	---	22.486	82.325	48.7	11	17	11	1.029	1.048	1.041	1.007	0.192076	0.988	0.36928	1.018	0.44326
XP_004022295.1	PREDICTED: ribonuclease UK114 isoform X1 [Ovis aries]	---	14.326	64.497	47.4	5	7	5	1.033	0.837	1.108	0.755	0.00123946	0.932	0.065537	0.81	0.2024
XP_004022328.1	PREDICTED: vacuolar ATPase assembly integral membrane protein VMA21 isoform X2 [Ovis aries]	---	11.366	17.908	21.8	2	3	2	0.979	0.966	1.135	0.851	0.25834	0.863	0.29788	0.987	0.9156
XP_004022337.1	PREDICTED: fragile X mental retardation protein 1 isoform X1 [Ovis aries]	---	71.215	17.207	4.3	3	3	1
XP_004022354.1	PREDICTED: coagulation factor IX [Ovis aries]	---	52.049	14.13	4.5	2	2	2	1.053	0.691	1.073	0.644		0.981		0.656
XP_004022371.1	PREDICTED: protein FAM127 [Ovis aries]	---	13.246	16.584	15	3	3	3	1.114	0.837	1.267	0.661	0.111082	0.879	0.44994	0.751	0.23734
XP_004022375.1	PREDICTED: motile sperm domain-containing protein 1 [Ovis aries]	---	24.226	23.163	10.8	2	3	2	1.253	0.631	1.297	0.487	0.0061777	0.966	0.78082	0.504	0.040938
XP_004022377.2	PREDICTED: protein FAM122B isoform X8 [Ovis aries]	---	27.8	14.779	11	2	2	2
XP_004022390.1	PREDICTED: ras-related protein Rap-2c [Ovis aries]	---	20.745	23.609	20.2	3	3	2	1.095	0.806	0.99	0.814		1.106		0.736
XP_004022400.1	PREDICTED: lysosome-associated membrane glycoprotein 2 isoform X3 [Ovis aries]	---	44.432	12.645	4.2	2	2	2	1.127	0.833	1.062	0.784	0.28888	1.061	0.9181	0.739	0.4384
XP_004022403.1	PREDICTED: cullin-4B isoform X4 [Ovis aries]	---	84.046	32.165	18.8	13	14	5	1.062	0.939	1.126	0.834	0.051555	0.943	0.16988	0.884	0.122461
XP_004022430.1	PREDICTED: apoptosis-inducing factor 1, mitochondrial isoform X2 [Ovis aries]	---	66.22	134.84	23.8	14	22	14	0.696	1.252	0.551	2.272	4.2488e-06	1.263	0.0178615	1.799	0.003258
XP_004022436.1	PREDICTED: RING finger protein 113A [Ovis aries]	---	38.923	8.2566	3.8	1	1	1	1.287	0.751	1.168	0.643		1.102		0.584
XP_004022442.1	PREDICTED: UPF0428 protein CXorf56 homolog [Ovis aries]	---	25.592	26.314	15.3	3	4	3
XP_004022448.1	PREDICTED: WD repeat-containing protein 44 [Ovis aries]	---	101.29	158.87	23	17	19	17	0.983	0.888	1.192	0.745	3.1802e-08	0.825	1.71287e-05	0.903	0.0073376
XP_004022481.1	PREDICTED: 26S proteasome non-ATPase regulatory subunit 10 isoform X1 [Ovis aries]	---	16.25	-2	25.2	3	7	1	1.003	0.895	1.084	0.826		0.925		0.892
XP_004022486.1	PREDICTED: TSC22 domain family protein 3 isoform X1 [Ovis aries]	---	22.298	20.484	18	3	4	2
XP_004022524.1	PREDICTED: cleavage stimulation factor subunit 2 isoform X2 [Ovis aries]	---	60.405	92.697	18.9	9	11	5	1.1	1.014	1.15	0.882		0.957		0.922
XP_004022534.1	PREDICTED: mitochondrial import inner membrane translocase subunit Tim8 A [Ovis aries]	---	11.014	37.08	34	3	7	3	0.906	1.072	0.925	1.159	0.028279	0.979	0.44678	1.183	0.077101
XP_004022537.1	PREDICTED: alpha-galactosidase A [Ovis aries]	---	49.634	19.085	6.4	2	2	2	0.992	0.873	1.055	0.827		0.94		0.88
XP_004022544.1	PREDICTED: armadillo repeat-containing X-linked protein 3 [Ovis aries]	---	42.482	59.533	16.6	5	8	5	0.987	0.943	1.17	0.806	0.0046174	0.844	0.00512	0.955	0.48072
XP_004022554.1	PREDICTED: tenomodulin [Ovis aries]	---	37.252	11.297	8.5	2	2	2
XP_004022703.2	PREDICTED: deoxyribonuclease-1-like 1, partial [Ovis aries]	---	36.47	100.2	19.4	5	7	5	0.928	1.052	0.73	1.441	0.0053212	1.271	0.0089973	1.134	0.22536
XP_004022807.3	PREDICTED: creatine kinase B-type isoform X1, partial [Ovis aries]	---	19.063	183.87	38.5	6	13	6	0.805	0.775	1.553	0.499	8.4226e-07	0.518	1.3011e-08	0.963	0.486
XP_004022818.1	PREDICTED: complement C3-like, partial [Ovis aries]	---	17.634	9.872	30.7	5	2	1	1.109	0.727	0.712	1.021		1.558		0.656
XP_004022826.2	PREDICTED: argininosuccinate lyase isoform X1 [Ovis aries]	---	50.376	139.73	31.5	14	21	14	0.912	1.435	0.712	2.015	1.1545e-06	1.281	0.7815	1.573	0.0038771
XP_004022827.1	PREDICTED: N-alpha-acetyltransferase 10 [Ovis aries]	---	26.52	35.171	17.4	4	4	4	1.029	0.911	1.031	0.884	0.018683	0.998	0.94588	0.885	0.45208
XP_004022870.2	PREDICTED: LOW QUALITY PROTEIN: complement C3 isoform X1, partial [Ovis aries]	---	73.367	96.256	34.3	18	28	6	0.94	0.979	0.724	1.352	0.108455	1.298	0.33314	1.041	0.66034
XP_004022893.1	PREDICTED: apolipoprotein R-like [Ovis aries]	---	16.513	14.162	16.8	2	2	2
XP_004022902.2	PREDICTED: 14 kDa phosphohistidine phosphatase isoform X1, partial [Ovis aries]	---	15.01	106.73	54.2	10	20	10	0.817	1.072	0.504	2.127	1.8946e-06	1.621	0.00055519	1.312	0.0069572
XP_004022911.2	PREDICTED: complement C3-like [Ovis aries]	---	75.002	59.549	29	19	6	4	1.019	0.815	0.79	1.032	0.48022	1.29	0.000140602	0.8	0.043777
XP_004022944.3	PREDICTED: LOW QUALITY PROTEIN: apolipoprotein L3-like isoform X1, partial [Ovis aries]	---	38.352	13.562	5.8	2	2	2	0.471	1.207	0.543	2.223		0.867		2.563
XP_004022958.1	PREDICTED: protein S100-A14 [Ovis aries]	---	11.455	30.925	37.5	3	4	3	0.93	1.184	0.679	1.744		1.37		1.273
XP_004022966.2	PREDICTED: acyl carrier protein, mitochondrial isoform X1, partial [Ovis aries]	---	15.997	20.345	17.3	3	4	3	0.808	1.197	0.749	1.598		1.079		1.481
XP_004022979.1	PREDICTED: plasma membrane calcium-transporting ATPase 4-like isoform X1, partial [Ovis aries]	---	46.081	37.173	26.5	10	16	5	1.099	0.834	1.125	0.741	0.00088298	0.977	0.84958	0.759	0.0021019
XP_004022991.3	PREDICTED: serpin A3-5-like isoform X1, partial [Ovis aries]	---	27.209	20.269	17.5	5	6	3	0.761	0.758	0.575	1.318	0.197718	1.323	0.38374	0.996	0.94876
XP_004023005.1	PREDICTED: spectrin alpha chain, non-erythrocytic 1-like [Ovis aries]	---	27.618	187.19	49.4	11	19	11	1.08	0.962	1.056	0.911	0.38012	1.023	0.19208	0.891	0.033879
XP_004023112.2	PREDICTED: prostaglandin E synthase 2-like, partial [Ovis aries]	---	16.008	31.432	33.6	4	4	1	0.937	1.28	0.789	1.622		1.188		1.366
XP_004023126.1	PREDICTED: 26S proteasome non-ATPase regulatory subunit 10 isoform X1, partial [Ovis aries]	---	23.145	139.1	34.1	5	9	3	1.113	0.831	1.156	0.719	0.034976	0.963	0.75802	0.747	0.185936
XP_004023136.3	PREDICTED: junctional sarcoplasmic reticulum protein 1 isoform X1 [Ovis aries]	---	29.58	55.077	21.8	4	7	4	0.839	1.23	0.79	1.557	0.17078	1.062	0.41656	1.466	0.6252
XP_004023188.2	PREDICTED: protein BUD31 homolog [Ovis aries]	---	17	41.924	34	6	8	6	1.082	0.837	1.181	0.709	0.043178	0.916	0.7695	0.774	0.0161633
XP_004023200.2	PREDICTED: nucleolin isoform X1 [Ovis aries]	---	73.211	248.92	29.1	23	36	23	1.094	0.946	1.204	0.786	1.87494e-12	0.909	0.00101533	0.865	0.000155977
XP_004023212.2	PREDICTED: LOW QUALITY PROTEIN: rRNA 2'-O-methyltransferase fibrillarin [Ovis aries]	---	33.521	84.707	31.3	8	9	8	1.095	1.009	1.124	0.898	0.08106	0.974	0.56112	0.921	0.149118
XP_004023221.2	PREDICTED: LOW QUALITY PROTEIN: epiplakin isoform X1 [Ovis aries]	---	302.62	17.772	3.2	4	4	3	0.97	1.093	1.035	1.056	0.85916	0.937	0.90832	1.127	0.67552
XP_004023247.2	PREDICTED: LOW QUALITY PROTEIN: sorting nexin-18 [Ovis aries]	---	68.851	15.713	3.8	2	2	2
XP_004023253.3	PREDICTED: protein FRG1 isoform X1 [Ovis aries]	---	27.01	25.615	14.6	4	4	4	1.07	0.977	1.185	0.824	0.0080404	0.903	0.020341	0.913	0.114775
XP_004023267.2	PREDICTED: methylosome protein 50 isoform X1 [Ovis aries]	---	33.998	31.116	15.5	4	6	4	1.074	0.914	1.132	0.807		0.949		0.851
XP_004023324.1	PREDICTED: LOW QUALITY PROTEIN: zinc finger protein 384 isoform X1 [Ovis aries]	---	54.447	7.7258	2	1	1	1	1.249	0.92	1.021	0.901		1.223		0.737
XP_004023338.3	PREDICTED: LOW QUALITY PROTEIN: tubulin-specific chaperone C isoform X1 [Ovis aries]	---	36.388	26.774	12.5	4	4	4	0.996	0.962	1.05	0.916	0.3286	0.949	0.130936	0.966	0.66174
XP_004023346.2	PREDICTED: nudC domain-containing protein 2 isoform X1, partial [Ovis aries]	---	17.708	17.285	18.2	2	3	2	1.051	0.976	1.088	0.897	0.075036	0.966	0.56296	0.929	0.26996
XP_004023365.3	PREDICTED: LOW QUALITY PROTEIN: Y-box-binding protein 3 isoform X1 [Ovis aries]	---	37.694	275	28.8	9	15	7	0.806	1.136	0.896	1.268	0.0074967	0.9	0.33236	1.409	1.58438e-05
XP_004023371.1	PREDICTED: LOW QUALITY PROTEIN: bifunctional arginine demethylase and lysyl-hydroxylase JMJD6 isoform X1 [Ovis aries]	---	46.297	10.869	3.2	1	1	1	1.128	0.763	1.32	0.578		0.855		0.676
XP_004023398.1	PREDICTED: LOW QUALITY PROTEIN: 60S acidic ribosomal protein P2 [Ovis aries]	---	11.154	48.651	32.7	3	9	3	1.177	1.012	1.146	0.883	0.158256	1.027	0.82612	0.86	0.155061
XP_004023503.1	PREDICTED: LOW QUALITY PROTEIN: splicing factor 3A subunit 2 [Ovis aries]	---	47.872	34.181	12.9	5	6	5	1.223	0.719	1.278	0.563	0.038003	0.957	0.68034	0.588	0.033905
XP_004023511.3	PREDICTED: LOW QUALITY PROTEIN: tRNA wybutosine-synthesizing protein 4 [Ovis aries]	---	71.612	7.9342	2.5	1	1	1
XP_004023593.3	PREDICTED: LOW QUALITY PROTEIN: RNA demethylase ALKBH5 isoform X1 [Ovis aries]	---	38.374	13.416	6.2	2	4	2	0.866	1.245	0.937	1.329		0.924		1.438
XP_004023625.2	PREDICTED: LOW QUALITY PROTEIN: activity-regulated cytoskeleton-associated protein [Ovis aries]	---	39.295	10.866	4.9	2	2	2	1.146	0.969	1.143	0.848		1.003		0.846
XP_004023629.2	PREDICTED: acylpyruvase FAHD1, mitochondrial isoform X1, partial [Ovis aries]	---	28.21	48.726	14.6	3	4	3	0.91	1.073	0.871	1.232		1.045		1.179
XP_004023651.1	PREDICTED: LOW QUALITY PROTEIN: protein KTI12 homolog [Ovis aries]	---	37.9	13.823	6.6	2	2	2	0.805	1.158	1.141	1.015		0.706		1.439
XP_004023705.3	PREDICTED: NADH dehydrogenase [ubiquinone] 1 beta subcomplex subunit 10 [Ovis aries]	---	21.017	42.361	26.7	4	8	4	0.816	1.272	0.735	1.731	6.0351e-05	1.11	0.3612	1.559	9.8258e-05
XP_004023731.1	PREDICTED: LOW QUALITY PROTEIN: TATA-binding protein-associated factor 2N isoform X1 [Ovis aries]	---	59.65	63.037	20.7	9	10	7	1.211	0.966	1.041	0.928	0.109362	1.163	0.056101	0.798	0.00062214
XP_004023741.1	PREDICTED: LOW QUALITY PROTEIN: 14-3-3 protein theta [Ovis aries]	---	27.208	178.58	36.8	12	46	8	1.208	0.822	1.205	0.682	7.1989e-11	1.002	0.2145	0.68	7.9443e-05
XP_011950091.1	PREDICTED: serine/threonine-protein phosphatase 2A 65 kDa regulatory subunit A alpha isoform isoform X1 [Ovis aries]	---	62.048	197.85	27.2	16	40	16	1.018	1.066	0.967	1.102	0.0117982	1.053	0.57958	1.047	0.095925
XP_011950154.1	PREDICTED: isochorismatase domain-containing protein 2 isoform X1 [Ovis aries]	---	21.736	47.174	18.2	2	4	2	0.983	1.503	0.798	1.883	0.009759	1.232	0.112541	1.529	0.030003
XP_011950157.1	PREDICTED: 60S ribosomal protein L28 isoform X1 [Ovis aries]	---	15.692	76.069	46	9	19	9	1.001	0.973	1.18	0.825	2.0848e-07	0.848	0.00141751	0.972	0.39814
XP_011950366.2	PREDICTED: charged multivesicular body protein 1a isoform X1 [Ovis aries]	---	14.307	18.048	18.2	3	4	3	0.969	0.845	1.164	0.726	0.00109754	0.832	0.0051759	0.872	0.029575
XP_011950370.1	PREDICTED: LOW QUALITY PROTEIN: transcription factor 25 isoform X1 [Ovis aries]	---	76.024	15.755	2.8	1	1	1
XP_011950404.1	PREDICTED: protein O-glucosyltransferase 1 isoform X2 [Ovis aries]	---	43.183	17.387	7.4	3	3	3	0.876	1.243	0.828	1.501		1.058		1.419
XP_011950421.1	PREDICTED: CD63 antigen-like, partial [Ovis aries]	---	20.259	7.5873	5.4	1	1	1
XP_011950430.1	PREDICTED: 40S ribosomal protein S16 isoform X1 [Ovis aries]	---	12.669	63.798	56.2	9	14	9	1.167	0.878	1.193	0.736	1.0818e-07	0.978	0.76404	0.752	9.1878e-08
XP_011950450.2	PREDICTED: LOW QUALITY PROTEIN: glycogen synthase kinase-3 alpha [Ovis aries]	---	50.895	34.89	14.3	6	9	3	0.987	0.952	1.12	0.85	0.61336	0.881	0.41658	0.965	0.92182
XP_011950455.1	PREDICTED: DNA repair protein XRCC1 isoform X1 [Ovis aries]	---	66.272	17.604	5.1	2	2	2	1.193	0.838	1.102	0.76		1.083		0.702
XP_011950487.1	PREDICTED: AP-2 complex subunit sigma isoform X1 [Ovis aries]	---	24.899	22.383	13.4	3	6	3	1.078	1.038	0.968	1.072	0.2517	1.114	0.68168	0.963	0.78052
XP_011950498.1	PREDICTED: LOW QUALITY PROTEIN: DNA ligase 1 isoform X1 [Ovis aries]	---	115.18	30.804	5	4	4	4	1.116	0.791	1.129	0.701	0.169357	0.988	0.9204	0.709	0.28934
XP_011950637.1	PREDICTED: integrin-linked protein kinase isoform X1 [Ovis aries]	---	51.421	108.38	29	14	22	14	1.082	0.963	1.037	0.929	0.037023	1.043	0.34812	0.89	0.0037648
XP_011950674.1	PREDICTED: double-strand break repair protein MRE11A isoform X3 [Ovis aries]	---	68.767	22.003	4.8	3	3	3	1.011	0.998	1.071	0.932	0.38384	0.944	0.56694	0.987	0.88534
XP_011950709.1	PREDICTED: baculoviral IAP repeat-containing protein 2 isoform X2 [Ovis aries]	---	61.164	11.409	3	2	2	2
XP_011950742.1	PREDICTED: myotubularin-related protein 2 isoform X2 [Ovis aries]	---	70.891	17.972	6	3	4	3	0.446	1.158	0.408	2.838	0.136123	1.093	0.8795	2.596	0.116857
XP_011950803.1	PREDICTED: KDEL motif-containing protein 2 isoform X1 [Ovis aries]	---	75.346	21.937	6.3	3	4	3	1.072	0.807	1.173	0.688	0.020905	0.914	0.5675	0.753	0.21138
XP_011950830.1	PREDICTED: serine/threonine-protein kinase SIK2 isoform X3 [Ovis aries]	---	76.703	6.5972	1.2	1	1	1	1.032	0.904	1.028	0.879		1.004		0.876
XP_011950844.1	PREDICTED: dihydrolipoyllysine-residue acetyltransferase component of pyruvate dehydrogenase complex, mitochondrial [Ovis aries]	---	69.099	167.09	28.1	15	25	15	0.652	1.097	0.581	1.888	2.2257e-07	1.122	0.12178	1.683	1.2114e-06
XP_011950855.1	PREDICTED: golgin subfamily B member 1 isoform X4 [Ovis aries]	---	367.58	272.7	11.3	29	33	28	1.044	0.831	1.306	0.636	6.2278e-05	0.799	0.03428	0.796	0.00117787
XP_011950856.1	PREDICTED: centromere/kinetochore protein zw10 homolog isoform X2 [Ovis aries]	---	83.802	29.273	5.8	3	3	3	0.612	1.26	1.021	1.234		0.599		2.059
XP_011950859.1	PREDICTED: ubiquitin carboxyl-terminal hydrolase 28 isoform X2 [Ovis aries]	---	133.22	193.83	17	16	23	16	1.075	0.906	1.176	0.77	2.3246e-05	0.914	0.063815	0.843	0.00053593
XP_011950867.1	PREDICTED: oligoribonuclease, mitochondrial isoform X1 [Ovis aries]	---	23.155	16.317	11.1	2	2	2	0.717	1.078	0.929	1.16		0.772		1.503
XP_011950887.1	PREDICTED: LOW QUALITY PROTEIN: apolipoprotein A-I [Ovis aries]	---	29.531	227.55	63.1	19	16	3	1.097	0.762	1.234	0.618	2.3172e-07	0.889	0.078515	0.695	3.1751e-06
XP_011950895.1	PREDICTED: platelet-activating factor acetylhydrolase IB subunit beta [Ovis aries]	---	25.491	17.73	10.9	3	3	3	1.272	0.865	0.895	0.966		1.421		0.68
XP_011950914.1	PREDICTED: ATP synthase subunit g, mitochondrial isoform X1 [Ovis aries]	---	11.416	11.984	19.4	2	3	2	0.61	1.23	0.442	2.783		1.38		2.016
XP_011950915.1	PREDICTED: ubiquitin conjugation factor E4 A [Ovis aries]	---	122.24	46.586	6.7	6	9	6	1.048	0.923	0.966	0.955	0.8954	1.085	0.47588	0.881	0.2743
XP_011950948.1	PREDICTED: glucose-6-phosphate translocase isoform X2 [Ovis aries]	---	46.238	6.5845	3	1	1	1	0.882	0.983	0.788	1.247		1.119		1.115
XP_011950955.1	PREDICTED: hypoxia up-regulated protein 1 isoform X3 [Ovis aries]	---	111.43	254.19	24.4	22	29	22	1.137	0.81	1.214	0.667	1.6377e-07	0.937	0.110735	0.712	0.0022187
XP_011950958.1	PREDICTED: porphobilinogen deaminase isoform X2 [Ovis aries]	---	37.882	47.827	20.6	7	10	7	0.986	0.938	0.945	0.993	0.81414	1.043	0.93732	0.951	0.95836
XP_011950989.1	PREDICTED: E3 ubiquitin-protein ligase CBL isoform X2 [Ovis aries]	---	89.414	16.739	4	3	3	3	0.932	0.846	0.903	0.937		1.032		0.908
XP_011951004.1	PREDICTED: rho guanine nucleotide exchange factor 12 isoform X3 [Ovis aries]	---	161.5	19.724	2.4	3	3	3
XP_011951023.1	PREDICTED: LOW QUALITY PROTEIN: heat shock cognate 71 kDa protein isoform X1 [Ovis aries]	---	71.175	323.31	68.2	42	157	27	1.015	0.979	1.073	0.912	2.0658e-07	0.946	0.0026022	0.965	0.51692
XP_011951040.1	PREDICTED: coiled-coil domain-containing protein 58 isoform X3 [Ovis aries]	---	14.648	20.088	14.8	2	3	2	0.8	1.215	0.882	1.378	0.052679	0.907	0.45942	1.519	0.029164
XP_011951059.1	PREDICTED: nucleobindin-2 [Ovis aries]	---	49.185	98.874	27.7	10	15	10	1.316	0.857	1.086	0.789	4.3964e-05	1.212	0.042578	0.651	2.4576e-05
XP_011951060.1	PREDICTED: 40S ribosomal protein S13 [Ovis aries]	---	17.222	82.105	55.6	10	17	10	0.982	0.989	1.137	0.87	0.000177261	0.864	0.038481	1.007	0.24618
XP_011951093.1	PREDICTED: transcription factor SOX-6 isoform X18 [Ovis aries]	---	76.651	40.44	10.1	6	8	6	1.071	0.868	1.207	0.719	0.38976	0.887	0.67408	0.81	0.47794
XP_011951141.1	PREDICTED: zinc finger MYM-type protein 4 isoform X6 [Ovis aries]	---	140.94	11.564	2	2	2	2
XP_011951161.1	PREDICTED: RNA polymerase-associated protein CTR9 homolog isoform X2 [Ovis aries]	---	118.87	35.787	5	5	6	5	1.24	0.843	1.164	0.724	0.00083619	1.065	0.85362	0.68	0.0021812
XP_011951170.1	PREDICTED: AMP deaminase 3 isoform X3 [Ovis aries]	---	88.81	11.422	6.6	4	4	2
XP_011951201.1	PREDICTED: tripartite motif-containing protein 66 [Ovis aries]	---	131.43	-2	0.8	1	1	1
XP_011951223.1	PREDICTED: eukaryotic translation initiation factor 3 subunit F isoform X1 [Ovis aries]	---	23.21	52.547	24.5	5	7	5	1.06	1.016	1.118	0.909	0.00101742	0.948	0.098522	0.958	0.089523
XP_011951276.1	PREDICTED: myosin light chain kinase, smooth muscle isoform X4 [Ovis aries]	---	217.76	79.584	5.3	9	14	9	0.91	1.158	0.749	1.546	1.8908e-06	1.215	0.071516	1.273	0.0008226
XP_011951312.2	PREDICTED: LOW QUALITY PROTEIN: hemoglobin subunit epsilon-2-like isoform X1 [Ovis aries]	---	15.999	6.3651	15.4	2	20	1
XP_011951366.1	PREDICTED: LOW QUALITY PROTEIN: protein HEG homolog 1 isoform X1 [Ovis aries]	---	145.23	11.277	1.1	2	2	2	1.218	0.701	1.08	0.649		1.128		0.576
XP_011951420.1	PREDICTED: cytochrome c oxidase assembly factor 4 homolog, mitochondrial isoform X2 [Ovis aries]	---	9.8848	7.6102	11.9	1	1	1	0.776	1.339	0.841	1.592		0.923		1.726
XP_011951458.1	PREDICTED: beta-arrestin-1 isoform X5 [Ovis aries]	---	44.722	44.696	7.2	3	3	3	0.975	0.958	1.157	0.828	0.171497	0.843	0.3537	0.983	0.93906
XP_011951592.1	PREDICTED: N-acetyltransferase 10 isoform X3 [Ovis aries]	---	103.31	20.793	3.6	3	3	3	1.025	0.703	1.19	0.591		0.861		0.686
XP_011951593.2	PREDICTED: LOW QUALITY PROTEIN: caprin-1 [Ovis aries]	---	78.215	55.029	10	7	9	7	1.072	0.947	1.214	0.78	0.0084974	0.883	0.110899	0.883	0.089357
XP_011951602.1	PREDICTED: 60S ribosomal protein L35a [Ovis aries]	---	12.552	38.733	46.4	6	11	6	1.175	0.925	1.071	0.864	0.57524	1.097	0.06986	0.787	0.020244
XP_011951621.1	PREDICTED: CD44 antigen isoform X12 [Ovis aries]	---	36.601	37.034	14	5	6	5	1.063	0.826	1.262	0.655	8.0002e-05	0.842	0.079403	0.777	0.097836
XP_011951630.1	PREDICTED: COMM domain-containing protein 9 isoform X1 [Ovis aries]	---	21.682	56.124	40.9	6	7	6	0.992	0.948	1.091	0.869	0.03874	0.909	0.29212	0.956	0.34232
XP_011951634.1	PREDICTED: uncharacterized protein C11orf74 homolog isoform X1 [Ovis aries]	---	27.429	8.3256	5.8	1	1	1	1.045	0.903	1.006	0.898		1.039		0.864
XP_011951655.1	PREDICTED: apoptosis inhibitor 5 isoform X2 [Ovis aries]	---	56.801	148.64	26.6	15	21	15	1.096	0.919	1.162	0.791	0.00120343	0.943	0.3852	0.839	0.035524
XP_011951676.1	PREDICTED: CD82 antigen isoform X3 [Ovis aries]	---	29.845	12.374	6.3	2	3	2	1.669	0.707	1.051	0.673		1.588		0.424
XP_011951690.1	PREDICTED: tumor protein p53-inducible protein 11 isoform X3 [Ovis aries]	---	20.953	15.209	10.1	2	2	2	1.031	1.264	0.982	1.287		1.05		1.226
XP_011951697.1	PREDICTED: transferrin receptor protein 1 isoform X1 [Ovis aries]	---	85.741	107.21	17.5	12	14	12	0.88	1.412	0.873	1.617	6.3969e-07	1.008	0.35154	1.605	3.6221e-07
XP_011951700.1	PREDICTED: peroxisomal biogenesis factor 16 [Ovis aries]	---	36.73	10.707	4	1	1	1	1.054	0.857	1.037	0.826		1.016		0.813
XP_011951733.1	PREDICTED: choline-phosphate cytidylyltransferase A [Ovis aries]	---	41.932	49.058	19.1	7	9	7	0.792	0.965	0.993	0.972	0.47248	0.798	0.2016	1.218	0.58572
XP_011951743.1	PREDICTED: rho GTPase-activating protein 1 isoform X1 [Ovis aries]	---	50.679	84.225	22.2	11	13	11	1.128	0.921	1.15	0.801	0.102519	0.981	0.93018	0.816	0.055701
XP_011951749.1	PREDICTED: cytoskeleton-associated protein 5 isoform X4 [Ovis aries]	---	222.88	277.77	19.6	37	40	37	1.001	0.876	1.183	0.74	1.7675e-11	0.846	9.411e-08	0.875	0.0115245
XP_011951793.1	PREDICTED: CUGBP Elav-like family member 1 isoform X7 [Ovis aries]	---	52.069	24.402	7.4	4	6	4	1.025	0.86	1.228	0.7	0.185181	0.835	0.38754	0.839	0.31434
XP_011951798.1	PREDICTED: mitochondrial carrier homolog 2 isoform X1 [Ovis aries]	---	33.233	97.752	23.1	5	5	5	1.158	1.003	0.971	1.033		1.193		0.866
XP_011951806.1	PREDICTED: LOW QUALITY PROTEIN: nuclear pore complex protein Nup160 [Ovis aries]	---	157.09	10.007	1.3	1	1	1	1.082	0.928	1.199	0.774		0.902		0.858
XP_011951840.1	PREDICTED: mitochondrial import inner membrane translocase subunit Tim10 isoform X1 [Ovis aries]	---	10.333	47.8	48.9	6	6	6	1.001	0.993	1.015	0.978	0.79132	0.986	0.90084	0.992	0.99968
XP_011951860.1	PREDICTED: oxysterol-binding protein 1-like [Ovis aries]	---	28.352	52.029	14.9	4	5	4	1.012	1.028	0.964	1.066	0.168638	1.05	0.30784	1.016	0.3592
XP_011951861.1	PREDICTED: oxysterol-binding protein 1 isoform X1 [Ovis aries]	---	54.994	161.47	29.7	14	18	14	1	1.109	0.976	1.136	0.039941	1.025	0.36724	1.109	0.22476
XP_011951864.1	PREDICTED: protein PAT1 homolog 1 isoform X3 [Ovis aries]	---	64.082	12.622	3	2	2	2	0.966	0.89	1.132	0.786	0.027841	0.853	0.199503	0.921	0.41084
XP_011951939.1	PREDICTED: eukaryotic translation initiation factor 4 gamma 2 isoform X1 [Ovis aries]	---	127.45	118.34	13.3	14	19	14	1.006	0.951	1.052	0.904	0.160636	0.956	0.28168	0.945	0.71544
XP_011951998.1	PREDICTED: disks large homolog 1 isoform X13 [Ovis aries]	---	102.14	79.164	12.1	11	12	10	1.16	0.961	1.125	0.854	0.036862	1.031	0.393	0.828	0.024302
XP_011952025.2	PREDICTED: LOW QUALITY PROTEIN: phosphatidylglycerophosphatase and protein-tyrosine phosphatase 1 [Ovis aries]	---	29.142	12.354	4.6	1	1	1
XP_011952046.2	PREDICTED: selenoprotein H isoform X1 [Ovis aries]	---	14.37	9.1024	9.8	1	1	1
XP_011952065.1	PREDICTED: follistatin isoform X2 [Ovis aries]	---	34.796	12.987	7.6	2	2	2
XP_011952108.1	PREDICTED: large subunit GTPase 1 homolog [Ovis aries]	---	74.294	7.7023	2	1	1	1	0.908	0.892	1.253	0.712		0.725		0.982
XP_011952164.1	PREDICTED: F-BAR domain only protein 2 isoform X1 [Ovis aries]	---	86.804	6.3799	1.1	1	1	1	1.092	0.93	1.172	0.794		0.932		0.852
XP_011952168.1	PREDICTED: transportin-1 isoform X2 [Ovis aries]	---	101.34	170.1	18.3	16	23	11	1.068	0.89	1.199	0.742	1.82371e-05	0.891	0.048259	0.833	0.00040495
XP_011952184.1	PREDICTED: general transcription factor IIH subunit 2 [Ovis aries]	---	44.512	12.296	5.8	2	2	2
XP_011952204.1	PREDICTED: splicing regulatory glutamine/lysine-rich protein 1 isoform X2 [Ovis aries]	---	72.31	17.53	4.3	2	2	2
XP_011952225.1	PREDICTED: E3 ubiquitin-protein ligase TRIM23 isoform X3 [Ovis aries]	---	30.623	6.6609	3.7	1	1	1	1.188	1.003	1.157	0.867		1.027		0.844
XP_011952227.1	PREDICTED: trafficking protein particle complex subunit 13 isoform X4 [Ovis aries]	---	45.927	12.274	4.1	2	3	2	1.106	0.971	1.063	0.913	0.2815	1.04	0.29032	0.878	0.149803
XP_011952232.1	PREDICTED: trafficking protein particle complex subunit 13 isoform X6 [Ovis aries]	---	14.583	64.163	39.5	6	11	6	0.981	0.995	1.081	0.92	0.121105	0.907	0.145243	1.014	0.6605
XP_011952323.1	PREDICTED: lipid phosphate phosphohydrolase 1 isoform X2 [Ovis aries]	---	29.873	7.0471	3.4	1	1	1	1.021	0.861	1.195	0.721		0.854		0.843
XP_011952336.1	PREDICTED: protein pelota homolog [Ovis aries]	---	43.55	51.467	11.7	5	5	5	1.076	0.857	1.092	0.785		0.985		0.796
XP_011952339.1	PREDICTED: integrin alpha-1 isoform X2 [Ovis aries]	---	121.23	56.966	6.7	8	10	8	1.079	1.153	0.814	1.416	0.0040756	1.326	0.0113816	1.069	0.27568
XP_011952380.1	PREDICTED: succinyl-CoA:3-ketoacid coenzyme A transferase 1, mitochondrial isoform X4 [Ovis aries]	---	54.213	175.73	33.7	14	24	14	0.705	1.154	0.634	1.82	0.00035719	1.112	0.58058	1.637	2.0476e-09
XP_011952388.1	PREDICTED: complement component C7 isoform X2 [Ovis aries]	---	88.328	6.5234	1.4	1	1	1
XP_011952397.1	PREDICTED: LOW QUALITY PROTEIN: protein IMPACT-like [Ovis aries]	---	35.98	85.629	13.3	3	3	3	1.125	0.855	1.291	0.662	0.0106427	0.871	0.22548	0.76	0.185278
XP_011952402.1	PREDICTED: disabled homolog 2 isoform X2 [Ovis aries]	---	80.28	107.98	18.6	11	14	11	1.196	0.906	1.13	0.802	0.0003034	1.058	0.88544	0.758	0.061963
XP_011952409.2	PREDICTED: coiled-coil domain-containing protein 50 isoform X1, partial [Ovis aries]	---	56.776	25.098	3.7	1	2	1
XP_011952413.1	PREDICTED: pikachurin isoform X2 [Ovis aries]	---	88.99	14.154	3.8	2	2	2
XP_011952419.1	PREDICTED: nuclear pore complex protein Nup155 isoform X1 [Ovis aries]	---	155.25	168.02	15.8	16	21	16	1.058	0.955	1.092	0.875	0.0076841	0.969	0.78288	0.903	0.010737
XP_011952438.1	PREDICTED: NAD kinase 2, mitochondrial isoform X2 [Ovis aries]	---	42.084	22.499	11.4	3	3	3	1.043	1.151	0.866	1.329		1.204		1.104
XP_011952485.1	PREDICTED: dnaJ homolog subfamily C member 21 isoform X2 [Ovis aries]	---	56.796	6.7376	2.1	1	1	1
XP_011952502.1	PREDICTED: complement C1q tumor necrosis factor-related protein 3 isoform X2 [Ovis aries]	---	33.451	33.892	14.4	4	6	4	0.969	0.209	1.159	0.18		0.836		0.216
XP_011952551.2	PREDICTED: death-associated protein 1 isoform X1 [Ovis aries]	---	9.9942	7.8789	8.8	1	4	1	1.326	0.807	1.182	0.683	0.0191816	1.122	0.163804	0.609	0.0174151
XP_011952569.1	PREDICTED: LOW QUALITY PROTEIN: tRNA (cytosine(34)-C(5))-methyltransferase isoform X1 [Ovis aries]	---	78.155	36.947	9.7	5	5	5	0.969	0.903	1.216	0.743		0.797		0.932
XP_011952573.1	PREDICTED: succinate dehydrogenase [ubiquinone] flavoprotein subunit, mitochondrial isoform X1 [Ovis aries]	---	72.771	268.36	37.4	23	41	23	0.779	1.274	0.715	1.782	1.62481e-12	1.09	0.036138	1.635	3.33067e-16
XP_011952584.1	PREDICTED: NADH dehydrogenase [ubiquinone] iron-sulfur protein 6, mitochondrial isoform X1 [Ovis aries]	---	14.15	23.328	18.5	1	1	1	1.022	1.097	0.76	1.443		1.345		1.073
XP_011952600.2	PREDICTED: LOW QUALITY PROTEIN: cAMP-specific 3',5'-cyclic phosphodiesterase 4D isoform X1 [Ovis aries]	---	89.56	37.601	6.8	5	5	4	1.092	1.139	0.974	1.169	0.184463	1.121	0.28296	1.043	0.79674
XP_011952624.1	PREDICTED: tubulin polymerization-promoting protein isoform X1 [Ovis aries]	---	15.544	44.645	27.5	4	7	4	1.14	1.191	0.859	1.386		1.327		1.045
XP_011952727.1	PREDICTED: tripartite motif-containing protein 2 isoform X5 [Ovis aries]	---	76.311	55.788	9.7	5	5	5	0.888	1.146	0.879	1.304		1.01		1.291
XP_011952742.1	PREDICTED: arfaptin-1 isoform X4 [Ovis aries]	---	34.917	118.84	24.8	6	7	6	1.247	0.846	1.089	0.777	0.028082	1.145	0.20322	0.678	0.0092632
XP_011952759.1	PREDICTED: SH3 domain-containing protein 19 isoform X3 [Ovis aries]	---	85.093	24.126	5.3	3	3	3
XP_011952765.1	PREDICTED: lipopolysaccharide-responsive and beige-like anchor protein isoform X5 [Ovis aries]	---	311.58	45.634	2.3	6	7	6	0.884	0.823	1.176	0.7	0.066863	0.752	0.194875	0.931	0.44726
XP_011952782.1	PREDICTED: putative protein arginine N-methyltransferase 9 isoform X2 [Ovis aries]	---	82.837	13.984	3.2	2	2	2
XP_011952817.1	PREDICTED: OTU domain-containing protein 4 isoform X3 [Ovis aries]	---	115.29	37.701	6.4	5	5	5	1.127	0.89	1.147	0.776	0.030136	0.983	0.74506	0.79	0.055177
XP_011952831.1	PREDICTED: zinc finger protein 330 isoform X2 [Ovis aries]	---	35.938	47.645	19.1	7	10	7	1.189	1.061	1.054	1.007	0.40986	1.128	0.25396	0.892	0.0192229
XP_011952852.1	PREDICTED: eukaryotic initiation factor 4A-II isoform X3 [Ovis aries]	---	41.134	103.73	47.4	19	42	8	1.004	1.048	1.011	1.037	0.35912	0.993	0.198663	1.044	0.69786
XP_011952867.1	PREDICTED: replication factor C subunit 4 [Ovis aries]	---	39.859	18.279	8.5	3	3	3	1.121	0.803	1.136	0.707		0.987		0.716
XP_011952912.1	PREDICTED: LOW QUALITY PROTEIN: protocadherin Fat 4 isoform X1 [Ovis aries]	---	540.65	14.261	0.5	2	2	2	0.958	0.941	1.065	0.884		0.9		0.982
XP_011952952.1	PREDICTED: rap guanine nucleotide exchange factor 2 isoform X15 [Ovis aries]	---	162.01	16.415	2.1	2	2	2
XP_011952961.1	PREDICTED: electron transfer flavoprotein-ubiquinone oxidoreductase, mitochondrial isoform X2 [Ovis aries]	---	67.557	161.46	31.8	17	24	17	0.665	1.27	0.608	2.089	5.3992e-08	1.094	0.47926	1.91	4.5147e-09
XP_011952987.1	PREDICTED: guanylate cyclase soluble subunit alpha-3 isoform X2 [Ovis aries]	---	65.707	53.598	11.6	7	7	7	0.872	1.131	0.855	1.323	0.120284	1.02	0.88088	1.297	0.071838
XP_011953029.1	PREDICTED: ankyrin repeat and LEM domain-containing protein 2 [Ovis aries]	---	106.47	56.027	6.8	5	5	5	1.019	1.131	0.831	1.361		1.226		1.11
XP_011953072.1	PREDICTED: transformer-2 protein homolog beta isoform X1 [Ovis aries]	---	21.935	31.079	14.4	3	6	3	1.212	0.867	1.119	0.775	0.0047157	1.083	0.23724	0.715	0.0006833
XP_011953084.1	PREDICTED: translation initiation factor eIF-2B subunit alpha [Ovis aries]	---	33.87	55.869	28.5	8	8	8	1.132	1.038	1.125	0.923	0.14244	1.006	0.8212	0.917	0.21306
XP_011953160.1	PREDICTED: transmembrane protein 120B isoform X1 [Ovis aries]	---	36.834	9.6415	6.2	1	1	1
XP_011953161.1	PREDICTED: calcium release-activated calcium channel protein 1 isoform X2 [Ovis aries]	---	21.899	35.849	16.6	3	4	3	1.107	1.114	1.101	1.012	0.90136	1.005	0.97616	1.006	0.92246
XP_011953174.1	PREDICTED: sarcoplasmic/endoplasmic reticulum calcium ATPase 2 isoform X2 [Ovis aries]	---	109.75	323.31	36	38	126	20	0.623	1.072	0.685	1.565	2.33147e-14	0.909	0.067757	1.721	1.92812e-12
XP_011953189.1	PREDICTED: ataxin-2 isoform X4 [Ovis aries]	---	111.61	90.293	9.7	10	10	9	0.976	1.017	1.069	0.951	0.30734	0.913	0.77172	1.042	0.143836
XP_011953213.1	PREDICTED: 5'-AMP-activated protein kinase subunit beta-1 [Ovis aries]	---	30.333	6.6042	9.6	2	3	1
XP_011953233.1	PREDICTED: replication factor C subunit 5 isoform X2 [Ovis aries]	---	31.662	38.567	9.7	2	2	2
XP_011953280.1	PREDICTED: 60S ribosomal protein L6 [Ovis aries]	---	32.713	93.595	26.5	10	19	10	1.12	1.026	1.052	0.975	0.35042	1.065	0.2938	0.916	0.059457
XP_011953282.1	PREDICTED: LOW QUALITY PROTEIN: probable E3 ubiquitin-protein ligase HECTD4 isoform X1 [Ovis aries]	---	483.84	13.333	0.6	2	2	2
XP_011953292.1	PREDICTED: MAP kinase-activated protein kinase 5 isoform X5 [Ovis aries]	---	46.389	6.3576	2	1	1	1	0.927	1.433	0.755	1.898		1.228		1.546
XP_011953296.1	PREDICTED: LOW QUALITY PROTEIN: translational activator GCN1 isoform X1 [Ovis aries]	---	294.66	318.75	13.1	33	38	33	1.04	0.987	1.13	0.873	4.2445e-06	0.92	0.0173249	0.949	0.076282
XP_011953302.1	PREDICTED: serine/arginine-rich splicing factor 9 isoform X1 [Ovis aries]	---	25.478	36.567	25.3	6	8	5	1.237	0.831	1.206	0.689	0.09702	1.026	0.29902	0.672	0.032679
XP_011953316.1	PREDICTED: ARF GTPase-activating protein GIT2 isoform X3 [Ovis aries]	---	84.494	45.438	8.6	5	5	5	0.926	0.813	1.18	0.689	0.82394	0.785	0.76686	0.878	0.86676
XP_011953323.1	PREDICTED: trafficking protein particle complex subunit 3 isoform X2 [Ovis aries]	---	15.021	33.885	26.9	4	4	4	1.059	0.93	1.134	0.82	0.113243	0.934	0.162137	0.878	0.115297
XP_011953330.1	PREDICTED: ubiquitin-protein ligase E3B [Ovis aries]	---	122.85	11.391	1.5	2	2	2	0.885	1	1.11	0.901		0.797		1.13
XP_011953346.1	PREDICTED: squamous cell carcinoma antigen recognized by T-cells 3 isoform X1 [Ovis aries]	---	107.67	143.35	16	13	16	13	1.083	0.882	1.193	0.739	5.7288e-07	0.908	0.025543	0.814	0.0148237
XP_011953367.1	PREDICTED: eukaryotic translation initiation factor 4 gamma 1 isoform X6 [Ovis aries]	---	169.79	323.31	27	36	54	33	0.959	0.955	1.112	0.859	6.754e-09	0.862	3.0749e-07	0.996	0.66944
XP_011953410.2	PREDICTED: RNA-binding protein EWS isoform X1 [Ovis aries]	---	69.362	57.763	6.6	4	7	4	1.177	0.798	1.246	0.64	0.00021523	0.945	0.37918	0.678	0.0059205
XP_011953418.1	PREDICTED: THO complex subunit 5 homolog isoform X4 [Ovis aries]	---	65.708	13.021	3.8	2	2	2
XP_011953432.1	PREDICTED: myotubularin-related protein 3 isoform X6 [Ovis aries]	---	113.85	15.658	2.6	2	2	2	0.987	0.917	1.137	0.807	0.188042	0.868	0.27314	0.929	0.65268
XP_011953461.1	PREDICTED: E3 ubiquitin-protein ligase RNF185 [Ovis aries]	---	20.445	11.685	11.5	2	2	2
XP_011953486.2	PREDICTED: small nuclear ribonucleoprotein Sm D3 isoform X1 [Ovis aries]	---	16.445	76.07	26.7	3	13	3	1.077	1	1.062	0.942	0.021562	1.014	0.89606	0.929	0.108684
XP_011953491.1	PREDICTED: mitogen-activated protein kinase 1 isoform X1 [Ovis aries]	---	42.714	140.97	33.5	13	22	11	0.999	1.062	1.011	1.05	0.36332	0.988	0.71698	1.063	0.20054
XP_011953512.2	PREDICTED: ran-specific GTPase-activating protein isoform X1 [Ovis aries]	---	24.068	116.2	33.5	6	8	6	1.123	0.885	1.198	0.739	0.0050801	0.937	0.9605	0.788	0.0032228
XP_011953528.2	PREDICTED: LOW QUALITY PROTEIN: ras-related protein Rab-33B [Ovis aries]	---	25.949	10.98	6.5	1	1	1
XP_011953566.1	PREDICTED: ATP-dependent RNA helicase DDX54 isoform X1 [Ovis aries]	---	96.317	11.947	2.4	2	2	2	1.088	0.841	1.192	0.706		0.913		0.773
XP_011953663.1	PREDICTED: ataxin-3 isoform X3 [Ovis aries]	---	28.727	13.217	6.4	1	1	1	0.824	1.043	1.015	1.028		0.812		1.266
XP_011953669.1	PREDICTED: thyroid hormone receptor-associated protein 3 isoform X2 [Ovis aries]	---	108.69	155.08	14.3	11	16	11	1.039	0.933	1.161	0.804	8.4346e-05	0.895	0.166103	0.898	0.055003
XP_011953670.1	PREDICTED: methylcrotonoyl-CoA carboxylase subunit alpha, mitochondrial isoform X3 [Ovis aries]	---	67.92	18.478	5.4	3	3	3
XP_011953679.1	PREDICTED: alpha-1-antiproteinase isoform X1 [Ovis aries]	---	46.012	242.62	39.7	21	40	6	1.181	0.841	1.136	0.74	0.034016	1.04	0.115442	0.712	0.001024
XP_011953732.1	PREDICTED: fragile X mental retardation syndrome-related protein 1 isoform X1 [Ovis aries]	---	76.213	323.31	30.3	18	26	15	1.014	1.078	1.046	1.031	0.23022	0.969	0.63114	1.063	0.135281
XP_011953757.2	PREDICTED: LOW QUALITY PROTEIN: insulin-like growth factor 1 receptor isoform X1 [Ovis aries]	---	150.93	11.147	1.7	2	2	2	1.038	0.816	1.04	0.785		0.998		0.786
XP_011953774.2	PREDICTED: mitochondrial import inner membrane translocase subunit TIM14 [Ovis aries]	---	12.484	12.747	14.7	2	2	2
XP_011953816.1	PREDICTED: A-kinase anchor protein 13 isoform X11 [Ovis aries]	---	170.6	74.544	5.8	8	8	8	1.148	0.794	1.154	0.688	0.0050203	0.995	0.97816	0.692	0.00104187
[truncated: 3,106 more rows]

## Sheet: Peptide_quant
ID	Sequence	Protein accession	Protein description	Charge	m/z	mass error [ppm]	PEP	Score	Unique [yes/no]	D105N_3	D135N_3	D85N_3
0	AAAALAR	XP_012045808.1	PREDICTED: uncharacterized protein C19orf47 homolog isoform X3 [Ovis aries]	2	322.198	1.9979	0.030454	85.306	yes	0.525	1.1	0.492
1	AAAALEAK	XP_004010301.1	PREDICTED: 60S ribosomal protein L4 isoform X1 [Ovis aries]	2	372.716	2.8326	0.0043892	111.95	yes	1.104	0.926	1.484
2	AAAALEAK	XP_004010301.1	PREDICTED: 60S ribosomal protein L4 isoform X1 [Ovis aries]	3	248.813	1.6021	0.0090876	67.981	yes	NA	NA	NA
3	AAAALEAK	XP_004010301.1	PREDICTED: 60S ribosomal protein L4 isoform X1 [Ovis aries]	3	248.813		0.0058617	79.469	yes	NA	NA	NA
4	AAAAPAGGNPEQR	XP_014954250.1	PREDICTED: male-specific lethal 1 homolog isoform X2 [Ovis aries]	2	605.302		0.0056832	66.708	yes	NA	NA	NA
5	AAAAPAPAPAPAPAPEPSK	XP_004018553.1	PREDICTED: myosin light chain 3 isoform X1 [Ovis aries]	3	561.302	3.6082	3.4989e-12	99.392	yes	0.763	0.962	1.594
6	AAAAPDPSGTTDTAANPAAP	XP_004020283.1	PREDICTED: BAG family molecular chaperone regulator 3 [Ovis aries]	2	883.913	3.1057	8.7662e-33	160.8	yes	1.288	1.271	1.095
7	AAAAPDPSGTTDTAANPAAP	XP_004020283.1	PREDICTED: BAG family molecular chaperone regulator 3 [Ovis aries]	3	589.611	2.8808	1.8602e-23	132.84	yes	0.982	1.189	1.099
8	AAAAPSNFQLLYDLK	XP_004010764.1	PREDICTED: C-1-tetrahydrofolate synthase, cytoplasmic isoform X1 [Ovis aries]	3	541.291	3.8984	6.7174e-10	114.64	yes	1.461	0.972	1.802
9	AAAAPSNFQLLYDLK	XP_004010764.1	PREDICTED: C-1-tetrahydrofolate synthase, cytoplasmic isoform X1 [Ovis aries]	2	811.433	4.7029	7.8008e-30	201.4	yes	1.697	0.765	1.703
10	AAAASAAEAGIATTGTEDSDDALLK	NP_001098398.1	26S proteasome non-ATPase regulatory subunit 4 [Ovis aries]	4	580.784	2.4941	9.0134e-14	105.51	yes	NA	NA	NA
11	AAAASAAEAGIATTGTEDSDDALLK	NP_001098398.1	26S proteasome non-ATPase regulatory subunit 4 [Ovis aries]	3	774.043	2.7384	5.0198e-69	208.92	yes	1.189	0.961	1.436
12	AAAAVQEPLHNEEVPAVAGR	XP_004014421.1	PREDICTED: DDRGK domain-containing protein 1 [Ovis aries]	3	677.02	2.4654	3.1836e-18	119.37	yes	NA	NA	NA
13	AAAAVQEPLHNEEVPAVAGR	XP_004014421.1	PREDICTED: DDRGK domain-containing protein 1 [Ovis aries]	3	677.02		1.6739e-15	108.45	yes	NA	NA	NA
14	AAADSYR	XP_011967561.1	PREDICTED: tenascin isoform X2 [Ovis aries]	2	377.18	2.5204	0.017239	96.19	yes	1.324	0.443	1.63
15	AAAEGGSSNVFSMFDQTQIQEFK	NP_001138655.1	myosin regulatory light chain 2, skeletal muscle isoform [Ovis aries]	3	836.716	2.8485	4.2244e-68	201.61	yes	0.923	1.239	0.761
16	AAAEGGSSNVFSMFDQTQIQEFK	NP_001138655.1	myosin regulatory light chain 2, skeletal muscle isoform [Ovis aries]	4	627.789	3.1216	3.4991e-61	186.01	yes	NA	NA	NA
17	AAAEGGSSNVFSMFDQTQIQEFK	NP_001138655.1	myosin regulatory light chain 2, skeletal muscle isoform [Ovis aries]	5	502.433	2.6346	1.6832e-09	92.932	yes	0.85	0.783	1.335
18	AAAEGGSSNVFSMFDQTQIQEFK	NP_001138655.1	myosin regulatory light chain 2, skeletal muscle isoform [Ovis aries]	2	1254.57	2.6614	2.2275e-38	143.4	yes	1.054	1.17	0.982
19	AAAEGGSSNVFSMFDQTQIQEFK	NP_001138655.1	myosin regulatory light chain 2, skeletal muscle isoform [Ovis aries]	3	836.716		1.4141e-33	141.78	yes	NA	NA	NA
20	AAAEGGSSNVFSMFDQTQIQEFK	NP_001138655.1	myosin regulatory light chain 2, skeletal muscle isoform [Ovis aries]	3	836.716	3.5941	2.6352e-62	196.76	yes	0.875	0.949	0.788
21	AAAEGGSSNVFSMFDQTQIQEFK	NP_001138655.1	myosin regulatory light chain 2, skeletal muscle isoform [Ovis aries]	3	836.716	3.2806	1.1898e-28	126.02	yes	1.02	1.219	0.939
22	AAAEGGSSNVFSMFDQTQIQEFK	NP_001138655.1	myosin regulatory light chain 2, skeletal muscle isoform [Ovis aries]	3	836.716	3.3006	7.3018e-57	172.57	yes	0.902	1.081	0.88
23	AAAEGGSSNVFSMFDQTQIQEFK	NP_001138655.1	myosin regulatory light chain 2, skeletal muscle isoform [Ovis aries]	4	627.789	3.4431	1.3834e-08	88.09	yes	NA	NA	NA
24	AAAEGGSSNVFSMFDQTQIQEFK	NP_001138655.1	myosin regulatory light chain 2, skeletal muscle isoform [Ovis aries]	5	502.433	2.793	1.9579e-20	114.46	yes	1.057	1.208	1.011
25	AAAEGGSSNVFSMFDQTQIQEFK	NP_001138655.1	myosin regulatory light chain 2, skeletal muscle isoform [Ovis aries]	2	1254.57	3.1389	2.2885e-49	166.91	yes	1.006	1.216	1.031
26	AAAEGGSSNVFSMFDQTQIQEFK	NP_001138655.1	myosin regulatory light chain 2, skeletal muscle isoform [Ovis aries]	3	836.716	2.9551	6.2383e-29	132.76	yes	NA	NA	NA
27	AAAEGGSSNVFSMFDQTQIQEFK	NP_001138655.1	myosin regulatory light chain 2, skeletal muscle isoform [Ovis aries]	3	836.716	3.3935	3.7188e-62	195.53	yes	0.88	1.13	1.089
28	AAAEGGSSNVFSMFDQTQIQEFK	NP_001138655.1	myosin regulatory light chain 2, skeletal muscle isoform [Ovis aries]	3	836.716	3.5467	2.6994e-70	214.55	yes	1.145	1.132	1.039
29	AAAEGGSSNVFSMFDQTQIQEFK	NP_001138655.1	myosin regulatory light chain 2, skeletal muscle isoform [Ovis aries]	4	627.789	3.8276	2.3835e-28	130.37	yes	NA	NA	NA
30	AAAEGGSSNVFSMFDQTQIQEFK	NP_001138655.1	myosin regulatory light chain 2, skeletal muscle isoform [Ovis aries]	3	836.716	3.52	3.2472e-39	150.94	yes	0.477	1.957	0.63
31	AAAEGGSSNVFSMFDQTQIQEFK	NP_001138655.1	myosin regulatory light chain 2, skeletal muscle isoform [Ovis aries]	3	836.716	4.0736	3.0304e-39	151.22	yes	NA	NA	NA
32	AAAEGGSSNVFSMFDQTQIQEFK	NP_001138655.1	myosin regulatory light chain 2, skeletal muscle isoform [Ovis aries]	3	831.385	2.9847	9.1193e-87	242.34	yes	0.775	0.886	0.794
33	AAAEGGSSNVFSMFDQTQIQEFK	NP_001138655.1	myosin regulatory light chain 2, skeletal muscle isoform [Ovis aries]	4	623.79	3.0876	3.0651e-49	161.04	yes	1.038	0.871	0.788
34	AAAEGGSSNVFSMFDQTQIQEFK	NP_001138655.1	myosin regulatory light chain 2, skeletal muscle isoform [Ovis aries]	3	831.385	3.1428	8.1908e-50	167.45	yes	0.886	1.073	0.974
35	AAAEGGSSNVFSMFDQTQIQEFK	NP_001138655.1	myosin regulatory light chain 2, skeletal muscle isoform [Ovis aries]	3	831.385	3.6211	2.3006e-96	245.66	yes	0.825	1.027	0.819
36	AAAEGGSSNVFSMFDQTQIQEFK	NP_001138655.1	myosin regulatory light chain 2, skeletal muscle isoform [Ovis aries]	4	623.79	4.0959	6.2011e-57	175.52	yes	0.901	1.125	0.929
37	AAAEGGSSNVFSMFDQTQIQEFK	NP_001138655.1	myosin regulatory light chain 2, skeletal muscle isoform [Ovis aries]	3	831.385	2.5986	9.2376e-57	170.14	yes	NA	NA	NA
38	AAAEGGSSNVFSMFDQTQIQEFK	NP_001138655.1	myosin regulatory light chain 2, skeletal muscle isoform [Ovis aries]	3	831.385	3.121	4.9862e-64	199.7	yes	NA	NA	NA
39	AAAEGGSSNVFSMFDQTQIQEFK	NP_001138655.1	myosin regulatory light chain 2, skeletal muscle isoform [Ovis aries]	4	623.79	3.6786	3.0903e-68	206.11	yes	0.925	1.185	0.974
40	AAAEGGSSNVFSMFDQTQIQEFK	NP_001138655.1	myosin regulatory light chain 2, skeletal muscle isoform [Ovis aries]	5	499.234	3.0848	8.1585e-06	69.765	yes	NA	NA	NA
41	AAAEGGSSNVFSMFDQTQIQEFK	NP_001138655.1	myosin regulatory light chain 2, skeletal muscle isoform [Ovis aries]	2	1246.57	3.577	1.4903e-57	184.38	yes	1.106	1.174	1.009
42	AAAEGGSSNVFSMFDQTQIQEFK	NP_001138655.1	myosin regulatory light chain 2, skeletal muscle isoform [Ovis aries]	3	831.385	4.1653	2.6708e-76	218.72	yes	1.179	1.093	1.107
43	AAAEGGSSNVFSMFDQTQIQEFK	NP_001138655.1	myosin regulatory light chain 2, skeletal muscle isoform [Ovis aries]	3	831.385	4.0261	3.7156e-49	158.52	yes	1.045	1.171	1.035
44	AAAEGGSSNVFSMFDQTQIQEFK	NP_001138655.1	myosin regulatory light chain 2, skeletal muscle isoform [Ovis aries]	4	623.79	4.3253	0.00022905	61.361	yes	NA	NA	NA
45	AAAEGGSSNVFSMFDQTQIQEFK	NP_001138655.1	myosin regulatory light chain 2, skeletal muscle isoform [Ovis aries]	3	831.385	3.5233	2.608e-14	107.25	yes	NA	NA	NA
46	AAAEGGSSNVFSMFDQTQIQEFK	NP_001138655.1	myosin regulatory light chain 2, skeletal muscle isoform [Ovis aries]	3	831.385	3.4234	2.4891e-14	107.39	yes	NA	NA	NA
47	AAAEGGSSNVFSMFDQTQIQEFK	NP_001138655.1	myosin regulatory light chain 2, skeletal muscle isoform [Ovis aries]	3	831.385	3.6525	5.1248e-62	194.24	yes	1.102	1.174	0.969
48	AAAEGGSSNVFSMFDQTQIQEFK	NP_001138655.1	myosin regulatory light chain 2, skeletal muscle isoform [Ovis aries]	3	831.385	3.7626	1.7751e-09	92.913	yes	1.929	0.921	0.868
49	AAAEGGSSNVFSMFDQTQIQEFK	NP_001138655.1	myosin regulatory light chain 2, skeletal muscle isoform [Ovis aries]	3	831.385	2.8796	4.1265e-108	270.35	yes	0.789	1.832	0.756
50	AAAEGGSSNVFSMFDQTQIQEFK	NP_001138655.1	myosin regulatory light chain 2, skeletal muscle isoform [Ovis aries]	4	623.79	2.9723	2.0235e-58	184.56	yes	1	1.201	1.02
51	AAAEGGSSNVFSMFDQTQIQEFK	NP_001138655.1	myosin regulatory light chain 2, skeletal muscle isoform [Ovis aries]	3	831.385	2.5336	2.7217e-57	180.52	yes	1.044	1.099	1.054
52	AAAEGGSSNVFSMFDQTQIQEFK	NP_001138655.1	myosin regulatory light chain 2, skeletal muscle isoform [Ovis aries]	3	831.385	2.9795	1.8863e-57	181.85	yes	0.973	0.903	1.223
53	AAAEGGSSNVFSMFDQTQIQEFK	NP_001138655.1	myosin regulatory light chain 2, skeletal muscle isoform [Ovis aries]	3	831.385	3.0136	8.4498e-57	171.39	yes	0.588	1.133	1.36
54	AAAEGGSSNVFSMFDQTQIQEFK	NP_001138655.1	myosin regulatory light chain 2, skeletal muscle isoform [Ovis aries]	3	831.385		3.4306e-54	174.63	yes	NA	NA	NA
55	AAAEGLMSLLR	XP_012041644.1	PREDICTED: cell division cycle protein 27 homolog isoform X8 [Ovis aries]	2	566.313	1.5327	0.050124	51.286	yes	NA	NA	NA
56	AAAEQLETSPSGSSPSANLGK	XP_004016257.1	PREDICTED: mitochondrial import inner membrane translocase subunit Tim10 B [Ovis aries]	3	667.996	3.4003	3.0073e-20	111.66	yes	1.24	0.874	1.426
57	AAAEQQVTHLTEELNK	XP_014950083.1	PREDICTED: early endosome antigen 1 isoform X4 [Ovis aries]	3	594.639	3.7927	1.5375e-16	126.91	yes	NA	NA	NA
58	AAAEVNQDYGLDPK	NP_001155363.1	fumarate hydratase, mitochondrial [Ovis aries]	3	497.576	2.155	2.6682e-06	93.716	yes	0.942	1.069	1.187
59	AAAEVNQDYGLDPK	NP_001155363.1	fumarate hydratase, mitochondrial [Ovis aries]	2	745.86	2.1752	1.5609e-14	142.91	yes	0.704	1.274	0.728
60	AAAEVNQDYGLDPK	NP_001155363.1	fumarate hydratase, mitochondrial [Ovis aries]	4	373.433	1.0278	2.413e-09	111.12	yes	0.812	1.203	0.895
61	AAAFAEK	XP_004021875.1	PREDICTED: myomesin-2 isoform X1 [Ovis aries]	2	354.19	3.1022	0.01566	100.19	yes	0.645	1.191	0.768
62	AAAFAEK	XP_004021875.1	PREDICTED: myomesin-2 isoform X1 [Ovis aries]	3	236.462		0.020121	69.383	yes	NA	NA	NA
63	AAAFEEQENETVVVK	XP_004004323.1	PREDICTED: LOW QUALITY PROTEIN: talin-1 isoform X1 [Ovis aries]	3	555.277	3.024	6.0368e-07	94.717	yes	NA	NA	NA
64	AAAFEEQENETVVVK	XP_004004323.1	PREDICTED: LOW QUALITY PROTEIN: talin-1 isoform X1 [Ovis aries]	2	832.412	3.5328	1.7887e-44	236.17	yes	1.151	0.985	1.386
65	AAAFEQLQK	XP_004002928.1	PREDICTED: mitochondrial import receptor subunit TOM70 isoform X1 [Ovis aries]	2	503.272	3.1922	0.0010389	155.42	yes	0.956	1.208	1.079
66	AAAFSSR	XP_011956079.1	PREDICTED: cullin-7 [Ovis aries]	2	355.185	2.2846	0.017239	96.19	yes	1.257	0.805	1.437
67	AAAGAPGSDTPR	XP_014956945.1	PREDICTED: scavenger receptor class F member 2 isoform X1, partial [Ovis aries]	2	535.765	3.0861	0.00011096	101.35	yes	1.049	0.605	1.393
68	AAAGEAKPK	XP_011956474.1	PREDICTED: LOW QUALITY PROTEIN: histone H1.5 [Ovis aries]	3	281.496	3.8595	0.0024498	79.148	yes	0.786	1.212	1.264
69	AAAHHYGAQCDKPNK	XP_004005716.1	PREDICTED: NADH dehydrogenase [ubiquinone] 1 alpha subcomplex subunit 8 [Ovis aries]	4	417.698	3.1394	4.2648e-06	89.507	yes	NA	NA	NA
70	AAAHHYGAQCDKPNK	XP_004005716.1	PREDICTED: NADH dehydrogenase [ubiquinone] 1 alpha subcomplex subunit 8 [Ovis aries]	3	556.595	3.5921	0.027134	45.357	yes	NA	NA	NA
71	AAAHHYGAQCDKPNK	XP_004005716.1	PREDICTED: NADH dehydrogenase [ubiquinone] 1 alpha subcomplex subunit 8 [Ovis aries]	5	334.36	2.0614	2.9827e-07	96.059	yes	0.941	1.19	0.873
72	AAAHLTVIEK	XP_014948822.1	PREDICTED: titin isoform X5 [Ovis aries]	3	351.541	2.5346	0.00022562	98.048	no	NA	NA	NA
76	AAAKPENLSLVVHGPGDLR	XP_004010700.1	PREDICTED: sorbitol dehydrogenase [Ovis aries]	3	662.697	2.8236	0.011302	41.988	yes	0.708	1.116	1.456
77	AAALAHLDR	XP_014954283.1	PREDICTED: LOW QUALITY PROTEIN: membrane primary amine oxidase isoform X1 [Ovis aries]	2	469.264	2.8848	0.0022053	102.55	no	NA	NA	NA
78	AAALAHLDR	XP_014954283.1	PREDICTED: LOW QUALITY PROTEIN: membrane primary amine oxidase isoform X1 [Ovis aries]	3	313.179	1.9788	0.00089346	90.696	no	NA	NA	NA
79	AAALEAMK	XP_004019689.1	PREDICTED: stress-induced-phosphoprotein 1 isoform X1 [Ovis aries]	2	410.715	3.5372	0.080688	49.536	yes	0.728	1.155	1.239
80	AAALEAMK	XP_004019689.1	PREDICTED: stress-induced-phosphoprotein 1 isoform X1 [Ovis aries]	2	402.718	3.4199	0.0043892	111.95	yes	1.051	1.02	1.276
81	AAALEAMK	XP_004019689.1	PREDICTED: stress-induced-phosphoprotein 1 isoform X1 [Ovis aries]	3	268.814	2.8537	0.0052264	77.058	yes	0.984	1.134	1.127
82	AAALEFLNR	XP_004019689.1	PREDICTED: stress-induced-phosphoprotein 1 isoform X1 [Ovis aries]	2	502.78	2.566	0.020109	67.704	yes	1.106	0.978	1.386
83	AAALEFLNRFEEAK	XP_004019689.1	PREDICTED: stress-induced-phosphoprotein 1 isoform X1 [Ovis aries]	2	804.923	2.9042	2.0189e-06	100.43	yes	NA	NA	NA
84	AAALEFLNRFEEAK	XP_004019689.1	PREDICTED: stress-induced-phosphoprotein 1 isoform X1 [Ovis aries]	3	536.951	2.5594	2.2444e-08	109.83	yes	1.259	1.069	1.277
85	AAALLAK	XP_014948924.1	PREDICTED: UBX domain-containing protein 4 [Ovis aries]	2	329.218	3.9092	0.014558	102.98	yes	0.988	0.996	1.312
86	AAALQSATAPEK	XP_011961847.1	PREDICTED: dystrophin isoform X5 [Ovis aries]	3	386.544	3.3871	5.2721e-05	94.122	yes	0.989	1.012	1.088
87	AAALQSATAPEK	XP_011961847.1	PREDICTED: dystrophin isoform X5 [Ovis aries]	2	579.312	4.1261	9.9611e-07	126.09	yes	0.923	1.233	0.947
88	AAALRPEEDGAFRPSEAFETLQK	XP_004006741.1	PREDICTED: cytoskeleton-associated protein 4 [Ovis aries]	4	634.072	2.5736	2.0374e-13	99.957	yes	1.095	0.781	1.804
89	AAALRPEEDGAFRPSEAFETLQK	XP_004006741.1	PREDICTED: cytoskeleton-associated protein 4 [Ovis aries]	3	845.094	2.8689	6.5686e-13	96.579	yes	1.347	0.666	1.718
90	AAALRPEEDGAFRPSEAFETLQK	XP_004006741.1	PREDICTED: cytoskeleton-associated protein 4 [Ovis aries]	5	507.459	2.2404	8.4466e-09	81.48	yes	1.153	0.646	1.614
91	AAAMANNLQK	XP_012044520.1	PREDICTED: RNA-binding protein 39 isoform X2 [Ovis aries]	2	516.269	4.1881	0.00021581	133.13	yes	1.325	0.924	1.373
92	AAAMPAK	XP_004023200.2	PREDICTED: nucleolin isoform X1 [Ovis aries]	2	338.178	3.084	0.018969	79.454	yes	1.257	0.947	1.536
93	AAAPLQTVDRPK	XP_004021763.1	PREDICTED: sorbin and SH3 domain-containing protein 2 isoform X24 [Ovis aries]	3	422.91	3.1722	0.0085268	54.65	yes	NA	NA	NA
94	AAAPQAR	XP_014951467.1	PREDICTED: LOW QUALITY PROTEIN: drebrin isoform X1 [Ovis aries]	2	342.693	2.7189	0.0041425	127.66	yes	1.254	0.488	1.734
95	AAAPQAR	XP_014951467.1	PREDICTED: LOW QUALITY PROTEIN: drebrin isoform X1 [Ovis aries]	2	342.693	2.4242	0.0042837	127.1	yes	1.299	0.525	1.628
96	AAAQDIFSPK	XP_014950928.1	PREDICTED: LOW QUALITY PROTEIN: nitric oxide synthase, endothelial isoform X1 [Ovis aries]	3	349.854	3.1643	0.07752	35.664	yes	NA	NA	NA
97	AAAQEQYSAAMAR	XP_011955315.1	PREDICTED: inter-alpha-trypsin inhibitor heavy chain H4 isoform X3 [Ovis aries]	2	684.322		1.1902e-27	172.85	yes	NA	NA	NA
98	AAAQLLQSQAQQSGAQQTK	XP_012035617.1	PREDICTED: septin-11 isoform X4 [Ovis aries]	3	653.008	3.3996	1.843e-40	191.47	yes	1.165	0.822	1.711
99	AAAQLLQSQAQQSGAQQTK	XP_012035617.1	PREDICTED: septin-11 isoform X4 [Ovis aries]	4	490.008	2.3166	1.8257e-27	148.36	yes	1.064	0.834	1.56
100	AAAQLLQSQAQQSGAQQTK	XP_012035617.1	PREDICTED: septin-11 isoform X4 [Ovis aries]	4	490.008	2.7123	2.645e-22	132.51	yes	NA	NA	NA
101	AAAQLLQSQAQQSGAQQTK	XP_012035617.1	PREDICTED: septin-11 isoform X4 [Ovis aries]	3	653.008	2.8215	6.9247e-73	254.58	yes	1.319	0.685	1.639
102	AAAQMDAEQK	XP_004020218.1	PREDICTED: STE20-like serine/threonine-protein kinase isoform X2 [Ovis aries]	2	531.748	3.4538	0.0002531	132.32	yes	1.204	0.82	1.652
103	AAAQMDAEQK	XP_004020218.1	PREDICTED: STE20-like serine/threonine-protein kinase isoform X2 [Ovis aries]	2	539.745		0.0095277	68.107	yes	NA	NA	NA
104	AAASEGVQVK	XP_011962469.1	PREDICTED: LOW QUALITY PROTEIN: methyl-CpG-binding protein 2 isoform X1 [Ovis aries]	2	480.261	4.0355	0.00018803	118.28	yes	1.051	1.106	1.141
105	AAASFFSASCVPCADQSSFPK	XP_011958592.1	PREDICTED: LOW QUALITY PROTEIN: serotransferrin isoform X1 [Ovis aries]	3	745.666	3.8548	9.9081e-41	157.98	yes	0.932	1.068	1.436
106	AAASFFSASCVPCADQSSFPK	XP_011958592.1	PREDICTED: LOW QUALITY PROTEIN: serotransferrin isoform X1 [Ovis aries]	4	559.502	3.2552	3.1389e-15	109.28	yes	NA	NA	NA
107	AAASFFSASCVPCADQSSFPK	XP_011958592.1	PREDICTED: LOW QUALITY PROTEIN: serotransferrin isoform X1 [Ovis aries]	2	1118	3.6598	3.9673e-41	168.99	yes	0.929	1.175	1.367
108	AAASFFSASCVPCADQSSFPK	XP_011958592.1	PREDICTED: LOW QUALITY PROTEIN: serotransferrin isoform X1 [Ovis aries]	3	745.666		9.0967e-09	77.554	yes	NA	NA	NA
109	AAASGNENIQPPPLAYK	XP_004013655.1	PREDICTED: rab3 GTPase-activating protein non-catalytic subunit isoform X1 [Ovis aries]	3	580.969	2.7858	1.2009e-05	76.82	yes	0.873	0.856	1.401
110	AAASGPPNPR	XP_014955739.1	PREDICTED: LOW QUALITY PROTEIN: zinc finger CCCH domain-containing protein 4 isoform X1 [Ovis aries]	2	469.246	2.3512	0.0015756	93.325	yes	NA	NA	NA
111	AAASTDYYK	XP_004022002.1	PREDICTED: pyruvate dehydrogenase E1 component subunit alpha, somatic form, mitochondrial [Ovis aries]	2	495.232	3.9598	0.00073367	119.68	yes	0.413	1.335	0.826
112	AAASTDYYK	XP_004022002.1	PREDICTED: pyruvate dehydrogenase E1 component subunit alpha, somatic form, mitochondrial [Ovis aries]	2	495.232	4.7637	0.00093288	144.77	yes	0.717	1.148	0.571
113	AAASTDYYK	XP_004022002.1	PREDICTED: pyruvate dehydrogenase E1 component subunit alpha, somatic form, mitochondrial [Ovis aries]	3	330.491	4.3337	0.00019136	112.41	yes	0.719	1.081	0.93
114	AAATALQEEREDAVALCAMAK	XP_004016564.1	PREDICTED: isobutyryl-CoA dehydrogenase, mitochondrial isoform X1 [Ovis aries]	3	740.365	3.0059	1.5618e-26	126.9	yes	NA	NA	NA
115	AAATLMSER	XP_012041592.1	PREDICTED: band 3 anion transport protein isoform X2 [Ovis aries]	2	475.242	2.2201	0.010662	76.815	yes	NA	NA	NA
116	AAATPESQEPQAK	XP_014949104.1	PREDICTED: LOW QUALITY PROTEIN: MARCKS-related protein [Ovis aries]	2	664.328	3.8071	1.232e-09	140.82	yes	1.33	0.547	1.91
117	AAATPESQEPQAK	XP_014949104.1	PREDICTED: LOW QUALITY PROTEIN: MARCKS-related protein [Ovis aries]	3	443.221	3.5922	4.805e-12	158.06	yes	1.336	0.531	2.031
118	AAATPESQEPQAK	XP_014949104.1	PREDICTED: LOW QUALITY PROTEIN: MARCKS-related protein [Ovis aries]	2	664.328	3.4062	0.00024619	89.231	yes	NA	NA	NA
119	AAATYEHMK	XP_012040651.1	PREDICTED: dehydrogenase/reductase SDR family member 11 isoform X1 [Ovis aries]	3	346.496	2.4607	0.03832	45.738	yes	NA	NA	NA
120	AAAVDFTAR	XP_014959765.1	PREDICTED: ankyrin-3 isoform X2 [Ovis aries]	2	461.243	2.2784	0.018924	68.847	yes	1.051	1.25	1.035
121	AAAVGTANK	XP_004021529.1	PREDICTED: vinculin isoform X2 [Ovis aries]	2	401.725	3.8733	0.022279	65.719	yes	0.965	1.095	1.116
122	AAAVLPVLDLAQR	XP_014959141.1	PREDICTED: NADH dehydrogenase [ubiquinone] flavoprotein 2, mitochondrial isoform X1 [Ovis aries]	3	446.27	2.7129	0.00010229	80.69	yes	0.955	0.995	1.132
123	AAAVLPVLDLAQR	XP_014959141.1	PREDICTED: NADH dehydrogenase [ubiquinone] flavoprotein 2, mitochondrial isoform X1 [Ovis aries]	2	668.901	3.1641	5.7258e-06	109.16	yes	NA	NA	NA
124	AAAVSALAK	XP_014950872.1	PREDICTED: coatomer subunit gamma-2 isoform X2 [Ovis aries]	2	401.245	3.9982	0.0026441	99.688	yes	NA	NA	NA
125	AAAVSALAK	XP_014950872.1	PREDICTED: coatomer subunit gamma-2 isoform X2 [Ovis aries]	3	267.832		0.0091829	64.42	yes	NA	NA	NA
126	AAAVSLENVLLDVK	XP_004006425.1	PREDICTED: formin-like protein 3 isoform X5 [Ovis aries]	3	481.28	3.8933	0.00011641	77.192	no	1.137	0.929	1.284
127	AAAYNLVQR	XP_011959743.1	PREDICTED: ATP-dependent 6-phosphofructokinase, liver type isoform X1 [Ovis aries]	2	503.277	2.1212	0.0038011	93.267	yes	NA	NA	NA
128	AACLENAQEPAGAWSNK	XP_014947110.1	PREDICTED: vigilin isoform X1 [Ovis aries]	3	606.281	3.8528	1.5503e-13	116.04	yes	NA	NA	NA
129	AACLLDGVPVALK	XP_012043260.1	PREDICTED: serine/threonine-protein kinase Nek7 isoform X2 [Ovis aries]	3	442.92	2.7569	0.0032262	58.172	yes	1.162	0.93	1.297
130	AACNGPYDGK	XP_004012582.1	PREDICTED: glyoxalase domain-containing protein 4 isoform X1 [Ovis aries]	2	526.727	2.9347	0.0012535	96.229	yes	NA	NA	NA
131	AADAEAEVASLNR	XP_004002590.1	PREDICTED: tropomyosin alpha-3 chain isoform X6 [Ovis aries]	2	658.826	2.1812	0.00046929	81.803	no	0.779	1.246	1.16
132	AADAEAEVASLNR	XP_004002590.1	PREDICTED: tropomyosin alpha-3 chain isoform X6 [Ovis aries]	3	439.553	1.8185	2.9722e-10	129.22	no	1.006	1.075	1.163
133	AADALSALHGDEQDSEDEVLTLPEVK	XP_014952756.1	PREDICTED: LOW QUALITY PROTEIN: cation-independent mannose-6-phosphate receptor-like [Ovis aries]	3	918.11		0.0073448	41.853	yes	NA	NA	NA
134	AADAMAHVAGFTVAHDVSAR	XP_012029248.1	PREDICTED: fumarylacetoacetate hydrolase domain-containing protein 2A [Ovis aries]	3	666.327	2.459	2.0995e-07	75.319	yes	0.991	0.99	1.262
135	AADAMAHVAGFTVAHDVSAR	XP_012029248.1	PREDICTED: fumarylacetoacetate hydrolase domain-containing protein 2A [Ovis aries]	3	671.658		8.4472e-05	57.142	yes	NA	NA	NA
136	AADDDRPSWR	XP_014958925.1	PREDICTED: eukaryotic translation initiation factor 3 subunit A isoform X1 [Ovis aries]	2	594.773	3.2575	0.00030614	146.11	yes	1.191	1.019	1.305
137	AADEIEKEK	XP_014956826.1	PREDICTED: ubiquitin thioesterase otulin isoform X2 [Ovis aries]	3	344.845		0.062026	46.406	yes	NA	NA	NA
138	AADETWEPFASGK	NP_001009800.1	transthyretin precursor [Ovis aries]	3	470.217	2.0218	0.00066719	66.795	yes	NA	NA	NA
139	AADETWEPFASGK	NP_001009800.1	transthyretin precursor [Ovis aries]	2	704.823	2.7891	4.1053e-15	180.84	yes	1.45	0.84	1.549
140	AADEVLAEAK	XP_012042392.2	PREDICTED: parafibromin isoform X1 [Ovis aries]	2	508.767		0.0014083	86.014	yes	NA	NA	NA
141	AADFIDQALAQK	XP_014954296.1	PREDICTED: LOW QUALITY PROTEIN: dual specificity protein phosphatase 3 isoform X1 [Ovis aries]	2	645.838	4.4073	1.5338e-08	160.38	yes	0.946	1.028	0.956
142	AADFIDQALAQK	XP_014954296.1	PREDICTED: LOW QUALITY PROTEIN: dual specificity protein phosphatase 3 isoform X1 [Ovis aries]	3	430.894	3.9167	7.485e-05	92.19	yes	NA	NA	NA
143	AADFIDQALAQK	XP_014954296.1	PREDICTED: LOW QUALITY PROTEIN: dual specificity protein phosphatase 3 isoform X1 [Ovis aries]	2	645.838	4.4765	2.1009e-08	156.81	yes	0.869	1.068	0.985
145	AADHYNEQMTQR	XP_004002221.1	PREDICTED: guanylate-binding protein 4-like [Ovis aries]	3	488.549	2.5552	0.058648	36.519	yes	NA	NA	NA
146	AADIDQEVK	XP_004006537.1	PREDICTED: cullin-associated NEDD8-dissociated protein 1 [Ovis aries]	2	494.751	2.8069	0.00064483	134.59	yes	1.197	0.945	1.414
147	AADIIDGLR	XP_014957463.1	PREDICTED: paired amphipathic helix protein Sin3a [Ovis aries]	2	472.264	3.606	0.038238	62.463	yes	1.108	0.93	1.444
148	AADISLDNLVEGK	XP_011954276.1	PREDICTED: tumor suppressor p53-binding protein 1 isoform X3 [Ovis aries]	3	448.905	3.4258	0.00027718	76.357	yes	NA	NA	NA
149	AADISLDNLVEGK	XP_011954276.1	PREDICTED: tumor suppressor p53-binding protein 1 isoform X3 [Ovis aries]	2	672.854	3.998	7.0917e-07	121.99	yes	1.184	0.802	1.579
150	AADLLSGPR	XP_014949231.1	PREDICTED: LOW QUALITY PROTEIN: delta-1-pyrroline-5-carboxylate dehydrogenase, mitochondrial isoform X1 [Ovis aries]	2	450.251	2.2476	0.00084332	115.82	yes	NA	NA	NA
151	AADLLYAMCDR	XP_014955759.1	PREDICTED: LOW QUALITY PROTEIN: AP-2 complex subunit alpha-1 isoform X1 [Ovis aries]	3	433.534	3.501	3.4455e-05	105.46	yes	0.965	1.019	1.228
152	AADPIDPPGPPAK	XP_014948822.1	PREDICTED: titin isoform X5 [Ovis aries]	3	415.887	1.8997	0.00037817	73.881	no	NA	NA	NA
153	AADPIDPPGPPAK	XP_014948822.1	PREDICTED: titin isoform X5 [Ovis aries]	3	415.887	1.9563	0.00011562	80.318	no	NA	NA	NA
154	AADPIDPPGPPAK	XP_014948822.1	PREDICTED: titin isoform X5 [Ovis aries]	2	623.327	2.5649	9.9288e-05	94.122	no	0.843	1.057	1.243
155	AADPIDPPGPPAK	XP_014948822.1	PREDICTED: titin isoform X5 [Ovis aries]	3	415.887	2.1857	0.00044304	72.29	no	1.035	1.082	1.157
156	AADSDMWHK	XP_014948822.1	PREDICTED: titin isoform X5 [Ovis aries]	3	359.487	2.6254	0.0025249	74.464	no	NA	NA	NA
157	AADSDMWHK	XP_014948822.1	PREDICTED: titin isoform X5 [Ovis aries]	3	354.155	3.0244	0.0008388	91.867	no	0.969	0.956	1.045
158	AADSGTYICQLSNDVGTATTK	XP_014948822.1	PREDICTED: titin isoform X5 [Ovis aries]	3	725.007	2.9732	1.2077e-34	151.96	yes	1.061	1.343	1.016
159	AADSGTYICQLSNDVGTATTK	XP_014948822.1	PREDICTED: titin isoform X5 [Ovis aries]	4	544.007	2.9226	3.0926e-14	99.273	yes	0.922	0.938	1.211
160	AADTNEVVK	XP_014958786.1	PREDICTED: LOW QUALITY PROTEIN: type I inositol 1,4,5-trisphosphate 5-phosphatase isoform X1 [Ovis aries]	2	473.746	3.1391	0.01127	76.228	yes	NA	NA	NA
161	AADYAAQAAQLR	XP_004006893.1	PREDICTED: heme-binding protein 1 isoform X1 [Ovis aries]	2	624.82	2.3677	5.5878e-07	147.33	yes	1.188	0.951	1.426
162	AADYAAQAAQLR	XP_004006893.1	PREDICTED: heme-binding protein 1 isoform X1 [Ovis aries]	3	416.883	2.9426	0.00046346	75.819	yes	NA	NA	NA
163	AAEAAINILK	XP_011988042.1	PREDICTED: interferon-inducible double-stranded RNA-dependent protein kinase activator A isoform X3 [Ovis aries]	2	507.303	4.5323	0.0026411	84.507	yes	NA	NA	NA
164	AAEAFSELSK	XP_012030693.1	PREDICTED: epidermal growth factor receptor kinase substrate 8 isoform X3 [Ovis aries]	2	526.767	3.9325	0.00076252	102.4	yes	1.082	0.923	1.506
165	AAECNIVVTQPR	XP_014954839.1	PREDICTED: ATP-dependent RNA helicase A isoform X1 [Ovis aries]	2	679.348	3.8594	1.0321e-05	109.83	yes	1.019	0.844	1.622
166	AAECNIVVTQPR	XP_014954839.1	PREDICTED: ATP-dependent RNA helicase A isoform X1 [Ovis aries]	3	453.235	3.4134	0.0008603	68.359	yes	NA	NA	NA
167	AAEDGFRK	XP_014956638.1	PREDICTED: protein kinase C and casein kinase substrate in neurons protein 3 [Ovis aries]	2	447.227		0.050972	44.753	yes	NA	NA	NA
168	AAEDLFVNIR	XP_014948816.1	PREDICTED: LOW QUALITY PROTEIN: nck-associated protein 1 isoform X1 [Ovis aries]	2	574.309	2.1376	0.010701	67.385	yes	NA	NA	NA
169	AAEDTSSILR	XP_014953742.1	PREDICTED: propionyl-CoA carboxylase alpha chain, mitochondrial isoform X1 [Ovis aries]	2	531.775		0.0023872	80.916	yes	NA	NA	NA
170	AAEDYGVTK	XP_004016100.1	PREDICTED: transgelin isoform X1 [Ovis aries]	2	477.232	3.9456	0.00089732	113.93	yes	0.856	1.31	0.923
171	AAEDYGVTK	XP_004016100.1	PREDICTED: transgelin isoform X1 [Ovis aries]	3	318.491	2.9754	0.0012692	82.645	yes	0.849	1.131	1.172
172	AAEEIGIK	XP_004010764.1	PREDICTED: C-1-tetrahydrofolate synthase, cytoplasmic isoform X1 [Ovis aries]	2	415.735	3.4017	0.027433	76.221	yes	NA	NA	NA
173	AAEELSK	XP_014957713.1	PREDICTED: LOW QUALITY PROTEIN: programmed cell death 6-interacting protein isoform X1 [Ovis aries]	2	374.198	4.1554	0.014784	102.41	yes	1.193	0.99	1.215
174	AAEETAGSLPGLQAR	XP_011955763.2	PREDICTED: LOW QUALITY PROTEIN: FYVE and coiled-coil domain-containing protein 1 isoform X1 [Ovis aries]	3	490.923	2.1559	7.6263e-06	82.651	yes	NA	NA	NA
175	AAEETAGSLPGLQAR	XP_011955763.2	PREDICTED: LOW QUALITY PROTEIN: FYVE and coiled-coil domain-containing protein 1 isoform X1 [Ovis aries]	2	735.881		3.8596e-11	104.95	yes	NA	NA	NA
176	AAEFNSNLNR	XP_014953031.1	PREDICTED: PHD finger protein 10 isoform X4 [Ovis aries]	2	568.278		0.010701	69.261	yes	NA	NA	NA
177	AAEHAWQK	XP_012036962.1	PREDICTED: ubiquitin carboxyl-terminal hydrolase 8 [Ovis aries]	3	314.159	3.2334	0.017497	60.118	yes	NA	NA	NA
178	AAEILAR	NP_001009360.1	sodium/potassium-transporting ATPase subunit alpha-1 precursor [Ovis aries]	2	372.224	1.4075	0.077729	68.787	yes	NA	NA	NA
179	AAEILSDNLYR	XP_011993027.1	PREDICTED: nebulin isoform X26 [Ovis aries]	2	632.83	3.2819	5.951e-09	169.33	no	0.976	1.332	1.068
180	AAEIYGVR	XP_004002959.1	PREDICTED: transgelin-3 [Ovis aries]	2	439.74	3.025	0.0064321	104.06	yes	1.194	0.682	1.826
181	AAELEMELNEHSLVIDTLK	XP_004002731.1	PREDICTED: prefoldin subunit 2 [Ovis aries]	3	724.368		3.7734e-06	81.807	yes	NA	NA	NA
182	AAELFVETIAK	XP_012037998.1	PREDICTED: LOW QUALITY PROTEIN: DNA polymerase epsilon subunit 4 [Ovis aries]	3	397.892	5.3595	0.00047244	78.342	yes	NA	NA	NA
183	AAELLMGCFR	XP_014953762.1	PREDICTED: LOW QUALITY PROTEIN: PCI domain-containing protein 2 isoform X1 [Ovis aries]	2	584.286	3.2613	0.0011547	97.472	yes	1.155	0.914	1.389
184	AAEMEHLLER	XP_014958458.1	PREDICTED: LOW QUALITY PROTEIN: E3 ubiquitin-protein ligase synoviolin isoform X1 [Ovis aries]	3	400.201	1.7985	0.00025507	96.229	yes	0.779	0.894	1.215
185	AAEMLLFGK	XP_014958348.1	PREDICTED: LOW QUALITY PROTEIN: enoyl-CoA delta isomerase 2, mitochondrial isoform X1 [Ovis aries]	3	327.181	3.559	0.013968	56.258	yes	NA	NA	NA
186	AAEMLLFGK	XP_014958348.1	PREDICTED: LOW QUALITY PROTEIN: enoyl-CoA delta isomerase 2, mitochondrial isoform X1 [Ovis aries]	2	490.268	3.7158	0.00096329	111.61	yes	0.661	1.416	0.798
187	AAEMMASLLK	XP_004014311.1	PREDICTED: kinesin-1 heavy chain isoform X2 [Ovis aries]	3	355.521	4.2364	0.00028697	94.692	yes	1.117	0.943	1.506
188	AAEMMASLLK	XP_004014311.1	PREDICTED: kinesin-1 heavy chain isoform X2 [Ovis aries]	2	532.778	4.6753	7.2848e-05	152.07	yes	1.254	0.77	1.63
189	AAESLADPTEYENLFPGLK	XP_004003349.1	PREDICTED: coatomer subunit beta' [Ovis aries]	3	689.009		2.2194e-05	68.41	yes	NA	NA	NA
190	AAETEIRR	XP_004021590.1	PREDICTED: LOW QUALITY PROTEIN: multimerin-2 isoform X1 [Ovis aries]	3	315.842	1.3357	0.0019601	102.95	yes	NA	NA	NA
191	AAEVLNK	XP_004008618.1	PREDICTED: heterogeneous nuclear ribonucleoprotein M isoform X12 [Ovis aries]	2	372.716	3.4026	0.035671	81.191	no	NA	NA	NA
192	AAEVLNK	XP_004008618.1	PREDICTED: heterogeneous nuclear ribonucleoprotein M isoform X12 [Ovis aries]	3	248.813	1.6549	0.02772	60.294	no	0.88	0.982	1.112
193	AAEVYTR	XP_014951369.1	PREDICTED: LOW QUALITY PROTEIN: hepatoma-derived growth factor-related protein 2 isoform X1 [Ovis aries]	2	405.211	3.0649	0.02799	87.251	yes	NA	NA	NA
194	AAEYDVAFGER	XP_004003436.1	PREDICTED: LOW QUALITY PROTEIN: collagen alpha-1(VI) chain isoform X1 [Ovis aries]	2	614.286	2.3989	8.3352e-25	225.58	yes	1.214	1.161	0.869
195	AAEYDVAFGER	XP_004003436.1	PREDICTED: LOW QUALITY PROTEIN: collagen alpha-1(VI) chain isoform X1 [Ovis aries]	2	614.286	3.1517	5.3837e-06	128.85	yes	NA	NA	NA
196	AAEYYER	XP_014958752.1	PREDICTED: interferon-induced protein with tetratricopeptide repeats 5 isoform X1, partial [Ovis aries]	2	451.206	2.3408	0.048816	77.072	yes	1.142	0.985	1.706
197	AAFCNHR	XP_012039554.1	PREDICTED: receptor-interacting serine/threonine-protein kinase 2 [Ovis aries]	3	292.47	1.1287	0.003985	93.883	yes	NA	NA	NA
198	AAFDMFDADGGGDISVK	NP_001106292.1	troponin C, skeletal muscle [Ovis aries]	3	577.923	2.6823	2.0553e-13	112.34	yes	0.852	1.028	1.343
199	AAFDMFDADGGGDISVK	NP_001106292.1	troponin C, skeletal muscle [Ovis aries]	2	866.38	2.3003	4.5917e-05	74.147	yes	0.966	1.123	1.068
200	AAFDMFDADGGGDISVK	NP_001106292.1	troponin C, skeletal muscle [Ovis aries]	2	866.38	3.1181	4.0293e-11	110.04	yes	1.004	0.958	1.098
201	AAFDMFDADGGGDISVK	NP_001106292.1	troponin C, skeletal muscle [Ovis aries]	3	572.591	4.2741	3.2881e-53	233.62	yes	1.017	1.004	1.042
202	AAFDMFDADGGGDISVK	NP_001106292.1	troponin C, skeletal muscle [Ovis aries]	3	572.591		0.073745	33.36	yes	NA	NA	NA
203	AAFDMFDADGGGDISVK	NP_001106292.1	troponin C, skeletal muscle [Ovis aries]	3	572.591	2.7613	5.287e-07	83.758	yes	NA	NA	NA
204	AAFEALQVK	XP_014949342.1	PREDICTED: LOW QUALITY PROTEIN: E3 ubiquitin-protein ligase LRSAM1 isoform X1 [Ovis aries]	2	488.777	4.3672	0.018924	68.847	yes	NA	NA	NA
205	AAFEYIITAK	XP_014958789.1	PREDICTED: enoyl-CoA hydratase, mitochondrial isoform X1 [Ovis aries]	2	563.811	3.014	0.00018803	118.28	yes	0.879	1.275	0.833
206	AAFEYIITAK	XP_014958789.1	PREDICTED: enoyl-CoA hydratase, mitochondrial isoform X1 [Ovis aries]	3	376.21	2.8604	0.02233	48.981	yes	1.072	1.15	0.817
207	AAFGISDSYVDGSSFDPQR	XP_014959516.1	PREDICTED: serine/arginine repetitive matrix protein 2 isoform X1 [Ovis aries]	3	673.641	2.8467	2.9711e-12	101.05	yes	NA	NA	NA
208	AAFGLSEAGFNTACVTK	XP_011952573.1	PREDICTED: succinate dehydrogenase [ubiquinone] flavoprotein subunit, mitochondrial isoform X1 [Ovis aries]	3	581.951	4.0766	2.5754e-27	176.25	yes	0.745	1.344	0.76
209	AAFGLSEAGFNTACVTK	XP_011952573.1	PREDICTED: succinate dehydrogenase [ubiquinone] flavoprotein subunit, mitochondrial isoform X1 [Ovis aries]	2	872.422	3.8537	1.5055e-52	234.36	yes	0.707	1.441	0.636
210	AAFLLSYEELLQR	XP_004014226.1	PREDICTED: LOW QUALITY PROTEIN: inter-alpha-trypsin inhibitor heavy chain H5 [Ovis aries]	2	776.922	3.5622	0.007826	63.091	yes	1.444	1.2	0.879
211	AAFLLSYEELLQR	XP_004014226.1	PREDICTED: LOW QUALITY PROTEIN: inter-alpha-trypsin inhibitor heavy chain H5 [Ovis aries]	3	518.284	3.3718	9.4092e-06	98.407	yes	NA	NA	NA
212	AAFNTGK	NP_001177319.1	glyceraldehyde-3-phosphate dehydrogenase [Ovis aries]	2	354.687	3.5658	0.013348	106.04	yes	0.497	1.019	0.354
213	AAFNTGK	NP_001177319.1	glyceraldehyde-3-phosphate dehydrogenase [Ovis aries]	3	236.794	1.9468	0.015393	69.383	yes	0.471	0.956	0.404
214	AAFNTGK	NP_001177319.1	glyceraldehyde-3-phosphate dehydrogenase [Ovis aries]	2	354.687	3.4987	0.034071	82.452	yes	0.58	1.215	0.732
215	AAFNTGK	NP_001177319.1	glyceraldehyde-3-phosphate dehydrogenase [Ovis aries]	2	354.687	2.8215	0.031479	84.498	yes	0.675	1.118	0.697
216	AAFNTGK	NP_001177319.1	glyceraldehyde-3-phosphate dehydrogenase [Ovis aries]	2	354.687	4.7744	0.035537	81.296	yes	NA	NA	NA
217	AAFNTGK	NP_001177319.1	glyceraldehyde-3-phosphate dehydrogenase [Ovis aries]	2	354.687		0.040077	73.665	yes	NA	NA	NA
218	AAFNTGK	NP_001177319.1	glyceraldehyde-3-phosphate dehydrogenase [Ovis aries]	2	354.687		0.031762	79.713	yes	NA	NA	NA
219	AAFNTGK	NP_001177319.1	glyceraldehyde-3-phosphate dehydrogenase [Ovis aries]	2	354.687	4.7207	0.019291	94.114	yes	0.532	0.855	0.746
220	AAFPLHDCNFSSPSEDLSCPNER	XP_014950204.1	PREDICTED: anoctamin-6 isoform X2 [Ovis aries]	3	884.048	3.0496	5.9106e-21	122.18	yes	1.35	0.886	1.316
221	AAFQSLLDAQADEAVLDHPDLK	XP_004014268.1	PREDICTED: COMM domain-containing protein 3 isoform X1 [Ovis aries]	3	789.732	2.6079	1.4728e-50	189.11	yes	1.063	1.016	1.337
222	AAFQSQYK	XP_012041702.1	PREDICTED: ATP-dependent RNA helicase DDX42 isoform X1 [Ovis aries]	3	314.828	2.6694	0.0040559	79.809	yes	1.028	0.923	1.465
223	AAFQSQYK	XP_012041702.1	PREDICTED: ATP-dependent RNA helicase DDX42 isoform X1 [Ovis aries]	2	471.738	3.5521	0.01158	91.087	yes	NA	NA	NA
224	AAFSKDESKEPIVEVR	XP_014956402.1	PREDICTED: neural cell adhesion molecule 1 isoform X5 [Ovis aries]	3	602.32		1.7964e-07	94.339	no	NA	NA	NA
225	AAFSQEK	XP_011990301.1	PREDICTED: STE20/SPS1-related proline-alanine-rich protein kinase isoform X1 [Ovis aries]	2	390.698	3.3815	0.057839	74.486	yes	NA	NA	NA
226	AAFTAFEEAQLPR	XP_012033090.1	PREDICTED: coiled-coil domain-containing protein 124 isoform X1 [Ovis aries]	3	484.249	1.8264	5.4893e-12	156.36	yes	NA	NA	NA
227	AAFVLPEFAR	XP_014954530.1	PREDICTED: spermidine synthase isoform X1 [Ovis aries]	2	560.811	3.1409	0.0012446	96.342	yes	1.123	0.872	1.547
228	AAGAEEYAQQDVVK	XP_012041493.1	PREDICTED: 2',3'-cyclic-nucleotide 3'-phosphodiesterase isoform X1 [Ovis aries]	2	739.86	3.8414	4.6908e-16	155.57	yes	1.245	0.856	1.515
229	AAGAEEYAQQDVVK	XP_012041493.1	PREDICTED: 2',3'-cyclic-nucleotide 3'-phosphodiesterase isoform X1 [Ovis aries]	3	493.576	3.4593	6.0306e-10	121.56	yes	1.086	1.08	1.296
230	AAGAEEYAQQDVVKK	XP_012041493.1	PREDICTED: 2',3'-cyclic-nucleotide 3'-phosphodiesterase isoform X1 [Ovis aries]	3	536.274	3.9123	1.3269e-09	110.57	yes	1.224	0.951	1.511
231	AAGALQQEQR	XP_014957182.1	PREDICTED: LOW QUALITY PROTEIN: tuftelin-interacting protein 11 [Ovis aries]	2	536.281	3.0118	0.0087399	70.808	yes	NA	NA	NA
232	AAGAQIQGAK	XP_014956791.1	PREDICTED: NAD(P) transhydrogenase, mitochondrial [Ovis aries]	2	457.756	2.8751	0.0025387	85.355	yes	0.85	1.01	0.947
233	AAGAQIQGAK	XP_014956791.1	PREDICTED: NAD(P) transhydrogenase, mitochondrial [Ovis aries]	3	305.507	2.5316	0.0013522	74.464	yes	NA	NA	NA
234	AAGARPGVPK	XP_014954767.1	PREDICTED: LOW QUALITY PROTEIN: von Willebrand factor A domain-containing protein 1 isoform X1 [Ovis aries]	3	308.519	3.4326	0.0033198	66.568	yes	NA	NA	NA
235	AAGCDFTNVVK	XP_004022295.1	PREDICTED: ribonuclease UK114 isoform X1 [Ovis aries]	2	591.285	3.7019	5.4099e-06	130.1	yes	NA	NA	NA
236	AAGDALSDK	XP_011993027.1	PREDICTED: nebulin isoform X26 [Ovis aries]	2	424.211	3.3606	0.00084456	115.78	no	0.949	1.103	1.037
237	AAGDGGSGPPEK	XP_004020961.1	PREDICTED: E3 ubiquitin-protein ligase BRE1B [Ovis aries]	2	521.744	3.2486	0.026011	55.899	yes	1.101	0.84	1.619
238	AAGEAGAATGR	XP_014956946.1	PREDICTED: LOW QUALITY PROTEIN: protein DGCR14 isoform X1 [Ovis aries]	2	466.233	2.5186	0.0056235	67.656	yes	1.156	0.664	1.64
239	AAGEPIKEGDNDYFTCITK	XP_012032034.1	PREDICTED: dnaJ homolog subfamily C member 2 isoform X2 [Ovis aries]	3	710.333		2.3333e-19	128.38	yes	NA	NA	NA
240	AAGEVMEPANLLAEEKDEDLLFE	XP_004002035.1	PREDICTED: V-type proton ATPase subunit D [Ovis aries]	3	845.072		0.020453	39.659	yes	NA	NA	NA
241	AAGFTDPLLACGTDGVGTK	XP_014947850.1	PREDICTED: trifunctional purine biosynthetic protein adenosine-3 isoform X2 [Ovis aries]	3	617.637	3.6609	2.1762e-18	124.99	yes	NA	NA	NA
242	AAGGGWSK	XP_014959132.1	PREDICTED: LOW QUALITY PROTEIN: EMILIN-2 isoform X1 [Ovis aries]	2	367.185	4.5839	0.007778	99.139	yes	1.107	0.467	2.169
243	AAGHQLCLK	XP_004021754.1	PREDICTED: PDZ and LIM domain protein 3 isoform X1 [Ovis aries]	3	333.18	2.5346	0.0011518	85.161	no	1.015	1.221	0.812
244	AAGHQLCLK	XP_004021754.1	PREDICTED: PDZ and LIM domain protein 3 isoform X1 [Ovis aries]	2	499.266	2.8506	0.00095839	146.81	no	0.698	1.566	0.505
245	AAGIEIQK	XP_004018907.1	PREDICTED: cell division cycle 5-like protein [Ovis aries]	2	415.243		0.079334	57.249	yes	NA	NA	NA
247	AAGLEDYGK	XP_014957124.1	PREDICTED: acyl-CoA dehydrogenase family member 10 isoform X1 [Ovis aries]	2	462.227	3.2758	0.0006753	121.73	no	0.795	1.312	0.875
248	AAGLLSTYR	XP_011975830.1	PREDICTED: collagen alpha-1(XV) chain isoform X2 [Ovis aries]	2	476.267	2.1235	0.00086978	114.89	yes	NA	NA	NA
249	AAGLLSTYR	XP_011975830.1	PREDICTED: collagen alpha-1(XV) chain isoform X2 [Ovis aries]	2	476.267		0.034114	59.931	yes	NA	NA	NA
250	AAGLLSTYR	XP_011975830.1	PREDICTED: collagen alpha-1(XV) chain isoform X2 [Ovis aries]	2	476.267		0.01092	72.879	yes	NA	NA	NA
251	AAGLQAPSHPERPQAMAPPQR	XP_011955847.1	PREDICTED: muscular LMNA-interacting protein isoform X5 [Ovis aries]	3	737.38	2.4269	7.1204e-06	69.361	yes	1.048	1.234	1.399
252	AAGPLLTDECR	XP_014958445.1	PREDICTED: O-acetyl-ADP-ribose deacetylase MACROD1 isoform X1 [Ovis aries]	2	601.795	3.4482	0.004029	72.817	yes	1.104	1.088	1.108
253	AAGPLLTDECR	XP_014958445.1	PREDICTED: O-acetyl-ADP-ribose deacetylase MACROD1 isoform X1 [Ovis aries]	3	401.533	2.4133	1.182e-06	123.75	yes	1.045	1.086	1.135
254	AAGPLLTDECR	XP_014958445.1	PREDICTED: O-acetyl-ADP-ribose deacetylase MACROD1 isoform X1 [Ovis aries]	2	601.795	3.2866	5.7848e-18	204.56	yes	0.873	1.268	0.869
255	AAGPLLTDECR	XP_014958445.1	PREDICTED: O-acetyl-ADP-ribose deacetylase MACROD1 isoform X1 [Ovis aries]	2	601.795		1.5129e-07	113.27	yes	NA	NA	NA
256	AAGQAGQAGVQGDTSR	XP_012044834.1	PREDICTED: myosin light chain kinase 2, skeletal/cardiac muscle isoform X1 [Ovis aries]	3	491.906	2.5689	9.6072e-53	231.32	yes	0.839	1.079	0.924
257	AAGQAGQAGVQGDTSR	XP_012044834.1	PREDICTED: myosin light chain kinase 2, skeletal/cardiac muscle isoform X1 [Ovis aries]	2	737.356	2.9137	7.1385e-157	336.23	yes	0.694	1.101	0.776
258	AAGSLANLGEGSK	XP_004021616.2	PREDICTED: LOW QUALITY PROTEIN: WASH complex subunit FAM21 isoform X1 [Ovis aries]	2	587.807	3.9398	3.9381e-05	100.23	yes	NA	NA	NA
259	AAGSPPPR	XP_011955097.1	PREDICTED: LOW QUALITY PROTEIN: leucine-rich repeats and immunoglobulin-like domains protein 1 isoform X1 [Ovis aries]	2	376.706	2.6415	0.076328	61.602	yes	NA	NA	NA
260	AAGSTVR	XP_011975701.2	PREDICTED: protein transport protein Sec61 subunit beta isoform X1 [Ovis aries]	2	331.185	2.8127	0.018452	94.777	yes	NA	NA	NA
261	AAGTPGPEQEMQQTQPR	XP_011954276.1	PREDICTED: tumor suppressor p53-binding protein 1 isoform X3 [Ovis aries]	3	609.288	2.3359	4.9114e-24	159.69	yes	NA	NA	NA
262	AAGTQPDMSILKPELLSAIEK	XP_014951370.1	PREDICTED: LOW QUALITY PROTEIN: UBX domain-containing protein 6 isoform X1 [Ovis aries]	3	738.068		0.00022805	47.499	yes	NA	NA	NA
263	AAGVNVEPFWPGLFAK	XP_004010319.1	PREDICTED: 60S acidic ribosomal protein P1 isoform X1 [Ovis aries]	3	568.303	3.8609	1.4961e-10	109.07	yes	1.207	0.936	1.5
264	AAGVNVEPFWPGLFAK	XP_004010319.1	PREDICTED: 60S acidic ribosomal protein P1 isoform X1 [Ovis aries]	2	851.951	3.7458	3.0539e-26	176.23	yes	1.131	1.002	1.329
265	AAGVPSATITWR	XP_014948358.1	PREDICTED: LOW QUALITY PROTEIN: basement membrane-specific heparan sulfate proteoglycan core protein isoform X1 [Ovis aries]	2	615.335	2.9624	3.9448e-19	210.95	yes	1.308	0.957	1.221
266	AAGVPSATITWR	XP_014948358.1	PREDICTED: LOW QUALITY PROTEIN: basement membrane-specific heparan sulfate proteoglycan core protein isoform X1 [Ovis aries]	3	410.559		0.0028953	66.953	yes	NA	NA	NA
267	AAGVVLEMIR	XP_004015415.1	PREDICTED: ruvB-like 2 [Ovis aries]	2	529.805	2.0274	0.0011275	97.813	yes	1.135	0.876	1.522
268	AAGWLELSER	XP_012033910.1	PREDICTED: pterin-4-alpha-carbinolamine dehydratase 2 isoform X2 [Ovis aries]	2	566.293	2.7165	0.0043261	78.513	yes	1.123	1.06	1.368
269	AAHALAK	XP_004012508.1	PREDICTED: protein unc-45 homolog B [Ovis aries]	2	341.206	3.7486	0.014558	102.98	yes	NA	NA	NA
270	AAHEQNQVLNTNSR	XP_012033717.1	PREDICTED: 5-phosphohydroxy-L-lysine phospho-lyase isoform X3 [Ovis aries]	3	527.929	2.8312	0.00016915	75.316	yes	1.089	1.018	1.061
271	AAHFVFR	XP_014956402.1	PREDICTED: neural cell adhesion molecule 1 isoform X5 [Ovis aries]	3	283.157	1.3832	0.0017571	116.87	no	NA	NA	NA
272	AAHLCAEAALR	XP_004006644.1	PREDICTED: proliferation-associated protein 2G4 [Ovis aries]	3	394.873	2.0707	0.0036834	61.833	yes	NA	NA	NA
273	AAHLCAEAALR	XP_004006644.1	PREDICTED: proliferation-associated protein 2G4 [Ovis aries]	2	591.806	2.6741	5.5732e-06	137.89	yes	1.124	1.015	1.178
274	AAHNLVK	XP_004006455.1	PREDICTED: LOW QUALITY PROTEIN: ATP-dependent 6-phosphofructokinase, muscle type isoform X1 [Ovis aries]	2	376.724	3.7545	0.031801	84.244	yes	NA	NA	NA
275	AAHNLVK	XP_004006455.1	PREDICTED: LOW QUALITY PROTEIN: ATP-dependent 6-phosphofructokinase, muscle type isoform X1 [Ovis aries]	3	251.485	2.9412	0.0031043	101.21	yes	0.776	1.278	0.655
276	AAHNLVK	XP_004006455.1	PREDICTED: LOW QUALITY PROTEIN: ATP-dependent 6-phosphofructokinase, muscle type isoform X1 [Ovis aries]	2	376.724	3.518	0.0049282	124.89	yes	0.744	1.34	0.517
277	AAHNLVK	XP_004006455.1	PREDICTED: LOW QUALITY PROTEIN: ATP-dependent 6-phosphofructokinase, muscle type isoform X1 [Ovis aries]	3	251.485	2.6872	0.01182	74.415	yes	0.788	1.36	0.561
279	AAHTEDINACTLTTSPR	XP_011955636.1	PREDICTED: RAF proto-oncogene serine/threonine-protein kinase [Ovis aries]	3	619.964	2.6999	3.7931e-07	87.088	yes	1.297	0.915	1.321
280	AAHVMDVAGNK	XP_014957129.1	PREDICTED: acyl-CoA dehydrogenase family member 10-like isoform X3 [Ovis aries]	3	371.522	2.964	0.0001605	91.549	yes	NA	NA	NA
281	AAIAPPSPPCDITCLESFR	XP_014959134.1	PREDICTED: myomesin-1 isoform X2 [Ovis aries]	3	701.34	2.8251	3.4269e-28	153.75	yes	0.821	1.298	0.987
282	AAIAPPSPPCDITCLESFR	XP_014959134.1	PREDICTED: myomesin-1 isoform X2 [Ovis aries]	2	1051.51	2.6401	4.1453e-06	76.301	yes	0.893	1.168	1.037
283	AAIAPPSPPCDITCLESFR	XP_014959134.1	PREDICTED: myomesin-1 isoform X2 [Ovis aries]	3	701.34	3.0381	1.7051e-27	148.44	yes	0.789	1.549	0.836
284	AAIAPPSPPCDITCLESFR	XP_014959134.1	PREDICTED: myomesin-1 isoform X2 [Ovis aries]	2	1051.51	3.3431	3.9313e-06	76.526	yes	0.831	1.119	0.75
285	AAIDFLSN	XP_004014416.1	PREDICTED: LOW QUALITY PROTEIN: heat shock 70 kDa protein 12B [Ovis aries]	2	425.719	3.3071	0.017784	81.296	yes	0.697	1.04	1.426
286	AAIDWFDGK	XP_011963307.1	PREDICTED: LOW QUALITY PROTEIN: RNA-binding protein FUS-like, partial [Ovis aries]	3	341.503	3.1266	0.012372	57.859	no	1.3	0.706	1.704
287	AAIDWFDGKEFHGNIIK	XP_004023731.1	PREDICTED: LOW QUALITY PROTEIN: TATA-binding protein-associated factor 2N isoform X1 [Ovis aries]	4	491.003	3.1876	1.6267e-11	110.12	yes	NA	NA	NA
288	AAIDWFDGKEFSGNPIK	XP_011963307.1	PREDICTED: LOW QUALITY PROTEIN: RNA-binding protein FUS-like, partial [Ovis aries]	3	632.316	3.2556	6.4219e-27	170.16	yes	1.502	0.786	1.646
289	AAIDWFDGKEFSGNPIK	XP_011963307.1	PREDICTED: LOW QUALITY PROTEIN: RNA-binding protein FUS-like, partial [Ovis aries]	4	474.489	3.393	2.5448e-13	112.34	yes	1.357	0.807	1.585
290	AAIEEQLQAVVK	XP_011950855.1	PREDICTED: golgin subfamily B member 1 isoform X4 [Ovis aries]	2	649.869	2.6845	0.031029	53.557	yes	NA	NA	NA
291	AAIEEQLQAVVK	XP_011950855.1	PREDICTED: golgin subfamily B member 1 isoform X4 [Ovis aries]	2	649.869	2.9697	0.031264	53.448	yes	1.111	1.015	1.587
292	AAIEEQLQAVVK	XP_011950855.1	PREDICTED: golgin subfamily B member 1 isoform X4 [Ovis aries]	3	433.582		0.020113	48.568	yes	NA	NA	NA
293	AAIEYGTEEDVVK	XP_012039977.1	PREDICTED: neurobeachin isoform X8 [Ovis aries]	2	712.351		6.9413e-22	161.21	yes	NA	NA	NA
294	AAIISAEGDSK	XP_012041325.1	PREDICTED: prohibitin [Ovis aries]	2	531.277	3.451	0.000292	101.64	yes	0.739	1.133	1.049
295	AAILEAAPK	XP_014954937.1	PREDICTED: LOW QUALITY PROTEIN: ribosome-binding protein 1 isoform X1 [Ovis aries]	2	442.266	3.3367	0.00090597	113.62	yes	NA	NA	NA
296	AAILEAAPK	XP_014954937.1	PREDICTED: LOW QUALITY PROTEIN: ribosome-binding protein 1 isoform X1 [Ovis aries]	3	295.18	2.7713	0.0036471	69.812	yes	1.024	0.857	1.564
297	AAIMGAPGSGK	XP_004004403.1	PREDICTED: GTP:AMP phosphotransferase AK3, mitochondrial isoform X1 [Ovis aries]	3	325.836	2.9348	0.0058584	57.785	yes	NA	NA	NA
298	AAIMGAPGSGK	XP_004004403.1	PREDICTED: GTP:AMP phosphotransferase AK3, mitochondrial isoform X1 [Ovis aries]	2	488.25	3.7759	0.023953	50.95	yes	NA	NA	NA
299	AAIMGAPGSGK	XP_004004403.1	PREDICTED: GTP:AMP phosphotransferase AK3, mitochondrial isoform X1 [Ovis aries]	2	480.253	8.4632	0.026101	59.198	yes	NA	NA	NA
300	AAIPAGEQAR	XP_004007049.1	PREDICTED: LOW QUALITY PROTEIN: mitochondrial dynamics protein MID51 isoform X1 [Ovis aries]	2	492.267	3.0106	0.0066057	74.533	yes	1.038	0.984	1.3
301	AAIQSQLDGVR	XP_014956842.1	PREDICTED: LOW QUALITY PROTEIN: exocyst complex component 3 isoform X1 [Ovis aries]	2	579.317	2.9366	0.00024405	103.14	yes	1.068	1.036	1.286
304	AAISQLR	XP_011954779.1	PREDICTED: serine/threonine-protein kinase OSR1 isoform X2 [Ovis aries]	2	379.73	1.7925	0.025715	89.046	yes	NA	NA	NA
305	AAKDEVSESR	XP_014948576.1	PREDICTED: LOW QUALITY PROTEIN: neurofilament light polypeptide isoform X1 [Ovis aries]	2	546.27	2.6263	0.0074695	78.903	yes	1.108	0.657	1.668
306	AAKDEVSESR	XP_014948576.1	PREDICTED: LOW QUALITY PROTEIN: neurofilament light polypeptide isoform X1 [Ovis aries]	3	364.516	2.115	0.00054739	91.123	yes	1.107	0.867	1.516
307	AAKPGANSTTDAVLLNK	XP_011954988.1	PREDICTED: inositol 1,4,5-trisphosphate receptor type 1 isoform X8 [Ovis aries]	3	557.641		7.4158e-06	88.385	yes	NA	NA	NA
308	AAKPPGGEPGDRPEEAAPPR	XP_014959498.1	PREDICTED: hematological and neurological expressed 1-like protein [Ovis aries]	3	667.005	3.062	1.5181e-17	120.4	yes	1.416	0.816	1.641
309	AAKPPGGEPGDRPEEAAPPR	XP_014959498.1	PREDICTED: hematological and neurological expressed 1-like protein [Ovis aries]	4	500.505	2.4765	7.6037e-13	97.49	yes	1.362	0.736	1.518
310	AAKPPGGEPGDRPEEAAPPR	XP_014959498.1	PREDICTED: hematological and neurological expressed 1-like protein [Ovis aries]	3	667.005	2.7961	1.3546e-12	100.97	yes	1.471	0.333	1.334
311	AAKPPGGEPGDRPEEAAPPR	XP_014959498.1	PREDICTED: hematological and neurological expressed 1-like protein [Ovis aries]	4	500.505	2.6833	0.00021076	59.975	yes	NA	NA	NA
312	AAKPPGGEPGDRPEEAAPPR	XP_014959498.1	PREDICTED: hematological and neurological expressed 1-like protein [Ovis aries]	3	667.005		0.018983	40.968	yes	NA	NA	NA
313	AAKPSVPK	XP_004018603.1	PREDICTED: histone H1x [Ovis aries]	3	266.501		0.024358	62.463	yes	NA	NA	NA
314	AAKPSVPK	XP_004018603.1	PREDICTED: histone H1x [Ovis aries]	3	266.501		0.0076885	82.287	yes	NA	NA	NA
315	AAKPSVPK	XP_004018603.1	PREDICTED: histone H1x [Ovis aries]	2	399.248		0.026427	82.287	yes	NA	NA	NA
316	AAKPSVPK	XP_004018603.1	PREDICTED: histone H1x [Ovis aries]	3	266.501		0.030613	59.35	yes	NA	NA	NA
317	AAKPTKPAASDLPVPAEGVR	XP_012032567.1	PREDICTED: caldesmon isoform X2 [Ovis aries]	3	659.037		2.4165e-09	88.176	yes	NA	NA	NA
318	AALADVLR	XP_012028273.1	PREDICTED: echinoderm microtubule-associated protein-like 4 isoform X3 [Ovis aries]	2	414.751	3.4402	0.031061	74.486	yes	NA	NA	NA
319	AALAGGTTMIIDHVVPEPESSLTEAYEK	XP_014951603.1	PREDICTED: LOW QUALITY PROTEIN: dihydropyrimidinase-related protein 3 isoform X1 [Ovis aries]	4	737.117	3.81	2.2862e-13	98.766	yes	1.135	0.915	1.491
320	AALAGHPR	XP_014955511.1	PREDICTED: platelet-activating factor acetylhydrolase IB subunit gamma isoform X1 [Ovis aries]	2	396.727	2.4119	0.0054424	107.67	yes	1.29	0.928	1.462
321	AALAHSEEITAAQAAATR	XP_014953119.1	PREDICTED: LOW QUALITY PROTEIN: plectin isoform X1 [Ovis aries]	3	594.643	3.091	4.9263e-22	132.51	no	1.066	0.899	1.28
322	AALAHSEEITAAQAAATR	XP_014953119.1	PREDICTED: LOW QUALITY PROTEIN: plectin isoform X1 [Ovis aries]	2	891.461	3.2844	2.7564e-21	131.45	no	0.939	1.272	0.955
323	AALCHFCIDMLNAK	XP_014956105.1	PREDICTED: alpha-soluble NSF attachment protein isoform X1 [Ovis aries]	3	555.263	2.7802	3.8885e-17	164.11	yes	1.218	0.743	1.387
324	AALCHFCIDMLNAK	XP_014956105.1	PREDICTED: alpha-soluble NSF attachment protein isoform X1 [Ovis aries]	3	560.595		0.006917	55.899	yes	NA	NA	NA
325	AALDGLWNR	XP_012042749.2	PREDICTED: LOW QUALITY PROTEIN: GDH/6PGL endoplasmic bifunctional protein isoform X1 [Ovis aries]	2	508.27	2.8038	0.020493	67.334	yes	0.804	0.775	1.284
326	AALDGTPGMIGYGMAK	XP_014952137.1	PREDICTED: LOW QUALITY PROTEIN: dihydropteridine reductase [Ovis aries]	3	523.586		0.048065	40.624	yes	NA	NA	NA
327	AALDGTPGMIGYGMAK	XP_014952137.1	PREDICTED: LOW QUALITY PROTEIN: dihydropteridine reductase [Ovis aries]	3	518.255	3.1344	2.2917e-17	138.21	yes	0.858	0.973	0.98
328	AALDGTPGMIGYGMAK	XP_014952137.1	PREDICTED: LOW QUALITY PROTEIN: dihydropteridine reductase [Ovis aries]	2	776.879	3.0897	5.5539e-45	228.19	yes	0.844	1.083	0.916
329	AALDHEAQELYTLK	XP_014956536.1	PREDICTED: LOW QUALITY PROTEIN: protocadherin-16 isoform X1 [Ovis aries]	3	534.611	3.2838	1.6932e-05	82.651	yes	NA	NA	NA
330	AALEACHK	XP_004009730.1	PREDICTED: alcohol dehydrogenase class-3 isoform X1 [Ovis aries]	3	300.485	2.8908	0.0028599	87.181	yes	1.153	0.806	1.376
331	AALEACHK	XP_004009730.1	PREDICTED: alcohol dehydrogenase class-3 isoform X1 [Ovis aries]	2	450.224	3.6031	0.0018124	124.98	yes	1.081	0.795	1.293
332	AALEACHK	XP_004009730.1	PREDICTED: alcohol dehydrogenase class-3 isoform X1 [Ovis aries]	3	300.485	3.1516	0.0094328	67.169	yes	NA	NA	NA
333	AALEAIDELDLFGAHGGR	XP_011961728.1	PREDICTED: phosphorylase b kinase regulatory subunit alpha, liver isoform isoform X3 [Ovis aries]	3	618.983	3.394	1.047e-08	84.94	yes	0.943	1.148	1.286
334	AALEALGSCLNNK	XP_012030085.1	PREDICTED: serine hydroxymethyltransferase, mitochondrial isoform X2 [Ovis aries]	3	454.234	3.4339	2.8476e-10	133.05	yes	1.054	1.041	1.208
335	AALEALGSCLNNK	XP_012030085.1	PREDICTED: serine hydroxymethyltransferase, mitochondrial isoform X2 [Ovis aries]	2	680.848	3.6412	0.0002162	90.229	yes	NA	NA	NA
336	AALEAQNALHNIK	XP_014954918.1	PREDICTED: LOW QUALITY PROTEIN: CUGBP Elav-like family member 2 isoform X1 [Ovis aries]	3	464.925	2.6754	8.2018e-08	119.25	yes	NA	NA	NA
337	AALEAQNALHNMK	XP_011951793.1	PREDICTED: CUGBP Elav-like family member 1 isoform X7 [Ovis aries]	3	470.91	2.6913	8.6932e-05	83.204	yes	NA	NA	NA
338	AALEDLVR	XP_004008921.1	PREDICTED: histidine--tRNA ligase, cytoplasmic isoform X2 [Ovis aries]	2	443.753	3.1218	0.010198	93.267	yes	1.233	0.899	1.676
339	AALELTAK	XP_014951043.1	PREDICTED: LOW QUALITY PROTEIN: obscurin isoform X1 [Ovis aries]	2	408.745	3.2449	0.001587	133.23	yes	0.956	1.304	1.18
340	AALELTAK	XP_014951043.1	PREDICTED: LOW QUALITY PROTEIN: obscurin isoform X1 [Ovis aries]	3	272.832		0.023735	58.815	yes	NA	NA	NA
341	AALEYLEDIDLK	XP_011960813.1	PREDICTED: redox-regulatory protein FAM213A isoform X3 [Ovis aries]	3	464.913	5.893	2.7042e-05	99.5	yes	0.852	0.915	1.083
342	AALFENTPK	XP_004020990.1	PREDICTED: phosphorylase b kinase gamma catalytic chain, skeletal muscle/heart isoform isoform X1 [Ovis aries]	3	330.847	2.7713	0.0034352	70.816	yes	NA	NA	NA
343	AALFENTPK	XP_004020990.1	PREDICTED: phosphorylase b kinase gamma catalytic chain, skeletal muscle/heart isoform isoform X1 [Ovis aries]	2	495.766	3.5749	0.0020964	103.26	yes	0.756	1.042	0.903
344	AALGETTLGETTLGR	XP_004021875.1	PREDICTED: myomesin-2 isoform X1 [Ovis aries]	2	745.396	2.7688	4.305e-10	123.92	yes	0.837	1.247	0.937
345	AALGETTLGETTLGR	XP_004021875.1	PREDICTED: myomesin-2 isoform X1 [Ovis aries]	3	497.267	2.2197	4.0802e-13	127.36	yes	0.583	1.098	1.017
346	AALGMDPVPGSIR	XP_004015005.1	PREDICTED: diphosphomevalonate decarboxylase isoform X1 [Ovis aries]	2	642.342	3.1714	0.012551	60.196	yes	NA	NA	NA
347	AALGYNILTQEETQNVYDAR	XP_004002064.1	PREDICTED: complement component C8 alpha chain [Ovis aries]	3	757.041	3.295	1.2358e-36	175.8	yes	1.208	1.051	1.178
348	AALIVHSR	XP_014951066.1	PREDICTED: LOW QUALITY PROTEIN: long-chain fatty acid transport protein 1 isoform X1 [Ovis aries]	3	289.512	1.8085	0.0083033	69.825	yes	0.714	0.95	1.377
349	AALIVHSR	XP_014951066.1	PREDICTED: LOW QUALITY PROTEIN: long-chain fatty acid transport protein 1 isoform X1 [Ovis aries]	3	289.512	1.5462	0.0034696	82.452	yes	0.713	0.927	1.34
350	AALIYTCTVCR	XP_014953385.1	PREDICTED: zinc finger protein 706 [Ovis aries]	2	664.328	3.1079	0.00034267	100.07	yes	NA	NA	NA
351	AALLDQIR	XP_014950852.1	PREDICTED: neural Wiskott-Aldrich syndrome protein [Ovis aries]	2	450.269	2.8237	0.041034	69.716	yes	NA	NA	NA
352	AALLELWELR	XP_014949338.1	PREDICTED: spectrin alpha chain, non-erythrocytic 1 isoform X1 [Ovis aries]	2	607.351	3.2945	0.00075271	102.52	yes	0.984	1.097	1.428
353	AALLELWELR	XP_014949338.1	PREDICTED: spectrin alpha chain, non-erythrocytic 1 isoform X1 [Ovis aries]	3	405.236	3.1059	2.734e-05	111.61	yes	0.658	0.671	1.306
354	AALLELWELRR	XP_014949338.1	PREDICTED: spectrin alpha chain, non-erythrocytic 1 isoform X1 [Ovis aries]	3	457.27	2.7947	1.5988e-06	134.13	yes	1.646	0.883	1.231
355	AALLGEELASAAGAR	XP_004006335.2	PREDICTED: calcium-binding and coiled-coil domain-containing protein 1 isoform X1 [Ovis aries]	2	700.381		4.9414e-07	95.538	yes	NA	NA	NA
356	AALLNFDEFAVSK	XP_012045334.1	PREDICTED: LOW QUALITY PROTEIN: FH1/FH2 domain-containing protein 1 isoform X1 [Ovis aries]	3	475.586	3.3649	0.00017699	78.814	yes	0.741	0.95	0.76
357	AALLNFDEFAVSK	XP_012045334.1	PREDICTED: LOW QUALITY PROTEIN: FH1/FH2 domain-containing protein 1 isoform X1 [Ovis aries]	2	712.875	3.679	1.8226e-11	160.78	yes	0.492	0.993	0.432
358	AALMESQGQQQEER	XP_014956557.1	PREDICTED: LOW QUALITY PROTEIN: nuclear mitotic apparatus protein 1 isoform X1 [Ovis aries]	2	802.87	3.3915	2.3568e-09	122.33	yes	1.21	0.769	1.501
359	AALNALQPSDFR	XP_004022328.1	PREDICTED: vacuolar ATPase assembly integral membrane protein VMA21 isoform X2 [Ovis aries]	2	651.844	2.9412	5.5878e-07	147.33	yes	1.125	1.017	1.35
360	AALNALQPSDFR	XP_004022328.1	PREDICTED: vacuolar ATPase assembly integral membrane protein VMA21 isoform X2 [Ovis aries]	3	434.898	2.6891	0.0067417	52.576	yes	NA	NA	NA
361	AALNELLK	XP_012034363.1	PREDICTED: tetratricopeptide repeat protein 37 isoform X1 [Ovis aries]	2	436.266	4.7415	0.016104	83.948	yes	NA	NA	NA
362	AALPLTTSDTK	XP_011962047.1	PREDICTED: E3 ubiquitin-protein ligase HUWE1 isoform X7 [Ovis aries]	2	559.309		1.4191e-05	97.439	yes	NA	NA	NA
363	AALPTGLLTAGK	XP_014948938.1	PREDICTED: coiled-coil domain-containing protein 93 isoform X2 [Ovis aries]	3	371.561	3.045	0.0071816	51.567	yes	NA	NA	NA
364	AALPYFPR	XP_004002400.1	PREDICTED: olfactomedin-like protein 3 [Ovis aries]	2	467.761	2.7015	0.0060671	105.39	yes	1.233	0.989	1.319
365	AALQALR	XP_012036327.1	PREDICTED: transmembrane 9 superfamily member 1 isoform X4 [Ovis aries]	2	371.732	2.5422	0.067031	71.852	yes	1.102	0.822	1.464
366	AALQELLSK	XP_004008884.1	PREDICTED: 40S ribosomal protein S25 [Ovis aries]	2	486.79	4.0584	0.00070582	131.82	yes	1.219	0.87	1.511
367	AALQELLSK	XP_004008884.1	PREDICTED: 40S ribosomal protein S25 [Ovis aries]	3	324.862	3.2256	0.00019601	111.61	yes	1.128	0.926	1.435
368	AALQQCAEDR	XP_014950003.1	PREDICTED: inositol 1,4,5-trisphosphate receptor-interacting protein-like 1 isoform X3 [Ovis aries]	2	581.269	2.6215	0.00015109	113.69	yes	1.283	0.501	1.679
370	AALRAGR	XP_004006156.1	PREDICTED: serine protease HTRA2, mitochondrial [Ovis aries]	2	378.727	2.52	0.055838	44.973	yes	1.047	1.007	1.435
371	AALSEEELEK	XP_011953367.1	PREDICTED: eukaryotic translation initiation factor 4 gamma 1 isoform X6 [Ovis aries]	2	559.782		0.00028071	99.752	yes	NA	NA	NA
372	AALSEMVEYITHNR	XP_011954448.1	PREDICTED: serine/threonine-protein phosphatase 2A 56 kDa regulatory subunit gamma isoform isoform X7 [Ovis aries]	3	545.272	3.4387	1.5362e-05	83.869	yes	NA	NA	NA
373	AALSGANVLTLIEK	XP_014949427.1	PREDICTED: LOW QUALITY PROTEIN: prolow-density lipoprotein receptor-related protein 1 isoform X1 [Ovis aries]	3	467.277	3.4012	9.6737e-06	88.282	yes	1.119	1.056	1.364
374	AALSGANVLTLIEK	XP_014949427.1	PREDICTED: LOW QUALITY PROTEIN: prolow-density lipoprotein receptor-related protein 1 isoform X1 [Ovis aries]	2	700.411	4.17	6.0664e-07	105	yes	NA	NA	NA
375	AALSHDGILNLEAPR	XP_014956247.1	PREDICTED: heat shock protein beta-2 isoform X1 [Ovis aries]	3	526.286	2.8992	8.8094e-22	184.22	yes	0.883	1.305	1.32
376	AALSHDGILNLEAPR	XP_014956247.1	PREDICTED: heat shock protein beta-2 isoform X1 [Ovis aries]	2	788.926	3.0194	8.0672e-20	172.91	yes	NA	NA	NA
377	AALSSPR	XP_004002583.1	PREDICTED: integrator complex subunit 3 [Ovis aries]	2	351.201		0.032863	78.178	yes	NA	NA	NA
385	AALTLAMADR	XP_014957350.1	PREDICTED: LOW QUALITY PROTEIN: synemin isoform X1 [Ovis aries]	2	524.776	3.2252	0.0051799	66.758	yes	1.037	1.082	1.195
386	AALTMHQAR	XP_004020981.1	PREDICTED: RUS1 family protein C16orf58 homolog [Ovis aries]	3	333.512	1.8145	0.00015283	119.07	yes	NA	NA	NA
387	AALTQAK	XP_014955021.1	PREDICTED: splicing factor 45 [Ovis aries]	2	351.711	4.5629	0.062159	73.248	yes	NA	NA	NA
388	AALTQEKEEFAHEHK	XP_014952733.1	PREDICTED: NADP-dependent malic enzyme isoform X3 [Ovis aries]	5	354.379	3.006	1.8074e-13	137.8	yes	NA	NA	NA
389	AALVDYLDGK	XP_012034363.1	PREDICTED: tetratricopeptide repeat protein 37 isoform X1 [Ovis aries]	2	532.785	2.7624	0.00020237	120.06	yes	1.07	0.876	1.434
390	AALVDYLDGK	XP_012034363.1	PREDICTED: tetratricopeptide repeat protein 37 isoform X1 [Ovis aries]	3	355.526	2.5537	0.011959	54.094	yes	1.147	0.903	1.423
391	AAMDDSEIAGDKK	XP_012024963.1	PREDICTED: MICOS complex subunit MIC60 isoform X7 [Ovis aries]	3	456.21	3.8029	0.0048975	51.829	no	0.826	1.026	1.218
392	AAMDDSEIAGDKK	XP_012024963.1	PREDICTED: MICOS complex subunit MIC60 isoform X7 [Ovis aries]	3	450.878	2.9461	5.4412e-05	91.202	no	NA	NA	NA
393	AAMDSAR	XP_014948465.1	PREDICTED: proteasome-associated protein ECM29 homolog isoform X3 [Ovis aries]	2	361.169		0.00027369	122.5	yes	NA	NA	NA
394	AAMEALVVEVTK	XP_014954839.1	PREDICTED: ATP-dependent RNA helicase A isoform X1 [Ovis aries]	2	630.847	3.6676	3.3537e-06	110.92	yes	1.117	0.857	1.498
395	AAMEALVVEVTK	XP_014954839.1	PREDICTED: ATP-dependent RNA helicase A isoform X1 [Ovis aries]	3	420.9	3.3857	0.00020794	80.623	yes	0.996	0.962	1.532
396	AAMEIICDNVGK	XP_011957602.1	PREDICTED: FAS-associated death domain protein [Ovis aries]	3	440.881	3.4882	3.0408e-05	98.105	yes	0.979	0.866	1.336
397	AAMENINPR	XP_014948484.1	PREDICTED: elongator complex protein 1 [Ovis aries]	2	508.253	2.131	0.010325	77.14	yes	NA	NA	NA
398	AAMGELYER	XP_004017510.3	PREDICTED: LOW QUALITY PROTEIN: neurofilament heavy polypeptide isoform X1 [Ovis aries]	2	520.247		0.013094	71.614	yes	NA	NA	NA
399	AAMIVNQLSK	XP_014954268.1	PREDICTED: junction plakoglobin isoform X1 [Ovis aries]	3	358.871	2.939	0.00070858	79.986	yes	NA	NA	NA
400	AAMIWIVGEYAER	XP_012040701.1	PREDICTED: AP-2 complex subunit beta isoform X2 [Ovis aries]	3	503.59	4.3147	0.0082433	50.088	no	1.014	0.959	1.432
401	AAMMTQPPATPTLPR	XP_014955688.1	PREDICTED: LOW QUALITY PROTEIN: ryanodine receptor 1 isoform X1 [Ovis aries]	3	528.274	1.301	9.4397e-08	99.834	yes	0.828	1.216	1.307
402	AAMQFGDTEIK	XP_004014416.1	PREDICTED: LOW QUALITY PROTEIN: heat shock 70 kDa protein 12B [Ovis aries]	2	605.792	4.6425	6.2446e-06	122.39	yes	1.236	1.033	1.319
403	AANAAENDFSVSQAEVSSR	XP_011956362.1	PREDICTED: ATP-binding cassette sub-family F member 1 isoform X2 [Ovis aries]	3	651.636	2.4097	2.2891e-36	183.56	yes	NA	NA	NA
404	AANDAGYFDNEMAPIEVK	XP_011959073.1	PREDICTED: 3-ketoacyl-CoA thiolase, mitochondrial isoform X2 [Ovis aries]	3	657.632	3.4944	5.029e-09	90.164	yes	NA	NA	NA
405	AANDAGYFDNEMAPIEVK	XP_011959073.1	PREDICTED: 3-ketoacyl-CoA thiolase, mitochondrial isoform X2 [Ovis aries]	3	652.3	3.1341	1.8583e-27	151.41	yes	0.671	1.272	0.785
406	AANDAGYFDNEMAPIEVK	XP_011959073.1	PREDICTED: 3-ketoacyl-CoA thiolase, mitochondrial isoform X2 [Ovis aries]	4	489.477	2.9021	3.2887e-09	92.39	yes	1.021	0.997	1.134
407	AANDAGYFDNEMAPIEVK	XP_011959073.1	PREDICTED: 3-ketoacyl-CoA thiolase, mitochondrial isoform X2 [Ovis aries]	2	977.946	3.4544	1.0933e-26	150.69	yes	0.569	1.153	0.699
408	AANGVVLATEK	XP_004008046.1	PREDICTED: proteasome subunit alpha type-2 [Ovis aries]	2	536.803	3.7093	0.00044906	96.756	yes	NA	NA	NA
409	AANGVVLATEK	XP_004008046.1	PREDICTED: proteasome subunit alpha type-2 [Ovis aries]	3	358.205	3.2284	0.00076712	73.655	yes	0.926	0.981	1.194
410	AANILVGENLVCK	XP_014959129.1	PREDICTED: tyrosine-protein kinase Yes [Ovis aries]	3	467.59	3.7548	8.0247e-05	84.297	yes	NA	NA	NA
411	AANIVGEGEPR	XP_014948822.1	PREDICTED: titin isoform X5 [Ovis aries]	2	556.788	3.1376	8.6396e-06	114.93	no	0.816	1.157	0.916
412	AANLEMFK	XP_012037432.1	PREDICTED: transcriptional repressor p66-beta isoform X3 [Ovis aries]	2	462.236		0.01653	78.556	yes	NA	NA	NA
413	AANNGALPPDLSYIVR	XP_012038833.1	PREDICTED: cytochrome c1, heme protein, mitochondrial [Ovis aries]	2	835.947	2.9161	6.9172e-23	157.74	yes	0.837	1.141	1.03
414	AANNGALPPDLSYIVR	XP_012038833.1	PREDICTED: cytochrome c1, heme protein, mitochondrial [Ovis aries]	3	557.634	2.7608	0.0019668	53.395	yes	NA	NA	NA
415	AANNGALPPDLSYIVR	XP_012038833.1	PREDICTED: cytochrome c1, heme protein, mitochondrial [Ovis aries]	2	835.947	2.9471	0.00028171	72.187	yes	NA	NA	NA
416	AANNLIVLSR	XP_004012508.1	PREDICTED: protein unc-45 homolog B [Ovis aries]	2	535.819	1.8706	0.00025503	133.91	yes	1.18	0.8	1.613
417	AANPGCFLEDFVR	XP_014948928.1	PREDICTED: rab3 GTPase-activating protein catalytic subunit isoform X2 [Ovis aries]	2	748.354	2.9326	3.2813e-05	101.97	yes	1.07	1.154	1.279
418	AANPGCFLEDFVR	XP_014948928.1	PREDICTED: rab3 GTPase-activating protein catalytic subunit isoform X2 [Ovis aries]	3	499.238	2.7322	1.2888e-06	109	yes	1.009	0.988	1.225
419	AANSLEAFIFETQDK	XP_011950955.1	PREDICTED: hypoxia up-regulated protein 1 isoform X3 [Ovis aries]	2	842.415	3.1891	5.5485e-14	139.88	yes	1.317	0.697	1.758
420	AANSLEAFIFETQDK	XP_011950955.1	PREDICTED: hypoxia up-regulated protein 1 isoform X3 [Ovis aries]	3	561.946	3.1697	1.3149e-15	142.19	yes	1.221	0.746	1.638
421	AANVHCQELMATGYSK	XP_014949719.1	PREDICTED: neuroblastoma-amplified sequence isoform X3 [Ovis aries]	3	593.943		1.7993e-07	93.226	yes	NA	NA	NA
422	AANWYER	XP_004016507.1	PREDICTED: NADH dehydrogenase [ubiquinone] iron-sulfur protein 3, mitochondrial isoform X1 [Ovis aries]	2	455.214	2.403	0.0083964	117.39	yes	0.89	1.323	0.781
423	AANYTQLSIDNCDR	XP_014948822.1	PREDICTED: titin isoform X5 [Ovis aries]	2	820.87	3.651	9.3889e-36	216.23	no	0.969	1.012	0.973
424	AANYTQLSIDNCDRNDAGK	XP_014948822.1	PREDICTED: titin isoform X5 [Ovis aries]	4	532.245	2.7268	1.2569e-27	150.91	no	NA	NA	NA
425	AANYTQLSIDNCDRNDAGK	XP_014948822.1	PREDICTED: titin isoform X5 [Ovis aries]	3	709.324	2.5944	4.222e-22	131.31	no	NA	NA	NA
426	AAPAAGLPK	XP_014948282.1	PREDICTED: LOW QUALITY PROTEIN: palladin isoform X1 [Ovis aries]	3	265.829	2.7449	0.043159	45.081	yes	NA	NA	NA
427	AAPAAGLPK	XP_014948282.1	PREDICTED: LOW QUALITY PROTEIN: palladin isoform X1 [Ovis aries]	2	398.24		0.0067405	77.318	yes	NA	NA	NA
428	AAPAAGLPK	XP_014948282.1	PREDICTED: LOW QUALITY PROTEIN: palladin isoform X1 [Ovis aries]	3	265.829	3.2205	0.048406	43.808	yes	NA	NA	NA
429	AAPALLK	XP_011958775.1	PREDICTED: dystrobrevin alpha isoform X14 [Ovis aries]	2	342.226	2.5695	0.040503	79.454	yes	0.792	1.317	0.86
438	AAPCIYWLPLTDSQIVQK	XP_004010384.2	PREDICTED: LOW QUALITY PROTEIN: apoptotic chromatin condensation inducer in the nucleus isoform X1 [Ovis aries]	3	701.703	2.869	4.9103e-06	66.826	yes	NA	NA	NA
439	AAPDGSLQWEAWGR	XP_004020981.1	PREDICTED: RUS1 family protein C16orf58 homolog [Ovis aries]	2	772.368		0.022775	50.077	yes	NA	NA	NA
440	AAPDGSLQWEAWGR	XP_004020981.1	PREDICTED: RUS1 family protein C16orf58 homolog [Ovis aries]	2	772.368		0.002549	69.331	yes	NA	NA	NA
441	AAPDGSLQWEAWGR	XP_004020981.1	PREDICTED: RUS1 family protein C16orf58 homolog [Ovis aries]	3	515.248		0.00042216	72.88	yes	NA	NA	NA
442	AAPDITGHK	XP_012036295.1	PREDICTED: neuroplastin isoform X2 [Ovis aries]	3	303.831	2.8355	0.00017656	114.97	yes	1.193	0.978	1.341
443	AAPDKPTAELK	XP_014960088.1	PREDICTED: proline synthase co-transcribed bacterial homolog protein isoform X2 [Ovis aries]	3	380.88		0.019479	54.683	yes	NA	NA	NA
444	AAPEMVSLLK	XP_012033222.1	PREDICTED: LOW QUALITY PROTEIN: glutaryl-CoA dehydrogenase, mitochondrial isoform X1 [Ovis aries]	2	529.799	3.9856	0.0063604	74.962	yes	0.702	0.983	0.749
445	AAPEMVSLLK	XP_012033222.1	PREDICTED: LOW QUALITY PROTEIN: glutaryl-CoA dehydrogenase, mitochondrial isoform X1 [Ovis aries]	3	353.535	3.6903	0.00092864	78.098	yes	NA	NA	NA
446	AAPGAEFAPNK	XP_011962266.1	PREDICTED: non-POU domain-containing octamer-binding protein [Ovis aries]	2	536.775		2.4039e-09	128.01	yes	NA	NA	NA
447	AAPGAEFAPNKR	XP_011962266.1	PREDICTED: non-POU domain-containing octamer-binding protein [Ovis aries]	3	410.219	2.3858	0.00020086	86.463	yes	1.216	0.837	1.582
448	AAPGYHMAK	NP_001009192.1	glycogen phosphorylase, muscle form [Ovis aries]	3	321.157	3.0147	0.00099551	87.323	no	0.751	0.736	0.785
449	AAPGYHMAK	NP_001009192.1	glycogen phosphorylase, muscle form [Ovis aries]	2	481.232	3.8093	0.0023786	87.696	no	0.634	0.892	0.556
450	AAPGYHMAK	NP_001009192.1	glycogen phosphorylase, muscle form [Ovis aries]	3	321.157	2.9309	0.0063297	63.565	no	NA	NA	NA
451	AAPGYHMAK	NP_001009192.1	glycogen phosphorylase, muscle form [Ovis aries]	2	481.232		0.072287	51.193	no	NA	NA	NA
452	AAPGYHMAK	NP_001009192.1	glycogen phosphorylase, muscle form [Ovis aries]	2	481.232	3.7689	0.0062141	74.301	no	0.681	0.64	0.675
453	AAPGYHMAK	NP_001009192.1	glycogen phosphorylase, muscle form [Ovis aries]	3	315.825	2.4041	0.00036783	105.14	no	0.709	0.958	0.664
454	AAPGYHMAK	NP_001009192.1	glycogen phosphorylase, muscle form [Ovis aries]	2	473.234	3.4867	0.00067445	130.27	no	0.472	0.91	0.607
455	AAPGYHMAK	NP_001009192.1	glycogen phosphorylase, muscle form [Ovis aries]	3	315.825	2.3947	0.026615	49.097	no	NA	NA	NA
456	AAPGYHMAK	NP_001009192.1	glycogen phosphorylase, muscle form [Ovis aries]	3	315.825	2.4547	0.00016639	116.73	no	0.415	0.634	0.263
457	AAPGYHMAK	NP_001009192.1	glycogen phosphorylase, muscle form [Ovis aries]	2	473.234	3.5229	0.00067445	130.27	no	0.447	0.72	0.358
458	AAPGYYMAK	NP_001020032.1	glycogen phosphorylase, liver form [Ovis aries]	2	486.236	3.2807	0.0018077	105.14	yes	NA	NA	NA
459	AAPGYYMAK	NP_001020032.1	glycogen phosphorylase, liver form [Ovis aries]	3	324.493		0.03826	49.097	yes	NA	NA	NA
460	AAPIDQEPSK	XP_004002322.1	PREDICTED: serine--tRNA ligase, cytoplasmic [Ovis aries]	3	352.517	2.2555	0.033118	46.352	yes	NA	NA	NA
461	AAPIDQEPSK	XP_004002322.1	PREDICTED: serine--tRNA ligase, cytoplasmic [Ovis aries]	3	352.517	2.9521	0.060725	39.625	yes	NA	NA	NA
462	AAPIDQEPSKK	XP_004002322.1	PREDICTED: serine--tRNA ligase, cytoplasmic [Ovis aries]	3	395.215	3.3592	0.0066617	60.255	yes	NA	NA	NA
463	AAPIDQEPSKK	XP_004002322.1	PREDICTED: serine--tRNA ligase, cytoplasmic [Ovis aries]	3	395.215	4.082	0.0038186	63.473	yes	NA	NA	NA
464	AAPLGPMPNEDIDVSNLER	XP_004013169.2	PREDICTED: 39S ribosomal protein L38, mitochondrial isoform X3 [Ovis aries]	3	680.002	2.3486	1.0013e-16	110.74	yes	NA	NA	NA
465	AAPLMTSGK	XP_004004187.1	PREDICTED: ubiquitin-associated protein 2 isoform X1 [Ovis aries]	2	446.234		0.042477	56.916	yes	NA	NA	NA
466	AAPPPAK	XP_011987898.1	PREDICTED: titin isoform X2 [Ovis aries]	2	326.195	3.9414	0.054962	75.311	yes	0.541	1.544	0.69
467	AAPQGPEPK	XP_014950498.1	PREDICTED: LOW QUALITY PROTEIN: MICAL-like protein 1 isoform X1 [Ovis aries]	2	447.738	3.4588	0.017315	70.399	yes	NA	NA	NA
468	AAPQSPSVPK	XP_011952419.1	PREDICTED: nuclear pore complex protein Nup155 isoform X1 [Ovis aries]	3	327.85	2.1701	0.00069505	80.102	yes	1.126	0.93	1.437
469	AAPQWCQGK	XP_014948288.1	PREDICTED: myc box-dependent-interacting protein 1 isoform X1 [Ovis aries]	2	523.248		0.0044411	87.639	yes	NA	NA	NA
470	AAPQWCQGK	XP_014948288.1	PREDICTED: myc box-dependent-interacting protein 1 isoform X1 [Ovis aries]	2	523.248		0.0056335	82.287	yes	NA	NA	NA
471	AAPRPAPAAQPPAVAPPSAVGSPAAAPR	XP_014959676.1	PREDICTED: coiled-coil-helix-coiled-coil-helix domain-containing protein 2 isoform X1 [Ovis aries]	4	636.601	2.2629	9.1871e-06	70.771	yes	NA	NA	NA
472	AAPRPAPAAQPPAVAPPSAVGSPAAAPR	XP_014959676.1	PREDICTED: coiled-coil-helix-coiled-coil-helix domain-containing protein 2 isoform X1 [Ovis aries]	3	848.466		1.4152e-16	80.02	yes	NA	NA	NA
473	AAPSAEFSVDR	XP_014956488.1	PREDICTED: spondin-1 isoform X1 [Ovis aries]	2	575.28	2.5912	0.00049069	95.498	yes	NA	NA	NA
474	AAPSPAPAEAAPPKPGEAEVPPK	XP_004020283.1	PREDICTED: BAG family molecular chaperone regulator 3 [Ovis aries]	3	727.051		8.8242e-20	108.25	yes	NA	NA	NA
475	AAPSPGGLDDSTLPLVEK	XP_014956952.1	PREDICTED: armadillo repeat protein deleted in velo-cardio-facial syndrome isoform X1 [Ovis aries]	3	589.644	2.7845	3.8857e-12	104.21	yes	NA	NA	NA
476	AAPSSGDLAR	XP_014957174.1	PREDICTED: LOW QUALITY PROTEIN: transmembrane protein 119 [Ovis aries]	2	472.743	3.7108	2.3896e-05	155.57	yes	1.534	0.898	1.448
477	AAPTEPLAAPDSAAAAGAASK	XP_011957370.1	PREDICTED: LOW QUALITY PROTEIN: triokinase/FMN cyclase isoform X1 [Ovis aries]	3	613.315	3.5042	5.0176e-06	69.03	yes	1.041	0.83	1.55
478	AAPTLTAR	XP_004017515.1	PREDICTED: cytochrome b-c1 complex subunit 9 [Ovis aries]	2	400.735	2.7097	0.0017049	127.46	yes	0.729	1.224	0.742
479	AAPTPAAAVPPPSPGVAPVPTGVFTDIPISNIR	XP_011950844.1	PREDICTED: dihydrolipoyllysine-residue acetyltransferase component of pyruvate dehydrogenase complex, mitochondrial [Ovis aries]	3	1059.92		1.077e-25	90.363	yes	NA	NA	NA
480	AAPVVAEVVK	XP_014960144.1	PREDICTED: H/ACA ribonucleoprotein complex subunit 4 isoform X1 [Ovis aries]	2	491.8	2.4627	0.00028264	108.43	yes	NA	NA	NA
481	AAPVVAEVVK	XP_014960144.1	PREDICTED: H/ACA ribonucleoprotein complex subunit 4 isoform X1 [Ovis aries]	3	328.203	1.1677	0.0020292	68.657	yes	0.986	0.958	1.354
482	AAQADVQEK	XP_011955763.2	PREDICTED: LOW QUALITY PROTEIN: FYVE and coiled-coil domain-containing protein 1 isoform X1 [Ovis aries]	2	480.243		0.0036681	92.866	yes	NA	NA	NA
483	AAQADVQEK	XP_011955763.2	PREDICTED: LOW QUALITY PROTEIN: FYVE and coiled-coil domain-containing protein 1 isoform X1 [Ovis aries]	2	480.243		0.0048481	85.813	yes	NA	NA	NA
484	AAQAGPTQPGPPR	XP_004012689.2	PREDICTED: PHD finger protein 23 isoform X1 [Ovis aries]	2	624.328	3.2231	0.0018493	73.927	yes	NA	NA	NA
485	AAQAHENIIHSSGATGK	XP_004002136.1	PREDICTED: quinone oxidoreductase [Ovis aries]	3	564.62	3.4446	4.3949e-05	66.068	yes	1.452	0.879	0.744
486	AAQALAQAFYDSSAGR	XP_014955639.1	PREDICTED: LOW QUALITY PROTEIN: kelch domain-containing protein 4 isoform X1 [Ovis aries]	3	542.934	2.5664	8.9487e-07	87.138	yes	0.865	1.184	0.985
487	AAQALGDDLAALVR	XP_014958055.1	PREDICTED: LOW QUALITY PROTEIN: dystonin isoform X1 [Ovis aries]	2	692.383	4.1133	0.0012985	71.935	yes	NA	NA	NA
488	AAQAPPVDAAEMPPQR	XP_004017044.1	PREDICTED: heat shock protein beta-3 [Ovis aries]	3	550.275		4.9912e-05	83.751	yes	NA	NA	NA
489	AAQAPPVDAAEMPPQR	XP_004017044.1	PREDICTED: heat shock protein beta-3 [Ovis aries]	3	550.275		2.0006e-07	91.932	yes	NA	NA	NA
490	AAQAPPVDAAEMPPQR	XP_004017044.1	PREDICTED: heat shock protein beta-3 [Ovis aries]	3	550.275		1.1756e-07	97.235	yes	NA	NA	NA
491	AAQAPPVDAAEMPPQR	XP_004017044.1	PREDICTED: heat shock protein beta-3 [Ovis aries]	3	555.607	2.0151	7.3523e-05	69.111	yes	NA	NA	NA
492	AAQASDLEK	XP_014958744.1	PREDICTED: transaldolase isoform X1, partial [Ovis aries]	2	466.738	3.7018	0.0055108	85.813	yes	1.098	0.916	1.381
493	AAQASDLEK	XP_014958744.1	PREDICTED: transaldolase isoform X1, partial [Ovis aries]	3	311.494		0.0025157	76.282	yes	NA	NA	NA
494	AAQASDLEKIELDEK	XP_014958744.1	PREDICTED: transaldolase isoform X1, partial [Ovis aries]	3	553.953	3.606	1.0169e-15	148.44	yes	1.223	0.892	1.36
495	AAQAVEVSAEGEASWAAGSAGASR	XP_014957350.1	PREDICTED: LOW QUALITY PROTEIN: synemin isoform X1 [Ovis aries]	3	745.021	2.6348	1.8361e-38	143.36	yes	0.98	0.939	1.161
496	AAQDRDQIYR	XP_011953072.1	PREDICTED: transformer-2 protein homolog beta isoform X1 [Ovis aries]	3	412.542	1.3201	2.6757e-07	172.21	yes	1.339	0.795	1.522
497	AAQDRDQIYR	XP_011953072.1	PREDICTED: transformer-2 protein homolog beta isoform X1 [Ovis aries]	2	618.31	2.1061	2.4611e-14	203.52	yes	1.475	0.818	1.593
498	AAQEEYVK	XP_014959639.1	PREDICTED: fructose-bisphosphate aldolase A isoform X1 [Ovis aries]	2	469.235	3.4593	0.046013	67.334	yes	NA	NA	NA
499	AAQEEYVK	XP_014959639.1	PREDICTED: fructose-bisphosphate aldolase A isoform X1 [Ovis aries]	2	469.235	3.6974	0.0051971	108.57	yes	0.5	1.054	0.935
500	AAQEEYVK	XP_014959639.1	PREDICTED: fructose-bisphosphate aldolase A isoform X1 [Ovis aries]	2	469.235	3.1353	0.0022557	149.72	yes	0.17	1.291	0.385
501	AAQEEYVK	XP_014959639.1	PREDICTED: fructose-bisphosphate aldolase A isoform X1 [Ovis aries]	3	313.159	2.6646	0.051723	45.368	yes	NA	NA	NA
502	AAQEEYVK	XP_014959639.1	PREDICTED: fructose-bisphosphate aldolase A isoform X1 [Ovis aries]	2	469.235	3.0505	0.0020344	123.86	yes	0.408	0.906	0.228
503	AAQEEYVK	XP_014959639.1	PREDICTED: fructose-bisphosphate aldolase A isoform X1 [Ovis aries]	3	313.159	1.8687	0.018491	59.368	yes	NA	NA	NA
504	AAQEEYVK	XP_014959639.1	PREDICTED: fructose-bisphosphate aldolase A isoform X1 [Ovis aries]	2	469.235	3.4597	0.002602	120.99	yes	0.533	0.883	0.501
505	AAQEEYVK	XP_014959639.1	PREDICTED: fructose-bisphosphate aldolase A isoform X1 [Ovis aries]	2	469.235	3.715	0.014006	87.258	yes	0.602	0.948	0.516
506	AAQEEYVK	XP_014959639.1	PREDICTED: fructose-bisphosphate aldolase A isoform X1 [Ovis aries]	2	469.235		0.013399	88.495	yes	NA	NA	NA
507	AAQEEYVK	XP_014959639.1	PREDICTED: fructose-bisphosphate aldolase A isoform X1 [Ovis aries]	3	313.159	1.4275	0.0020911	93.143	yes	0.587	1.038	0.439
508	AAQEEYVK	XP_014959639.1	PREDICTED: fructose-bisphosphate aldolase A isoform X1 [Ovis aries]	2	469.235	2.2837	0.0020344	123.86	yes	0.405	0.928	0.329
509	AAQEEYVK	XP_014959639.1	PREDICTED: fructose-bisphosphate aldolase A isoform X1 [Ovis aries]	3	313.159	2.796	0.00064692	118.07	yes	0.566	1.048	0.46
510	AAQEEYVK	XP_014959639.1	PREDICTED: fructose-bisphosphate aldolase A isoform X1 [Ovis aries]	2	469.235	3.7741	0.0075929	99.815	yes	0.358	1.071	0.22
511	AAQEEYVK	XP_014959639.1	PREDICTED: fructose-bisphosphate aldolase A isoform X1 [Ovis aries]	2	469.235	3.4856	0.0075929	99.815	yes	0.628	0.916	0.68
512	AAQEEYVK	XP_014959639.1	PREDICTED: fructose-bisphosphate aldolase A isoform X1 [Ovis aries]	2	469.235	3.029	0.0044565	111.61	yes	0.2	2.894	0.146
513	AAQEEYVK	XP_014959639.1	PREDICTED: fructose-bisphosphate aldolase A isoform X1 [Ovis aries]	2	469.235		0.013231	89.029	yes	NA	NA	NA
514	AAQEEYVK	XP_014959639.1	PREDICTED: fructose-bisphosphate aldolase A isoform X1 [Ovis aries]	2	469.235	3.342	0.001519	136.57	yes	0.477	1.131	0.491
515	AAQEEYVK	XP_014959639.1	PREDICTED: fructose-bisphosphate aldolase A isoform X1 [Ovis aries]	2	469.235		0.013399	88.495	yes	NA	NA	NA
516	AAQEEYVK	XP_014959639.1	PREDICTED: fructose-bisphosphate aldolase A isoform X1 [Ovis aries]	2	469.235		0.013399	88.495	yes	NA	NA	NA
517	AAQEEYVKR	XP_014959639.1	PREDICTED: fructose-bisphosphate aldolase A isoform X1 [Ovis aries]	3	365.193	2.5449	0.00017946	123.79	yes	0.511	1.213	0.376
518	AAQEEYVKR	XP_014959639.1	PREDICTED: fructose-bisphosphate aldolase A isoform X1 [Ovis aries]	2	547.285	3.2832	2.1448e-08	185.61	yes	0.529	1.106	0.399
519	AAQEEYVKR	XP_014959639.1	PREDICTED: fructose-bisphosphate aldolase A isoform X1 [Ovis aries]	3	365.193	1.8115	0.01597	59.067	yes	0.684	1.175	0.538
520	AAQEQVLNASR	XP_012032034.1	PREDICTED: dnaJ homolog subfamily C member 2 isoform X2 [Ovis aries]	2	593.812	2.6631	0.024288	59.796	yes	NA	NA	NA
521	AAQEQVLNASR	XP_012032034.1	PREDICTED: dnaJ homolog subfamily C member 2 isoform X2 [Ovis aries]	2	593.812		1.1505e-05	98.865	yes	NA	NA	NA
522	AAQEREEELKR	XP_014948470.1	PREDICTED: A-kinase anchor protein 2 isoform X5 [Ovis aries]	4	340.431	2.3795	0.00064827	84.169	yes	NA	NA	NA
523	AAQGLGAQGLLLSR	XP_012033159.1	PREDICTED: acetolactate synthase-like protein [Ovis aries]	3	452.265	2.5695	4.0425e-13	135.24	yes	1.093	1.12	1.319
524	AAQGLGAQGLLLSR	XP_012033159.1	PREDICTED: acetolactate synthase-like protein [Ovis aries]	2	677.894	3.1336	1.7906e-14	141.06	yes	1.207	1.044	1.251
525	AAQGSPSPVPSMVQK	XP_012016454.1	PREDICTED: nuclear pore complex protein Nup214 isoform X2 [Ovis aries]	3	495.257	3.4841	0.00022208	67.102	yes	1.132	0.965	1.224
526	AAQIGAHTLSGACLDPR	XP_011952961.1	PREDICTED: electron transfer flavoprotein-ubiquinone oxidoreductase, mitochondrial isoform X2 [Ovis aries]	3	579.962	2.1314	5.5873e-10	98.408	yes	1.236	0.896	1.058
527	AAQKPDVLTTGAGNPVGDK	XP_004016445.1	PREDICTED: catalase isoform X1 [Ovis aries]	3	613.658	3.2591	9.0447e-33	167.51	yes	0.844	1.204	0.982
[truncated: 61,280 more rows]

## Sheet: Statistics
Peptide length	Number of peptides
7	3625
8	4491
9	4607
10	4167
11	3797
12	3135
13	2655
14	2143
15	1777
[truncated: 26 more rows]
