# Supplementary material for: Proteomic analyses of sheep (ovis aries) embryonic skeletal muscle
Source: Sci Rep. 2020 Feb 4;10:1750. doi: 10.1038/s41598-020-58349-0 (PMC7000794; doi:10.1038/s41598-020-58349-0)
Supplement: Supplementary file 1 — Supplementary Table S1 the detail of the quantitation proteins. [file 41598_2020_58349_MOESM1_ESM.zip › Table S1/Exp.2.MS_identified_information.xlsx]

## Sheet: Summary
Proteomic analysis of sheep (ovis aries) embryonic skeletal muscle Xinyue Wang¶, Tianpei Shi¶, Zhida Zhao, Haobin Hou, Li Zhang* Institute of Animal Science, Chinese Academy of Agricultural Sciences, (CAAS) Beijing, China
Header line description of table 1			Table 1. MS/MS spectrum database search analysis summary
Total spectrum	Number of spectrum produced by mass spectrometer
Matched spectrum	Number of spectrum matched with alignment protein		Total spectrum	Matched spectrum	Peptides	Unique peptides	Identified proteins	Quantifiable proteins
Peptides	Number of peptides whitch spectrum hit		311334	75329 (24.2%)	37149	33477	5063	4231
Unique peptides	Number of identified peptides that only come form this protein groups
Identified proteins	Number of proteins detected by spectrum search analysis
Quantifiable proteins	Number of proteins quantifiable		Table 2. Differentially expressed protein summary (Filtered whith threshold value of expression fold change and P value < 0.05)
Header line description of worksheet "Protein_quant"			Compare group	Regulated type	fold change >1.2	fold change >1.3	fold change >1.5	fold change >2
Protein accession	Protein accession number of database used for search		D135N_2/D85N_2	up-regulated	604	514	368	114
Protein description	Protein functional description			down-regulated	767	549	239	46
Gene name	Indicates the name of the gene that code for the protein sequence		D105N_2/D85N_2	up-regulated	175	90	23	2
MW [kDa]	Protein molecular weight ,unit [kDa]			down-regulated	104	49	12	2
Score	A simple rule to be used to judge whether a result is significant or not		D135N_2/D105N_2	up-regulated	500	405	239	51
Coverage [%]	Percent of identified peptdie sequence covering in protein sequence			down-regulated	581	407	156	14
Peptides	Number of peptides whitch spectrum hit
PSMs	Number of spectrum which protein matched
Unique peptides	Number of identified peptides that only come form this protein groups
Header line description of worksheet "Peptide_quant"
ID	Identified peptide index number
Sequence	Identified peptide amino acid sequence
Protein accession	Protein accession number of database used for search
Protein description	Protein functional description
Charge	Carried charge of peptide
m/z	Mass-to-charge ratio of peptide
mass error [ppm]	Parts per million ratio of peptide mass error between the theory and practice
PEP	The maximal posterior error probability for peptides
Score	A simple rule to be used to judge whether a result is significant or not
Unique [yes/no]	When marked with 'yes', this particular peptide is unique to a single identified protein group

## Sheet: Protein_quant
Protein accession	Protein description	Gene name	MW [kDa]	Score	Coverage [%]	Peptides	PSMs	Unique peptides	D105N_2	D135N_2	D85N_2	D135N_2/D85N_2 Ratio	D135N_2/D85N_2 P value	D105N_2/D85N_2 Ratio	D105N_2/D85N_2 P value	D135N_2/D105N_2 Ratio	D135N_2/D105N_2 P value
NP_001009192.1	glycogen phosphorylase, muscle form [Ovis aries]	---	97.306	323.31	62.9	60	222	47	0.46	0.717	0.488	1.469	3.33067e-16	0.943	0.79782	1.559	1e-32
NP_001009194.1	aquaporin-1 [Ovis aries]	---	29.056	29.712	12.1	2	2	2
NP_001009201.1	biglycan precursor [Ovis aries]	---	41.523	93.448	28.2	10	19	10	1.185	1.034	1.028	1.006	0.66064	1.153	0.0120788	0.873	0.12352
NP_001009208.1	14-3-3 protein sigma [Ovis aries]	---	27.849	3.1438	13.3	4	20	1	1.023	1.031	1.069	0.964	0.40682	0.957	0.54946	1.008	0.82082
NP_001009212.1	calpain-3 [Ovis aries]	---	94.594	222.79	35.6	23	46	0
NP_001009220.1	pyridoxal kinase [Ovis aries]	---	32.925	5.124	8.4	3	3	3	0.78	1.128	1.012	1.115		0.771		1.446
NP_001009234.1	cAMP-dependent protein kinase catalytic subunit alpha [Ovis aries]	---	40.589	81.484	33	13	33	4	0.97	1.111	0.657	1.691	0.038263	1.476	0.00031564	1.145	0.84914
NP_001009259.1	carnitine O-palmitoyltransferase 1, muscle isoform [Ovis aries]	---	88.353	44.45	21.8	15	20	15	0.804	1.232	0.699	1.763	4.1087e-05	1.15	0.2202	1.532	2.5545e-06
NP_001009270.1	histone H2A.Z [Ovis aries]	---	13.553	3.4969	20.3	3	7	1	0.941	1.083	1.049	1.032	0.25446	0.897	0.116144	1.151	0.062239
NP_001009276.1	isocitrate dehydrogenase [NADP] cytoplasmic [Ovis aries]	---	46.783	5.5746	50.2	22	48	1	0.966	1.128	0.787	1.433	0.0057426	1.227	0.039176	1.168	0.024863
NP_001009287.1	galectin-1 [Ovis aries]	---	14.818	101.22	64.7	8	39	4	1.101	1.054	1.042	1.012	0.46352	1.057	0.086919	0.957	0.24832
NP_001009360.1	sodium/potassium-transporting ATPase subunit alpha-1 precursor [Ovis aries]	---	112.66	78.367	28.7	27	48	16	1.288	0.716	1.241	0.577	4.6343e-11	1.038	0.54528	0.556	3.0711e-10
NP_001009376.1	serum albumin precursor [Ovis aries]	---	69.188	323.31	80.7	87	406	56	1.083	0.973	1.144	0.851	1e-32	0.947	1e-32	0.898	1e-32
NP_001009402.1	signal transducer and activator of transcription 5A [Ovis aries]	---	90.916	1.8187	15.4	13	22	1	0.893	1.022	1.039	0.984		0.859		1.144
NP_001009412.1	tryptase beta-2 precursor [Ovis aries]	---	30.156	37.52	15.4	4	9	4	0.928	1.254	0.82	1.529	0.0099445	1.132	0.38042	1.351	0.041123
NP_001009421.1	thioredoxin [Ovis aries]	---	11.843	39.974	51.4	6	15	6	0.953	1.074	0.883	1.216	0.048003	1.079	0.29234	1.127	0.9256
NP_001009428.1	growth/differentiation factor 8 precursor [Ovis aries]	---	42.827	2.5711	4	1	1	1
NP_001009429.1	copper transport protein ATOX1 [Ovis aries]	---	7.3654	48.907	86.8	5	9	5	1.598	0.944	0.995	0.949	0.47502	1.606	0.085838	0.591	0.050056
NP_001009436.1	insulin-like growth factor-binding protein 2 precursor [Ovis aries]	---	34.189	17.506	18	5	5	5	1.125	1.097	1.103	0.995	0.92228	1.02	0.64784	0.975	0.5812
NP_001009444.1	branched-chain-amino-acid aminotransferase, cytosolic [Ovis aries]	---	43.073	71.295	32.2	12	21	12	1.147	0.642	1.51	0.425	4.74509e-13	0.76	3.756e-05	0.56	4.677e-09
NP_001009447.1	transcriptional activator protein Pur-alpha [Ovis aries]	---	34.738	110.95	26.2	6	6	6	1.018	1.149	0.769	1.494	0.00156203	1.324	0.0034584	1.129	0.039063
NP_001009449.1	elongation factor 1-delta [Ovis aries]	---	30.82	114.22	46.6	14	22	13	1.12	1.016	1.049	0.969	0.74596	1.068	0.024222	0.907	0.0191815
NP_001009456.1	calponin-1 [Ovis aries]	---	33.254	12.115	19.9	6	9	5	0.851	1.035	1.174	0.882		0.725		1.216
NP_001009467.1	6-phosphogluconate dehydrogenase, decarboxylating [Ovis aries]	---	52.969	129.27	40.6	20	40	20	1.08	0.964	1.095	0.88	0.0039584	0.986	0.58108	0.893	0.007465
NP_001009469.1	serine hydroxymethyltransferase, cytosolic [Ovis aries]	---	53.024	56.038	20.7	10	14	10	1.109	1.033	1.035	0.998	0.3379	1.071	0.99828	0.931	0.54682
NP_001009476.1	prostaglandin G/H synthase 1 precursor [Ovis aries]	---	68.861	15.575	4.8	3	3	3	0.996	1.423	0.873	1.63	0.051639	1.141	0.180401	1.429	0.07526
NP_001009477.1	caveolin-1 [Ovis aries]	---	20.594	42.958	33.7	7	28	5	0.961	1.411	0.558	2.529	4.4205e-07	1.722	4.4664e-05	1.468	0.16942
NP_001009484.1	cofilin-1 [Ovis aries]	---	18.518	104.44	65.1	15	53	13	1.239	0.78	1.325	0.589	1e-32	0.935	0.022877	0.63	2.7825e-08
NP_001009753.1	interferon-induced GTP-binding protein Mx1 [Ovis aries]	---	75.53	13.301	8.4	5	5	5
NP_001009755.1	metallothionein-3 [Ovis aries]	---	6.5735	1.9644	13.8	1	1	1	2.065	0.61	0.866	0.704		2.385		0.295
NP_001009770.1	solute carrier family 2, facilitated glucose transporter member 3 [Ovis aries]	---	54.194	2.5395	2.2	1	1	1
NP_001009778.1	retinal dehydrogenase 1 [Ovis aries]	---	54.824	88.483	28.1	15	22	12	0.473	1.064	0.396	2.687	0.0188201	1.194	0.76824	2.249	0.036222
NP_001009788.1	calpastatin [Ovis aries]	---	78.998	184.79	25	20	36	20	1.064	1.169	1.003	1.166	2.2209e-06	1.061	0.101541	1.099	0.00090344
NP_001009796.1	sodium/potassium-transporting ATPase subunit beta-1 [Ovis aries]	---	35.071	86.136	37	11	16	11	0.814	1.378	0.589	2.34	5.5832e-07	1.382	0.001904	1.693	7.9434e-10
NP_001009799.1	alpha-1-antiproteinase precursor [Ovis aries]	---	45.984	141.82	41.1	22	36	7	1.173	0.854	1.125	0.759	0.133202	1.043	0.068738	0.728	0.0046786
NP_001009800.1	transthyretin precursor [Ovis aries]	---	15.771	24.958	30.6	3	4	3	1.405	0.807	1.206	0.669	0.32244	1.165	0.182683	0.574	0.046817
NP_001009802.1	alpha-2-HS-glycoprotein precursor [Ovis aries]	---	38.68	298.4	42	13	58	6	1.303	0.676	1.11	0.609	6.0589e-07	1.174	0.54332	0.519	1.4831e-06
NP_001012341.1	uroporphyrinogen decarboxylase [Ovis aries]	---	40.811	33.813	13.1	3	4	3	1.179	0.857	1.295	0.662	0.0046431	0.91	0.23794	0.727	0.133499
NP_001012475.1	alpha-crystallin B chain [Ovis aries]	---	20.067	26.575	37.7	8	25	8	0.938	1.597	0.638	2.503	1.3707e-08	1.47	0.00024092	1.703	0.00113631
NP_001020032.1	glycogen phosphorylase, liver form [Ovis aries]	---	97.467	138.45	32.4	28	43	21	0.911	1.184	0.874	1.355	4.1214e-07	1.042	0.34368	1.3	3.6297e-05
NP_001020034.1	glycogen phosphorylase, brain form [Ovis aries]	---	96.313	60.936	24.7	20	55	10	0.962	1.06	1.03	1.029	0.54596	0.934	0.33346	1.102	0.080201
NP_001033102.1	U8 snoRNA-decapping enzyme [Ovis aries]	---	21.495	13.754	12.8	2	3	2	0.952	1.006	0.966	1.041		0.986		1.057
NP_001076064.1	ceroid-lipofuscinosis neuronal protein 5 precursor [Ovis aries]	---	41.315	4.4126	5	2	2	2	1.138	1.013	1.158	0.875	0.22772	0.983	0.77826	0.89	0.25144
NP_001087249.1	glucose-6-phosphate 1-dehydrogenase [Ovis aries]	---	60.169	34.828	18.9	9	9	9	1.162	0.86	1.072	0.802	0.0075227	1.084	0.09898	0.74	0.00042313
NP_001087250.1	succinate dehydrogenase complex subunit D [Ovis aries]	---	16.896	1.7205	4.4	1	1	1	0.626	1.279	0.571	2.24		1.096		2.043
NP_001093099.1	regakine 1-like protein precursor [Ovis aries]	---	11.538	3.7253	12.4	1	1	1
NP_001098398.1	26S proteasome non-ATPase regulatory subunit 4 [Ovis aries]	---	40.784	43.132	34.5	10	16	1	1.125	0.656	1.633	0.402		0.689		0.583
NP_001098399.1	squalene monooxygenase [Ovis aries]	---	63.59	7.4562	5.4	2	2	2
NP_001098401.1	alpha-ketoglutarate-dependent dioxygenase FTO [Ovis aries]	---	58.553	41.722	21.2	9	10	9	1.052	0.891	1.254	0.711	7.8475e-05	0.839	0.045737	0.847	0.0182998
NP_001098733.1	40S ribosomal protein SA [Ovis aries]	---	32.885	117.31	29.5	7	13	7	1.098	1.049	1.068	0.982	0.96566	1.028	0.71844	0.955	0.64892
NP_001104541.1	hepatocyte growth factor receptor precursor [Ovis aries]	---	154.96	2.6411	0.7	1	1	1
NP_001106286.1	stearoyl-CoA desaturase 5 [Ovis aries]	---	38.329	3.2569	5.6	1	1	1
NP_001106287.1	5'-AMP-activated protein kinase catalytic subunit alpha-2 [Ovis aries]	---	62.302	51.524	17.8	8	10	6	1.003	1.198	0.793	1.511	2.0204e-05	1.265	0.021375	1.194	0.068557
NP_001106288.1	calpain-2 catalytic subunit [Ovis aries]	---	79.942	202.84	30.7	17	25	17	1.04	1.181	0.976	1.21	1.8512e-06	1.066	0.06752	1.136	0.00032172
NP_001106292.1	troponin C, skeletal muscle [Ovis aries]	---	18.096	134.72	60.6	9	47	8	0.834	0.953	0.755	1.262	0.0106844	1.105	0.0155165	1.143	0.5164
NP_001107242.1	integrin beta-1 precursor [Ovis aries]	---	88.109	238.64	23.9	22	40	2	1.09	0.922	1.132	0.814	0.0024798	0.963	0.49838	0.846	0.027983
NP_001108139.1	fatty acid-binding protein, adipocyte [Ovis aries]	---	14.689	14.844	37.1	4	7	4	0.694	1.478	0.534	2.768	0.037722	1.3	0.76668	2.13	0.0021429
NP_001108238.1	glutathione S-transferase A1 [Ovis aries]	---	25.358	6.3878	17.6	4	5	2	0.149	0.636	0.355	1.792		0.42		4.268
NP_001116164.1	5'-AMP-activated protein kinase subunit gamma-3 [Ovis aries]	---	51.02	4.9417	4.3	1	1	1	0.881	1.091	1.054	1.035		0.836		1.238
NP_001116473.1	antigen-presenting glycoprotein CD1d precursor [Ovis aries]	---	38.469	2.4772	5.4	1	1	1
NP_001116875.1	IgG receptor FcRn large subunit p51 precursor [Ovis aries]	---	39.189	6.1785	7.6	2	3	2	1.091	1.035	1.055	0.981	0.42306	1.034	0.43962	0.949	0.33034
NP_001119815.1	beta-hexosaminidase subunit alpha precursor [Ovis aries]	---	60.272	31.052	10.2	5	6	5	1.251	0.896	1.141	0.785	0.0023822	1.096	0.36888	0.716	0.0030374
NP_001119816.1	2-oxoisovalerate dehydrogenase subunit alpha, mitochondrial [Ovis aries]	---	50.786	44.724	21.7	8	13	8	0.927	1.124	0.887	1.267	2.0365e-06	1.045	0.080925	1.213	0.00045847
NP_001119818.1	lysosomal acid lipase/cholesteryl ester hydrolase precursor [Ovis aries]	---	45.619	5.466	3.3	1	1	1	0.951	0.879	1.208	0.728		0.787		0.924
NP_001119820.1	serum paraoxonase/arylesterase 2 precursor [Ovis aries]	---	39.471	19.153	12.1	4	5	4	1.042	0.878	1.148	0.765	0.028896	0.908	0.26886	0.843	0.139841
NP_001119826.1	endoplasmic reticulum resident protein 29 precursor [Ovis aries]	---	28.835	29.184	23.9	6	15	6	1.135	1.045	1.052	0.993	0.6875	1.079	0.061163	0.921	0.029737
NP_001119827.1	U2 small nuclear ribonucleoprotein A' [Ovis aries]	---	28.297	27.675	35.3	8	10	8	1.11	0.9	1.146	0.785	0.044697	0.969	0.5799	0.811	0.00093969
NP_001119829.1	MICOS complex subunit MIC19 [Ovis aries]	---	26.172	92.591	49.3	12	17	12	0.786	1.054	0.786	1.341	3.8403e-05	1	0.70192	1.341	3.162e-08
NP_001119836.1	ras-related protein Rab-7a [Ovis aries]	---	23.516	96.189	74.4	13	25	13	1.079	0.96	1.109	0.866	0.067776	0.973	0.8194	0.89	0.0168
NP_001119839.1	ADP-ribosylation factor-like protein 1 [Ovis aries]	---	20.393	8.5893	26	4	5	4	1.034	0.931	1.24	0.751	0.025599	0.834	0.078877	0.9	0.194839
NP_001120741.1	cyclin-dependent kinase 4 [Ovis aries]	---	33.646	2.0373	7.9	2	3	1
NP_001120745.1	mitochondrial 2-oxoglutarate/malate carrier protein [Ovis aries]	---	34.206	45.277	26.8	8	11	8	0.848	1.261	0.733	1.72	0.000196548	1.157	0.103682	1.487	0.00121763
NP_001120749.1	mitochondrial carnitine/acylcarnitine carrier protein [Ovis aries]	---	32.954	14.509	20.3	5	6	5	0.903	1.029	0.873	1.179	0.0147761	1.034	0.33306	1.14	0.03108
NP_001120750.1	ADP/ATP translocase 1 [Ovis aries]	---	32.88	22.904	39.6	14	41	5	0.724	1.376	0.562	2.448	2.1107e-08	1.288	0.0041153	1.901	5.45e-11
NP_001120752.1	ADP/ATP translocase 3 [Ovis aries]	---	32.858	41.678	43.6	17	31	5	1.048	0.836	1.316	0.635	0.0107384	0.796	0.025296	0.798	0.117421
NP_001120753.1	CD81 antigen [Ovis aries]	---	25.779	44.693	8.5	1	4	1	1.098	1.314	0.856	1.535	0.0042993	1.283	0.071701	1.197	0.11474
NP_001120760.1	glutaredoxin-1 [Ovis aries]	---	11.784	19.954	29.2	2	6	2	0.896	0.945	0.944	1.001	0.68502	0.949	0.32574	1.055	0.21156
NP_001120763.1	mitochondrial dicarboxylate carrier [Ovis aries]	---	31.441	5.4553	3.8	1	2	1	1.179	0.968	1.112	0.871		1.06		0.821
NP_001121145.1	rho-related GTP-binding protein RhoB [Ovis aries]	---	22.123	9.5141	24	4	6	2	1.419	0.807	1.213	0.665		1.17		0.569
NP_001123205.1	insulin-like growth factor-binding protein 5 precursor [Ovis aries]	---	30.321	8.6829	15.5	4	4	4
NP_001124407.1	regucalcin [Ovis aries]	---	33.407	14.707	12.7	3	4	3	0.942	1.062	1.074	0.989		0.877		1.127
NP_001124409.1	transformer-2 protein homolog alpha [Ovis aries]	---	32.644	14.061	6.4	2	2	2
NP_001127774.1	insulin-like growth factor-binding protein 4 precursor [Ovis aries]	---	27.916	9.5144	19.4	4	4	4	1.21	1	1.089	0.918		1.111		0.826
NP_001127778.1	hippocalcin-like protein 1 [Ovis aries]	---	22.285	54.337	57.5	11	19	5	0.948	1.097	1.009	1.087	0.074361	0.94	0.54412	1.157	0.30816
NP_001127780.1	insulin-like growth factor-binding protein 6 precursor [Ovis aries]	---	24.918	11.908	19.9	3	3	3
NP_001129403.1	cyclin-dependent-like kinase 5 [Ovis aries]	---	33.288	15.871	21.9	6	7	5	1.111	0.954	1.176	0.811		0.945		0.859
NP_001129962.1	trifunctional enzyme subunit alpha, mitochondrial [Ovis aries]	---	83.294	323.31	40.1	25	65	25	0.726	1.076	0.667	1.613	2.5977e-11	1.088	0.45254	1.482	1.26343e-13
NP_001132917.1	guanine nucleotide-binding protein G(I)/G(S)/G(O) subunit gamma-11 [Ovis aries]	---	8.4947	7.9098	31.5	2	2	2	0.912	1.259	0.746	1.688	0.100424	1.223	0.43436	1.38	0.197998
NP_001132918.1	proteasome subunit alpha type-6 [Ovis aries]	---	27.372	63.713	56.1	12	18	12	1.018	0.958	0.927	1.033	0.06952	1.098	0.1698	0.941	0.89784
NP_001135426.1	myosin regulatory light chain 2, ventricular/cardiac muscle isoform [Ovis aries]	---	18.92	208.59	84.9	14	80	14	0.602	1.147	0.886	1.295	1.81122e-12	0.679	4.65183e-14	1.905	1e-32
NP_001135427.1	DNA-directed RNA polymerase II subunit RPB7 [Ovis aries]	---	19.218	3.5879	6.4	1	1	1
NP_001135980.1	cyclin-dependent kinase 1 [Ovis aries]	---	34.025	1.9055	5.7	2	2	1
NP_001135981.1	cyclin-dependent kinase 2 [Ovis aries]	---	33.873	3.7209	9.1	3	3	2	0.853	0.945	0.922	1.025		0.925		1.108
NP_001135982.1	cyclin-dependent kinase inhibitor 1C [Ovis aries]	---	28.982	72.8	24.4	6	8	6	1.321	0.905	1.06	0.854	0.20812	1.246	0.39298	0.685	0.28458
NP_001135983.1	casein kinase II subunit beta [Ovis aries]	---	24.942	35.456	37.7	6	12	6	1.067	0.916	1.181	0.776	0.0022562	0.903	0.69108	0.858	0.045682
NP_001135988.1	phosphoglycerate kinase 1 [Ovis aries]	---	44.565	323.31	80.8	40	157	31	0.46	0.735	0.507	1.45	1.65568e-12	0.907	0.41072	1.598	1e-32
NP_001136110.1	huntingtin [Ovis aries]	---	343.09	16.621	2.8	6	6	6	1.019	0.968	1.272	0.761		0.801		0.95
NP_001136363.1	ATP synthase subunit d, mitochondrial [Ovis aries]	---	18.592	38.011	44.7	7	15	7	0.674	1.227	0.669	1.834	3.1143e-09	1.007	0.72736	1.82	1.58525e-05
NP_001136367.1	phosphate carrier protein, mitochondrial [Ovis aries]	---	39.99	70.342	27.4	10	26	10	0.771	1.204	0.697	1.727	3.5199e-10	1.106	0.0104793	1.562	1.69098e-12
NP_001137364.1	PC4 and SFRS1-interacting protein [Ovis aries]	---	60.094	43.213	25.5	13	18	12	0.932	1.014	1.175	0.863	0.00038086	0.793	0.0009611	1.088	0.29688
NP_001138650.1	reticulon-4 [Ovis aries]	---	22.377	5.3223	31.2	6	18	2	0.982	1.183	0.741	1.596	0.00035707	1.325	0.00058174	1.205	0.0077786
NP_001138651.1	eukaryotic translation initiation factor 1A, X-chromosomal [Ovis aries]	---	16.46	17.322	29.9	4	11	4	1.17	0.992	1.063	0.933	0.22938	1.101	0.7076	0.848	0.45074
NP_001138652.1	fatty acid-binding protein, epidermal [Ovis aries]	---	15.103	133.71	59.3	9	21	9	0.98	1.206	0.909	1.327	1.0903e-09	1.078	0.08488	1.231	2.2462e-07
NP_001138653.1	insulin-like growth factor-binding protein 7 precursor [Ovis aries]	---	28.979	30.591	20.2	4	4	4	1.04	1.189	1.035	1.149	0.37718	1.005	0.56992	1.143	0.65778
NP_001138655.1	myosin regulatory light chain 2, skeletal muscle isoform [Ovis aries]	---	19.102	307.79	82.9	20	238	2	0.859	1.006	0.705	1.427	1.86207e-12	1.218	0.00110138	1.171	2.1583e-05
NP_001138659.1	cytochrome b-c1 complex subunit 6, mitochondrial [Ovis aries]	---	10.658	43.924	27.5	2	3	2	0.525	1.129	0.409	2.76	0.036656	1.284	0.56878	2.15	0.025439
NP_001138660.1	NADH dehydrogenase [ubiquinone] 1 alpha subcomplex subunit 12 [Ovis aries]	---	17.089	41.858	63.4	7	15	7	0.803	1.168	0.731	1.598	2.1296e-05	1.098	0.94388	1.455	1.1874e-06
NP_001138927.1	serine/threonine-protein kinase mTOR [Ovis aries]	---	288.95	45.406	4.5	10	11	10	0.872	1.02	1.097	0.93	0.61608	0.795	0.058683	1.17	0.33434
NP_001155328.1	ras-related C3 botulinum toxin substrate 1 [Ovis aries]	---	21.45	27.603	36.5	7	13	6	1.077	0.965	1.052	0.917	0.60816	1.024	0.63906	0.896	0.188699
NP_001155329.1	RAC-alpha serine/threonine-protein kinase [Ovis aries]	---	55.773	59.526	26.5	12	13	7	1.048	0.933	1.185	0.787	0.34064	0.884	0.67536	0.89	0.55594
NP_001155332.1	ras-related protein Rab-8A [Ovis aries]	---	23.684	53.24	37.2	8	15	5	1.114	0.894	1.175	0.761	0.0189635	0.948	0.77436	0.803	0.0093981
NP_001155333.1	ras-related protein Rab-10 [Ovis aries]	---	22.589	13.094	32	9	14	7	1.108	1.044	1.012	1.032	0.3838	1.095	0.110444	0.942	0.23386
NP_001155334.1	ras-related protein Rab-1A [Ovis aries]	---	22.909	83.483	57.4	11	31	5	1.125	0.954	1.299	0.734	1.2067e-06	0.866	0.0029411	0.848	0.0044376
NP_001155335.1	ras-related protein Rab-4A [Ovis aries]	---	24.392	8.5903	17.9	3	3	3	1.157	0.975	0.942	1.035	0.74884	1.228	0.43628	0.843	0.46664
NP_001155336.1	ras-related GTP-binding protein A [Ovis aries]	---	36.566	12.541	7.3	2	4	2	0.892	1.112	0.984	1.13	0.178338	0.907	0.21728	1.247	0.030484
NP_001155337.1	rab GDP dissociation inhibitor beta [Ovis aries]	---	50.474	194.25	60	27	60	20	1.036	0.957	1.078	0.888	0.000135046	0.961	0.063436	0.924	0.67626
NP_001155338.1	GTP-binding protein Rheb [Ovis aries]	---	20.479	16.513	22.3	4	4	4	1.024	1.034	1.042	0.992	0.74918	0.983	0.87034	1.01	0.68048
NP_001155339.1	ras-related GTP-binding protein C [Ovis aries]	---	44.251	89.493	22.1	5	7	1	1.053	0.666	0.757	0.88		1.391		0.632
NP_001155343.1	rab GDP dissociation inhibitor alpha [Ovis aries]	---	50.565	121.79	46.3	18	38	11	1.03	1.034	1.007	1.027	0.085044	1.023	0.56482	1.004	0.22602
NP_001155346.1	ras-related protein Rab-21 [Ovis aries]	---	24.19	7.2344	16.7	4	5	4	0.882	1.263	0.898	1.406	0.02794	0.982	0.79504	1.432	0.005455
NP_001155354.1	adenylate kinase isoenzyme 1 [Ovis aries]	---	21.65	142.8	64.4	13	55	13	0.692	0.979	0.54	1.813	1.70175e-12	1.281	3.7452e-05	1.415	5.55578e-12
NP_001155355.1	protein farnesyltransferase/geranylgeranyltransferase type-1 subunit alpha [Ovis aries]	---	39.405	27.578	23.4	8	9	8	1.037	0.968	1.065	0.909	0.107383	0.974	0.75754	0.933	0.21614
NP_001155359.1	aspartate--tRNA ligase, cytoplasmic [Ovis aries]	---	57.071	98.912	44.1	21	34	21	0.984	1.077	1.003	1.074	0.046717	0.981	0.76038	1.095	0.024675
NP_001155360.1	complement component C1q receptor precursor [Ovis aries]	---	69.412	55.214	7.1	3	3	3	1.279	1.203	0.827	1.455	0.0059018	1.547	0.002257	0.941	0.3096
NP_001155361.1	replication protein A 70 kDa DNA-binding subunit [Ovis aries]	---	68.115	106.26	23.4	14	23	14	1.132	0.876	1.208	0.725	8.5008e-09	0.937	0.20294	0.774	5.0633e-07
NP_001155362.1	copine-1 [Ovis aries]	---	58.897	60.087	18.1	9	14	8	0.873	1.097	1.041	1.054	0.8721	0.839	0.07034	1.257	0.119118
NP_001155363.1	fumarate hydratase, mitochondrial [Ovis aries]	---	54.621	206.28	40	19	46	19	0.707	1.134	0.647	1.753	1.62448e-12	1.093	0.027181	1.604	1.16573e-14
NP_001156018.1	ADP-ribosylation factor 4 [Ovis aries]	---	20.527	48.876	44.4	6	16	3	1.258	0.725	1.256	0.577	2.2502e-05	1.002	0.70064	0.576	5.3019e-07
NP_001156019.1	ADP-ribosylation factor 5 [Ovis aries]	---	20.529	-2	38.9	5	16	1
NP_001156025.1	ADP-ribosylation factor-like protein 3 [Ovis aries]	---	20.504	60.306	47.8	6	8	6	1.238	0.929	1.209	0.768	0.04098	1.024	0.3246	0.75	0.00023553
NP_001156029.1	ADP-ribosylation factor-like protein 6-interacting protein 1 [Ovis aries]	---	23.413	3.7082	4.9	1	2	1	1.326	0.875	1.159	0.755	0.120799	1.144	0.176843	0.66	0.056521
NP_001156030.1	ADP-ribosylation factor-like protein 8A [Ovis aries]	---	21.389	12.369	26.3	5	7	4
NP_001156031.1	ADP-ribosylation factor-like protein 8B [Ovis aries]	---	21.539	25.857	23.7	5	8	4	1.094	1.17	0.957	1.223	0.0061797	1.143	0.4241	1.069	0.128262
NP_001156032.1	ES1 protein homolog, mitochondrial [Ovis aries]	---	28.574	159.22	46.4	11	19	11	0.758	1.159	0.751	1.543	1.61e-06	1.009	0.68536	1.529	4.6832e-06
NP_001156039.1	aminoacyl tRNA synthase complex-interacting multifunctional protein 2 [Ovis aries]	---	35.15	28.789	18.1	5	8	5	1.028	1.074	1.072	1.002	0.66256	0.959	0.7038	1.045	0.36266
NP_001156515.1	sequestosome-1 [Ovis aries]	---	47.842	16.399	5.9	2	3	2	1.106	0.964	0.965	0.999	0.96744	1.146	0.36646	0.872	0.3894
NP_001156517.1	protein disulfide-isomerase A3 precursor [Ovis aries]	---	57.015	320.49	60.6	30	78	30	1.193	0.853	1.242	0.687	1e-32	0.961	0.95508	0.715	2.73115e-14
NP_001156518.1	protein disulfide-isomerase A5 precursor [Ovis aries]	---	59.611	61.448	22.8	12	15	12	1.183	0.934	1.261	0.741	0.0026193	0.938	0.71364	0.79	0.0023033
NP_001156521.1	peptidyl-prolyl cis-trans isomerase-like 3 [Ovis aries]	---	18.127	12.338	18.6	2	2	2
NP_001156527.1	tubulin alpha-4A chain [Ovis aries]	---	49.924	306.68	50.9	23	104	4	1.017	1.383	0.801	1.727	6.4202e-09	1.27	0.00076221	1.36	4.9523e-07
NP_001156529.1	thioredoxin domain-containing protein 17 [Ovis aries]	---	13.883	12.892	11.4	1	2	1	0.944	1.092	1.096	0.996		0.861		1.157
NP_001157066.1	centrin-2 [Ovis aries]	---	19.809	13.812	33.7	6	7	6	1.072	0.933	1.069	0.873	0.038077	1.003	0.99008	0.87	0.051864
NP_001159361.1	ATP synthase subunit O, mitochondrial [Ovis aries]	---	23.419	4.7796	53.5	9	30	1
NP_001159362.1	serine/threonine-protein kinase A-Raf [Ovis aries]	---	67.69	12.202	5.9	3	4	3	1.216	0.854	1.275	0.67	0.0060785	0.954	0.4291	0.702	0.025377
NP_001159652.1	72 kDa type IV collagenase precursor [Ovis aries]	---	73.85	8.5818	6.5	3	3	3	1.241	0.668	1.403	0.476	0.057399	0.885	0.49126	0.538	0.110037
NP_001159653.1	matrix metalloproteinase-14 precursor [Ovis aries]	---	65.918	3.2961	2.9	2	2	2
NP_001159660.1	histone chaperone ASF1A [Ovis aries]	---	22.968	2.2069	5.4	1	2	1	1.114	0.855	1.283	0.666		0.868		0.768
NP_001159663.1	cytochrome b5 [Ovis aries]	---	15.338	18.151	25.4	3	8	3	1.081	1.04	0.93	1.118	0.070895	1.162	0.0152564	0.962	0.2166
NP_001159664.1	cytoglobin [Ovis aries]	---	21.416	15.806	21.1	2	3	2	1.004	1.106	0.993	1.114	0.6411	1.011	0.93876	1.102	0.58178
NP_001159670.1	four and a half LIM domains protein 1 [Ovis aries]	---	33.609	323.31	84.1	27	79	27	0.731	1.504	0.66	2.279	1.11022e-16	1.108	0.004641	2.057	2.454e-11
NP_001167584.1	homeobox protein SIX1 [Ovis aries]	---	32.157	7.1608	9.2	2	2	2
NP_001171148.1	60S ribosomal protein L23a [Ovis aries]	---	17.695	21.063	39.1	9	19	9	1.072	0.979	1.135	0.863	0.0026774	0.944	0.131636	0.913	0.11914
NP_001171150.1	NADH dehydrogenase [ubiquinone] 1 beta subcomplex subunit 8, mitochondrial [Ovis aries]	---	21.712	36.835	39.8	6	13	6	0.825	1.107	0.657	1.685	0.0119199	1.256	0.105842	1.342	0.0065413
NP_001177319.1	glyceraldehyde-3-phosphate dehydrogenase [Ovis aries]	---	35.905	323.31	67.9	22	175	20	0.577	0.914	0.546	1.674	1.62448e-12	1.057	0.099805	1.584	1e-32
NP_001182247.1	testin [Ovis aries]	---	47.992	56.032	32.5	14	19	14	1.358	0.751	1.225	0.613	3.9982e-05	1.109	0.82204	0.553	0.00107616
NP_001184109.1	macrophage mannose receptor 1 precursor [Ovis aries]	---	165.78	71.956	10.1	12	16	12	1.144	1.045	1.133	0.922	0.85422	1.01	0.88786	0.913	0.9568
NP_001186151.1	myozenin-2 [Ovis aries]	---	30.21	10.152	13.6	3	3	3	0.949	1.248	0.978	1.276		0.97		1.315
NP_001189350.1	ADP-ribose pyrophosphatase, mitochondrial precursor [Ovis aries]	---	38.499	5.154	7.4	3	4	3	1.085	0.947	1.012	0.936	0.72392	1.072	0.64464	0.873	0.25678
NP_001254804.1	rho GTPase-activating protein 36 precursor [Ovis aries]	---	59.82	4.3062	6.2	2	2	2	0.871	1.166	0.763	1.528		1.142		1.339
NP_001254808.1	nuclear factor 1 B-type [Ovis aries]	---	38.839	57.729	27.2	7	13	7	1.149	0.911	1.252	0.728	1.7751e-06	0.918	0.22696	0.793	0.044825
NP_001254815.1	mothers against decapentaplegic homolog 4 [Ovis aries]	---	60.572	19.376	9.2	4	6	4	1.106	0.828	1.233	0.672	0.046923	0.897	0.5601	0.749	0.191696
NP_001254818.1	forkhead box protein O3 [Ovis aries]	---	70.948	5.0694	4.5	3	3	3	1.154	0.845	1.103	0.766	0.022038	1.046	0.0661	0.732	0.077978
NP_001263383.1	nucleolar RNA helicase 2 [Ovis aries]	---	87.173	18.906	10.2	6	8	6	0.962	0.965	1.141	0.846	0.037242	0.843	0.060318	1.003	0.80522
NP_001265496.1	glutamate dehydrogenase 1, mitochondrial [Ovis aries]	---	61.586	110.07	29.9	16	26	16	0.947	1.111	0.967	1.149	7.7305e-05	0.979	0.3244	1.173	0.00050338
NP_001267617.1	40S ribosomal protein S17 [Ovis aries]	---	15.524	78.11	56.3	6	8	6	1.158	0.99	1.099	0.901	0.00114092	1.054	0.79076	0.855	0.021039
NP_001267626.1	40S ribosomal protein S8 [Ovis aries]	---	24.205	105.5	42.8	8	16	8	1.065	1.013	1.095	0.925	0.11042	0.973	0.84262	0.951	0.084042
NP_001267632.1	superoxide dismutase [Mn], mitochondrial [Ovis aries]	---	24.58	45.474	30.2	8	14	8	0.844	1.256	0.689	1.823	2.2117e-05	1.225	0.083044	1.488	3.76e-05
NP_001267633.1	peroxiredoxin-6 [Ovis aries]	---	25.067	59.755	49.1	11	17	11	0.767	1.111	0.755	1.472	1.8807e-07	1.016	0.94174	1.449	5.3862e-07
NP_001267642.1	cystatin C precursor [Ovis aries]	---	16.157	17.344	26.7	3	4	3	1.392	0.921	1.121	0.822	0.26786	1.242	0.30376	0.662	0.084937
NP_001268408.1	receptor of activated protein C kinase 1 [Ovis aries]	---	35.076	132.71	43.2	14	30	14	1.109	1.025	1.14	0.899	0.25368	0.973	0.98056	0.924	0.24362
NP_001272891.1	ribonuclease H1 [Ovis aries]	---	31.64	3.1291	5.6	1	1	1	1.013	1.002	1.019	0.983		0.994		0.989
NP_001274394.1	aryl hydrocarbon receptor nuclear translocator [Ovis aries]	---	86.668	6.773	2.3	1	1	1
NP_001277722.1	retrotransposon-derived protein PEG10 [Ovis aries]	---	45.395	24.388	12.6	6	10	6	0.996	0.604	1.437	0.42	1.7146e-06	0.693	0.0042373	0.606	0.007385
NP_001293039.1	adiponectin receptor protein 1 [Ovis aries]	---	42.446	3.6183	4.5	1	1	1
NP_001295507.1	peptidylprolyl isomerase A (cyclophilin A) [Ovis aries]	---	17.869	95.077	59.8	10	42	9	1.183	0.864	1.178	0.733	1.3842e-07	1.004	0.79822	0.73	2.1307e-05
NP_001295509.1	membrane-associated progesterone receptor component 1 [Ovis aries]	---	21.632	25.358	21.1	6	8	5	1.179	0.96	1.094	0.878		1.078		0.814
NP_001295522.1	serpin H1 precursor [Ovis aries]	---	46.506	210.86	48.8	20	63	20	1.226	0.667	1.25	0.534	1.62448e-12	0.981	0.86954	0.544	1e-32
NP_008407.1	NADH dehydrogenase subunit 2 (mitochondrion) [Ovis aries]	---	39.128	1.8594	2	1	3	1	0.789	1.178	0.672	1.753	0.00064	1.174	0.087297	1.493	0.0127832
NP_008409.1	cytochrome c oxidase subunit II (mitochondrion) [Ovis aries]	---	25.997	28.91	22	5	14	5	0.692	1.055	0.582	1.813	4.4322e-05	1.189	0.135264	1.525	0.00103943
NP_008410.1	ATP synthase F0 subunit 8 (mitochondrion) [Ovis aries]	---	7.9104	8.8991	45.5	3	5	3	0.718	1.028	0.689	1.492	0.019584	1.042	0.4025	1.432	0.023982
NP_008412.1	cytochrome c oxidase subunit III (mitochondrion) [Ovis aries]	---	29.863	6.8236	5.4	1	1	1	1.055	0.491	0.359	1.368		2.939		0.465
NP_008413.1	NADH dehydrogenase subunit 3 (mitochondrion) [Ovis aries]	---	13.102	13.368	13	1	2	1	0.731	1.377	0.504	2.732		1.45		1.884
NP_008416.1	NADH dehydrogenase subunit 5 (mitochondrion) [Ovis aries]	---	68.367	27.361	7.8	5	7	5	0.754	1.103	0.637	1.732	0.0014614	1.184	0.194722	1.463	0.00021882
NP_008418.1	cytochrome b (mitochondrion) [Ovis aries]	---	42.863	-2	1.8	1	4	1	0.641	1.118	0.711	1.572		0.902		1.744
XP_004001808.1	PREDICTED: NADH dehydrogenase [ubiquinone] 1 alpha subcomplex subunit 10, mitochondrial isoform X1 [Ovis aries]	---	40.422	59.913	38.6	16	27	16	0.79	1.282	0.6	2.137	6.2466e-09	1.317	0.0104619	1.623	1.1459e-09
XP_004001828.1	PREDICTED: PERQ amino acid-rich with GYF domain-containing protein 2 isoform X2 [Ovis aries]	---	147.89	24.199	4.8	6	6	6	1.032	0.93	1.015	0.916	0.5529	1.017	0.52396	0.901	0.9254
XP_004001839.1	PREDICTED: proteasome subunit beta type-2 isoform X1 [Ovis aries]	---	22.896	11.283	23.4	6	8	6	0.992	1.023	0.909	1.125	0.020522	1.091	0.21642	1.031	0.6151
XP_004001843.1	PREDICTED: protein argonaute-1 isoform X2 [Ovis aries]	---	97.187	7.9182	9.8	7	8	1
XP_004001855.1	PREDICTED: 28S ribosomal protein S15, mitochondrial [Ovis aries]	---	29.523	5.2653	13.5	4	4	4	1.009	1.036	1.164	0.89		0.867		1.027
XP_004001857.1	PREDICTED: LOW QUALITY PROTEIN: smad nuclear-interacting protein 1 [Ovis aries]	---	44.889	16.272	4.6	1	1	1
XP_004001859.1	PREDICTED: nucleolar GTP-binding protein 2 [Ovis aries]	---	83.551	2.432	3.1	2	2	2
XP_004001867.1	PREDICTED: splicing factor 3A subunit 3 [Ovis aries]	---	58.905	77.868	20	10	16	10	1.18	0.805	1.143	0.704	0.00029582	1.032	0.74704	0.682	0.0006001
XP_004001873.1	PREDICTED: NADH dehydrogenase [ubiquinone] iron-sulfur protein 5 [Ovis aries]	---	12.579	14.376	30.2	4	5	4
XP_004001876.1	PREDICTED: polyadenylate-binding protein 4 isoform X3 [Ovis aries]	---	70.734	-2	28.4	19	28	1	0.858	1.167	0.795	1.468		1.079		1.36
XP_004001877.1	PREDICTED: polyadenylate-binding protein 4 isoform X4 [Ovis aries]	---	69.5	103.25	28.4	19	28	1
XP_004001879.1	PREDICTED: cytosolic 5'-nucleotidase 1A [Ovis aries]	---	40.723	8.7066	7.1	2	2	2	0.521	1.593	0.499	3.192	0.00087907	1.044	0.88018	3.058	0.021004
XP_004001885.1	PREDICTED: palmitoyl-protein thioesterase 1 [Ovis aries]	---	34.025	38.542	19.6	4	5	4	1.261	0.866	1.183	0.732	0.0151789	1.066	0.27912	0.687	0.007281
XP_004001950.1	PREDICTED: ERI1 exoribonuclease 3 isoform X4 [Ovis aries]	---	29.214	21.67	21.6	5	6	5	0.992	1.024	1.083	0.946	0.6947	0.916	0.56794	1.032	0.8045
XP_004001967.1	PREDICTED: peroxiredoxin-1 isoform X2 [Ovis aries]	---	22.209	73.134	50.3	14	34	12	0.906	1.198	0.862	1.39	2.1339e-11	1.051	0.85312	1.322	7.8348e-05
XP_004002006.1	PREDICTED: FAS-associated factor 1 [Ovis aries]	---	73.852	7.9342	5.5	3	4	3	0.963	0.971	1.158	0.839		0.832		1.008
XP_004002018.1	PREDICTED: nardilysin isoform X2 [Ovis aries]	---	133.09	22.675	8.2	8	8	8	0.943	1.016	1.116	0.91	0.31986	0.845	0.103859	1.077	0.5136
XP_004002024.1	PREDICTED: thioredoxin domain-containing protein 12 [Ovis aries]	---	19.244	18.065	36	6	8	6	1.122	0.861	1.145	0.752	0.0005996	0.98	0.160178	0.767	0.00604
XP_004002032.1	PREDICTED: cytochrome c oxidase assembly factor 7 [Ovis aries]	---	25.865	3.4967	4.3	1	2	1	0.802	1.056	0.853	1.238	0.041481	0.94	0.0106214	1.317	0.025562
XP_004002037.3	PREDICTED: non-specific lipid-transfer protein [Ovis aries]	---	58.555	63.365	25.2	12	19	12	0.954	1.017	1.05	0.969	0.3308	0.909	0.6552	1.066	0.122357
XP_004002040.1	PREDICTED: carnitine O-palmitoyltransferase 2, mitochondrial [Ovis aries]	---	74.444	168.8	33.7	20	26	20	0.782	1.21	0.618	1.958	0.0032828	1.265	0.065903	1.547	1.84289e-05
XP_004002041.1	PREDICTED: UPF0587 protein C1orf123 homolog isoform X1 [Ovis aries]	---	18.066	35.52	39.4	6	9	6	1.066	1.144	0.896	1.277	0.161219	1.19	0.56638	1.073	0.73918
XP_004002042.1	PREDICTED: protein mago nashi homolog [Ovis aries]	---	17.163	4.8525	15.8	3	6	3	1.21	0.861	1.222	0.705	0.00068014	0.99	0.548	0.712	0.0158023
XP_004002064.1	PREDICTED: complement component C8 alpha chain [Ovis aries]	---	66.417	15.223	3.4	1	1	1	1.099	1.177	1.175	1.002		0.935		1.071
XP_004002065.1	PREDICTED: complement component C8 beta chain [Ovis aries]	---	66.485	7.5606	3.4	1	1	1
XP_004002090.1	PREDICTED: phosphoglucomutase-1 isoform X2 [Ovis aries]	---	61.589	286.11	50.9	27	75	27	0.588	0.797	0.479	1.664	6.17573e-12	1.228	0.000181704	1.355	9.086e-09
XP_004002092.1	PREDICTED: inactive tyrosine-protein kinase transmembrane receptor ROR1 isoform X2 [Ovis aries]	---	104.44	1.9531	1.1	1	1	1	1.075	0.871	1.181	0.738		0.91		0.81
XP_004002110.1	PREDICTED: plasminogen activator inhibitor 1 RNA-binding protein isoform X4 [Ovis aries]	---	42.329	119.91	32.6	12	23	12	1.021	1.058	1.088	0.972	0.98782	0.938	0.91628	1.036	0.90418
XP_004002136.1	PREDICTED: quinone oxidoreductase [Ovis aries]	---	35.293	68.89	26.4	9	18	9	0.948	1.073	0.947	1.133	0.0043017	1.001	0.5242	1.132	0.0132393
XP_004002140.1	PREDICTED: GPI-anchor transamidase [Ovis aries]	---	45.13	8.6896	9.1	3	4	3	0.898	0.912	1.225	0.744	0.150382	0.733	0.117341	1.016	0.89208
XP_004002199.2	PREDICTED: N(G),N(G)-dimethylarginine dimethylaminohydrolase 1 isoform X1 [Ovis aries]	---	36.711	121.1	39.8	11	22	10	1.11	1.148	0.85	1.351	2.9255e-08	1.306	0.00193946	1.034	0.26146
XP_004002209.1	PREDICTED: endophilin-B1 isoform X3 [Ovis aries]	---	40.766	43.783	28.8	11	17	10	0.961	0.904	1.095	0.826	0.00066184	0.878	0.06114	0.941	0.13246
XP_004002213.2	PREDICTED: 15 kDa selenoprotein isoform X1 [Ovis aries]	---	17.901	16.442	25.3	3	4	3	1.043	0.828	1.084	0.764	0.048359	0.962	0.60296	0.794	0.00136066
XP_004002226.1	PREDICTED: guanylate-binding protein 6-like isoform X1 [Ovis aries]	---	71.008	2.8308	1.6	1	1	1	0.846	1.605	0.66	2.432		1.282		1.897
XP_004002252.1	PREDICTED: transmembrane emp24 domain-containing protein 5 [Ovis aries]	---	25.847	2.433	7.5	2	2	2
XP_004002253.1	PREDICTED: protein Dr1 [Ovis aries]	---	19.443	9.3895	11.4	2	2	2	1.189	0.785	1.299	0.604		0.915		0.66
XP_004002255.1	PREDICTED: formin-binding protein 1-like isoform X2 [Ovis aries]	---	63.51	6.2283	5.1	3	3	3	1.201	0.857	1.11	0.772		1.082		0.714
XP_004002261.1	PREDICTED: calponin-3 [Ovis aries]	---	36.317	78.008	40.1	11	25	9	1.026	0.765	1.324	0.578	1.4961e-06	0.775	0.000141372	0.746	0.0046993
XP_004002272.1	PREDICTED: palmdelphin [Ovis aries]	---	62.518	50.816	18.7	9	10	9	0.9	1.306	0.991	1.318	6.1028e-05	0.908	0.0079427	1.451	8.0628e-07
XP_004002293.1	PREDICTED: collagen alpha-1(XI) chain isoform X1 [Ovis aries]	---	181.07	2.9467	1.4	2	2	1	1.256	0.789	1.214	0.65		1.035		0.628
XP_004002309.3	PREDICTED: LOW QUALITY PROTEIN: pre-mRNA-splicing factor 38B isoform X1 [Ovis aries]	---	63.32	4.2743	5.2	3	3	3	1.098	0.869	1.124	0.773	0.000318	0.977	0.58242	0.791	0.102316
XP_004002311.1	PREDICTED: syntaxin-binding protein 3 isoform X1 [Ovis aries]	---	67.665	45.512	21.3	13	16	13	0.982	0.947	0.982	0.964	0.89444	1	0.86744	0.964	0.94902
XP_004002322.1	PREDICTED: serine--tRNA ligase, cytoplasmic [Ovis aries]	---	58.871	82.593	33.9	16	28	16	1.045	1.109	0.955	1.161	6.6243e-07	1.094	0.0132583	1.061	0.0135604
XP_004002327.1	PREDICTED: sortilin isoform X3 [Ovis aries]	---	91.82	39.333	7.9	5	7	5	1.13	0.918	1.114	0.824	0.091058	1.014	0.61578	0.812	0.066561
XP_004002329.1	PREDICTED: proteasome subunit alpha type-5 [Ovis aries]	---	26.411	87.79	34.4	6	17	6	1.078	0.895	0.951	0.941	0.70104	1.134	0.025579	0.83	0.0184
XP_004002338.1	PREDICTED: glutathione S-transferase Mu 1 isoform X1 [Ovis aries]	---	25.714	-2	46.8	12	24	1
XP_004002341.1	PREDICTED: glutathione S-transferase Mu 1 isoform X2 [Ovis aries]	---	25.707	131.52	72.9	17	78	5	0.933	1.064	0.866	1.229	0.00027805	1.077	0.30356	1.14	0.00037912
XP_004002344.1	PREDICTED: glutathione S-transferase Mu 1-like isoform X1 [Ovis aries]	---	25.892	57.55	66.5	16	35	4	0.539	0.655	0.245	2.673	0.0047212	2.2	0.0152366	1.215	0.113996
XP_004002351.1	PREDICTED: adenosylhomocysteinase 2 isoform X4 [Ovis aries]	---	58.155	47.057	18.9	10	12	4	0.991	0.987	0.978	1.009	0.63584	1.013	0.68228	0.996	0.74856
XP_004002355.1	PREDICTED: ragulator complex protein LAMTOR5 [Ovis aries]	---	9.6138	42.202	33	2	3	2	1.04	1.034	0.989	1.046	0.72488	1.052	0.78194	0.994	0.99174
XP_004002367.1	PREDICTED: ATP synthase F(0) complex subunit B1, mitochondrial isoform X1 [Ovis aries]	---	28.73	60.693	32.8	12	32	12	0.797	1.174	0.721	1.628	6.4522e-09	1.105	0.0060427	1.473	4.2063e-08
XP_004002380.1	PREDICTED: F-actin-capping protein subunit alpha-1 [Ovis aries]	---	32.959	119.59	37.1	7	9	6	1.166	0.932	1.024	0.91	0.11062	1.139	0.048959	0.799	0.0052046
XP_004002400.1	PREDICTED: olfactomedin-like protein 3 [Ovis aries]	---	45.896	101.97	29.1	8	11	8	1.045	0.889	1.106	0.804	0.0027405	0.945	0.48582	0.851	0.0160036
XP_004002406.1	PREDICTED: AMP deaminase 1 isoform X1 [Ovis aries]	---	90.23	272.68	42.3	34	69	32	0.815	1.206	0.6	2.01	1.62459e-12	1.358	3.6885e-07	1.48	2.59237e-13
XP_004002408.1	PREDICTED: GTPase NRas [Ovis aries]	---	21.229	7.3366	34.9	6	8	3	1.062	0.938	1.193	0.786		0.89		0.883
XP_004002412.1	PREDICTED: cold shock domain-containing protein E1 isoform X1 [Ovis aries]	---	93.792	54.507	23.9	18	23	18	0.976	0.976	1.161	0.841	0.0030155	0.841	0.0059985	1	0.23472
XP_004002420.1	PREDICTED: calsequestrin-2 [Ovis aries]	---	49.919	43.529	20.6	10	28	10	0.961	1.609	0.716	2.247	1.11022e-16	1.342	0.0112843	1.674	3.4944e-06
XP_004002434.2	PREDICTED: T-box transcription factor TBX15 isoform X1 [Ovis aries]	---	65.721	1.9945	2.5	2	2	2	0.944	0.939	1.101	0.853		0.857		0.995
XP_004002438.1	PREDICTED: D-3-phosphoglycerate dehydrogenase isoform X1 [Ovis aries]	---	56.501	15.7	15.2	6	8	6	1.176	0.961	1.161	0.828	0.157025	1.013	0.61708	0.817	0.126477
XP_004002442.1	PREDICTED: vesicle-trafficking protein SEC22b [Ovis aries]	---	24.756	103.7	46.5	11	21	11	1.093	0.915	1.135	0.806	0.002182	0.963	0.223	0.837	0.143324
XP_004002445.1	PREDICTED: 5'-AMP-activated protein kinase subunit beta-2 isoform X1 [Ovis aries]	---	30.197	55.092	30.6	6	8	6	0.991	1.186	0.806	1.471	0.0008849	1.23	0.071383	1.197	0.21774
XP_004002452.1	PREDICTED: LOW QUALITY PROTEIN: lysophosphatidic acid phosphatase type 6 isoform X1 [Ovis aries]	---	47.774	2.287	2.4	1	1	1
XP_004002485.1	PREDICTED: splicing factor 3B subunit 4 [Ovis aries]	---	44.371	21.072	3.3	1	1	1	1.113	0.857	1.278	0.671		0.871		0.77
XP_004002487.1	PREDICTED: vacuolar protein sorting-associated protein 45 isoform X1 [Ovis aries]	---	65.118	18.101	10.7	7	7	7	1.079	0.875	1.156	0.757	0.43724	0.933	0.97166	0.811	0.295
XP_004002502.1	PREDICTED: extracellular matrix protein 1 isoform X4 [Ovis aries]	---	59.953	15.766	8.9	5	5	5	1.111	1.066	0.89	1.198	0.022678	1.248	0.0111562	0.959	0.32266
XP_004002508.1	PREDICTED: alpha-endosulfine [Ovis aries]	---	13.377	27.145	60.3	7	11	6	1.019	0.977	1.008	0.969	0.2908	1.011	0.96488	0.959	0.22842
XP_004002514.1	PREDICTED: cathepsin K [Ovis aries]	---	37.146	5.4387	9.1	2	2	2	0.994	1.011	1.096	0.922		0.907		1.017
XP_004002516.1	PREDICTED: ceramide synthase 2 [Ovis aries]	---	44.917	4.0066	4.2	1	1	1
XP_004002540.1	PREDICTED: proteasome subunit beta type-4 [Ovis aries]	---	28.973	74.26	27.3	5	9	5	0.923	1.033	0.896	1.153	0.032376	1.03	0.9243	1.119	0.22918
XP_004002557.1	PREDICTED: protein S100-A11 [Ovis aries]	---	11.352	10.046	29.1	4	7	4	1.19	0.799	1.326	0.603	2.233e-06	0.897	0.021963	0.671	0.00158092
XP_004002575.1	PREDICTED: protein S100-A4 [Ovis aries]	---	11.776	5.884	16.8	3	4	3	0.833	1.552	0.524	2.962		1.59		1.863
XP_004002577.1	PREDICTED: protein S100-A2 isoform X1 [Ovis aries]	---	10.893	16.334	27.8	4	6	4	0.665	1.145	0.701	1.633	0.00044391	0.949	0.83668	1.722	6.001e-05
XP_004002582.1	PREDICTED: interleukin enhancer-binding factor 2 [Ovis aries]	---	43.062	83.894	16.7	6	9	6	1.095	0.869	1.262	0.689	3.9542e-05	0.868	0.089162	0.794	0.27616
XP_004002583.1	PREDICTED: integrator complex subunit 3 [Ovis aries]	---	117.9	18.071	6.9	5	5	5	1.196	0.89	1.264	0.704		0.946		0.744
XP_004002587.1	PREDICTED: ras-related protein Rab-13 isoform X1 [Ovis aries]	---	22.942	3.1074	13.8	3	6	1	1.155	0.944	1.048	0.901		1.102		0.817
XP_004002590.1	PREDICTED: tropomyosin alpha-3 chain isoform X6 [Ovis aries]	---	33.091	94.103	67.6	26	41	0
XP_004002591.1	PREDICTED: tropomyosin alpha-3 chain isoform X3 [Ovis aries]	---	32.929	2.4148	65.1	25	41	0
XP_004002607.3	PREDICTED: ubiquitin-conjugating enzyme E2 Q1 isoform X1 [Ovis aries]	---	53.328	6.0108	3.1	1	2	1
XP_004002626.1	PREDICTED: thrombospondin-3 isoform X1 [Ovis aries]	---	103.75	12.899	4.4	4	4	4	1.038	0.923	0.951	0.971	0.9838	1.091	0.6989	0.889	0.25482
XP_004002629.1	PREDICTED: glucosylceramidase [Ovis aries]	---	59.943	27.755	18.3	9	11	9	0.981	1.055	0.883	1.195	0.0037368	1.111	0.9542	1.075	0.0108817
XP_004002634.1	PREDICTED: secretory carrier-associated membrane protein 3 [Ovis aries]	---	38.651	44.76	20.2	6	7	6	1.01	1.025	1.132	0.905	0.041784	0.892	0.20646	1.015	0.98294
XP_004002642.1	PREDICTED: protein misato homolog 1 [Ovis aries]	---	62.312	7.6979	5.2	3	3	3
XP_004002651.1	PREDICTED: ragulator complex protein LAMTOR2 [Ovis aries]	---	13.507	3.826	15.2	2	4	2	0.951	1.017	1.012	1.005	0.87084	0.94	0.55412	1.069	0.3783
XP_004002663.1	PREDICTED: T-complex protein 1 subunit gamma [Ovis aries]	---	60.585	202.9	63.1	32	69	32	1.085	0.961	1.136	0.846	1.0639e-06	0.955	0.38388	0.886	0.000103767
XP_004002692.1	PREDICTED: spectrin alpha chain, erythrocytic 1 [Ovis aries]	---	280.53	32.201	5.9	12	15	12	0.871	1.039	0.601	1.729	0.00097785	1.449	0.125735	1.193	0.084042
XP_004002707.1	PREDICTED: transgelin-2 [Ovis aries]	---	22.426	86.976	64.3	12	40	11	1.15	1.016	1.086	0.936	0.0056433	1.059	0.28666	0.883	0.00162487
XP_004002710.1	PREDICTED: sodium/potassium-transporting ATPase subunit alpha-2 [Ovis aries]	---	112.09	209.22	38.6	35	51	21	0.733	1.383	0.598	2.313	2.0977e-10	1.226	0.024195	1.887	5.4845e-14
XP_004002712.1	PREDICTED: calsequestrin-1 [Ovis aries]	---	45.139	151.57	21.7	11	33	11	0.687	1.45	0.44	3.295	8.97282e-13	1.561	3.6051e-05	2.111	5.4417e-10
XP_004002713.1	PREDICTED: astrocytic phosphoprotein PEA-15 [Ovis aries]	---	15.04	30.208	32.3	3	5	3	1.346	0.793	1.307	0.607		1.03		0.589
XP_004002718.1	PREDICTED: coatomer subunit alpha isoform X2 [Ovis aries]	---	138.34	146.43	29.8	32	43	32	1.207	0.893	1.232	0.725	4.1061e-09	0.98	0.58596	0.74	3.5373e-07
XP_004002726.1	PREDICTED: junctional adhesion molecule A isoform X1 [Ovis aries]	---	32.426	11.584	17.1	6	6	6	1.076	1.312	0.791	1.659	0.00087656	1.36	0.0049811	1.219	0.0057592
XP_004002727.1	PREDICTED: thiosulfate sulfurtransferase/rhodanese-like domain-containing protein 1 isoform X1 [Ovis aries]	---	14.896	10.295	33.8	5	9	5	0.887	1.25	0.687	1.82	0.00125613	1.291	0.0180578	1.409	0.00131891
XP_004002731.1	PREDICTED: prefoldin subunit 2 [Ovis aries]	---	16.648	28.357	36.4	5	8	5	1.026	1.115	0.936	1.191	0.098999	1.096	0.379	1.087	0.54038
XP_004002740.2	PREDICTED: LOW QUALITY PROTEIN: NADH dehydrogenase [ubiquinone] iron-sulfur protein 2, mitochondrial [Ovis aries]	---	52.428	121.01	43.2	17	27	17	0.789	1.197	0.725	1.651	8.7776e-10	1.088	0.033425	1.517	6.10623e-15
XP_004002741.2	PREDICTED: high affinity immunoglobulin epsilon receptor subunit gamma [Ovis aries]	---	15.795	4.2937	13.9	2	2	2	1.136	1.006	1.033	0.974	0.68594	1.1	0.053004	0.886	0.195217
XP_004002745.1	PREDICTED: Purkinje cell protein 4-like protein 1 [Ovis aries]	---	7.5613	3.1295	20.3	1	1	1
XP_004002746.1	PREDICTED: succinate dehydrogenase cytochrome b560 subunit, mitochondrial [Ovis aries]	---	18.42	2.7458	4.7	1	3	1	0.836	1.177	0.867	1.358	0.37506	0.964	0.96914	1.408	0.21866
XP_004002763.1	PREDICTED: 3-keto-steroid reductase isoform X2 [Ovis aries]	---	37.601	2.0581	2.7	1	1	1	1.232	0.8	1.151	0.695		1.07		0.649
XP_004002772.1	PREDICTED: transmembrane and coiled-coil domain-containing protein 1 [Ovis aries]	---	21.175	2.562	4.8	1	1	1	1.002	1.031	1.005	1.026		0.997		1.029
XP_004002781.1	PREDICTED: protein CREG1 [Ovis aries]	---	23.818	5.3546	9.5	1	1	1	0.949	0.928	0.803	1.156		1.182		0.978
XP_004002782.3	PREDICTED: LOW QUALITY PROTEIN: capZ-interacting protein isoform X1 [Ovis aries]	---	37.155	31.367	16.9	6	8	6	1.074	1.371	0.824	1.664	0.00137586	1.303	0.044643	1.277	0.105676
XP_004002783.1	PREDICTED: myelin protein zero-like protein 1 isoform X2 [Ovis aries]	---	29.23	5.4401	7.1	2	3	2	1.294	0.874	1.23	0.711		1.052		0.675
XP_004002784.1	PREDICTED: mitochondrial pyruvate carrier 2 [Ovis aries]	---	14.282	3.2007	10.2	1	1	1
XP_004002786.1	PREDICTED: DDB1- and CUL4-associated factor 6 isoform X9 [Ovis aries]	---	95.831	37.946	9.7	7	8	7	0.661	1.165	0.664	1.755	0.00075943	0.995	0.61428	1.762	0.00064125
XP_004002836.1	PREDICTED: T-complex protein 1 subunit theta isoform X2 [Ovis aries]	---	59.609	-2	55.5	31	68	1
XP_004002841.2	PREDICTED: E3 ubiquitin-protein ligase listerin [Ovis aries]	---	199.85	2.5495	1.5	2	2	2
XP_004002842.3	PREDICTED: hemK methyltransferase family member 2 isoform X1 [Ovis aries]	---	22.898	3.5031	5.6	1	2	1	0.999	0.943	0.957	0.985		1.044		0.944
XP_004002855.1	PREDICTED: amyloid beta A4 protein isoform X6 [Ovis aries]	---	76.707	7.8255	4.9	3	3	3	1.066	1.105	0.963	1.147		1.107		1.037
XP_004002861.1	PREDICTED: 39S ribosomal protein L39, mitochondrial isoform X1 [Ovis aries]	---	38.314	8.8703	12.5	4	4	4	0.896	1.15	0.965	1.192	0.032155	0.928	0.38368	1.283	0.0166578
XP_004002865.1	PREDICTED: chondrolectin [Ovis aries]	---	30.466	46.085	9.9	2	2	2	1.366	0.696	1.315	0.529	0.044038	1.039	0.82416	0.51	0.04998
XP_004002884.1	PREDICTED: 1,4-alpha-glucan-branching enzyme [Ovis aries]	---	80.957	30.204	9.1	5	6	5	1.006	1.201	0.899	1.336	0.021377	1.119	0.2604	1.194	0.037464
XP_004002888.2	PREDICTED: charged multivesicular body protein 2b [Ovis aries]	---	33.718	7.7389	9.6	3	6	3	0.639	1.123	0.712	1.577		0.897		1.757
XP_004002891.1	PREDICTED: CGG triplet repeat-binding protein 1 [Ovis aries]	---	18.82	8.2245	25.7	4	5	4	0.885	0.886	1.051	0.843	0.108903	0.842	0.119822	1.001	0.97728
XP_004002907.1	PREDICTED: bifunctional lysine-specific demethylase and histidyl-hydroxylase MINA isoform X2 [Ovis aries]	---	52.417	5.5157	5.2	2	3	2	1.004	0.866	0.964	0.898	0.55406	1.041	0.85	0.863	0.61604
XP_004002927.1	PREDICTED: omega-amidase NIT2 isoform X1 [Ovis aries]	---	31.088	77.06	30.7	9	11	9	1.029	1.126	1.044	1.079	0.15296	0.986	0.71744	1.094	0.038678
XP_004002928.1	PREDICTED: mitochondrial import receptor subunit TOM70 isoform X1 [Ovis aries]	---	67.518	77.309	32.7	18	27	18	0.923	1.207	0.891	1.355	1.4664e-07	1.036	0.080156	1.308	9.3006e-08
XP_004002938.1	PREDICTED: 60S ribosomal protein L24 [Ovis aries]	---	17.779	24.256	35	9	15	9	1.045	0.915	1.253	0.73	0.0048354	0.834	0.162159	0.876	0.24738
XP_004002958.1	PREDICTED: mycophenolic acid acyl-glucuronide esterase, mitochondrial [Ovis aries]	---	34.135	34.203	11.8	3	4	3	1.018	1.123	0.84	1.337	0.0076383	1.212	0.020797	1.103	0.022943
XP_004002959.1	PREDICTED: transgelin-3 [Ovis aries]	---	22.47	21.954	43.2	8	19	7	1.028	0.682	1.516	0.45	7.6913e-08	0.678	1.75036e-05	0.663	2.2645e-05
XP_004002968.1	PREDICTED: ubiquitin-like-conjugating enzyme ATG3 [Ovis aries]	---	35.766	13.52	18.8	6	8	6	1.081	0.917	1.1	0.834	0.032117	0.983	0.32124	0.848	0.187858
XP_004002990.1	PREDICTED: rho GTPase-activating protein 31 [Ovis aries]	---	157.31	25.203	5.9	7	7	7	1.137	1.092	0.955	1.143	0.179017	1.191	0.40854	0.96	0.86136
XP_004003003.1	PREDICTED: NADH dehydrogenase [ubiquinone] 1 beta subcomplex subunit 4 [Ovis aries]	---	15.085	47.193	31.8	3	6	3	0.915	1.33	0.707	1.881	0.0099987	1.294	0.077059	1.454	0.00054277
XP_004003010.1	PREDICTED: hematopoietic lineage cell-specific protein [Ovis aries]	---	53.611	7.4866	6.4	3	3	3
XP_004003023.1	PREDICTED: protein FAM162A [Ovis aries]	---	17.592	38.233	31.8	6	11	6	0.796	1.191	0.783	1.521	1.2334e-06	1.017	0.24884	1.496	3.4566e-07
XP_004003025.1	PREDICTED: importin subunit alpha-5 [Ovis aries]	---	60.204	4.3833	8.6	4	5	2	0.959	1.033	0.782	1.321	0.3894	1.226	0.57168	1.077	0.73138
XP_004003036.1	PREDICTED: uridine 5'-monophosphate synthase [Ovis aries]	---	52.222	4.5048	4.4	2	3	2	1.067	1.023	1.057	0.968		1.009		0.959
XP_004003040.2	PREDICTED: sorting nexin-4 isoform X1 [Ovis aries]	---	47.737	16.53	11.8	5	5	5	1.264	1.017	1.222	0.832		1.034		0.805
XP_004003041.1	PREDICTED: oxysterol-binding protein-related protein 11 [Ovis aries]	---	84.444	16.801	6.9	4	7	4	1.007	0.904	1.073	0.842	0.31648	0.938	0.42942	0.898	0.59788
XP_004003047.1	PREDICTED: leucine-rich repeat and calponin homology domain-containing protein 3 isoform X10 [Ovis aries]	---	80.628	14.715	7.7	5	5	5	1.153	0.812	1.123	0.723	0.114182	1.027	0.396	0.704	0.084101
XP_004003049.1	PREDICTED: UAP56-interacting factor isoform X1 [Ovis aries]	---	35.507	7.4491	9.3	3	3	3
XP_004003056.1	PREDICTED: UBX domain-containing protein 7 [Ovis aries]	---	54.904	25.518	10.4	5	5	5	1.165	0.832	1.233	0.675	0.0040984	0.945	0.20534	0.714	0.0009752
XP_004003062.1	PREDICTED: serine/threonine-protein kinase PAK 2 [Ovis aries]	---	58.06	95.438	34.9	14	21	11	0.94	1.017	1.079	0.943	0.038162	0.871	0.00034487	1.082	0.088119
XP_004003065.1	PREDICTED: nuclear cap-binding protein subunit 2 [Ovis aries]	---	18.001	7.0555	7.1	1	1	1	1.273	0.884	1.151	0.768		1.106		0.694
XP_004003075.1	PREDICTED: apolipoprotein D [Ovis aries]	---	24.102	12.888	17.8	3	4	3	0.999	1.15	0.772	1.49	0.037076	1.294	0.133461	1.151	0.104663
XP_004003076.1	PREDICTED: protein phosphatase inhibitor 2 isoform X2 [Ovis aries]	---	22.995	31.583	18.4	3	5	3	1.119	1.055	0.996	1.059	0.74098	1.123	0.58316	0.943	0.84786
XP_004003082.2	PREDICTED: LOW QUALITY PROTEIN: transcription factor HES-1 [Ovis aries]	---	24.371	1.68	4	1	1	1	0.766	1.554	0.929	1.673		0.825		2.029
XP_004003106.1	PREDICTED: kininogen-1 isoform X1 [Ovis aries]	---	68.912	82.526	25.8	18	28	2
XP_004003107.1	PREDICTED: kininogen-1 isoform X2 [Ovis aries]	---	48.69	54.687	36.9	17	27	1	1.128	0.755	1.12	0.674		1.007		0.669
XP_004003109.2	PREDICTED: histidine-rich glycoprotein isoform X1 [Ovis aries]	---	59.473	38.354	16.3	8	11	8	1.169	1.102	0.876	1.258	0.072825	1.334	0.035461	0.943	0.29506
XP_004003110.1	PREDICTED: fetuin-B [Ovis aries]	---	42.59	246.93	41.9	15	53	15	1.233	0.698	1.43	0.488	1.11899e-12	0.862	0.26514	0.566	3.16092e-12
XP_004003111.1	PREDICTED: dnaJ homolog subfamily B member 11 [Ovis aries]	---	40.503	11.497	7.8	2	2	2	1.16	0.851	1.225	0.695		0.947		0.734
XP_004003128.1	PREDICTED: peroxisomal bifunctional enzyme isoform X1 [Ovis aries]	---	79.78	15.076	11.2	8	10	8	0.777	1.193	0.792	1.506		0.981		1.535
XP_004003135.1	PREDICTED: DNA-directed RNA polymerases I, II, and III subunit RPABC3 [Ovis aries]	---	17.143	12.021	24	3	3	3	0.955	1.023	1.186	0.863		0.805		1.071
XP_004003139.1	PREDICTED: 26S proteasome non-ATPase regulatory subunit 2 [Ovis aries]	---	100.23	75.085	23.5	22	34	22	1.009	0.983	1.066	0.922	0.027295	0.947	0.078201	0.974	0.98846
XP_004003144.2	PREDICTED: ATP-binding cassette sub-family F member 3 [Ovis aries]	---	79.811	14.556	3.1	1	1	1
XP_004003147.1	PREDICTED: AP-2 complex subunit mu isoform X2 [Ovis aries]	---	48.653	83.098	29.6	11	19	11	1.224	0.932	1.125	0.828	1.2834e-06	1.088	0.57254	0.761	0.00017853
XP_004003153.1	PREDICTED: presenilins-associated rhomboid-like protein, mitochondrial [Ovis aries]	---	42.433	2.7437	4.2	2	2	2
XP_004003178.1	PREDICTED: NADH dehydrogenase [ubiquinone] 1 beta subcomplex subunit 5, mitochondrial isoform X1 [Ovis aries]	---	21.58	10.954	21.2	4	9	4	0.756	1.198	0.61	1.964	0.00049515	1.239	0.145799	1.585	0.0084574
XP_004003180.1	PREDICTED: 39S ribosomal protein L47, mitochondrial isoform X1 [Ovis aries]	---	29.584	7.5829	7.9	2	3	2	0.844	1.001	0.911	1.099	0.45752	0.926	0.60676	1.186	0.21168
XP_004003182.1	PREDICTED: guanine nucleotide-binding protein subunit beta-4 [Ovis aries]	---	37.581	48.769	24.4	8	17	5	1.927	0.778	0.894	0.87	0.8146	2.155	0.36014	0.404	0.2749
XP_004003224.1	PREDICTED: translocation protein SEC62 [Ovis aries]	---	45.747	11.086	13.8	6	7	6	1.133	0.851	1.132	0.752	0.00097794	1.001	0.73924	0.751	0.00182303
XP_004003234.2	PREDICTED: LOW QUALITY PROTEIN: Golgi integral membrane protein 4 isoform X1 [Ovis aries]	---	80.38	17.988	8.9	7	7	7	1.263	0.706	1.323	0.534	0.0072364	0.955	0.41058	0.559	0.0041444
XP_004003241.1	PREDICTED: cholinesterase isoform X1 [Ovis aries]	---	73.3	6.4811	4.2	3	3	3
XP_004003251.1	PREDICTED: protein phosphatase 1L isoform X1 [Ovis aries]	---	41.011	7.7933	6.7	3	3	3	0.917	1.194	1.042	1.146	0.48322	0.88	0.040481	1.302	0.023736
XP_004003255.1	PREDICTED: structural maintenance of chromosomes protein 4 [Ovis aries]	---	147.09	11.256	4.2	6	7	6	1.178	0.618	1.412	0.438	0.038639	0.834	0.0045649	0.525	0.0063595
XP_004003259.1	PREDICTED: schwannomin-interacting protein 1 isoform X3 [Ovis aries]	---	29.178	19.605	10	2	2	2	0.982	1.145	0.842	1.36		1.166		1.166
XP_004003269.1	PREDICTED: pentraxin-related protein PTX3 [Ovis aries]	---	41.739	11.872	6.8	3	3	3	1.006	0.901	1.156	0.779	0.110477	0.87	0.25236	0.896	0.47774
XP_004003273.1	PREDICTED: translocon-associated protein subunit gamma [Ovis aries]	---	21.074	1.8744	4.9	2	2	2	1.32	0.907	1.162	0.781	0.011859	1.136	0.03854	0.687	0.0046401
XP_004003283.1	PREDICTED: ATP-dependent RNA helicase DHX36 [Ovis aries]	---	114.84	22.115	9.2	8	10	8	0.834	0.897	1.102	0.814	0.074538	0.757	0.129643	1.076	0.77798
XP_004003309.2	PREDICTED: LOW QUALITY PROTEIN: TSC22 domain family protein 2 isoform X1 [Ovis aries]	---	77.429	11.467	6.8	6	8	3	1.084	0.918	1.259	0.729	0.0078629	0.861	0.079061	0.847	0.042744
XP_004003340.1	PREDICTED: RING-box protein 2 isoform X1 [Ovis aries]	---	12.679	7.4759	18.6	2	2	2	0.937	1.097	1.017	1.079	0.61312	0.921	0.712	1.171	0.0022809
XP_004003348.3	PREDICTED: LOW QUALITY PROTEIN: retinol-binding protein 1 isoform X1 [Ovis aries]	---	21.857	73.395	43.5	8	21	8	1.177	0.736	1.379	0.534	2.69673e-13	0.854	1.71263e-05	0.625	7.2962e-11
XP_004003349.1	PREDICTED: coatomer subunit beta' [Ovis aries]	---	102.34	249.29	35.9	31	47	31	1.11	0.865	1.186	0.729	6.4667e-09	0.936	0.131699	0.779	0.0002832
XP_004003350.1	PREDICTED: 28S ribosomal protein S22, mitochondrial [Ovis aries]	---	40.706	5.8786	8.6	3	3	3	0.955	0.968	1.094	0.885		0.873		1.014
XP_004003365.1	PREDICTED: propionyl-CoA carboxylase beta chain, mitochondrial [Ovis aries]	---	58.361	78.363	33.2	15	20	15	0.877	1.327	0.749	1.772	2.5526e-06	1.171	0.26396	1.513	1.8267e-06
XP_004003369.1	PREDICTED: serine/threonine-protein phosphatase 2A regulatory subunit B'' subunit alpha isoform X2 [Ovis aries]	---	61.055	15.559	11.9	7	7	6	0.992	1.361	0.791	1.721	0.0131421	1.254	0.116622	1.372	0.022959
XP_004003380.1	PREDICTED: inhibitor of carbonic anhydrase-like isoform X2 [Ovis aries]	---	72.781	271.75	47.3	26	34	1	0.891	0.915	1.157	0.791		0.77		1.027
XP_004003388.1	PREDICTED: dnaJ homolog subfamily C member 13 isoform X1 [Ovis aries]	---	254.3	36.407	8	16	17	16	1.102	0.994	1.126	0.883	0.0151185	0.979	0.71542	0.902	0.032598
XP_004003392.1	PREDICTED: 39S ribosomal protein L3, mitochondrial [Ovis aries]	---	38.698	3.8844	8.3	3	3	3	0.975	1.059	1.002	1.057	0.76702	0.973	0.8774	1.086	0.58342
XP_004003398.2	PREDICTED: histone-lysine N-methyltransferase SETMAR isoform X1 [Ovis aries]	---	64.589	3.7279	2.2	1	1	1
XP_004003417.3	PREDICTED: NADH dehydrogenase [ubiquinone] flavoprotein 3, mitochondrial isoform X2 [Ovis aries]	---	11.898	18.344	29.4	3	5	1	0.604	1.291	0.383	3.371		1.577		2.137
XP_004003418.2	PREDICTED: NADH dehydrogenase [ubiquinone] flavoprotein 3, mitochondrial isoform X1 [Ovis aries]	---	56.23	165.17	30	14	21	12	1.048	1.186	0.826	1.436	9.6088e-07	1.269	0.00075539	1.132	0.037378
XP_004003419.1	PREDICTED: homeobox protein PKNOX1 isoform X1 [Ovis aries]	---	47.163	2.0679	1.8	1	1	1
XP_004003421.2	PREDICTED: cystathionine beta-synthase isoform X1 [Ovis aries]	---	65.349	2.442	1.5	1	1	1	1.5	0.72	1.241	0.58		1.209		0.48
XP_004003436.1	PREDICTED: LOW QUALITY PROTEIN: collagen alpha-1(VI) chain isoform X1 [Ovis aries]	---	109.49	321.26	29	26	57	26	1.089	1.215	0.822	1.478	1.62448e-12	1.325	1.7494e-07	1.116	0.041464
XP_004003446.1	PREDICTED: carbonyl reductase [NADPH] 1 [Ovis aries]	---	30.426	43.324	28.9	8	9	4	0.836	1	0.799	1.252	0.0197824	1.046	0.43508	1.196	0.048639
XP_004003448.1	PREDICTED: carbonyl reductase [NADPH] 1-like [Ovis aries]	---	32.086	4.5939	12	3	3	1	0.856	1.104	0.779	1.417		1.099		1.29
XP_004003449.1	PREDICTED: carbonyl reductase [NADPH] 3 [Ovis aries]	---	30.695	4.6738	16.2	4	5	2	1.195	1.009	1.068	0.945		1.119		0.844
XP_004003451.1	PREDICTED: MORC family CW-type zinc finger protein 3 [Ovis aries]	---	106.57	7.9481	6.4	5	5	5	1.06	1.114	0.953	1.169	0.5488	1.112	0.65504	1.051	0.79604
XP_004003457.1	PREDICTED: dual specificity tyrosine-phosphorylation-regulated kinase 1A isoform X2 [Ovis aries]	---	84.427	8.7305	7	5	6	3	1.091	0.923	1.086	0.85		1.005		0.846
XP_004003477.3	PREDICTED: LOW QUALITY PROTEIN: thymidylate kinase isoform X1 [Ovis aries]	---	23.804	5.3342	9.9	2	2	2
XP_004003701.3	PREDICTED: SNARE-associated protein Snapin isoform X1 [Ovis aries]	---	23.916	19.227	16.7	3	4	3	0.963	1.042	1.011	1.031	0.6645	0.953	0.98458	1.082	0.57498
XP_004003704.1	PREDICTED: protein JTB isoform X1 [Ovis aries]	---	25.863	12.217	5.4	1	1	1
XP_004003770.3	PREDICTED: LOW QUALITY PROTEIN: myelin protein P0 isoform X1 [Ovis aries]	---	34.186	16.406	18.3	6	11	6	0.973	1.203	0.701	1.716	0.00026475	1.388	0.022396	1.236	0.0067018
XP_004003783.1	PREDICTED: inactive dual specificity phosphatase 27 [Ovis aries]	---	124.32	19.599	4	4	6	4	1.188	0.844	1.18	0.715	0.0036218	1.007	0.55334	0.71	0.074638
XP_004003960.1	PREDICTED: cystatin-B isoform X1 [Ovis aries]	---	11.155	10.787	31.2	4	4	4	1.128	0.928	0.817	1.136	0.2549	1.381	0.36504	0.823	0.75526
XP_004003973.2	PREDICTED: small ubiquitin-related modifier 3 isoform X1 [Ovis aries]	---	14.84	3.441	15.7	2	3	1	1.032	1.053	1.045	1.008		0.988		1.02
XP_004003991.2	PREDICTED: LOW QUALITY PROTEIN: collagen alpha-6(VI) chain [Ovis aries]	---	246.41	99.848	9.8	21	24	21	1.164	0.825	1.22	0.676	1.607e-10	0.954	0.25732	0.709	4.3177e-10
XP_004004006.1	PREDICTED: low molecular weight phosphotyrosine protein phosphatase isoform X5 [Ovis aries]	---	18.115	53.381	32.3	5	7	3	0.913	1.121	0.768	1.46	0.023499	1.189	0.42012	1.228	0.23448
XP_004004007.1	PREDICTED: low molecular weight phosphotyrosine protein phosphatase isoform X4 [Ovis aries]	---	18.013	3.4241	18.4	3	4	1	0.976	0.971	1.119	0.868		0.872		0.995
XP_004004014.1	PREDICTED: ras-related protein Rab-14 [Ovis aries]	---	23.897	97.878	47.9	8	14	8	1.081	0.877	1.14	0.769	0.076865	0.948	0.2845	0.811	0.0150578
XP_004004015.1	PREDICTED: complement C5 [Ovis aries]	---	188.59	33.668	8.8	14	15	14	1.392	0.833	1.119	0.744	0.00170267	1.244	0.00066099	0.598	6.0017e-08
XP_004004017.1	PREDICTED: 26S proteasome non-ATPase regulatory subunit 5 [Ovis aries]	---	56.187	134.54	38.5	14	21	14	1.085	0.982	0.958	1.025	0.085918	1.133	0.0190838	0.905	0.36404
XP_004004032.1	PREDICTED: protein AMBP [Ovis aries]	---	39.228	83.745	31.5	14	23	14	1.226	0.718	1.445	0.497	2.1908e-11	0.848	0.020442	0.586	0.00366
XP_004004046.1	PREDICTED: U4/U6 small nuclear ribonucleoprotein Prp4 isoform X4 [Ovis aries]	---	58.364	13.073	10.2	4	4	4	0.96	1.169	1.089	1.073	0.4822	0.882	0.51786	1.218	0.35944
XP_004004059.1	PREDICTED: hydroxysteroid dehydrogenase-like protein 2 [Ovis aries]	---	45.171	54.024	20.6	8	11	8	0.653	0.95	0.541	1.756	0.02182	1.207	0.84462	1.455	0.0032219
XP_004004080.1	PREDICTED: trimeric intracellular cation channel type B [Ovis aries]	---	32.452	27.172	14.1	3	5	3	0.83	1.047	0.556	1.883	0.0055963	1.493	0.080861	1.261	0.024499
XP_004004087.2	PREDICTED: structural maintenance of chromosomes protein 2 [Ovis aries]	---	135.58	12.91	5.9	6	6	6	0.97	0.922	1.215	0.759	0.081581	0.798	0.26782	0.951	0.21502
XP_004004096.1	PREDICTED: 39S ribosomal protein L50, mitochondrial [Ovis aries]	---	18.079	2.985	18.2	2	2	2
XP_004004098.1	PREDICTED: muscle-related coiled-coil protein [Ovis aries]	---	41.342	105.6	31.6	11	20	11	0.911	1.321	0.652	2.026	1.2213e-07	1.397	0.00070222	1.45	1.8229e-06
XP_004004110.1	PREDICTED: semaphorin-4D isoform X2 [Ovis aries]	---	81.567	2.5367	3	2	2	2
XP_004004115.1	PREDICTED: serine palmitoyltransferase 1 [Ovis aries]	---	52.829	32.736	7.2	3	3	3	0.981	0.849	1.04	0.816		0.943		0.865
XP_004004126.1	PREDICTED: asporin [Ovis aries]	---	42.225	4.4754	7.3	3	3	3
XP_004004142.1	PREDICTED: fructose-1,6-bisphosphatase isozyme 2 isoform X1 [Ovis aries]	---	36.751	162.12	44	15	35	15	0.43	0.733	0.403	1.819	7.7423e-05	1.067	0.39672	1.705	1.7971e-06
XP_004004160.1	PREDICTED: UPF0553 protein C9orf64 homolog [Ovis aries]	---	39.055	8.67	15.8	6	6	6	0.937	0.911	0.861	1.058	0.76702	1.088	0.70388	0.972	0.50738
XP_004004173.1	PREDICTED: dynactin subunit 3 [Ovis aries]	---	21.191	16.083	36.6	8	9	8	1.1	0.927	1.081	0.858	0.00082182	1.018	0.87902	0.843	0.00082399
XP_004004187.1	PREDICTED: ubiquitin-associated protein 2 isoform X1 [Ovis aries]	---	118.93	63.208	11	9	11	9	1.016	1.165	1.042	1.118	0.076277	0.975	0.76904	1.147	0.21632
XP_004004189.1	PREDICTED: ubiquitin-conjugating enzyme E2 R2 [Ovis aries]	---	27.166	10.794	12.6	3	4	3	0.916	0.966	1.06	0.911	0.20742	0.864	0.133738	1.055	0.49788
XP_004004195.1	PREDICTED: charged multivesicular body protein 5 isoform X1 [Ovis aries]	---	25.889	63.525	19.1	3	5	3	0.992	1.072	1.058	1.013	0.98036	0.938	0.82858	1.081	0.83932
XP_004004197.1	PREDICTED: WD40 repeat-containing protein SMU1 [Ovis aries]	---	57.543	33.23	25.7	12	16	12	1.082	0.821	1.198	0.685	7.0082e-07	0.903	0.076157	0.759	3.527e-05
XP_004004205.1	PREDICTED: bifunctional epoxide hydrolase 2 [Ovis aries]	---	62.662	21.81	15.5	7	7	7	0.822	1.234	0.579	2.131	0.020096	1.42	0.158681	1.501	0.096144
XP_004004216.1	PREDICTED: dihydropyrimidinase-related protein 2 isoform X1 [Ovis aries]	---	62.277	260.43	49.5	20	53	16	1.108	1.17	0.996	1.175	0.0041382	1.112	0.0034751	1.056	0.62122
XP_004004229.2	PREDICTED: neurofilament medium polypeptide isoform X1 [Ovis aries]	---	104.76	35.619	13.4	13	21	12	0.944	0.999	1.129	0.885	0.22846	0.836	0.034421	1.058	0.38194
XP_004004233.1	PREDICTED: charged multivesicular body protein 7 [Ovis aries]	---	50.596	5.2924	2.4	1	3	1	0.987	0.927	1.162	0.798	0.0077153	0.849	0.09562	0.939	0.50878
XP_004004237.1	PREDICTED: cell cycle and apoptosis regulator protein 2 isoform X4 [Ovis aries]	---	101.97	97.248	24	19	27	19	1.185	0.82	1.197	0.685	1.8632e-09	0.99	0.152799	0.692	0.00032154
XP_004004259.3	PREDICTED: exportin-7 isoform X2 [Ovis aries]	---	124.05	55.229	13.9	13	17	13	1.083	0.967	1.082	0.894	0.00064228	1.001	0.94022	0.893	0.00173669
XP_004004266.1	PREDICTED: V-type proton ATPase subunit B, brain isoform [Ovis aries]	---	56.576	23.493	13.1	7	9	7	1.019	1.043	1.022	1.021	0.69874	0.997	0.92064	1.024	0.77092
XP_004004270.1	PREDICTED: endoplasmic reticulum resident protein 44 [Ovis aries]	---	46.85	80.599	22.2	9	12	9	1.157	0.893	1.193	0.749	0.0040448	0.97	0.71904	0.772	0.0020442
XP_004004282.1	PREDICTED: nuclear cap-binding protein subunit 1 [Ovis aries]	---	91.842	31.036	13.4	9	10	9	1.114	0.95	1.126	0.844	0.035123	0.989	0.5797	0.853	0.049136
XP_004004314.1	PREDICTED: histidine triad nucleotide-binding protein 2, mitochondrial isoform X2 [Ovis aries]	---	17.173	10.661	15.3	2	3	2	0.822	1.213	0.826	1.469	0.0097781	0.995	0.36894	1.476	0.0025976
XP_004004320.1	PREDICTED: non-lysosomal glucosylceramidase [Ovis aries]	---	103.09	6.9294	5.8	4	4	4
XP_004004323.1	PREDICTED: LOW QUALITY PROTEIN: talin-1 isoform X1 [Ovis aries]	---	268.99	323.31	45.7	94	155	80	1.074	1.04	1.037	1.003	0.97216	1.036	0.080921	0.968	0.073818
XP_004004327.1	PREDICTED: tropomyosin beta chain isoform X3 [Ovis aries]	---	32.8	3.0337	57.4	22	1	1
XP_004004337.1	PREDICTED: stomatin-like protein 2, mitochondrial [Ovis aries]	---	38.785	81.615	28.9	7	10	7	1.028	0.908	1.081	0.84	0.0020992	0.951	0.0145432	0.883	0.093677
XP_004004345.1	PREDICTED: phosphoserine aminotransferase [Ovis aries]	---	40.481	21.896	22.7	8	11	8	0.794	1.271	0.797	1.595	1.9862e-08	0.996	0.431	1.601	2.6239e-06
XP_004004350.1	PREDICTED: osteoclast-stimulating factor 1 isoform X2 [Ovis aries]	---	23.756	17.846	8.9	1	1	1	1.018	0.822	1.237	0.665		0.823		0.807
XP_004004354.1	PREDICTED: annexin A1 [Ovis aries]	---	38.798	122.24	45.7	14	25	14	1.068	1.266	0.868	1.459	2.18831e-11	1.23	0.0057213	1.185	5.9177e-05
XP_004004358.2	PREDICTED: ATP synthase subunit e, mitochondrial [Ovis aries]	---	13.831	10.004	15.7	2	3	2	0.786	1.227	0.66	1.859	0.00130313	1.191	0.055636	1.561	0.0024001
XP_004004380.1	PREDICTED: tight junction protein ZO-2 isoform X6 [Ovis aries]	---	115.42	18.022	4.8	4	6	4	1.133	0.943	0.893	1.056	0.67594	1.269	0.190323	0.832	0.28278
XP_004004381.1	PREDICTED: frataxin, mitochondrial isoform X1 [Ovis aries]	---	23.488	2.8733	5.5	1	1	1
XP_004004384.2	PREDICTED: protein FAM122A [Ovis aries]	---	35.976	5.1161	7.3	2	2	1	0.781	1.079	0.92	1.173		0.849		1.382
XP_004004386.1	PREDICTED: phosphoglucomutase-like protein 5 [Ovis aries]	---	62.146	115.78	35.1	21	38	21	1.041	1.205	1.066	1.13	5.6129e-05	0.977	0.39974	1.158	7.5675e-05
XP_004004394.1	PREDICTED: LOW QUALITY PROTEIN: probable global transcription activator SNF2L2 isoform X1 [Ovis aries]	---	177.29	17.152	3.8	5	5	5	1.397	0.899	1.019	0.882		1.371		0.644
XP_004004403.1	PREDICTED: GTP:AMP phosphotransferase AK3, mitochondrial isoform X1 [Ovis aries]	---	25.698	77.447	56.4	12	27	12	0.872	1.354	0.807	1.678	1.1453e-10	1.081	0.127403	1.553	6.853e-09
XP_004004417.1	PREDICTED: ran-binding protein 6 isoform X1 [Ovis aries]	---	124.77	2.5448	2.2	2	2	2
XP_004004420.1	PREDICTED: E3 ubiquitin-protein ligase UHRF2 [Ovis aries]	---	89.941	3.2752	1.6	1	1	1
XP_004004443.1	PREDICTED: 40S ribosomal protein S6 [Ovis aries]	---	28.666	38.156	27.7	7	19	7	0.987	0.919	1.192	0.771	7.3665e-07	0.828	1.80013e-05	0.931	0.168856
XP_004004447.2	PREDICTED: focadhesin isoform X1 [Ovis aries]	---	203.16	37.106	3.7	6	7	6	1.078	1.137	0.93	1.223	0.0151555	1.159	0.26954	1.055	0.24586
XP_004004465.2	PREDICTED: phospholipase A-2-activating protein isoform X2 [Ovis aries]	---	90.5	42.141	17.7	12	20	12	0.914	0.971	1.024	0.948	0.31468	0.893	0.21658	1.062	0.79064
XP_004004485.1	PREDICTED: scavenger receptor class A member 5 [Ovis aries]	---	53.495	4.296	5.7	3	3	3
XP_004004486.1	PREDICTED: elongator complex protein 3 isoform X2 [Ovis aries]	---	62.304	30.043	14.4	7	7	7	1.075	0.972	1.09	0.892	0.96202	0.986	0.57714	0.904	0.61416
XP_004004495.1	PREDICTED: myotubularin-related protein 9 [Ovis aries]	---	63.461	9.2843	6.9	3	3	3	1.139	0.922	1.01	0.913	0.6506	1.128	0.49334	0.809	0.34438
XP_004004508.1	PREDICTED: polypeptide N-acetylgalactosaminyltransferase-like 6 isoform X1 [Ovis aries]	---	69.818	-2	1.3	1	3	1	0.407	0.683	0.284	2.405		1.433		1.678
XP_004004515.1	PREDICTED: aminoacyl tRNA synthase complex-interacting multifunctional protein 1 isoform X1 [Ovis aries]	---	35.507	4.7743	30.1	7	12	1	0.947	1.071	1.008	1.062		0.939		1.131
XP_004004537.1	PREDICTED: DNA-directed RNA polymerase II subunit RPB4 [Ovis aries]	---	16.354	11.181	23.2	2	2	2	1.037	0.872	1.058	0.824		0.98		0.841
XP_004004540.2	PREDICTED: LOW QUALITY PROTEIN: LIM and senescent cell antigen-like-containing domain protein 2 isoform X1 [Ovis aries]	---	42.363	5.3736	8.8	3	3	2	0.927	1.112	0.952	1.168		0.974		1.2
XP_004004561.1	PREDICTED: WD repeat-containing protein 75 [Ovis aries]	---	94.473	1.9963	1.1	1	1	1	1.015	0.961	1.174	0.819		0.865		0.947
XP_004004562.1	PREDICTED: collagen alpha-2(V) chain [Ovis aries]	---	144.96	14.474	3.5	4	4	4	0.788	0.516	1.654	0.312		0.476		0.655
XP_004004569.1	PREDICTED: zinc finger CCCH domain-containing protein 15 [Ovis aries]	---	48.469	30.619	13.8	6	8	6	1.075	0.915	1.192	0.768	0.101962	0.902	0.59034	0.851	0.108916
XP_004004586.1	PREDICTED: integrin alpha-4 isoform X1 [Ovis aries]	---	115.69	3.1096	1.5	1	1	1
XP_004004601.2	PREDICTED: dual 3',5'-cyclic-AMP and -GMP phosphodiesterase 11A isoform X1 [Ovis aries]	---	103	-2	1.1	1	1	1	0.337	0.691	0.173	3.994		1.948		2.05
XP_004004602.1	PREDICTED: cytochrome c 2 [Ovis aries]	---	11.739	-2	13.3	2	2	1
XP_004004637.2	PREDICTED: pyruvate dehydrogenase (acetyl-transferring) kinase isozyme 1, mitochondrial [Ovis aries]	---	49.564	13.024	8.2	3	4	3	0.821	1.456	0.633	2.3	0.0122577	1.297	0.28004	1.773	0.012219
XP_004004643.2	PREDICTED: histone acetyltransferase type B catalytic subunit [Ovis aries]	---	52.531	25.63	12.3	4	4	4	1.057	0.942	1.175	0.802	0.0073357	0.9	0.27474	0.891	0.032159
XP_004004646.1	PREDICTED: calcium-binding mitochondrial carrier protein Aralar1 isoform X2 [Ovis aries]	---	74.529	129.84	31.9	20	34	16	0.831	1.207	0.719	1.679	5.0198e-11	1.156	0.0170969	1.452	2.1163e-08
XP_004004655.2	PREDICTED: LOW QUALITY PROTEIN: Golgi reassembly-stacking protein 2 [Ovis aries]	---	44.838	75.383	16.6	5	10	4	0.983	0.983	1.152	0.853	0.0080831	0.853	0.050556	1	0.70528
XP_004004668.1	PREDICTED: kelch-like protein 41 [Ovis aries]	---	68.035	154.19	40.3	28	49	28	0.898	1.275	0.991	1.287	1.35447e-14	0.906	0.070759	1.42	1.11022e-16
XP_004004706.1	PREDICTED: prolyl endopeptidase FAP isoform X1 [Ovis aries]	---	87.696	25.303	9.5	8	8	8	1.095	0.944	1.338	0.706	0.00030069	0.818	0.070597	0.862	0.022258
XP_004004741.1	PREDICTED: pre-mRNA-processing factor 40 homolog A isoform X2 [Ovis aries]	---	105.79	32.679	14	11	14	11	1.118	0.816	1.134	0.72	0.071998	0.986	0.79336	0.73	0.039861
XP_004004770.1	PREDICTED: kynureninase [Ovis aries]	---	52.345	10.606	7.3	5	5	5	1.041	0.438	1.669	0.262	4.0003e-05	0.624	0.000856	0.421	0.00042366
XP_004004773.1	PREDICTED: histamine N-methyltransferase [Ovis aries]	---	33.551	4.0795	5.1	2	3	2	1.298	1.035	0.943	1.098	0.53138	1.376	0.053779	0.797	0.145535
XP_004004776.1	PREDICTED: DNA replication licensing factor MCM6 [Ovis aries]	---	92.845	56.073	18.1	15	20	15	1.162	0.631	1.358	0.465	2.80886e-14	0.856	0.0196565	0.543	9.48763e-12
XP_004004799.1	PREDICTED: acyl-CoA-binding protein [Ovis aries]	---	10.021	40.669	70.1	5	17	5	0.84	1.069	0.844	1.267	1.2057e-09	0.995	0.8057	1.273	3.6447e-05
XP_004004809.1	PREDICTED: ras-related protein Ral-B isoform X2 [Ovis aries]	---	23.408	13.913	24.8	6	8	4	1.125	1.184	0.948	1.249	0.063124	1.187	0.199523	1.052	0.65266
XP_004004826.1	PREDICTED: serum deprivation-response protein [Ovis aries]	---	47.061	113.01	33.9	13	30	13	1.023	1.3	0.811	1.603	2.0886e-06	1.261	0.0022969	1.271	1.82077e-05
XP_004004838.1	PREDICTED: splicing factor 3B subunit 1 isoform X1 [Ovis aries]	---	145.86	169.19	24.9	27	32	27	1.119	0.855	1.156	0.74	1.33227e-15	0.968	0.32954	0.764	2.0617e-10
XP_004004841.1	PREDICTED: 60 kDa heat shock protein, mitochondrial [Ovis aries]	---	60.993	238.51	47.3	24	46	24	0.938	1.151	0.898	1.282	1.5148e-08	1.045	0.25748	1.227	4.1615e-07
XP_004004850.1	PREDICTED: inactive phospholipase C-like protein 1 isoform X1 [Ovis aries]	---	113.01	19.008	8.4	8	9	8	0.901	1.287	0.938	1.372	0.014123	0.961	0.6062	1.428	0.023023
XP_004004859.1	PREDICTED: aldehyde oxidase [Ovis aries]	---	147.64	5.2934	1.6	2	2	2	0.752	1.189	0.898	1.324		0.837		1.581
XP_004004861.1	PREDICTED: basic leucine zipper and W2 domain-containing protein 1 isoform X3 [Ovis aries]	---	48.043	29.658	27.4	13	20	13	1.093	0.883	1.206	0.732	4.7158e-07	0.906	0.0066411	0.808	0.00121668
XP_004004877.1	PREDICTED: transmembrane protein 237 isoform X1 [Ovis aries]	---	44.555	2.9129	3	1	1	1
XP_004004892.2	PREDICTED: neurobeachin-like protein 1 isoform X8 [Ovis aries]	---	305.28	4.2586	0.8	2	2	2
XP_004004904.1	PREDICTED: NADH-ubiquinone oxidoreductase 75 kDa subunit, mitochondrial [Ovis aries]	---	79.428	323.31	45.3	27	54	27	0.775	1.21	0.716	1.69	1.17684e-14	1.082	0.003923	1.561	6.24711e-12
XP_004004906.1	PREDICTED: elongation factor 1-beta [Ovis aries]	---	24.804	55.19	33.8	7	18	6	1.092	1.013	1.085	0.934	0.00158444	1.006	0.185479	0.928	0.05288
XP_004004917.1	PREDICTED: cyclin-Y-like protein 1 isoform X2 [Ovis aries]	---	35.43	10.119	5.4	1	1	1	1.063	1	1.327	0.754		0.801		0.941
XP_004004940.1	PREDICTED: myosin light chain 1/3, skeletal muscle isoform isoform X1 [Ovis aries]	---	20.906	169.82	70.3	15	117	2	0.609	0.839	0.379	2.214	0.047543	1.607	0.135781	1.378	0.09572
XP_004004941.1	PREDICTED: myosin light chain 1/3, skeletal muscle isoform isoform X3 [Ovis aries]	---	16.661	5.0387	92.7	14	115	1	0.772	0.827	0.759	1.09	0.65936	1.017	0.995	1.071	0.78052
XP_004004954.1	PREDICTED: bifunctional purine biosynthesis protein PURH [Ovis aries]	---	64.651	115.85	30.9	14	20	14	0.955	0.751	1.406	0.534	4.3022e-05	0.679	0.00035872	0.786	0.019339
XP_004004963.1	PREDICTED: X-ray repair cross-complementing protein 5 [Ovis aries]	---	83.008	68.849	11.7	7	8	7	1.219	0.874	1.163	0.752	6.1735e-05	1.048	0.52838	0.717	2.594e-06
XP_004004970.1	PREDICTED: probable hydrolase PNKD isoform X2 [Ovis aries]	---	15.458	3.5138	9.2	1	1	1	1.666	0.736	1.127	0.653		1.478		0.442
XP_004004975.1	PREDICTED: cell differentiation protein RCD1 homolog [Ovis aries]	---	33.601	7.0163	12	3	3	3	0.867	0.975	1.125	0.867	0.47666	0.771	0.15314	1.125	0.64022
XP_004004989.1	PREDICTED: protein FAM134A [Ovis aries]	---	57.657	6.3365	5.4	3	3	3
XP_004004992.1	PREDICTED: ATP-binding cassette sub-family B member 6, mitochondrial isoform X1 [Ovis aries]	---	93.729	17.445	5.1	3	3	3	0.775	1.294	0.778	1.663		0.996		1.67
XP_004004997.1	PREDICTED: tubulin alpha-1D chain [Ovis aries]	---	50.282	91.824	50.2	22	110	1	1.263	0.752	1.424	0.528	0.029404	0.887	0.036181	0.595	0.132324
XP_004005000.1	PREDICTED: LOW QUALITY PROTEIN: aspartyl aminopeptidase isoform X1 [Ovis aries]	---	51.75	82.802	28.5	12	20	12	0.825	0.978	0.853	1.147	0.006039	0.967	0.50364	1.185	0.0053369
XP_004005001.1	PREDICTED: desmin [Ovis aries]	---	53.531	323.31	67.7	35	130	31	1.088	1.013	1.178	0.86	3.9583e-05	0.924	0.00141875	0.931	0.37722
XP_004005002.1	PREDICTED: striated muscle preferentially expressed protein kinase isoform X1 [Ovis aries]	---	12.724	3.284	19.5	2	2	2
XP_004005011.1	PREDICTED: phenylalanine--tRNA ligase beta subunit [Ovis aries]	---	66.341	72.325	32.4	17	23	17	1.053	1.097	0.965	1.137	0.0024967	1.091	0.104621	1.042	0.45554
XP_004005013.1	PREDICTED: long-chain-fatty-acid--CoA ligase 3 [Ovis aries]	---	80.127	62.611	11	6	6	5	0.862	1.094	0.842	1.299	0.02882	1.024	0.67832	1.269	0.027577
XP_004005016.1	PREDICTED: WD repeat and FYVE domain-containing protein 1 isoform X1 [Ovis aries]	---	47.76	3.8368	5.4	2	2	2
XP_004005022.1	PREDICTED: NADH dehydrogenase [ubiquinone] 1 alpha subcomplex subunit 5 isoform X2 [Ovis aries]	---	13.269	38.149	48.3	5	9	5	0.786	1.249	0.614	2.034	3.5915e-06	1.28	0.061321	1.589	4.1076e-07
XP_004005043.1	PREDICTED: calcium-binding protein 39 [Ovis aries]	---	39.869	20.493	20.8	8	13	8	0.887	0.798	0.987	0.809	0.5178	0.899	0.67126	0.9	0.8836
XP_004005050.1	PREDICTED: retinal rod rhodopsin-sensitive cGMP 3',5'-cyclic phosphodiesterase subunit delta [Ovis aries]	---	17.39	14.747	16	2	3	2	0.877	0.857	1.012	0.847	0.53758	0.867	0.6705	0.977	0.99184
XP_004005056.1	PREDICTED: adenylate kinase 2, mitochondrial isoform X2 [Ovis aries]	---	24.975	43.8	50.7	11	18	11	0.932	1.076	0.816	1.319	1.7957e-09	1.142	0.0044016	1.155	0.00020328
XP_004005061.1	PREDICTED: tyrosine--tRNA ligase, cytoplasmic [Ovis aries]	---	59.086	60.73	36.7	19	20	19	1.001	1.09	1.053	1.035	0.129078	0.951	0.15012	1.089	0.021195
XP_004005063.2	PREDICTED: protein archease isoform X1 [Ovis aries]	---	19.447	7.6036	16.2	3	7	3	0.936	1.078	0.913	1.181	0.0094163	1.025	0.40316	1.152	0.160121
XP_004005066.1	PREDICTED: BSD domain-containing protein 1 isoform X2 [Ovis aries]	---	47.356	15.991	12.6	5	6	5	1.116	0.951	1.109	0.858	0.02536	1.006	0.45584	0.852	0.041759
XP_004005074.1	PREDICTED: eukaryotic translation initiation factor 3 subunit I [Ovis aries]	---	36.472	88.926	31.4	8	13	8	1.074	0.987	0.971	1.016	0.7229	1.106	0.23938	0.919	0.166997
XP_004005083.1	PREDICTED: KH domain-containing, RNA-binding, signal transduction-associated protein 1 [Ovis aries]	---	42.377	17.864	12.2	6	11	6	1.207	0.825	1.247	0.662	5.8508e-05	0.968	0.51698	0.684	0.00024057
XP_004005084.1	PREDICTED: protein tyrosine phosphatase type IVA 2 [Ovis aries]	---	19.127	32.424	32.3	5	5	5	1.139	0.953	1.04	0.916	0.30668	1.095	0.6723	0.837	0.155257
XP_004005087.1	PREDICTED: peflin [Ovis aries]	---	30.278	25.36	11.8	4	6	4	0.99	0.975	1.211	0.805	0.013744	0.818	0.134303	0.985	0.54356
XP_004005095.1	PREDICTED: U5 small nuclear ribonucleoprotein 40 kDa protein [Ovis aries]	---	39.351	26.271	17.9	6	6	6	1.091	0.996	1.214	0.82	0.116943	0.899	0.198542	0.913	0.36076
XP_004005098.1	PREDICTED: syndecan-3 [Ovis aries]	---	35.567	6.6487	8.4	2	2	2	1.203	0.566	1.596	0.355		0.754		0.47
XP_004005119.1	PREDICTED: dnaJ homolog subfamily C member 8 [Ovis aries]	---	29.822	39.345	26.1	7	14	7	1.199	0.888	1.043	0.851	0.054579	1.15	0.3813	0.741	0.036024
XP_004005123.1	PREDICTED: nuclear inhibitor of protein phosphatase 1 [Ovis aries]	---	38.478	39.524	16.2	4	4	4	1.122	0.834	0.998	0.836	0.082177	1.124	0.9441	0.743	0.043198
XP_004005136.1	PREDICTED: LOW QUALITY PROTEIN: nuclear migration protein nudC isoform X1 [Ovis aries]	---	38.218	69.998	34.5	11	20	11	1.022	1.002	1.108	0.904	0.02046	0.922	0.048964	0.98	0.87356
XP_004005139.2	PREDICTED: LOW QUALITY PROTEIN: ribosomal protein S6 kinase alpha-1 isoform X1 [Ovis aries]	---	93.416	-2	5.4	5	8	1
XP_004005144.1	PREDICTED: SH3 domain-binding glutamic acid-rich-like protein 3 [Ovis aries]	---	10.438	36.924	47.3	5	7	5	1.269	0.875	1.107	0.79	0.00035802	1.146	0.132064	0.69	0.000197099
XP_004005147.1	PREDICTED: zinc finger protein 593 [Ovis aries]	---	13.73	2.2318	7.6	1	1	1
XP_004005149.1	PREDICTED: E3 ubiquitin-protein ligase TRIM63 isoform X1 [Ovis aries]	---	40.266	2.2654	10.2	3	3	1	1.112	1.055	0.887	1.189		1.254		0.949
XP_004005159.1	PREDICTED: chloride intracellular channel protein 4 [Ovis aries]	---	28.713	73.002	27.7	5	13	4	1.165	0.943	1.054	0.895	0.0887	1.105	0.05208	0.809	0.0088778
XP_004005169.1	PREDICTED: myomesin-3 isoform X2 [Ovis aries]	---	163.19	323.31	32.4	37	63	37	0.954	1.137	0.895	1.27	1.6767e-06	1.066	0.002241	1.192	0.185417
XP_004005173.1	PREDICTED: tissue alpha-L-fucosidase [Ovis aries]	---	53.749	12.907	6.8	3	4	3	1.079	0.936	1.092	0.857		0.988		0.867
XP_004005174.1	PREDICTED: hydroxymethylglutaryl-CoA lyase, mitochondrial [Ovis aries]	---	34.199	22.265	16	5	6	5	0.976	1.2	0.885	1.356	0.0178244	1.103	0.3569	1.23	0.0180791
XP_004005177.1	PREDICTED: acyl-protein thioesterase 2 [Ovis aries]	---	24.767	33.721	17.7	4	7	4	0.999	0.847	1.154	0.734	0.015536	0.866	0.0169389	0.848	0.25514
XP_004005182.1	PREDICTED: heterogeneous nuclear ribonucleoprotein R isoform X2 [Ovis aries]	---	70.902	86.066	35.4	22	41	14	1.152	0.852	1.275	0.668	2.02738e-12	0.904	0.0196189	0.74	1.4327e-09
XP_004005188.1	PREDICTED: complement C1q subcomponent subunit B [Ovis aries]	---	26.273	4.5353	8.5	2	2	2
XP_004005193.1	PREDICTED: cell division control protein 42 homolog isoform X1 [Ovis aries]	---	21.258	33.797	31.4	5	16	2	1.032	1.02	1.11	0.919	0.33024	0.93	0.29818	0.988	0.64716
XP_004005194.1	PREDICTED: cell division control protein 42 homolog isoform X2 [Ovis aries]	---	21.31	2.9629	22.5	4	9	1
XP_004005208.1	PREDICTED: dolichyl-diphosphooligosaccharide--protein glycosyltransferase 48 kDa subunit [Ovis aries]	---	48.761	21.282	17.5	8	12	8	1.144	0.934	1.082	0.863	0.3217	1.057	0.120081	0.816	0.030496
XP_004005219.1	PREDICTED: F-actin-capping protein subunit beta isoform X1 [Ovis aries]	---	33.599	19.225	15.3	4	7	4	1.208	0.921	1.097	0.84	0.28718	1.101	0.176919	0.762	0.053883
XP_004005225.1	PREDICTED: adaptin ear-binding coat-associated protein 2 isoform X1 [Ovis aries]	---	27.81	26.078	16.2	3	3	3	1.062	0.893	1.042	0.857	0.30332	1.019	0.83086	0.841	0.07786
XP_004005305.1	PREDICTED: LOW QUALITY PROTEIN: lysyl oxidase homolog 2 isoform X1 [Ovis aries]	---	86.529	2.8215	1.6	1	1	1	0.911	0.87	1.15	0.757		0.792		0.955
XP_004005320.2	PREDICTED: sialic acid synthase isoform X1 [Ovis aries]	---	36.051	45.505	26.8	8	18	8	1.133	0.997	1.068	0.934	0.06952	1.061	0.194978	0.88	0.00083531
XP_004005372.1	PREDICTED: probable ATP-dependent RNA helicase DDX58 [Ovis aries]	---	107.63	14.387	4.9	4	4	4	0.992	1.142	0.94	1.215		1.055		1.151
XP_004005562.1	PREDICTED: serine/arginine-rich splicing factor 10 isoform X1 [Ovis aries]	---	26.238	9.2235	19.1	5	5	5	0.966	1.017	1.017	1	0.96678	0.95	0.77896	1.053	0.77706
XP_004005608.2	PREDICTED: 39S ribosomal protein L41, mitochondrial isoform X1 [Ovis aries]	---	19.408	5.2801	14.6	2	2	2	0.837	1.092	0.872	1.252		0.96		1.305
XP_004005614.1	PREDICTED: 60S ribosomal protein L7a isoform X1 [Ovis aries]	---	29.995	84.19	37.6	12	27	12	0.984	1	1.114	0.898	0.00050442	0.883	4.2258e-05	1.016	0.21384
XP_004005618.1	PREDICTED: ubiquitin-associated domain-containing protein 1 isoform X1 [Ovis aries]	---	45.094	55.16	22.9	10	13	10	0.829	1.185	0.733	1.617	4.2752e-06	1.131	0.03104	1.429	2.4159e-05
XP_004005630.1	PREDICTED: exosome complex component RRP4 [Ovis aries]	---	32.618	4.1254	8.2	2	2	2	1.055	0.957	1.122	0.853		0.94		0.907
XP_004005631.1	PREDICTED: argininosuccinate synthase [Ovis aries]	---	45.931	7.4095	10.5	4	4	4	1.044	0.776	1.288	0.602	0.0102373	0.811	0.024843	0.743	0.062236
XP_004005637.1	PREDICTED: phytanoyl-CoA dioxygenase domain-containing protein 1 [Ovis aries]	---	32.503	2.7091	8.2	1	1	1
XP_004005642.1	PREDICTED: endonuclease G, mitochondrial [Ovis aries]	---	32.237	26.471	15.7	4	5	4	0.647	1.251	0.61	2.051	0.070597	1.061	0.76478	1.934	0.00114145
XP_004005643.1	PREDICTED: TBC1 domain family member 13 isoform X1 [Ovis aries]	---	46.471	25.722	17.8	6	6	6	1.053	0.96	1.128	0.851	0.020262	0.934	0.7316	0.912	0.112304
XP_004005652.1	PREDICTED: ubiquitin-related modifier 1 isoform X1 [Ovis aries]	---	11.283	4.6281	14.9	1	1	1	0.973	1.052	0.928	1.134		1.048		1.081
XP_004005666.1	PREDICTED: endoglin [Ovis aries]	---	70.2	9.2656	6	4	4	4
XP_004005671.1	PREDICTED: prosalusin isoform X1 [Ovis aries]	---	36.166	1.8842	3.1	1	2	1
XP_004005686.1	PREDICTED: 78 kDa glucose-regulated protein [Ovis aries]	---	72.426	323.31	50.4	34	104	31	1.125	0.844	1.213	0.696	1.0302e-08	0.927	0.99174	0.75	2.6098e-10
XP_004005694.1	PREDICTED: proteasome subunit beta type-7 [Ovis aries]	---	29.923	20.964	20.6	6	10	6	0.874	0.922	1.024	0.9	0.038077	0.854	0.0145391	1.055	0.21382
XP_004005706.1	PREDICTED: LOW QUALITY PROTEIN: phosducin-like protein [Ovis aries]	---	34.004	4.1877	6.4	2	2	2
XP_004005716.1	PREDICTED: NADH dehydrogenase [ubiquinone] 1 alpha subcomplex subunit 8 [Ovis aries]	---	20.105	42.719	48.3	7	12	7	0.775	1.32	0.645	2.047	8.765e-07	1.202	0.069117	1.703	0.00012027
XP_004005727.1	PREDICTED: isoamyl acetate-hydrolyzing esterase 1 homolog [Ovis aries]	---	27.59	46.429	25.3	5	8	5	0.913	1.25	0.863	1.448	0.0004828	1.058	0.1057	1.369	0.00140365
XP_004005743.1	PREDICTED: ATP-dependent RNA helicase DDX1 [Ovis aries]	---	82.427	188.68	46.4	34	48	34	1.006	1.006	1.082	0.93	0.144057	0.93	0.37222	1	0.94094
XP_004005751.1	PREDICTED: retinol dehydrogenase 14 [Ovis aries]	---	36.572	37.562	21.7	5	5	5	0.925	1.094	0.87	1.257	0.053243	1.063	0.092737	1.183	0.167322
XP_004005767.1	PREDICTED: splicing factor 3B subunit 6 isoform X1 [Ovis aries]	---	14.585	24.566	27.2	3	4	3	1.377	0.793	1.183	0.67		1.164		0.576
XP_004005781.1	PREDICTED: trifunctional enzyme subunit beta, mitochondrial isoform X2 [Ovis aries]	---	51.339	120.54	42.1	17	31	17	0.764	1.06	0.731	1.45	6.1358e-10	1.045	0.166861	1.387	1.9026e-07
XP_004005790.2	PREDICTED: dihydropyrimidinase-related protein 5 isoform X1 [Ovis aries]	---	66.907	18.388	11.6	7	11	7	0.986	0.779	1.238	0.629	0.00092353	0.796	0.072782	0.79	0.026782
XP_004005815.1	PREDICTED: protein phosphatase 1G [Ovis aries]	---	58.606	12.104	7.6	5	6	5	1.011	0.743	1.362	0.546	0.00139564	0.742	0.0088954	0.735	0.019159
XP_004005826.1	PREDICTED: kanadaptin isoform X2 [Ovis aries]	---	82.449	25.793	8.1	5	5	5	1.009	1.091	0.961	1.135	0.8216	1.05	0.48742	1.081	0.67018
XP_004005838.1	PREDICTED: serine/threonine-protein phosphatase PP1-beta catalytic subunit isoform X1 [Ovis aries]	---	34.121	19.018	39.5	11	25	3	1.172	0.917	0.972	0.943	0.9232	1.206	0.178042	0.782	0.179075
XP_004005846.1	PREDICTED: protein LBH isoform X1 [Ovis aries]	---	12.09	3.0997	20	1	1	1	1.121	0.819	1.198	0.684		0.936		0.731
XP_004005851.1	PREDICTED: LOW QUALITY PROTEIN: EH domain-containing protein 3 [Ovis aries]	---	60.268	3.1435	18	9	13	2	0.894	1.168	1.086	1.076		0.823		1.306
XP_004005852.1	PREDICTED: small nuclear ribonucleoprotein G [Ovis aries]	---	8.496	8.2683	34.2	3	4	3	1.156	0.843	1.196	0.705	0.029735	0.967	0.90868	0.729	0.0164197
XP_004005853.1	PREDICTED: prenylcysteine oxidase 1 [Ovis aries]	---	56.866	40.32	18.1	8	22	8	0.884	1.194	0.829	1.44	1.3785e-10	1.066	0.119399	1.351	4.9661e-08
XP_004005854.1	PREDICTED: nucleolysin TIA-1 isoform p40 isoform X2 [Ovis aries]	---	42.986	28.275	16.3	7	10	4	1.078	0.894	1.413	0.633	0.097898	0.763	0.21936	0.829	0.2079
XP_004005858.1	PREDICTED: poly(rC)-binding protein 1 [Ovis aries]	---	37.497	145.49	56.5	14	36	9	1.094	0.963	1.022	0.942	0.156458	1.07	0.040479	0.88	0.0051413
XP_004005861.1	PREDICTED: annexin A4 isoform X1 [Ovis aries]	---	35.93	146.14	49.8	15	22	15	0.954	1.071	0.933	1.148	3.8662e-05	1.023	0.55712	1.123	0.0060782
XP_004005862.1	PREDICTED: LOW QUALITY PROTEIN: AP2-associated protein kinase 1 isoform X1 [Ovis aries]	---	102.65	70.411	8.3	5	6	5	1.162	0.777	1.129	0.688	0.047023	1.029	0.95354	0.669	0.004502
XP_004005873.1	PREDICTED: CB1 cannabinoid receptor-interacting protein 1 [Ovis aries]	---	18.664	22.032	26.2	4	4	4	1.267	0.97	0.88	1.102	0.60466	1.44	0.21022	0.766	0.094304
XP_004005893.1	PREDICTED: UTP--glucose-1-phosphate uridylyltransferase isoform X1 [Ovis aries]	---	56.903	323.31	50.6	28	82	28	1.021	0.862	0.971	0.888	0.00110011	1.051	0.4231	0.844	0.00100004
XP_004005894.1	PREDICTED: malate dehydrogenase, cytoplasmic [Ovis aries]	---	36.439	105.72	52.7	19	64	19	0.686	1.129	0.692	1.632	1e-32	0.991	0.48406	1.646	1e-32
XP_004005898.1	PREDICTED: LOW QUALITY PROTEIN: EH domain-binding protein 1 isoform X1 [Ovis aries]	---	139.42	11.6	1.8	2	2	2	0.946	1.031	1.027	1.004	0.94322	0.921	0.50322	1.09	0.41258
XP_004005915.1	PREDICTED: all-trans-retinol 13,14-reductase [Ovis aries]	---	66.881	3.491	3.3	2	2	2
XP_004005920.1	PREDICTED: S-adenosylmethionine synthase isoform type-2 [Ovis aries]	---	43.65	30.372	18	8	11	8	1.003	1.098	1.017	1.08	0.03416	0.986	0.42128	1.095	0.0076198
XP_004005921.1	PREDICTED: vesicle-associated membrane protein 8 [Ovis aries]	---	11.343	3.3938	17	2	3	2	0.922	0.975	0.989	0.986	0.99484	0.932	0.8056	1.057	0.49876
XP_004005941.1	PREDICTED: charged multivesicular body protein 3 isoform X3 [Ovis aries]	---	24.973	4.3227	7.7	2	3	2	0.934	1.075	0.997	1.078	0.23562	0.937	0.0519	1.151	0.051665
XP_004005944.1	PREDICTED: iron-sulfur cluster assembly 1 homolog, mitochondrial [Ovis aries]	---	14.163	2.1092	9.3	1	1	1
XP_004005946.1	PREDICTED: histone-lysine N-methyltransferase SMYD1 isoform X1 [Ovis aries]	---	56.361	235.13	45.3	20	43	20	0.786	0.856	0.813	1.053	0.43488	0.967	0.3993	1.089	0.9525
XP_004005948.1	PREDICTED: threonine synthase-like 2 isoform X1 [Ovis aries]	---	54.172	2.1534	2.9	1	1	1
XP_004005951.1	PREDICTED: ribose-5-phosphate isomerase [Ovis aries]	---	32.804	2.9393	4.2	1	1	1	0.995	1.067	0.918	1.162		1.084		1.072
XP_004005960.1	PREDICTED: coiled-coil-helix-coiled-coil-helix domain-containing protein 5 isoform X2 [Ovis aries]	---	12.431	43.041	42.7	3	3	3	0.85	1.184	0.769	1.54	0.0178844	1.105	0.094925	1.393	0.0033417
XP_004005961.1	PREDICTED: DNA-directed RNA polymerase I subunit RPA2 [Ovis aries]	---	128.23	2.8152	1	1	1	1
XP_004005965.1	PREDICTED: LOW QUALITY PROTEIN: cytoplasmic protein NCK2 [Ovis aries]	---	38.785	9.185	8.5	3	4	3	1.062	0.857	1.24	0.691	0.111644	0.856	0.34478	0.807	0.35382
XP_004005971.1	PREDICTED: sulfotransferase 1C4-like [Ovis aries]	---	34.706	2.7453	7.4	2	3	2	1.002	1.271	0.912	1.394	0.00127597	1.099	0.30572	1.268	0.020556
XP_004005974.1	PREDICTED: 39S ribosomal protein L19, mitochondrial [Ovis aries]	---	33.307	6.7647	7.2	2	2	2	1.04	1.023	0.946	1.081		1.099		0.984
XP_004005985.1	PREDICTED: polyribonucleotide nucleotidyltransferase 1, mitochondrial isoform X1 [Ovis aries]	---	85.989	33.986	7.7	5	5	5	0.805	1.08	0.809	1.335	0.02712	0.995	0.83382	1.342	0.0055813
XP_004005991.1	PREDICTED: prolyl-tRNA synthetase associated domain-containing protein 1 [Ovis aries]	---	18.39	19.691	24.2	4	4	4	1.003	1.078	1.013	1.064		0.99		1.075
XP_004005993.2	PREDICTED: ubiquitin-40S ribosomal protein S27a [Ovis aries]	---	22.668	83.628	42.6	9	35	9	1.002	1.005	1.027	0.979	0.2136	0.976	0.26654	1.003	0.97488
XP_004005997.1	PREDICTED: spectrin beta chain, non-erythrocytic 1 isoform X4 [Ovis aries]	---	251.19	2.0751	49.4	102	217	1	0.986	0.807	1.236	0.653		0.798		0.818
XP_004006013.1	PREDICTED: protein phosphatase 1 regulatory subunit 21 isoform X2 [Ovis aries]	---	88.291	40.71	14.5	10	10	10	0.997	0.977	1.114	0.877	0.587	0.895	0.80414	0.98	0.33076
XP_004006021.1	PREDICTED: multiple coagulation factor deficiency protein 2 isoform X1 [Ovis aries]	---	10.632	10.187	18.3	1	1	1	1.107	0.962	1.17	0.822		0.946		0.869
XP_004006028.1	PREDICTED: S1 RNA-binding domain-containing protein 1 isoform X2 [Ovis aries]	---	112.86	12.313	4.5	4	4	4	1.06	0.861	1.252	0.688	0.108919	0.847	0.24226	0.812	0.1528
XP_004006036.1	PREDICTED: protein phosphatase 1B isoform X5 [Ovis aries]	---	42.834	48.815	32	10	14	9	0.935	1.079	0.86	1.255	0.00063794	1.087	0.115859	1.154	0.141381
XP_004006060.1	PREDICTED: aldose 1-epimerase isoform X1 [Ovis aries]	---	37.612	38	15.5	5	7	4	1.094	1.135	1.046	1.085	0.39362	1.046	0.70132	1.037	0.73
XP_004006072.1	PREDICTED: HEAT repeat-containing protein 5B isoform X1 [Ovis aries]	---	224.23	2.9997	1.2	2	2	2	0.838	1.252	1.056	1.186		0.794		1.494
XP_004006086.1	PREDICTED: protein YIPF4 [Ovis aries]	---	27.136	1.6152	3.7	1	1	1
XP_004006092.1	PREDICTED: protein dpy-30 homolog [Ovis aries]	---	11.25	4.2588	18.2	2	4	2	1.134	1.053	1.136	0.927	0.081942	0.998	0.96862	0.929	0.087884
XP_004006095.1	PREDICTED: protein FAM136A isoform X2 [Ovis aries]	---	15.683	5.69	20.3	3	5	3	0.97	1.071	1.043	1.027	0.6997	0.93	0.47136	1.104	0.20324
XP_004006107.1	PREDICTED: dysferlin isoform X11 [Ovis aries]	---	236.76	323.31	40.4	69	119	66	0.964	1.19	0.948	1.255	1e-32	1.017	0.68006	1.234	1.62481e-12
XP_004006118.1	PREDICTED: sepiapterin reductase [Ovis aries]	---	28.731	86.579	43.1	9	15	9	0.936	0.977	0.896	1.09	0.5124	1.045	0.3193	1.044	0.6711
XP_004006121.1	PREDICTED: T-complex protein 1 subunit eta [Ovis aries]	---	59.442	192.32	44.9	23	39	23	1.035	1.006	1.147	0.877	0.0049556	0.902	0.0185152	0.972	0.473
XP_004006147.3	PREDICTED: mannosyl-oligosaccharide glucosidase isoform X1 [Ovis aries]	---	85.01	16.184	8.5	6	9	6	1.178	0.912	0.975	0.935	0.36682	1.208	0.37724	0.774	0.07104
XP_004006148.1	PREDICTED: 39S ribosomal protein L53, mitochondrial [Ovis aries]	---	12.028	3.0635	13.4	1	1	1	0.953	1.005	0.882	1.139		1.08		1.055
XP_004006154.1	PREDICTED: ancient ubiquitous protein 1 isoform X2 [Ovis aries]	---	45.779	5.9453	6.1	2	2	2	0.935	0.939	0.925	1.015		1.011		1.004
XP_004006170.1	PREDICTED: 28S ribosomal protein S9, mitochondrial [Ovis aries]	---	45.237	11.523	15.7	6	6	6	1.161	1.054	0.905	1.165	0.42094	1.283	0.3455	0.908	0.6124
XP_004006176.1	PREDICTED: CCR4-NOT transcription complex subunit 11 [Ovis aries]	---	55.268	11.272	6.5	2	2	2	1.023	0.946	1.129	0.838	0.25358	0.906	0.51006	0.925	0.62654
XP_004006178.1	PREDICTED: 60S ribosomal protein L31 [Ovis aries]	---	14.463	18.15	42.4	6	15	6	1.113	0.957	1.12	0.854	0.031684	0.994	0.79674	0.86	0.154897
XP_004006182.1	PREDICTED: phosducin-like protein 3 [Ovis aries]	---	27.582	39.621	28.8	8	13	8	0.851	1.197	1.017	1.177	0.0194646	0.837	0.081099	1.407	0.0063987
XP_004006190.1	PREDICTED: 39S ribosomal protein L30, mitochondrial [Ovis aries]	---	18.469	4.679	6.8	1	2	1	0.839	1.126	0.821	1.371		1.022		1.342
XP_004006199.1	PREDICTED: cytochrome c oxidase assembly factor 5 [Ovis aries]	---	8.4167	11.144	20.3	1	1	1	1.072	0.973	0.824	1.181		1.301		0.908
XP_004006204.1	PREDICTED: cytochrome c oxidase subunit 5B, mitochondrial [Ovis aries]	---	13.76	29.013	42.6	9	20	9	0.619	1.121	0.609	1.841	0.00101697	1.016	0.70452	1.811	1.3856e-06
XP_004006216.1	PREDICTED: probable cytosolic iron-sulfur protein assembly protein CIAO1 [Ovis aries]	---	37.84	34.087	20.4	6	9	6	1.182	0.864	1.176	0.735	0.0026565	1.005	0.24104	0.731	0.000116608
XP_004006250.1	PREDICTED: KRR1 small subunit processome component homolog [Ovis aries]	---	43.55	4.1627	3.7	1	1	1
XP_004006253.1	PREDICTED: Bardet-Biedl syndrome 10 protein isoform X1 [Ovis aries]	---	80.613	2.212	2.4	2	4	2	0.942	0.833	1.478	0.564	0.0123772	0.637	0.086804	0.884	0.8661
XP_004006314.1	PREDICTED: methionine aminopeptidase 2 [Ovis aries]	---	52.831	68.816	18.4	6	11	6	0.997	0.986	0.982	1.004	0.5535	1.015	0.46396	0.989	0.86252
XP_004006322.1	PREDICTED: coatomer subunit zeta-1 isoform X2 [Ovis aries]	---	20.228	95.129	19.2	3	3	3	1.196	0.895	1.112	0.805		1.076		0.748
XP_004006327.1	PREDICTED: heterogeneous nuclear ribonucleoprotein A1 isoform X2 [Ovis aries]	---	34.196	272.46	56.2	17	36	16	1.445	0.767	1.236	0.621	3.5379e-06	1.169	0.82274	0.531	0.00142126
XP_004006335.2	PREDICTED: calcium-binding and coiled-coil domain-containing protein 1 isoform X1 [Ovis aries]	---	79.739	5.3086	4.6	3	3	3
XP_004006353.2	PREDICTED: UPF0160 protein MYG1, mitochondrial [Ovis aries]	---	46.735	3.4157	5.4	2	2	2	0.903	1.251	0.912	1.372		0.99		1.385
XP_004006354.1	PREDICTED: prefoldin subunit 5 [Ovis aries]	---	17.385	44.219	42.2	6	12	6	1.048	1.016	1.06	0.958	0.09248	0.989	0.68482	0.969	0.68236
XP_004006363.1	PREDICTED: eukaryotic translation initiation factor 4B isoform X2 [Ovis aries]	---	68.828	207.05	34.9	18	25	18	1.095	0.928	1.091	0.851	0.010916	1.004	0.90014	0.847	0.028141
XP_004006365.1	PREDICTED: keratin, type I cytoskeletal 18 isoform X1 [Ovis aries]	---	44.85	2.3341	2.3	1	2	1	1.418	0.866	1.043	0.83		1.36		0.611
XP_004006403.1	PREDICTED: methyltransferase-like protein 7A isoform X1 [Ovis aries]	---	28.422	28.2	13.9	2	2	2	0.639	1.465	0.573	2.557		1.115		2.293
XP_004006408.1	PREDICTED: LIM domain and actin-binding protein 1 isoform X4 [Ovis aries]	---	85.087	102.24	17.5	9	12	9	1.132	0.572	1.314	0.435	6.2024e-05	0.861	0.038318	0.505	0.00039591
XP_004006413.2	PREDICTED: glycerol-3-phosphate dehydrogenase [NAD(+)], cytoplasmic [Ovis aries]	---	48.359	134.99	50.9	21	51	17	0.421	0.696	0.396	1.758	2.7369e-06	1.063	0.53182	1.653	1.50343e-05
XP_004006425.1	PREDICTED: formin-like protein 3 isoform X5 [Ovis aries]	---	111.07	1.7776	4.3	4	4	2
XP_004006436.1	PREDICTED: peptidyl-prolyl cis-trans isomerase FKBP11 [Ovis aries]	---	22.294	22.622	23.4	4	7	4	1.152	1.014	1.047	0.968	0.37372	1.1	0.2732	0.88	0.143661
XP_004006448.1	PREDICTED: cyclin-T1 isoform X1 [Ovis aries]	---	81.123	2.21	3	2	2	2
XP_004006455.1	PREDICTED: LOW QUALITY PROTEIN: ATP-dependent 6-phosphofructokinase, muscle type isoform X1 [Ovis aries]	---	93.249	323.31	38.8	29	106	26	0.693	1.067	0.534	1.998	1.62481e-12	1.298	0.0021174	1.54	1.90736e-12
XP_004006518.1	PREDICTED: T-complex protein 1 subunit beta isoform X1 [Ovis aries]	---	57.519	323.31	52.9	27	62	27	1.067	1.003	1.118	0.897	0.39454	0.954	0.17252	0.94	0.0193019
XP_004006526.1	PREDICTED: C-Myc-binding protein [Ovis aries]	---	11.997	10.256	37.9	3	4	3	1.119	0.891	1.253	0.711	0.0084802	0.893	0.108796	0.796	0.034844
XP_004006537.1	PREDICTED: cullin-associated NEDD8-dissociated protein 1 [Ovis aries]	---	136.39	193.87	26.2	29	53	27	1.19	0.941	1.13	0.833	2.9072e-08	1.053	0.099185	0.791	4.2778e-08
XP_004006540.1	PREDICTED: protein LLP homolog [Ovis aries]	---	15.074	4.39	15.7	2	3	2	0.946	0.994	1.126	0.883		0.84		1.051
XP_004006544.1	PREDICTED: N-acetylglucosamine-6-sulfatase [Ovis aries]	---	61.931	37.42	14.3	7	10	7	1.157	0.747	1.182	0.632	0.0046407	0.979	0.44496	0.646	0.003716
XP_004006549.1	PREDICTED: UPF0536 protein C12orf66 homolog [Ovis aries]	---	50.294	2.6401	2.5	1	2	1	0.913	1.205	0.901	1.337	0.056977	1.013	0.80306	1.32	0.041518
XP_004006556.1	PREDICTED: ubiquitin carboxyl-terminal hydrolase 15 isoform X1 [Ovis aries]	---	112.51	43.727	16.3	15	17	14	0.985	1.023	1.021	1.002	0.63868	0.965	0.85632	1.039	0.36472
XP_004006563.1	PREDICTED: elongation factor Ts, mitochondrial [Ovis aries]	---	36.647	27.17	10.9	4	7	4	0.989	1.052	0.945	1.113	0.070437	1.047	0.41352	1.064	0.80478
XP_004006570.1	PREDICTED: tetraspanin-31 isoform X2 [Ovis aries]	---	21.397	4.8983	8.6	2	2	2	1.149	0.962	1.218	0.79	0.051623	0.943	0.47532	0.837	0.0090577
XP_004006585.1	PREDICTED: dynactin subunit 2 isoform X4 [Ovis aries]	---	44.335	182.77	46.2	15	22	15	1.172	0.857	1.121	0.764	2.2106e-05	1.045	0.139764	0.731	4.425e-07
XP_004006600.1	PREDICTED: SH3 and cysteine-rich domain-containing protein 3 isoform X1 [Ovis aries]	---	41.356	28.924	15.5	5	5	5	0.807	1.442	0.698	2.066		1.156		1.787
XP_004006604.1	PREDICTED: signal transducer and activator of transcription 6 isoform X1 [Ovis aries]	---	94.241	7.6168	5.9	5	5	4	1.098	0.796	0.98	0.812		1.12		0.725
XP_004006621.1	PREDICTED: ATP synthase subunit beta, mitochondrial [Ovis aries]	---	56.208	323.31	50.6	22	107	22	0.751	1.133	0.639	1.773	1e-32	1.175	0.0047206	1.509	1.62448e-12
XP_004006627.1	PREDICTED: SPRY domain-containing protein 4 isoform X1 [Ovis aries]	---	23.07	2.826	7.2	1	1	1
XP_004006628.1	PREDICTED: apolipoprotein F-like [Ovis aries]	---	28.319	2.3653	7.9	2	2	2
XP_004006629.1	PREDICTED: signal transducer and activator of transcription 2 isoform X2 [Ovis aries]	---	97.107	5.3071	2.1	2	2	2	1.002	1.04	1.03	1.01	0.95028	0.973	0.92924	1.038	0.8376
XP_004006632.1	PREDICTED: protein canopy homolog 2 [Ovis aries]	---	20.638	39.838	24.2	4	6	4	1.166	0.774	1.138	0.68	0.20612	1.025	0.67026	0.664	0.2303
XP_004006633.1	PREDICTED: citrate synthase, mitochondrial [Ovis aries]	---	51.774	68.195	27.3	13	33	13	0.633	1.028	0.563	1.826	4.3643e-11	1.124	0.193595	1.624	1.64735e-12
XP_004006639.1	PREDICTED: myosin light polypeptide 6 isoform X2 [Ovis aries]	---	16.93	54.02	41.7	7	18	7	1.306	0.926	1.052	0.88	0.00023932	1.241	1.5605e-07	0.709	8.7041e-10
XP_004006643.1	PREDICTED: LOW QUALITY PROTEIN: extended synaptotagmin-1 [Ovis aries]	---	123.29	147.81	19.6	22	34	22	1.15	0.83	1.224	0.678	3.2149e-11	0.94	0.24542	0.722	2.0751e-05
XP_004006644.1	PREDICTED: proliferation-associated protein 2G4 [Ovis aries]	---	43.83	120.44	45.2	16	30	16	1.017	1.074	1.074	1	0.169156	0.947	0.038541	1.056	0.22998
XP_004006678.1	PREDICTED: leukotriene A-4 hydrolase isoform X2 [Ovis aries]	---	69.249	153.24	38.5	19	27	19	0.917	1.099	0.894	1.229	1.9502e-06	1.026	0.62318	1.198	8.7179e-07
XP_004006684.1	PREDICTED: inhibitor of nuclear factor kappa-B kinase-interacting protein isoform X1 [Ovis aries]	---	42.866	40.697	33.2	12	16	12	1.212	0.815	1.244	0.655	4.364e-06	0.974	0.69498	0.672	1.79846e-05
XP_004006699.1	PREDICTED: SCY1-like protein 2 isoform X3 [Ovis aries]	---	103.18	8.1233	4.4	3	3	3	1.122	0.76	1.132	0.671		0.991		0.677
XP_004006738.1	PREDICTED: mitochondrial 10-formyltetrahydrofolate dehydrogenase [Ovis aries]	---	101.77	27.761	13.4	12	14	11	1.084	1.256	0.949	1.323	1.5507e-06	1.142	0.0195359	1.159	0.022544
XP_004006741.1	PREDICTED: cytoskeleton-associated protein 4 [Ovis aries]	---	64.85	323.31	58.6	34	69	34	1.233	0.79	1.284	0.615	1e-32	0.96	0.73126	0.641	4.996e-15
XP_004006750.1	PREDICTED: transmembrane protein 263 [Ovis aries]	---	11.593	39.578	47.8	4	9	4	1.314	0.972	1.161	0.837	0.043936	1.132	0.49528	0.74	0.043436
XP_004006752.1	PREDICTED: periodic tryptophan protein 1 homolog [Ovis aries]	---	55.823	13.521	8.4	3	3	3	0.996	0.933	1.044	0.894	0.58946	0.954	0.84978	0.937	0.48994
XP_004006754.1	PREDICTED: tRNA-splicing ligase RtcB homolog [Ovis aries]	---	55.226	134.19	41.6	18	35	18	1.08	0.995	1.023	0.973	0.68158	1.056	0.0131775	0.921	0.0059182
XP_004006761.1	PREDICTED: protein HP-25 homolog 2 isoform X1 [Ovis aries]	---	22.496	1.5875	3.8	1	1	1	0.69	1.342	0.876	1.532		0.788		1.945
XP_004006770.1	PREDICTED: eukaryotic translation initiation factor 3 subunit D isoform X3 [Ovis aries]	---	63.93	101.29	21	7	11	7	1.139	0.979	1.074	0.912	0.075962	1.061	0.1447	0.86	0.00086242
XP_004006819.1	PREDICTED: inositol 1,4,5-trisphosphate receptor type 2 isoform X2 [Ovis aries]	---	308.06	2.9368	1	3	3	1
XP_004006823.1	PREDICTED: GTPase KRas isoform X2 [Ovis aries]	---	21.438	22.741	35.1	6	12	3	1.145	0.987	1.117	0.884	0.029122	1.025	0.85878	0.862	0.29072
XP_004006841.3	PREDICTED: L-lactate dehydrogenase B chain [Ovis aries]	---	36.481	93.277	41	13	62	9	0.819	1.497	0.862	1.737	1e-32	0.95	0.109599	1.828	1.62526e-12
XP_004006869.2	PREDICTED: deoxyribose-phosphate aldolase [Ovis aries]	---	38.388	9.8762	6.8	2	2	2	1.025	1.173	0.814	1.441		1.259		1.144
XP_004006878.1	PREDICTED: rho GDP-dissociation inhibitor 2 isoform X2 [Ovis aries]	---	22.806	10.258	7	1	1	1	0.937	1.38	0.792	1.742		1.183		1.473
XP_004006891.1	PREDICTED: epithelial membrane protein 1 [Ovis aries]	---	17.798	2.2571	5	1	1	1	1.193	1.202	0.898	1.339		1.329		1.008
XP_004006893.1	PREDICTED: heme-binding protein 1 isoform X1 [Ovis aries]	---	21.186	42.857	40.3	6	9	6	1.153	1.106	1.109	0.997	0.26448	1.04	0.25946	0.959	0.87498
XP_004006897.1	PREDICTED: probable ATP-dependent RNA helicase DDX47 [Ovis aries]	---	50.88	19.808	11.2	4	5	4	1.134	0.923	1.108	0.833		1.023		0.814
XP_004006899.1	PREDICTED: cyclin-dependent kinase inhibitor 1B [Ovis aries]	---	22.152	25.387	32.8	5	7	5	1.007	1.072	0.895	1.198	0.48998	1.125	0.50326	1.065	0.82064
XP_004006944.1	PREDICTED: adaptin ear-binding coat-associated protein 1 [Ovis aries]	---	29.482	4.5713	6.9	2	3	2	1.095	0.75	1.438	0.522	0.009117	0.761	0.022936	0.685	0.037305
XP_004006946.1	PREDICTED: cation-dependent mannose-6-phosphate receptor isoform X1 [Ovis aries]	---	31.267	31.003	9.3	2	2	2	1.281	0.917	1.154	0.795	0.025225	1.11	0.27528	0.716	0.044642
XP_004006967.1	PREDICTED: lysophospholipid acyltransferase 5 isoform X1 [Ovis aries]	---	55.71	5.072	2.5	1	1	1	0.771	1.127	0.86	1.31		0.897		1.462
XP_004006968.2	PREDICTED: ribosomal RNA small subunit methyltransferase NEP1 isoform X2 [Ovis aries]	---	34.461	11.13	13.8	3	3	3
XP_004006970.1	PREDICTED: LOW QUALITY PROTEIN: protein C10 [Ovis aries]	---	12.597	13.161	30.6	3	4	3	0.987	1.031	1.18	0.874	0.23758	0.836	0.123775	1.045	0.42504
XP_004006973.1	PREDICTED: LOW QUALITY PROTEIN: ubiquitin carboxyl-terminal hydrolase 5 isoform X1 [Ovis aries]	---	92.929	91.335	28.5	19	28	19	0.968	1.06	0.982	1.079	0.08538	0.986	0.56838	1.095	0.0113989
XP_004006984.1	PREDICTED: probable 28S rRNA (cytosine(4447)-C(5))-methyltransferase isoform X2 [Ovis aries]	---	90.018	32.081	11.3	7	7	7	0.965	0.89	1.103	0.807		0.875		0.922
XP_004006995.1	PREDICTED: NADH dehydrogenase [ubiquinone] 1 alpha subcomplex subunit 9, mitochondrial [Ovis aries]	---	42.96	81.586	35	12	19	12	0.75	1.193	0.638	1.87	1.85407e-14	1.176	0.0023401	1.591	2.4208e-10
XP_004007007.3	PREDICTED: nuclear receptor-interacting protein 2 [Ovis aries]	---	35.596	14.007	8.6	2	3	2	1.411	1.004	0.85	1.181	0.101803	1.66	0.029498	0.712	0.40532
XP_004007021.1	PREDICTED: V-type proton ATPase subunit E 1 [Ovis aries]	---	26.125	33.536	27.4	6	7	6	1.068	1.046	1.042	1.004	0.95768	1.025	0.64906	0.979	0.32456
XP_004007024.1	PREDICTED: cdc42 effector protein 1 [Ovis aries]	---	32.664	32.392	25	5	6	5	1.11	0.992	1.031	0.962	0.69734	1.077	0.4267	0.894	0.182516
XP_004007025.1	PREDICTED: ADP-ribosylation factor-binding protein GGA1 isoform X1 [Ovis aries]	---	60.689	26.238	17.6	9	10	8	1.045	0.986	1.18	0.836	0.188737	0.886	0.4424	0.944	0.3479
XP_004007026.1	PREDICTED: LOW QUALITY PROTEIN: SH3 domain-binding protein 1 [Ovis aries]	---	75.31	31.479	7.3	4	5	4	1.091	1.011	1.098	0.921	0.12108	0.994	0.8716	0.927	0.188379
XP_004007027.1	PREDICTED: pyridoxal phosphate phosphatase [Ovis aries]	---	31.778	16.314	15.2	4	5	4	0.986	0.93	0.993	0.937	0.47704	0.993	0.99398	0.943	0.52352
XP_004007029.1	PREDICTED: histone H1.0 [Ovis aries]	---	20.981	30.7	23.2	5	12	5	0.731	1.234	0.897	1.376	1.65411e-05	0.815	0.010244	1.688	1.052e-06
XP_004007030.1	PREDICTED: 2-amino-3-ketobutyrate coenzyme A ligase, mitochondrial [Ovis aries]	---	44.944	6.7677	5.3	2	3	2	0.989	1.149	0.888	1.294	0.094703	1.114	0.46906	1.162	0.21848
XP_004007031.1	PREDICTED: eukaryotic translation initiation factor 3 subunit L [Ovis aries]	---	66.756	99.918	31.9	16	23	16	1.003	1.032	1.069	0.965	0.068335	0.938	0.154285	1.029	0.93302
XP_004007043.1	PREDICTED: mitochondrial import receptor subunit TOM22 homolog [Ovis aries]	---	14.88	10.326	17.2	2	2	2	1.054	0.993	1.068	0.93		0.987		0.942
XP_004007047.1	PREDICTED: dynein light chain 4, axonemal [Ovis aries]	---	12.009	2.4571	9.5	1	1	1
XP_004007048.1	PREDICTED: 60S ribosomal protein L3 isoform X1 [Ovis aries]	---	46.051	72.492	32.5	15	33	13	1.127	0.713	1.36	0.524	1e-32	0.829	5.4274e-07	0.633	2.22045e-16
XP_004007053.1	PREDICTED: adenylosuccinate lyase isoform X1 [Ovis aries]	---	55.438	91.604	25.7	9	19	9	0.826	1.055	0.756	1.396	3.8643e-09	1.093	0.0098776	1.277	1.7093e-08
XP_004007058.1	PREDICTED: E3 ubiquitin-protein ligase RBX1 isoform X1 [Ovis aries]	---	12.274	11.331	13	2	2	2	0.701	1.23	1.088	1.131		0.644		1.755
XP_004007059.1	PREDICTED: LOW QUALITY PROTEIN: histone acetyltransferase p300 [Ovis aries]	---	264.86	7.0623	1.6	3	3	2
XP_004007062.1	PREDICTED: PHD finger-like domain-containing protein 5A [Ovis aries]	---	12.405	10.285	33.6	4	5	4	1.335	0.723	1.373	0.527	0.0191812	0.972	0.80406	0.542	0.051916
XP_004007068.1	PREDICTED: NHP2-like protein 1 [Ovis aries]	---	14.201	17.71	27.3	3	5	3	1.036	0.981	1.058	0.927	0.7537	0.979	0.43998	0.947	0.3216
XP_004007073.1	PREDICTED: NADH dehydrogenase [ubiquinone] 1 alpha subcomplex subunit 6 isoform X1 [Ovis aries]	---	15.025	14.219	26.6	5	13	5	1.133	1.013	0.556	1.822	0.114039	2.038	0.0138823	0.894	0.28262
XP_004007075.2	PREDICTED: LOW QUALITY PROTEIN: transcription factor 20 isoform X1 [Ovis aries]	---	212.61	1.6228	1.1	2	2	2	0.503	0.766						1.523
XP_004007079.1	PREDICTED: ADP-ribosylation factor GTPase-activating protein 3 [Ovis aries]	---	56.868	59.363	13.2	6	7	6	1.21	0.82	1.265	0.648	0.000198035	0.957	0.4722	0.678	0.0044795
XP_004007089.1	PREDICTED: sorting and assembly machinery component 50 homolog isoform X1 [Ovis aries]	---	51.896	55.439	24.3	9	10	9	0.779	1.041	0.857	1.215	0.035836	0.909	0.172379	1.336	0.00083917
XP_004007090.2	PREDICTED: beta-parvin isoform X3 [Ovis aries]	---	39.95	1.9488	8	3	4	2
XP_004007174.1	PREDICTED: hamartin isoform X1 [Ovis aries]	---	130.65	18.799	5.7	5	5	5
XP_004007180.1	PREDICTED: mediator of RNA polymerase II transcription subunit 27 isoform X1 [Ovis aries]	---	39.014	1.6888	2.9	1	1	1
XP_004007196.2	PREDICTED: LOW QUALITY PROTEIN: torsin-1A isoform X1 [Ovis aries]	---	40.552	4.7291	4.9	2	3	2	1.102	0.898	1.127	0.797	0.13762	0.978	0.6739	0.815	0.25282
XP_004007304.3	PREDICTED: succinyl-CoA ligase [ADP/GDP-forming] subunit alpha, mitochondrial isoform X1 [Ovis aries]	---	20.375	35.996	19.5	3	10	3	0.663	1.218	0.671	1.815	0.0021361	0.988	0.8764	1.837	0.00017856
XP_004007359.2	PREDICTED: SET and MYND domain-containing protein 5 isoform X1 [Ovis aries]	---	51.288	6.4679	7.1	3	3	3	1.121	1.002	1.066	0.94		1.052		0.894
XP_004007591.2	PREDICTED: sarcospan isoform X1 [Ovis aries]	---	21.712	17.178	7.1	2	6	2	0.865	1.205	0.831	1.45	0.061422	1.041	0.49638	1.393	0.065017
XP_004007599.2	PREDICTED: LOW QUALITY PROTEIN: cGMP-inhibited 3',5'-cyclic phosphodiesterase A isoform X1 [Ovis aries]	---	110.32	1.802	1.3	1	1	1
XP_004007704.1	PREDICTED: ataxin-10 isoform X1 [Ovis aries]	---	50.576	45.546	15.2	7	10	7	1.052	0.956	1.226	0.78	0.00035642	0.858	0.00136316	0.909	0.115479
XP_004007733.2	PREDICTED: LOW QUALITY PROTEIN: lipase maturation factor 2 isoform X1, partial [Ovis aries]	---	70.37	16.635	4.8	2	2	2	1.629	0.946	1.152	0.821		1.414		0.581
XP_004007775.1	PREDICTED: collagen alpha-2(I) chain isoform X1 [Ovis aries]	---	128.97	138.47	18.5	21	35	21	1.213	0.953	1.117	0.853	0.00042368	1.086	0.0155036	0.786	1.3309e-06
XP_004007785.1	PREDICTED: serum paraoxonase/lactonase 3 [Ovis aries]	---	39.706	13.849	15	4	5	4	0.742	1.331	0.607	2.193		1.222		1.794
XP_004007787.1	PREDICTED: pyruvate dehydrogenase kinase, isozyme 4 [Ovis aries]	---	46.21	31.887	15.7	5	6	5	0.664	0.698	0.814	0.857	0.72958	0.816	0.66254	1.051	0.94208
XP_004007799.1	PREDICTED: replication protein A 14 kDa subunit [Ovis aries]	---	13.522	3.1483	15.7	2	2	2	1.095	0.883	1.097	0.805		0.998		0.806
XP_004007802.1	PREDICTED: cytochrome c oxidase subunit NDUFA4 [Ovis aries]	---	9.3547	18.254	56.1	6	15	6	0.849	1.373	0.704	1.95	4.9407e-09	1.206	0.0106001	1.617	0.00023593
XP_004007805.1	PREDICTED: adseverin [Ovis aries]	---	80.588	45.585	14.8	10	11	10	1.168	1.271	0.821	1.548	5.9445e-05	1.423	0.00179687	1.088	0.173064
XP_004007815.1	PREDICTED: LOW QUALITY PROTEIN: homeobox protein MOX-2 [Ovis aries]	---	30.507	5.0031	7.7	2	2	2	1.258	0.888	1.288	0.689		0.977		0.706
XP_004007818.1	PREDICTED: ankyrin repeat and MYND domain-containing protein 2 [Ovis aries]	---	49.46	16.772	12.7	6	7	6	1.015	0.965	1.091	0.885	0.0068775	0.93	0.195799	0.951	0.47832
XP_004007826.2	PREDICTED: LOW QUALITY PROTEIN: DNA-directed RNA polymerase I subunit RPA43 [Ovis aries]	---	39.792	2.3924	4.5	1	1	1
XP_004007866.1	PREDICTED: tyrosine-protein phosphatase non-receptor type 12 isoform X1 [Ovis aries]	---	88.139	25.557	10.6	7	8	7	1.216	0.874	1.241	0.704	0.024945	0.98	0.90356	0.719	0.051016
XP_004007871.1	PREDICTED: leucine-rich repeat-containing protein 17 [Ovis aries]	---	51.925	5.9194	4.8	2	3	2	1.027	0.932	1.17	0.797		0.878		0.907
XP_004007873.1	PREDICTED: dnaJ homolog subfamily C member 2 isoform X1 [Ovis aries]	---	71.743	16.463	8.9	5	6	5	1.21	0.937	1.024	0.915	0.4302	1.182	0.21194	0.774	0.152261
XP_004007875.1	PREDICTED: mitochondrial-processing peptidase subunit beta [Ovis aries]	---	54.359	15.816	12.8	6	6	5	0.897	1.174	0.874	1.343	0.0041773	1.026	0.88234	1.309	0.011061
XP_004007876.1	PREDICTED: 26S protease regulatory subunit 7 [Ovis aries]	---	48.633	185.14	65.4	27	45	27	0.998	1.009	1.054	0.957	0.107158	0.947	0.0139038	1.011	0.51472
XP_004007891.1	PREDICTED: nicotinamide phosphoribosyltransferase isoform X1 [Ovis aries]	---	55.414	21.595	15.1	8	8	8	0.731	0.96	0.625	1.536	0.0107843	1.17	0.27928	1.313	0.043817
XP_004007902.1	PREDICTED: dihydrolipoyl dehydrogenase, mitochondrial [Ovis aries]	---	54.169	41.225	21	9	16	9	0.642	1.237	0.428	2.89	1.57817e-05	1.5	0.022921	1.927	4.6917e-06
XP_004007919.1	PREDICTED: F-actin-capping protein subunit alpha-2 isoform X1 [Ovis aries]	---	34.198	52.453	28.7	6	6	5
XP_004007947.1	PREDICTED: septin-7 isoform X1 [Ovis aries]	---	50.679	166.12	48.1	21	46	1	1.206	0.711	1.313	0.542		0.919		0.59
XP_004007960.3	PREDICTED: retinitis pigmentosa 9 protein isoform X1 [Ovis aries]	---	26.035	-2	3.2	1	1	1
XP_004007976.1	PREDICTED: glycine--tRNA ligase [Ovis aries]	---	83.129	62.436	19.9	12	13	12	1.005	1.069	0.929	1.151	0.096403	1.082	0.31006	1.064	0.168936
XP_004007978.1	PREDICTED: LOW QUALITY PROTEIN: gamma-glutamylcyclotransferase [Ovis aries]	---	20.531	6.0009	12.4	2	3	2	0.828	1.189	0.826	1.439	0.086719	1.002	0.98512	1.436	0.135097
XP_004008023.1	PREDICTED: protein TBRG4 isoform X2 [Ovis aries]	---	71.637	3.4989	1.7	1	1	1	0.872	1.205	0.773	1.559		1.128		1.382
XP_004008027.1	PREDICTED: 2-oxoglutarate dehydrogenase, mitochondrial isoform X3 [Ovis aries]	---	115.96	311.31	39.5	39	62	1	0.646	1.042	0.633	1.646	0.00162032	1.021	0.67842	1.613	0.0069203
XP_004008033.1	PREDICTED: nudC domain-containing protein 3 isoform X1 [Ovis aries]	---	40.25	16.402	18.9	7	9	6	1.047	1.012	0.966	1.048	0.43144	1.084	0.20756	0.967	0.87558
XP_004008034.1	PREDICTED: synaptobrevin homolog YKT6 [Ovis aries]	---	22.436	30.708	44.4	7	9	7	1.002	0.961	1.06	0.907	0.52738	0.945	0.71876	0.959	0.42944
XP_004008038.1	PREDICTED: DNA polymerase delta subunit 2 [Ovis aries]	---	51.04	2.4443	3	1	1	1
XP_004008040.1	PREDICTED: biliverdin reductase A [Ovis aries]	---	33.612	79.382	28.7	8	16	8	1.016	1.157	1.003	1.154	4.6739e-07	1.013	0.70694	1.139	1.83208e-05
XP_004008045.1	PREDICTED: 39S ribosomal protein L32, mitochondrial [Ovis aries]	---	21.292	1.9419	6.9	1	1	1
XP_004008046.1	PREDICTED: proteasome subunit alpha type-2 [Ovis aries]	---	25.898	16.192	26.1	6	8	6	0.903	0.926	0.876	1.057		1.031		1.025
XP_004008051.1	PREDICTED: ras-related protein Ral-A isoform X1 [Ovis aries]	---	23.54	35.683	28.2	8	15	6	1.226	0.847	1.161	0.73	0.002557	1.056	0.176957	0.691	0.00028241
XP_004008057.1	PREDICTED: LSM8 homolog, U6 small nuclear RNA associated [Ovis aries]	---	10.403	13.993	33.3	3	3	3	1.057	0.952	0.886	1.074		1.193		0.901
XP_004008084.1	PREDICTED: GRIP and coiled-coil domain-containing protein 1 [Ovis aries]	---	87.404	2.3618	1	1	1	1
XP_004008094.1	PREDICTED: calumenin isoform X2 [Ovis aries]	---	37.086	14.649	49.2	15	29	2	1.105	0.931	1.394	0.668		0.793		0.843
XP_004008098.1	PREDICTED: V-type proton ATPase subunit F [Ovis aries]	---	13.398	6.9478	16.8	2	2	2	1.219	0.877	1.17	0.75	0.112079	1.042	0.023481	0.719	0.19756
XP_004008106.1	PREDICTED: ubiquitin-conjugating enzyme E2 H isoform X1 [Ovis aries]	---	20.655	9.5943	21.9	4	6	4
XP_004008117.1	PREDICTED: centrosomal protein of 41 kDa isoform X2 [Ovis aries]	---	41.438	16.401	9.4	3	3	3	1.066	0.917	1.079	0.85	0.28176	0.988	0.69068	0.86	0.3173
XP_004008125.1	PREDICTED: UDP-xylose and UDP-N-acetylglucosamine transporter [Ovis aries]	---	37.329	2.232	3	1	1	1
XP_004008126.1	PREDICTED: aldose reductase [Ovis aries]	---	35.915	137.11	47.8	14	43	14	1.006	1.144	0.968	1.182	1.86125e-05	1.039	0.0095038	1.137	0.56216
XP_004008137.1	PREDICTED: nuclear pore complex protein Nup205 [Ovis aries]	---	227.6	35.508	4.7	8	9	8	1.163	0.909	1.244	0.731	0.0037817	0.935	0.80128	0.782	0.00086343
XP_004008140.1	PREDICTED: myotrophin [Ovis aries]	---	12.889	40.418	39	4	4	4	0.962	0.814	1.283	0.634	0.0160786	0.75	0.061856	0.846	0.28896
XP_004008142.1	PREDICTED: pleiotrophin isoform X3 [Ovis aries]	---	18.874	22.122	29.8	4	6	4	1.123	1.075	1.141	0.942	0.111021	0.984	0.27036	0.957	0.26822
XP_004008154.1	PREDICTED: UPF0562 protein C7orf55 homolog [Ovis aries]	---	12.852	7.4067	28.3	3	3	3	1.13	0.98	1.083	0.905		1.043		0.867
XP_004008158.1	PREDICTED: uncharacterized aarF domain-containing protein kinase 2 [Ovis aries]	---	69.417	2.1016	2.9	1	3	1	0.596	1.306	0.678	1.926	0.0074177	0.879	0.46852	2.191	0.0033154
XP_004008159.1	PREDICTED: NADH dehydrogenase [ubiquinone] 1 beta subcomplex subunit 2, mitochondrial [Ovis aries]	---	12.211	4.2047	9.3	1	2	1	0.671	1.197	0.623	1.921	0.015562	1.077	0.49762	1.784	0.0170648
XP_004008238.1	PREDICTED: ubiquitin-protein ligase E3C isoform X1 [Ovis aries]	---	123.24	17.796	5	4	4	4	0.984	1.005	1.018	0.987	0.97438	0.967	0.8585	1.021	0.70926
XP_004008297.1	PREDICTED: 3-hydroxyisobutyrate dehydrogenase, mitochondrial isoform X1 [Ovis aries]	---	43.354	63.314	14.9	4	7	4	0.838	1.13	0.694	1.628	0.0034624	1.207	0.173556	1.348	0.026461
XP_004008309.2	PREDICTED: LOW QUALITY PROTEIN: transcriptional activator protein Pur-beta [Ovis aries]	---	34.025	74.162	23.2	6	6	6	1.003	0.897	1.164	0.771	0.155802	0.862	0.6132	0.894	0.57752
XP_004008376.3	PREDICTED: LOW QUALITY PROTEIN: zyxin isoform X1 [Ovis aries]	---	52.573	109.27	40.3	15	26	15	1.236	0.845	1.172	0.721	3.8626e-05	1.055	0.150424	0.684	4.8771e-06
XP_004008428.3	PREDICTED: glutamine--fructose-6-phosphate aminotransferase [isomerizing] 2 [Ovis aries]	---	77.108	5.202	11.6	7	11	3	1.02	0.968	1.144	0.846	0.084116	0.892	0.42958	0.949	0.76496
XP_004008450.1	PREDICTED: NADH dehydrogenase [ubiquinone] 1 alpha subcomplex subunit 13 [Ovis aries]	---	16.745	40.541	50	8	16	8	0.773	1.192	0.632	1.886	5.7842e-05	1.223	0.03086	1.542	0.00113941
XP_004008455.1	PREDICTED: nuclear receptor 2C2-associated protein [Ovis aries]	---	15.802	4.7976	8.6	1	2	1
XP_004008458.2	PREDICTED: LOW QUALITY PROTEIN: armadillo repeat-containing protein 6 [Ovis aries]	---	48.872	48.749	19	7	8	7	1.03	0.879	1.167	0.753	0.0099444	0.883	0.061741	0.853	0.156905
XP_004008462.1	PREDICTED: coatomer subunit epsilon isoform X1 [Ovis aries]	---	34.507	44.106	25.9	7	10	7	1.074	0.86	1.32	0.652	0.021658	0.814	0.33466	0.801	0.033636
XP_004008466.1	PREDICTED: peptidyl-prolyl cis-trans isomerase FKBP8 isoform X1 [Ovis aries]	---	27.378	19.243	9.5	2	2	2
XP_004008470.1	PREDICTED: ras-related protein Rab-3A [Ovis aries]	---	24.934	3.4278	6.8	1	1	1
XP_004008476.1	PREDICTED: 6-phosphogluconolactonase [Ovis aries]	---	27.572	17.459	24.8	6	7	6	1.008	1.098	1.027	1.069	0.031178	0.981	0.70322	1.089	0.064362
XP_004008479.1	PREDICTED: LOW QUALITY PROTEIN: plasmalemma vesicle-associated protein [Ovis aries]	---	49.831	17.792	14.4	7	9	7	1.074	1.352	0.875	1.545	1.52012e-05	1.227	0.025459	1.259	0.00098021
XP_004008492.1	PREDICTED: trimeric intracellular cation channel type A isoform X1 [Ovis aries]	---	33.284	5.3877	6.7	2	6	2	0.987	1.279	0.689	1.856	1.62427e-05	1.433	0.0026836	1.296	0.00047806
XP_004008502.1	PREDICTED: tropomyosin alpha-4 chain isoform X1 [Ovis aries]	---	32.751	6.6003	34.2	16	9	3	1.153	0.904	1.235	0.732	0.169418	0.934	0.8054	0.784	0.111936
XP_004008512.2	PREDICTED: LOW QUALITY PROTEIN: epoxide hydrolase 3 isoform X1 [Ovis aries]	---	59.512	2.6353	3	1	1	1
XP_004008517.1	PREDICTED: NADH dehydrogenase [ubiquinone] 1 beta subcomplex subunit 7 [Ovis aries]	---	16.384	128.22	58.4	8	21	8	0.68	1.128	0.715	1.578	9.2809e-07	0.951	0.57524	1.659	1.109e-06
XP_004008518.1	PREDICTED: dnaJ homolog subfamily B member 1 isoform X4 [Ovis aries]	---	38.217	26.226	32.9	10	15	9	1.116	0.931	1.177	0.791	0.00095606	0.948	0.2763	0.834	0.28808
XP_004008527.1	PREDICTED: leydig cell tumor 10 kDa protein homolog [Ovis aries]	---	10.619	4.1864	16.3	2	4	2
XP_004008533.1	PREDICTED: calreticulin [Ovis aries]	---	48.058	202.55	46.3	19	56	19	1.151	0.839	1.263	0.664	1e-32	0.911	0.0020962	0.729	2.1703e-07
XP_004008536.2	PREDICTED: phenylalanine--tRNA ligase alpha subunit [Ovis aries]	---	60.936	28.153	8.9	4	6	4	1.059	0.966	1.077	0.897	0.36608	0.983	0.73574	0.912	0.4709
XP_004008538.1	PREDICTED: deoxyribonuclease-2-alpha [Ovis aries]	---	41.19	2.5202	4.8	2	2	2	1.073	0.977	1.137	0.859		0.944		0.911
XP_004008541.1	PREDICTED: ATPase ASNA1 [Ovis aries]	---	38.808	37.363	23	6	8	6	1.031	1.029	0.964	1.067	0.8271	1.07	0.49106	0.998	0.7407
XP_004008543.1	PREDICTED: LOW QUALITY PROTEIN: F-box/WD repeat-containing protein 9 isoform X1 [Ovis aries]	---	49.745	2.7463	2.4	1	1	1
XP_004008545.1	PREDICTED: deoxyhypusine synthase [Ovis aries]	---	40.953	8.0444	8.1	2	2	2
XP_004008556.2	PREDICTED: peptidyl-prolyl cis-trans isomerase NIMA-interacting 1 isoform X1 [Ovis aries]	---	18.273	54.749	21.5	2	4	2	1.067	0.858	1.285	0.668	0.0093363	0.83	0.127504	0.804	0.085696
XP_004008560.1	PREDICTED: eukaryotic translation initiation factor 3 subunit G [Ovis aries]	---	35.611	45.567	25	8	11	8	1.057	1.034	1.14	0.907	0.033162	0.927	0.34684	0.978	0.148681
XP_004008562.1	PREDICTED: 39S ribosomal protein L4, mitochondrial isoform X1 [Ovis aries]	---	32.489	3.4658	7.3	2	2	2
XP_004008565.1	PREDICTED: LOW QUALITY PROTEIN: ribonucleoprotein PTB-binding 1 isoform X1 [Ovis aries]	---	79.795	25.447	4.1	2	2	2	1.016	0.422	1.068	0.395		0.951		0.415
XP_004008567.1	PREDICTED: hsp90 co-chaperone Cdc37 [Ovis aries]	---	44.58	91.674	36.3	11	26	11	1.024	0.996	1.084	0.919	0.045404	0.945	0.092762	0.973	0.8126
XP_004008572.1	PREDICTED: choline transporter-like protein 2 isoform X1 [Ovis aries]	---	79.859	11.311	7.4	6	7	3	0.862	1.227	0.557	2.203	0.0163786	1.548	0.0080392	1.423	0.060281
XP_004008584.1	PREDICTED: ras-related protein Rab-3D isoform X2 [Ovis aries]	---	24.387	9.559	5.5	1	2	1
XP_004008586.1	PREDICTED: transmembrane protein 205 isoform X3 [Ovis aries]	---	20.975	10.045	9	1	1	1
XP_004008604.1	PREDICTED: pre-mRNA-splicing factor SYF1 [Ovis aries]	---	99.873	26.462	6.9	5	5	5	0.91	0.884	1.118	0.791	0.157676	0.814	0.34822	0.971	0.91784
XP_004008614.1	PREDICTED: NADH dehydrogenase [ubiquinone] 1 alpha subcomplex subunit 7 [Ovis aries]	---	12.511	68.564	61.1	9	14	9	0.801	1.191	0.734	1.623	6.7118e-08	1.091	0.2539	1.487	9.5407e-08
XP_004008616.1	PREDICTED: ras-related protein Rab-11B [Ovis aries]	---	24.488	63.496	51.8	10	18	10	1.037	0.992	1.133	0.876	0.061478	0.915	0.109303	0.957	0.54194
XP_004008618.1	PREDICTED: heterogeneous nuclear ribonucleoprotein M isoform X12 [Ovis aries]	---	73.574	215.48	57.6	37	70	37	1.165	0.784	1.309	0.599	1.62448e-12	0.89	0.109318	0.673	1e-32
XP_004008624.1	PREDICTED: general transcription factor IIF subunit 1 [Ovis aries]	---	58.278	9.9606	9.7	4	4	4	1.143	0.853	1.115	0.765	0.049796	1.025	0.83668	0.746	0.101159
XP_004008625.1	PREDICTED: ATP-dependent Clp protease proteolytic subunit, mitochondrial [Ovis aries]	---	29.693	12.256	25.4	4	4	4	0.969	1.211	0.797	1.519	0.079704	1.216	0.392	1.25	0.2113
XP_004008629.1	PREDICTED: LOW QUALITY PROTEIN: ran-binding protein 3 isoform X1 [Ovis aries]	---	59.432	65.399	17.1	7	10	7	1.088	0.97	1.077	0.901	0.073023	1.01	0.98384	0.892	0.084562
XP_004008632.1	PREDICTED: NADH dehydrogenase [ubiquinone] 1 alpha subcomplex subunit 11 [Ovis aries]	---	14.727	23.64	36.2	3	5	3	0.846	1.14	0.823	1.385	0.0053985	1.028	0.8514	1.348	0.037542
XP_004008634.1	PREDICTED: 60S ribosomal protein L36 isoform X1 [Ovis aries]	---	12.224	22.587	37.1	6	11	6	1.07	1.032	1.036	0.996	0.65054	1.033	0.47106	0.964	0.59094
XP_004008638.2	PREDICTED: LOW QUALITY PROTEIN: lon protease homolog, mitochondrial isoform X1 [Ovis aries]	---	106.19	55.361	18.7	18	26	18	0.859	1.165	0.845	1.379	5.228e-07	1.017	0.61194	1.356	6.6131e-08
XP_004008652.1	PREDICTED: dual specificity mitogen-activated protein kinase kinase 2 isoform X1 [Ovis aries]	---	44.516	48.433	30.2	11	15	6	1.024	1.017	1.11	0.916	0.081936	0.923	0.122825	0.993	0.66462
XP_004008659.1	PREDICTED: LOW QUALITY PROTEIN: cactin isoform X1 [Ovis aries]	---	87.797	2.5277	2.3	1	1	1
XP_004008666.1	PREDICTED: LOW QUALITY PROTEIN: deoxyhypusine hydroxylase [Ovis aries]	---	30.95	14.456	18.9	4	4	4	0.913	0.9	1.498	0.601		0.609		0.986
XP_004008669.1	PREDICTED: nicalin isoform X1 [Ovis aries]	---	62.97	16.153	6.8	3	5	3	0.877	0.968	1.014	0.955	0.43708	0.865	0.45906	1.104	0.75984
XP_004008689.2	PREDICTED: prolyl 4-hydroxylase subunit alpha-2 isoform X2 [Ovis aries]	---	60.643	46.408	13.9	7	9	7	1.221	0.741	1.337	0.554	0.00067607	0.913	0.4074	0.607	0.00021781
XP_004008702.1	PREDICTED: fibrillin-2 [Ovis aries]	---	314.56	323.31	24.2	57	81	53	1.231	0.721	1.311	0.55	1e-32	0.939	0.0137618	0.586	1e-32
XP_004008706.1	PREDICTED: protein PRRC1 [Ovis aries]	---	46.396	21.408	13	6	9	6	1.204	0.883	1.246	0.709	0.131682	0.966	0.6709	0.733	0.021656
XP_004008711.1	PREDICTED: lamin-B1 [Ovis aries]	---	66.436	323.31	54.1	38	90	37	1.159	0.886	1.155	0.767	1e-32	1.003	0.76692	0.764	3.27079e-11
XP_004008725.1	PREDICTED: peptidyl-prolyl cis-trans isomerase C [Ovis aries]	---	22.767	6.9253	16.5	4	7	2	1.257	0.967	1.252	0.772		1.004		0.769
XP_004008734.2	PREDICTED: peroxisomal multifunctional enzyme type 2 isoform X1 [Ovis aries]	---	86.788	92.76	20	14	19	14	1.075	1.019	1.074	0.949	0.0154818	1.001	0.32722	0.948	0.3315
XP_004008742.1	PREDICTED: COMM domain-containing protein 10 isoform X1 [Ovis aries]	---	22.836	42.449	22.8	4	5	4	1.092	0.988	1.051	0.94	0.149337	1.039	0.107398	0.905	0.038602
XP_004008744.1	PREDICTED: nucleolar protein 16 [Ovis aries]	---	21.139	1.6719	4.5	1	1	1
XP_004008745.1	PREDICTED: HIG1 domain family member 2A, mitochondrial [Ovis aries]	---	11.545	8.964	28.3	1	2	1	0.859	1.528	0.632	2.418		1.359		1.779
XP_004008746.1	PREDICTED: clathrin light chain B isoform X2 [Ovis aries]	---	23.089	17.314	26.7	7	8	7	1.085	1.064	1.049	1.014	0.70332	1.034	0.31898	0.981	0.197718
XP_004008748.1	PREDICTED: FAS-associated factor 2 isoform X1 [Ovis aries]	---	52.636	52.541	22	6	6	6	1.246	0.872	1.198	0.728	0.00061951	1.04	0.65816	0.7	0.010236
XP_004008754.1	PREDICTED: hexokinase-3 isoform X1 [Ovis aries]	---	99.403	-2	2.1	2	3	1	1.112	1.121	1.086	1.032		1.024		1.008
XP_004008757.1	PREDICTED: zinc finger protein 346 isoform X2 [Ovis aries]	---	33.145	1.7466	2.7	1	1	1	0.968	1.056	1.005	1.051		0.963		1.091
XP_004008763.1	PREDICTED: vesicular integral-membrane protein VIP36 isoform X2 [Ovis aries]	---	40.497	20.82	19.7	7	11	7	1.118	0.972	0.999	0.973	0.6064	1.119	0.143022	0.869	0.054241
XP_004008772.1	PREDICTED: transmembrane emp24 domain-containing protein 9 [Ovis aries]	---	27.199	49.551	29.4	5	9	4	1.05	0.926	1.157	0.8	0.002417	0.908	0.170964	0.882	0.130537
XP_004008774.1	PREDICTED: LOW QUALITY PROTEIN: H/ACA ribonucleoprotein complex subunit 2 isoform X1 [Ovis aries]	---	15.765	6.3707	20.4	2	2	2
XP_004008775.1	PREDICTED: heterogeneous nuclear ribonucleoprotein A/B isoform X2 [Ovis aries]	---	30.623	94.028	36.8	9	21	8	1.159	0.938	1.187	0.79	1.7597e-06	0.976	0.42422	0.809	0.00042284
XP_004008810.1	PREDICTED: basigin [Ovis aries]	---	29.571	33.471	33.8	8	11	8	0.803	1.058	0.836	1.266	0.00023521	0.961	0.59934	1.318	0.000162117
XP_004008817.1	PREDICTED: calponin-2 [Ovis aries]	---	33.451	13.424	18.1	5	9	4
XP_004008824.1	PREDICTED: ATP synthase subunit delta, mitochondrial [Ovis aries]	---	17.566	29.436	22.6	3	7	3	0.664	1.176	0.629	1.87	0.00186101	1.056	0.51002	1.771	0.005223
XP_004008826.1	PREDICTED: PWWP domain-containing protein MUM1 isoform X2 [Ovis aries]	---	72.119	15.27	10.6	6	7	6	1.045	0.931	1.139	0.817	0.32522	0.917	0.69102	0.891	0.46172
XP_004008829.1	PREDICTED: UPF0449 protein C19orf25 homolog [Ovis aries]	---	12.779	5.9896	28	2	2	2	0.894	0.953	1.113	0.856		0.803		1.066
XP_004008838.1	PREDICTED: cytochrome b-c1 complex subunit 8 isoform X1 [Ovis aries]	---	9.7201	13.648	40.2	5	7	5	0.714	1.214	0.469	2.588	0.0026615	1.522	0.00166454	1.7	0.26318
XP_004008844.1	PREDICTED: heat shock 70 kDa protein 4 isoform X1 [Ovis aries]	---	94.442	323.31	50	38	69	35	1.003	1.012	1.1	0.92	0.00098306	0.912	0.00040383	1.009	0.51694
XP_004008854.1	PREDICTED: GTP-binding protein SAR1b isoform X1 [Ovis aries]	---	22.409	5.1949	21.7	6	9	1	0.93	1.007	0.991	1.016		0.938		1.083
XP_004008869.1	PREDICTED: myotilin isoform X1 [Ovis aries]	---	55.667	233.61	56.9	21	42	1	1.068	0.911	0.964	0.945		1.108		0.853
XP_004008884.1	PREDICTED: 40S ribosomal protein S25 [Ovis aries]	---	13.742	12.727	34.4	5	7	5	1.139	0.973	1.177	0.827	0.00086275	0.968	0.83102	0.854	0.0119592
XP_004008889.1	PREDICTED: stress-70 protein, mitochondrial isoform X1 [Ovis aries]	---	73.707	323.31	51.1	35	87	34	0.834	1.148	0.746	1.539	1e-32	1.118	0.00190083	1.376	1e-32
XP_004008911.1	PREDICTED: prefoldin subunit 1 [Ovis aries]	---	14.223	15.863	36.1	6	10	6	0.949	1	1.029	0.972	0.30156	0.922	0.049505	1.054	0.195257
XP_004008914.2	PREDICTED: steroid receptor RNA activator 1 [Ovis aries]	---	24.885	18.825	25.7	5	5	5	0.865	0.987	1.033	0.955	0.53026	0.837	0.169884	1.141	0.28738
XP_004008917.1	PREDICTED: NADH dehydrogenase [ubiquinone] 1 alpha subcomplex subunit 2 isoform X1 [Ovis aries]	---	11.08	33.27	57.6	7	13	7	0.783	1.177	0.704	1.672	0.00055552	1.112	0.22126	1.503	2.3736e-06
XP_004008921.1	PREDICTED: histidine--tRNA ligase, cytoplasmic isoform X2 [Ovis aries]	---	57.271	38.95	25.5	13	19	13	1.057	0.977	1.138	0.859	0.001642	0.929	0.031843	0.924	0.5035
XP_004008929.1	PREDICTED: zinc finger matrin-type protein 2 [Ovis aries]	---	23.612	23.797	10.1	1	1	1
XP_004008942.1	PREDICTED: transcription initiation factor TFIID subunit 7 [Ovis aries]	---	40.215	11.188	12.3	4	4	4	0.666	0.802	1.506	0.533	0.170436	0.442	0.20904	1.204	0.65618
XP_004008950.1	PREDICTED: histone deacetylase 3 [Ovis aries]	---	48.861	9.0075	5.8	2	2	2
XP_004008956.1	PREDICTED: glucosamine-6-phosphate isomerase 1 [Ovis aries]	---	32.557	149.07	50.9	10	17	7	1.008	1.01	1.004	1.006	0.80006	1.004	0.5368	1.002	0.6918
XP_004009003.1	PREDICTED: actin filament-associated protein 1-like 1 isoform X2 [Ovis aries]	---	85.887	9.9977	4.8	3	3	3	0.86	1.106	0.929	1.191		0.926		1.286
XP_004009007.1	PREDICTED: casein kinase I isoform alpha isoform X7 [Ovis aries]	---	38.914	23.493	13.6	4	4	1
XP_004009021.1	PREDICTED: calcium/calmodulin-dependent protein kinase type II subunit alpha isoform X1 [Ovis aries]	---	55.347	51.331	22.3	7	10	4	0.655	1.137	0.664	1.712	7.7397e-05	0.986	0.9722	1.736	0.00023505
XP_004009024.1	PREDICTED: 40S ribosomal protein S14 [Ovis aries]	---	16.273	130.36	39.1	7	12	7	1.149	0.924	1.14	0.811	0.0037555	1.008	0.7432	0.804	0.0027808
XP_004009029.1	PREDICTED: dynactin subunit 4 isoform X2 [Ovis aries]	---	52.392	61.6	24.3	7	8	7	1.08	1.024	1.103	0.928	0.2435	0.979	0.733	0.948	0.49858
XP_004009036.1	PREDICTED: annexin A6 isoform X1 [Ovis aries]	---	75.812	323.31	63	47	155	4	0.898	1.152	0.961	1.199	0.00023892	0.934	0.29822	1.283	8.308e-05
XP_004009037.1	PREDICTED: ganglioside GM2 activator [Ovis aries]	---	20.974	3.7723	5.2	1	2	1	0.877	1.06	1.111	0.954	0.77676	0.789	0.23092	1.209	0.098121
XP_004009041.1	PREDICTED: ras GTPase-activating protein-binding protein 1 isoform X2 [Ovis aries]	---	52.095	98.527	25.6	9	11	8	0.963	1.033	1.008	1.025	0.4568	0.955	0.22166	1.073	0.054064
XP_004009069.2	PREDICTED: cytoplasmic FMR1-interacting protein 2 isoform X2 [Ovis aries]	---	149.81	10.545	9.2	12	18	2	0.935	0.92	1.107	0.831	0.042139	0.845	0.056865	0.984	0.80414
XP_004009079.1	PREDICTED: ubiquitin-like domain-containing CTD phosphatase 1 [Ovis aries]	---	36.804	4.7421	6	2	2	2	1.129	0.864	1.244	0.695		0.908		0.765
XP_004009081.1	PREDICTED: tetratricopeptide repeat protein 1 [Ovis aries]	---	33.688	20.724	29	8	9	8	0.932	1.129	0.934	1.209	0.126335	0.998	0.95166	1.211	0.110855
XP_004009100.1	PREDICTED: zinc finger FYVE domain-containing protein 16 isoform X2 [Ovis aries]	---	169.08	18.209	5.1	6	7	6	0.961	0.958	1.086	0.882	0.036095	0.885	0.0183569	0.997	0.82418
XP_004009103.1	PREDICTED: dihydrofolate reductase isoform X1 [Ovis aries]	---	21.707	8.9906	26.2	5	10	5	0.919	0.674	1.385	0.487	0.082916	0.664	0.30892	0.733	0.31996
XP_004009106.2	PREDICTED: LOW QUALITY PROTEIN: creatine kinase S-type, mitochondrial [Ovis aries]	---	45.37	230.55	40.6	16	49	16	0.326	0.56	0.34	1.647	0.00116122	0.959	0.94998	1.718	0.00033664
XP_004009116.1	PREDICTED: versican core protein isoform X1 [Ovis aries]	---	368.5	115.67	7.3	26	44	26	1.182	0.527	1.584	0.333	1.62625e-12	0.746	1.85765e-05	0.446	4.82503e-13
XP_004009139.1	PREDICTED: endoplasmic reticulum aminopeptidase 1 isoform X2 [Ovis aries]	---	107.05	42.856	13	12	14	12	1.04	1.244	0.858	1.45	0.020797	1.212	0.059697	1.196	0.933
XP_004009205.1	PREDICTED: inositol-3-phosphate synthase 1 isoform X1 [Ovis aries]	---	47.566	106.77	25.1	11	20	11	0.935	0.574	1.412	0.407	3.5314e-08	0.662	0.00059658	0.614	0.000103783
XP_004009207.1	PREDICTED: pyroglutamyl-peptidase 1 isoform X4 [Ovis aries]	---	22.749	1.7333	3.9	1	1	1
XP_004009338.2	PREDICTED: collagen alpha-3(V) chain isoform X1 [Ovis aries]	---	179.58	2.3827	0.9	1	1	1
XP_004009381.1	PREDICTED: cdc42-interacting protein 4 isoform X1 [Ovis aries]	---	65.954	76.792	19.8	14	18	14	1.003	1.128	0.916	1.231	0.0043393	1.095	0.105619	1.125	0.31408
XP_004009567.1	PREDICTED: arf-GAP with Rho-GAP domain, ANK repeat and PH domain-containing protein 3 isoform X1 [Ovis aries]	---	165.32	13.878	2.6	3	3	3	0.932	1.387	1.215	1.142	0.41514	0.767	0.41382	1.488	0.22168
XP_004009619.1	PREDICTED: WD repeat-containing protein 36 [Ovis aries]	---	98.983	2.3115	1.6	1	1	1
XP_004009631.1	PREDICTED: exosome complex component RRP45 isoform X1 [Ovis aries]	---	49.095	9.727	9.5	4	5	4	0.955	0.99	1.025	0.966	0.74538	0.932	0.32658	1.037	0.4745
XP_004009641.1	PREDICTED: N6-adenosine-methyltransferase subunit METTL14 isoform X2 [Ovis aries]	---	52.179	23.808	4.8	1	1	1
XP_004009662.1	PREDICTED: pituitary homeobox 2 isoform X1 [Ovis aries]	---	35.865	3.344	7.7	2	2	2	0.67	1.009	0.777	1.299	0.55588	0.862	0.96514	1.506	0.33078
XP_004009666.1	PREDICTED: glutamyl aminopeptidase [Ovis aries]	---	109.24	3.193	2	2	2	2
XP_004009673.1	PREDICTED: caspase-6 isoform X2 [Ovis aries]	---	33.719	8.8839	14.7	4	4	4	1.058	0.832	1.185	0.702		0.893		0.786
XP_004009678.1	PREDICTED: oligosaccharyltransferase complex subunit OSTC [Ovis aries]	---	16.769	5.9243	8.1	1	3	1	1.327	0.865	1.28	0.676	0.046963	1.037	0.6789	0.652	0.0039581
XP_004009681.1	PREDICTED: 60S ribosomal protein L34 [Ovis aries]	---	13.293	14.573	36.8	6	17	6	1.125	1.034	1.144	0.904	5.7676e-05	0.983	0.38598	0.919	0.046583
XP_004009686.1	PREDICTED: hydroxyacyl-coenzyme A dehydrogenase, mitochondrial [Ovis aries]	---	34.285	71.401	41.1	17	34	17	0.684	1.328	0.617	2.152	1e-32	1.109	0.028803	1.942	1e-32
XP_004009703.1	PREDICTED: inorganic pyrophosphatase 2, mitochondrial isoform X2 [Ovis aries]	---	34.73	92.301	46.2	14	22	14	0.874	1.264	0.762	1.659	1.3858e-06	1.147	0.058319	1.446	0.0028815
XP_004009710.1	PREDICTED: LOW QUALITY PROTEIN: CDGSH iron-sulfur domain-containing protein 2 isoform X1 [Ovis aries]	---	14.949	26.307	46.6	6	7	6	1.082	0.851	1.124	0.757	9.9124e-05	0.963	0.58146	0.787	0.0021796
XP_004009723.1	PREDICTED: ragulator complex protein LAMTOR3 isoform X1 [Ovis aries]	---	13.65	39.418	30.6	3	3	3	1.002	0.917	1.003	0.914	0.3431	0.999	0.92092	0.915	0.60768
XP_004009730.1	PREDICTED: alcohol dehydrogenase class-3 isoform X1 [Ovis aries]	---	39.711	79.348	30.2	12	31	12	1.051	1.01	0.986	1.024	0.87214	1.066	0.0189756	0.961	0.066184
XP_004009732.1	PREDICTED: eukaryotic translation initiation factor 4E isoform X2 [Ovis aries]	---	25.093	59.874	21.2	4	6	4	0.982	0.987	1.123	0.879	0.0607	0.874	0.06752	1.005	0.60922
XP_004009735.1	PREDICTED: rap1 GTPase-GDP dissociation stimulator 1 isoform X2 [Ovis aries]	---	66.245	93.793	33.6	17	26	17	1.006	0.809	1.183	0.684	0.0058035	0.85	0.138818	0.804	0.17002
XP_004009739.1	PREDICTED: PDZ and LIM domain protein 5 isoform X5 [Ovis aries]	---	63.805	-2	20.8	11	17	1
XP_004009740.1	PREDICTED: PDZ and LIM domain protein 5 isoform X9 [Ovis aries]	---	26.024	32.937	46.6	11	18	0
XP_004009741.1	PREDICTED: PDZ and LIM domain protein 5 isoform X10 [Ovis aries]	---	23.949	62.011	46.3	11	19	0
XP_004009763.1	PREDICTED: protein phosphatase 1K, mitochondrial isoform X2 [Ovis aries]	---	41.152	2.7773	2.4	1	1	1
XP_004009768.1	PREDICTED: mediator of RNA polymerase II transcription subunit 28 [Ovis aries]	---	19.708	2.5074	5.1	1	1	1
XP_004009788.1	PREDICTED: pre-mRNA-splicing factor ATP-dependent RNA helicase DHX15 [Ovis aries]	---	90.962	69.582	22.9	17	24	17	1.028	0.833	1.22	0.683	0.028638	0.843	0.5261	0.81	0.143302
XP_004009800.1	PREDICTED: small integral membrane protein 20 isoform X1 [Ovis aries]	---	7.716	2.1384	20.9	1	1	1	0.857	0.973	0.916	1.062		0.936		1.135
XP_004009826.1	PREDICTED: UDP-glucose 6-dehydrogenase [Ovis aries]	---	55.109	33.604	15.2	6	7	6	1.084	0.789	1.221	0.646	0.33174	0.888	0.66674	0.728	0.49214
XP_004009838.1	PREDICTED: ubiquitin carboxyl-terminal hydrolase isozyme L1 [Ovis aries]	---	24.938	79.401	35	6	9	6	1.033	0.837	1.412	0.593	0.041359	0.732	0.9275	0.81	0.048002
XP_004009843.1	PREDICTED: transmembrane protein 33 [Ovis aries]	---	28.141	4.7509	7.6	2	2	2	1.069	0.845	1.018	0.83		1.05		0.79
XP_004009851.1	PREDICTED: glucosamine-6-phosphate isomerase 2 isoform X2 [Ovis aries]	---	31.164	24.301	34.1	7	11	4	1.07	0.999	1.111	0.899	0.053544	0.963	0.3195	0.934	0.052699
XP_004009872.1	PREDICTED: OCIA domain-containing protein 2 [Ovis aries]	---	16.875	3.9948	13	2	2	2	0.887	0.953	1.35	0.706		0.657		1.074
XP_004009876.1	PREDICTED: sec1 family domain-containing protein 2 [Ovis aries]	---	74.817	44.5	10	5	6	5	1.06	0.981	1.103	0.889	0.026599	0.961	0.42686	0.925	0.37774
XP_004009891.1	PREDICTED: signal recognition particle subunit SRP72 [Ovis aries]	---	74.696	124.05	27.9	16	23	16	1.098	0.945	1.13	0.836	0.00137605	0.972	0.73162	0.861	0.065759
XP_004009895.1	PREDICTED: DNA-directed RNA polymerase II subunit RPB2 [Ovis aries]	---	133.87	31.458	8.4	9	12	9	1.006	0.808	1.21	0.668	0.00052336	0.831	0.52468	0.803	0.0127591
XP_004009912.1	PREDICTED: ubiquitin-like modifier-activating enzyme 6 [Ovis aries]	---	118.98	85.095	17.8	17	21	17	1.154	0.91	1.121	0.812	4.2163e-05	1.029	0.70224	0.789	0.00175721
XP_004009942.1	PREDICTED: G-rich sequence factor 1 isoform X1 [Ovis aries]	---	41.446	11.195	8	3	3	3	1.021	0.765	1.106	0.692		0.923		0.749
XP_004009967.1	PREDICTED: ras GTPase-activating protein-binding protein 2 isoform X1 [Ovis aries]	---	53.998	20.43	14.9	7	8	6	1.125	1.074	1.142	0.94		0.985		0.955
XP_004009969.1	PREDICTED: general vesicular transport factor p115 isoform X4 [Ovis aries]	---	107.78	183.37	24.8	23	31	23	1.057	0.979	1.113	0.88	0.0028776	0.95	0.0115408	0.926	0.58864
XP_004009975.1	PREDICTED: nucleoporin p54 [Ovis aries]	---	55.911	25.514	16.3	8	9	8	1.005	0.973	1.127	0.863	0.072703	0.892	0.2699	0.968	0.78974
XP_004009976.1	PREDICTED: starch-binding domain-containing protein 1 [Ovis aries]	---	35.826	83.671	52.1	13	20	13	0.81	1.225	0.737	1.662	8.9047e-07	1.099	0.173181	1.512	1.61878e-05
XP_004009988.1	PREDICTED: anthrax toxin receptor 2 [Ovis aries]	---	53.618	7.5884	6.8	3	3	3	1.072	1.102	1.045	1.055		1.026		1.028
XP_004009995.1	PREDICTED: enolase-phosphatase E1 isoform X2 [Ovis aries]	---	28.856	33.669	25.7	4	6	4	1.189	0.923	1.011	0.913	0.66326	1.176	0.4138	0.776	0.20798
XP_004010006.1	PREDICTED: COP9 signalosome complex subunit 4 isoform X1 [Ovis aries]	---	46.284	94.913	52	18	27	18	0.992	1.014	0.971	1.044	0.046685	1.022	0.34404	1.022	0.75122
XP_004010030.1	PREDICTED: estradiol 17-beta-dehydrogenase 11 [Ovis aries]	---	33.17	14.481	12.7	4	5	4	1.394	0.804	1.246	0.645	0.025562	1.119	0.74084	0.577	0.139062
XP_004010031.1	PREDICTED: SPARC-like protein 1 [Ovis aries]	---	74.371	9.4567	2.5	1	1	1
XP_004010040.1	PREDICTED: syntaxin-18 isoform X1 [Ovis aries]	---	38.643	6.2814	9.3	4	5	4	0.947	0.96	0.958	1.002	0.69472	0.989	0.94944	1.014	0.59192
XP_004010041.1	PREDICTED: cell growth-regulating nucleolar protein [Ovis aries]	---	43.315	4.7395	4.2	2	2	2	0.952	0.815	1.283	0.635		0.742		0.856
XP_004010062.1	PREDICTED: grpE protein homolog 1, mitochondrial [Ovis aries]	---	24.516	26.064	34.1	8	12	8	0.913	0.989	0.983	1.006	0.6907	0.929	0.27556	1.083	0.24148
XP_004010084.2	PREDICTED: LOW QUALITY PROTEIN: cytochrome P450 2U1 isoform X1 [Ovis aries]	---	61.467	2.1233	1.3	1	1	1	0.921	1.088	0.958	1.136		0.961		1.181
XP_004010221.1	PREDICTED: signal recognition particle 19 kDa protein isoform X1 [Ovis aries]	---	16.182	36.389	29.2	4	5	4	1.005	0.992	1.105	0.898	0.088703	0.91	0.57274	0.987	0.3067
XP_004010235.1	PREDICTED: ubiquitin-like protein ATG12 [Ovis aries]	---	15.19	3.6302	13.6	2	2	2	1.066	0.922	1.095	0.842		0.974		0.865
XP_004010253.1	PREDICTED: AP-3 complex subunit beta-1 isoform X2 [Ovis aries]	---	120.13	39.111	13.5	15	17	15	1.145	0.894	1.123	0.796	0.0098239	1.02	0.3915	0.781	9.9623e-05
XP_004010259.1	PREDICTED: homer protein homolog 1 isoform X2 [Ovis aries]	---	40.343	16.43	16.1	5	6	5	0.833	1.079	1.005	1.074	0.74282	0.829	0.02766	1.295	0.0032765
XP_004010265.1	PREDICTED: glucosamine 6-phosphate N-acetyltransferase isoform X1 [Ovis aries]	---	20.776	13.124	21.7	3	3	3	1.11	0.848	1.192	0.711		0.931		0.764
XP_004010269.1	PREDICTED: 26S protease regulatory subunit 10B isoform X1 [Ovis aries]	---	45.796	87.841	40.9	15	24	15	1.021	1.031	1.049	0.983	0.22832	0.973	0.80864	1.01	0.091021
XP_004010279.1	PREDICTED: cartilage intermediate layer protein 1 isoform X2 [Ovis aries]	---	132.05	16.1	7.2	8	9	8	0.922	1.006	1.075	0.936	0.92392	0.858	0.71336	1.091	0.51264
XP_004010301.1	PREDICTED: 60S ribosomal protein L4 isoform X1 [Ovis aries]	---	47.411	105.75	41.7	17	34	17	1.027	1.015	1.121	0.905	0.005541	0.916	0.020002	0.988	0.93206
XP_004010315.1	PREDICTED: acidic leucine-rich nuclear phosphoprotein 32 family member A isoform X1 [Ovis aries]	---	28.617	53.554	35.7	10	18	6	1.205	0.904	1.151	0.785	0.0055561	1.047	0.36646	0.75	0.025918
XP_004010318.1	PREDICTED: D-glucuronyl C5-epimerase isoform X1 [Ovis aries]	---	69.932	6.2289	5.7	3	3	3
XP_004010319.1	PREDICTED: 60S acidic ribosomal protein P1 isoform X1 [Ovis aries]	---	11.514	20.173	14	1	2	1	1.147	1.002	1.09	0.919	0.24978	1.052	0.3414	0.874	0.058145
XP_004010328.1	PREDICTED: pyruvate kinase PKM isoform X7 [Ovis aries]	---	57.963	323.31	68.2	39	178	5	1.052	0.949	1.043	0.91	0.2381	1.009	0.98682	0.902	0.198325
XP_004010348.1	PREDICTED: dehydrogenase/reductase SDR family member 1 [Ovis aries]	---	34.111	21.864	11.8	3	3	3	0.798	1.064	0.998	1.066	0.48452	0.8	0.23114	1.333	0.047156
XP_004010354.1	PREDICTED: NEDD8 [Ovis aries]	---	9.0714	7.47	28.4	2	3	2	0.975	0.942	1.184	0.796	0.036942	0.823	0.052116	0.966	0.99984
XP_004010355.1	PREDICTED: magnesium-dependent phosphatase 1 [Ovis aries]	---	18.623	6.5994	14.6	2	2	2	0.789	1.034	1.077	0.96		0.733		1.311
XP_004010362.1	PREDICTED: proteasome activator complex subunit 2 [Ovis aries]	---	27.337	53.586	28.9	7	14	7	1.259	1.13	1.012	1.117	0.075205	1.244	0.0077773	0.898	0.085636
XP_004010363.1	PREDICTED: proteasome activator complex subunit 1 [Ovis aries]	---	28.677	70.26	58.6	14	22	14	1.133	1.1	1	1.1	0.00170168	1.133	0.045517	0.971	0.94068
XP_004010370.1	PREDICTED: dehydrogenase/reductase SDR family member 4 [Ovis aries]	---	29.599	5.5375	10	3	3	3
XP_004010374.1	PREDICTED: myosin-7 [Ovis aries]	---	223.21	323.31	55.8	116	288	44	0.524	1.421	0.613	2.318	1e-32	0.855	0.0048406	2.712	1.62448e-12
XP_004010384.2	PREDICTED: LOW QUALITY PROTEIN: apoptotic chromatin condensation inducer in the nucleus isoform X1 [Ovis aries]	---	147.86	62.502	14.2	18	22	18	1.146	0.841	1.137	0.74	2.0143e-07	1.008	0.157679	0.734	1.71591e-05
XP_004010385.1	PREDICTED: proteasome subunit beta type-5 [Ovis aries]	---	28.709	44.431	24.7	7	12	7	0.996	0.956	0.969	0.987	0.64132	1.028	0.36832	0.96	0.22228
XP_004010390.1	PREDICTED: protein arginine N-methyltransferase 5 isoform X1 [Ovis aries]	---	72.644	53.609	23.5	11	14	11	0.909	1.009	1.003	1.006	0.81132	0.906	0.090418	1.11	0.106643
XP_004010411.1	PREDICTED: N6-adenosine-methyltransferase 70 kDa subunit [Ovis aries]	---	64.471	5.8257	4	2	3	2
XP_004010414.1	PREDICTED: ras-related protein Rab-2B [Ovis aries]	---	24.167	20.781	42.6	8	17	3	1.118	0.988	1.076	0.918	0.67628	1.039	0.94626	0.884	0.72062
XP_004010417.1	PREDICTED: FACT complex subunit SPT16 isoform X1 [Ovis aries]	---	119.93	4.7645	1.1	1	1	1	0.953	1.019	0.961	1.06		0.992		1.069
XP_004010438.1	PREDICTED: probable tRNA N6-adenosine threonylcarbamoyltransferase [Ovis aries]	---	36.498	21.023	9.9	2	2	2
XP_004010466.1	PREDICTED: ER membrane protein complex subunit 4 [Ovis aries]	---	20.086	1.6968	5.5	1	1	1	1.013	1.094	1.058	1.034		0.957		1.08
XP_004010468.1	PREDICTED: ER membrane protein complex subunit 7 [Ovis aries]	---	26.5	1.7255	4.1	1	1	1
XP_004010493.1	PREDICTED: LOW QUALITY PROTEIN: carbohydrate sulfotransferase 14 isoform X1 [Ovis aries]	---	42.735	2.1842	2.4	1	1	1	0.908	1.086	1.187	0.915		0.765		1.196
XP_004010499.1	PREDICTED: abscission/NoCut checkpoint regulator isoform X1 [Ovis aries]	---	44.344	12.613	8	3	3	3	1.19	0.85	1.171	0.726		1.016		0.714
XP_004010500.1	PREDICTED: GTP cyclohydrolase 1 feedback regulatory protein [Ovis aries]	---	9.615	38.468	59.5	3	4	3	1.369	1.148	0.835	1.375	0.023398	1.64	0.049565	0.839	0.6041
XP_004010505.2	PREDICTED: LOW QUALITY PROTEIN: vacuolar protein sorting-associated protein 18 homolog [Ovis aries]	---	103.16	8.5135	4.5	4	4	4	0.918	0.986	1.223	0.806	0.154341	0.751	0.124736	1.074	0.36034
XP_004010509.1	PREDICTED: calcineurin B homologous protein 1 [Ovis aries]	---	22.442	42.316	27.7	4	5	4	1.045	0.821	1.028	0.799	0.024398	1.017	0.34226	0.786	0.049935
XP_004010514.1	PREDICTED: RNA polymerase-associated protein RTF1 homolog isoform X1 [Ovis aries]	---	67.142	16.172	8.9	5	7	5	1.054	0.883	1.166	0.757	0.0067186	0.904	0.043962	0.838	0.37092
XP_004010522.1	PREDICTED: EH domain-containing protein 4 [Ovis aries]	---	61.097	75.777	30.9	15	19	12	0.993	1.312	0.858	1.529	1.7163e-07	1.157	0.037777	1.321	2.3266e-05
XP_004010526.1	PREDICTED: vam6/Vps39-like protein isoform X2 [Ovis aries]	---	100.73	3.5473	1.6	1	1	1	1.11	1.117	1.143	0.977		0.971		1.006
XP_004010527.1	PREDICTED: transmembrane protein 87A isoform X2 [Ovis aries]	---	63.483	20.877	4.3	2	3	2
XP_004010530.1	PREDICTED: synaptosomal-associated protein 23 isoform X2 [Ovis aries]	---	23.226	110.7	43.1	8	10	8	1.093	0.992	1.086	0.913	0.0131976	1.006	0.172136	0.908	0.0060248
XP_004010540.1	PREDICTED: cyclin-D1-binding protein 1 [Ovis aries]	---	39.839	2.2211	2.5	1	1	1	0.992	1.014	1.127	0.9		0.88		1.022
XP_004010545.1	PREDICTED: 40S ribosomal protein S29 [Ovis aries]	---	6.6767	18.505	32.1	2	3	2	1.195	0.816	0.902	0.905	0.7636	1.325	0.32892	0.683	0.048902
XP_004010546.1	PREDICTED: 60S ribosomal protein L36a-like [Ovis aries]	---	12.441	14.189	38.7	6	12	6	1.116	1.003	1.136	0.883	0.0073764	0.982	0.52094	0.899	0.0135019
XP_004010553.1	PREDICTED: nuclear export mediator factor NEMF isoform X2 [Ovis aries]	---	122.8	10.134	5.4	6	7	6	0.907	0.924	1.019	0.907		0.89		1.019
XP_004010561.1	PREDICTED: ATP synthase subunit s, mitochondrial isoform X1 [Ovis aries]	---	23.275	6.3821	15	3	3	3	0.786	1.303	0.686	1.899		1.146		1.658
XP_004010572.1	PREDICTED: thioredoxin-related transmembrane protein 1 [Ovis aries]	---	31.611	31.232	24.8	9	12	9	1.125	1.002	1.119	0.895	0.0099619	1.005	0.95966	0.891	0.039037
XP_004010577.1	PREDICTED: nidogen-2 [Ovis aries]	---	142.34	323.31	33.1	31	55	31	1.243	0.893	1.109	0.805	1.2627e-10	1.121	0.00104057	0.718	5.95857e-13
XP_004010579.1	PREDICTED: pleckstrin homology domain-containing family O member 2 [Ovis aries]	---	54.214	8.6595	8.8	4	4	4	1.192	1.118	0.921	1.214	0.141355	1.294	0.089744	0.938	0.066243
XP_004010585.1	PREDICTED: peptidyl-prolyl cis-trans isomerase B [Ovis aries]	---	23.729	69.474	53.2	13	23	11	1.128	0.813	1.187	0.685	6.5608e-10	0.95	0.87562	0.721	3.1681e-09
XP_004010587.1	PREDICTED: sorting nexin-1 isoform X2 [Ovis aries]	---	54.575	52.57	29.5	12	24	10	1.014	0.992	1.078	0.92	0.26476	0.941	0.24886	0.978	0.85948
XP_004010589.1	PREDICTED: probable E3 ubiquitin-protein ligase HERC1 isoform X10 [Ovis aries]	---	531.49	2.9707	0.3	1	1	1
XP_004010595.1	PREDICTED: ras-related protein Rab-8B isoform X1 [Ovis aries]	---	23.713	17.433	33.3	7	12	4	1.225	0.901	1.165	0.773	0.024284	1.052	0.22362	0.736	0.0069556
XP_004010596.1	PREDICTED: 40S ribosomal protein S27-like isoform X1 [Ovis aries]	---	9.4631	9.6547	25	2	6	2	1.26	0.919	1.248	0.736	0.043139	1.01	0.91624	0.729	0.055838
XP_004010617.1	PREDICTED: retinal dehydrogenase 2 [Ovis aries]	---	56.676	10.493	15.6	7	10	3	0.826	0.605	1.499	0.404		0.551		0.732
XP_004010619.1	PREDICTED: protein GRINL1A [Ovis aries]	---	41.4	5.7106	5.9	2	2	2	1.079	0.863	1.059	0.815	0.2551	1.019	0.86202	0.8	0.05452
XP_004010639.1	PREDICTED: cell cycle progression protein 1 isoform X6 [Ovis aries]	---	93.823	2.4425	1.2	1	1	1
XP_004010653.1	PREDICTED: RNA polymerase-associated protein LEO1 [Ovis aries]	---	75.682	2.9393	1.9	1	2	1	1.066	0.786	1.265	0.621		0.843		0.737
XP_004010664.1	PREDICTED: AP-4 complex subunit epsilon-1 [Ovis aries]	---	128.1	5.3059	2.3	3	4	3	0.762	0.893	0.954	0.936		0.799		1.172
XP_004010675.1	PREDICTED: COP9 signalosome complex subunit 2 isoform X1 [Ovis aries]	---	51.596	55.945	24.8	10	16	10	1.023	1.032	0.947	1.09	0.21552	1.08	0.31924	1.009	0.83518
XP_004010693.1	PREDICTED: nucleophosmin [Ovis aries]	---	32.703	65.848	41.8	11	28	11	1.018	0.956	1.152	0.83	0.00162146	0.884	0.079724	0.939	0.141144
XP_004010698.1	PREDICTED: glycine amidinotransferase, mitochondrial [Ovis aries]	---	48.493	6.2528	8.3	3	3	3	1.151	1.124	0.895	1.256	0.070505	1.286	0.061002	0.977	0.21778
XP_004010700.1	PREDICTED: sorbitol dehydrogenase [Ovis aries]	---	38.099	38.011	20.2	7	8	7	0.904	1.084	0.92	1.178	0.032718	0.983	0.87296	1.199	0.0110153
XP_004010707.1	PREDICTED: glia maturation factor beta isoform X2 [Ovis aries]	---	16.713	16.591	26.1	4	6	4	1.165	0.863	1.224	0.705	0.00025996	0.952	0.40186	0.741	0.053139
XP_004010713.1	PREDICTED: galectin-3 [Ovis aries]	---	26.26	8.3614	13.7	3	4	3	1.085	1.066	0.991	1.076		1.095		0.982
XP_004010725.1	PREDICTED: exocyst complex component 5 [Ovis aries]	---	81.864	17.479	10.2	7	8	7	1.091	0.871	1.11	0.785	0.113819	0.983	0.8581	0.798	0.042321
XP_004010726.1	PREDICTED: AP-5 complex subunit mu-1 isoform X3 [Ovis aries]	---	54.641	2.2985	2.4	1	1	1
XP_004010730.1	PREDICTED: proteasome subunit alpha type-3 [Ovis aries]	---	28.419	24.778	31.4	9	12	9	0.943	1.01	0.984	1.026	0.192157	0.958	0.4316	1.071	0.058565
XP_004010741.1	PREDICTED: reticulon-1 isoform X1 [Ovis aries]	---	23.633	3.9717	7.7	2	2	2	2.099	0.728	0.804	0.905	0.8982	2.611	0.31294	0.347	0.26426
XP_004010742.1	PREDICTED: dehydrogenase/reductase SDR family member 7 [Ovis aries]	---	38.095	44.001	18.9	5	7	5	1.279	1.166	0.927	1.258	0.0118166	1.38	0.0058969	0.912	0.052596
XP_004010749.1	PREDICTED: tRNA (guanine(37)-N1)-methyltransferase isoform X1 [Ovis aries]	---	56.634	4.8279	4.8	2	4	2	1.117	0.948	1.042	0.91	0.66262	1.072	0.67062	0.849	0.25238
XP_004010764.1	PREDICTED: C-1-tetrahydrofolate synthase, cytoplasmic isoform X1 [Ovis aries]	---	101.27	145.54	33.9	31	44	31	1.02	1.103	1.067	1.034	0.26128	0.956	0.019484	1.081	0.104424
XP_004010768.1	PREDICTED: heat shock-related 70 kDa protein 2 [Ovis aries]	---	69.808	109.95	49.1	33	82	18	1.026	0.929	1.175	0.791	0.63172	0.873	0.92196	0.905	0.0073954
XP_004010776.1	PREDICTED: gephyrin isoform X12 [Ovis aries]	---	79.748	2.7266	2.3	1	1	1
XP_004010781.1	PREDICTED: eukaryotic translation initiation factor 2 subunit 1 isoform X1 [Ovis aries]	---	36.094	80.184	38.7	15	24	15	0.967	1.058	0.991	1.068	0.2101	0.976	0.33486	1.094	0.024076
XP_004010785.1	PREDICTED: vesicle transport through interaction with t-SNAREs homolog 1B [Ovis aries]	---	26.769	5.6307	11.6	3	3	3	1.184	0.874	1.158	0.755		1.022		0.738
XP_004010800.1	PREDICTED: enhancer of rudimentary homolog [Ovis aries]	---	12.259	30.527	34.6	4	17	4	1.072	0.965	1.123	0.859	0.0198362	0.955	0.23884	0.9	0.90276
XP_004010808.1	PREDICTED: synaptojanin-2-binding protein [Ovis aries]	---	15.855	13.843	24.1	3	4	3	0.816	1.101	0.851	1.294	0.09672	0.959	0.3872	1.349	0.025342
XP_004010812.1	PREDICTED: signal-induced proliferation-associated 1-like protein 1 isoform X4 [Ovis aries]	---	197.14	2.9893	0.7	1	4	1	0.421	1.773	0.515	3.443	0.0068631	0.817	0.5239	4.211	0.0039634
XP_004010818.1	PREDICTED: RNA-binding protein 25 [Ovis aries]	---	100.15	57.736	12.5	8	8	8	1.048	0.879	1.236	0.711	0.0050575	0.848	0.20064	0.839	0.126455
XP_004010840.1	PREDICTED: LOW QUALITY PROTEIN: YLP motif-containing protein 1 [Ovis aries]	---	234.07	37.868	6.9	13	15	13	1.145	0.821	1.253	0.655	0.0057423	0.914	0.65872	0.717	0.020495
XP_004010842.1	PREDICTED: dihydrolipoyllysine-residue succinyltransferase component of 2-oxoglutarate dehydrogenase complex, mitochondrial [Ovis aries]	---	49.029	125.08	30.1	12	33	12	0.713	1.149	0.614	1.871	0.00088468	1.161	0.2031	1.612	1.9373e-08
XP_004010843.1	PREDICTED: translation initiation factor eIF-2B subunit beta [Ovis aries]	---	39.286	27.305	19.2	6	7	6	0.995	1.053	1.051	1.002	0.91556	0.947	0.051898	1.058	0.045822
XP_004010846.2	PREDICTED: acylphosphatase-1 isoform X2 [Ovis aries]	---	11.46	36.686	43.6	4	6	4	0.919	0.964	0.83	1.161	0.163802	1.107	0.96906	1.049	0.32308
XP_004010847.1	PREDICTED: transmembrane emp24 domain-containing protein 10 [Ovis aries]	---	24.827	76.522	42.5	8	17	8	1.156	0.898	1.103	0.814	0.0030804	1.048	0.2994	0.777	0.0021213
XP_004010864.1	PREDICTED: spermatogenesis-defective protein 39 homolog isoform X1 [Ovis aries]	---	57.02	9.6114	8.1	3	3	3
XP_004010868.1	PREDICTED: serine palmitoyltransferase 2 [Ovis aries]	---	62.8	7.3504	7.7	4	4	4	1.053	0.969	1.188	0.816	0.041964	0.886	0.16174	0.92	0.45506
XP_004010870.1	PREDICTED: SNW domain-containing protein 1 [Ovis aries]	---	61.537	18.442	14.7	6	6	6	1.183	0.837	1.289	0.649	0.029417	0.918	0.27182	0.708	0.040019
XP_004010922.1	PREDICTED: LOW QUALITY PROTEIN: immunoglobulin superfamily DCC subclass member 4 isoform X1 [Ovis aries]	---	132.22	14.476	2.9	2	3	2
XP_004011021.3	PREDICTED: LOW QUALITY PROTEIN: actin, alpha cardiac muscle 1 [Ovis aries]	---	42.064	110.02	64.8	25	206	2	1.298	0.676	1.427	0.474	1.7743e-10	0.91	0.007959	0.521	1.9276e-07
XP_004011031.1	PREDICTED: RNA pseudouridylate synthase domain-containing protein 2 isoform X1 [Ovis aries]	---	56.179	3.5781	3.9	2	2	2	1.063	1.061	1.011	1.049		1.051		0.998
XP_004011117.1	PREDICTED: ubiquinone biosynthesis monooxygenase COQ6, mitochondrial isoform X1, partial [Ovis aries]	---	51.673	7.2549	5.7	3	4	3	0.738	1.155	0.608	1.9	0.0105982	1.214	0.146804	1.565	0.021058
XP_004011159.1	PREDICTED: cytochrome c oxidase subunit 7A2, mitochondrial [Ovis aries]	---	9.3068	3.5861	12	1	1	1	1.517	0.428	1.509	0.284		1.005		0.282
XP_004011178.1	PREDICTED: phosphoacetylglucosamine mutase [Ovis aries]	---	59.837	23.741	17	9	10	9	0.975	0.939	1.226	0.766	0.0021025	0.795	0.0104205	0.963	0.4593
XP_004011192.1	PREDICTED: HD domain-containing protein 2 [Ovis aries]	---	23.276	4.7144	5.4	1	1	1
XP_004011198.2	PREDICTED: triadin isoform X1 [Ovis aries]	---	81.616	41.734	16.1	15	19	15	0.704	1.263	0.506	2.496	2.19791e-12	1.391	7.887e-05	1.794	6.3596e-10
XP_004011201.1	PREDICTED: fatty acid-binding protein, brain [Ovis aries]	---	14.942	7.7108	22.7	2	2	2	1.818	0.704	1.138	0.619		1.598		0.387
XP_004011205.1	PREDICTED: serine incorporator 1 [Ovis aries]	---	50.639	2.8589	5.3	2	2	2	1.097	0.915	1.112	0.823		0.987		0.834
XP_004011210.2	PREDICTED: glycylpeptide N-tetradecanoyltransferase 1 [Ovis aries]	---	54.986	41.596	19.2	7	10	7	1.038	0.986	1.032	0.955	0.187481	1.006	0.72826	0.95	0.152023
XP_004011219.1	PREDICTED: Golgi-associated PDZ and coiled-coil motif-containing protein isoform X2 [Ovis aries]	---	49.853	12.043	8.8	4	5	4
XP_004011238.1	PREDICTED: histone deacetylase 2 [Ovis aries]	---	55.364	67.035	22.3	8	13	6	1.043	0.794	1.421	0.559	0.00083778	0.734	0.164643	0.761	0.036838
XP_004011239.1	PREDICTED: laminin subunit alpha-4 isoform X2 [Ovis aries]	---	201.69	293.62	24.4	43	64	43	1.134	0.898	1.124	0.799	6.10623e-15	1.009	0.94798	0.792	3.20854e-14
XP_004011257.1	PREDICTED: pre-mRNA-processing factor 17 [Ovis aries]	---	65.464	4.2346	4	2	2	2	1.077	0.83	1.064	0.78		1.012		0.771
XP_004011262.1	PREDICTED: protein-methionine sulfoxide oxidase MICAL1 isoform X2 [Ovis aries]	---	118.4	25.456	6.3	5	6	5	1.152	0.86	1.321	0.651	0.21218	0.872	0.57072	0.747	0.32352
XP_004011271.1	PREDICTED: sestrin-1 isoform X4 [Ovis aries]	---	49.645	4.2812	4	2	3	2
XP_004011275.1	PREDICTED: sorting nexin-3 [Ovis aries]	---	18.762	44.766	43.8	8	12	7	1.156	1.009	1.117	0.903	0.0082374	1.035	0.073275	0.873	0.000198771
XP_004011278.1	PREDICTED: translocation protein SEC63 homolog [Ovis aries]	---	87.91	14.558	6.6	4	4	4
XP_004011302.1	PREDICTED: arginine/serine-rich protein PNISR isoform X2 [Ovis aries]	---	92.648	5.1429	3.6	3	3	3	1.193	0.901	1.152	0.782		1.036		0.755
XP_004011304.1	PREDICTED: ubiquinone biosynthesis O-methyltransferase, mitochondrial [Ovis aries]	---	41.533	52.735	17.8	4	6	4	0.774	1.021	0.864	1.182	0.114643	0.896	0.81302	1.319	0.20332
XP_004011312.1	PREDICTED: E3 UFM1-protein ligase 1 [Ovis aries]	---	89.531	68.915	21.7	17	20	17	1.025	1.063	0.994	1.069	0.021017	1.031	0.8711	1.037	0.082319
XP_004011329.1	PREDICTED: mRNA-capping enzyme isoform X1 [Ovis aries]	---	65.027	1.9344	1.4	1	1	1
XP_004011359.1	PREDICTED: rho GTPase-activating protein 18 isoform X1 [Ovis aries]	---	74.974	60.823	22.6	15	20	15	1.108	0.996	0.953	1.045	0.190744	1.163	0.147519	0.899	0.52966
XP_004011375.2	PREDICTED: LOW QUALITY PROTEIN: ectonucleotide pyrophosphatase/phosphodiesterase family member 1 [Ovis aries]	---	104.51	27.597	9.8	10	13	10	1.008	1.189	0.983	1.21	0.00087847	1.025	0.86174	1.18	0.0124559
XP_004011376.1	PREDICTED: syntaxin-7 [Ovis aries]	---	29.656	59.997	34.9	7	8	7	1.147	1.048	0.946	1.108	0.089195	1.212	0.3902	0.914	0.9478
XP_004011386.1	PREDICTED: pantetheinase isoform X3 [Ovis aries]	---	55.903	24.366	10	4	8	4	0.98	0.872	1.213	0.719	0.016844	0.808	0.078936	0.89	0.40206
XP_004011391.1	PREDICTED: 40S ribosomal protein S12 [Ovis aries]	---	14.515	54.111	59.8	8	17	8	1.205	0.963	1.19	0.809	2.1765e-07	1.013	0.85918	0.799	4.2038e-08
XP_004011405.1	PREDICTED: HBS1-like protein isoform X3 [Ovis aries]	---	70.097	1.6425	6.2	4	5	1	0.994	1.324	0.803	1.649		1.238		1.332
XP_004011406.2	PREDICTED: HBS1-like protein isoform X1 [Ovis aries]	---	75.866	55.721	21	12	16	9	0.924	1.05	0.98	1.071	0.21512	0.943	0.3619	1.136	0.030099
XP_004011421.1	PREDICTED: tumor necrosis factor alpha-induced protein 3 isoform X2 [Ovis aries]	---	88.638	2.2638	2.5	2	2	2	0.808	0.782	1.394	0.561	0.177864	0.58	0.26048	0.968	0.97814
XP_004011424.1	PREDICTED: heme-binding protein 2 isoform X1 [Ovis aries]	---	22.928	8.3177	15.1	3	4	3	1.107	1.022	0.993	1.029	0.76044	1.115	0.32628	0.923	0.52442
XP_004011429.1	PREDICTED: costars family protein ABRACL [Ovis aries]	---	9.0464	4.6098	21	2	3	2	1.055	0.765	1.236	0.619	0.0095166	0.854	0.26576	0.725	0.079896
XP_004011437.1	PREDICTED: peroxisomal biogenesis factor 3 [Ovis aries]	---	42.147	2.3886	4.6	1	1	1	1.019	1.219	1.048	1.163		0.972		1.196
XP_004011453.1	PREDICTED: peptidyl-prolyl cis-trans isomerase-like 4 [Ovis aries]	---	57.151	20.859	17.3	6	6	6	0.996	1.022	1.057	0.967		0.942		1.026
XP_004011457.1	PREDICTED: nucleoporin Nup43 isoform X2 [Ovis aries]	---	42.001	10.01	8.9	3	3	3	1.073	0.994	1.027	0.968	0.69802	1.045	0.7124	0.926	0.52856
XP_004011460.1	PREDICTED: monofunctional C1-tetrahydrofolate synthase, mitochondrial [Ovis aries]	---	105.04	1.6199	1	1	1	1
XP_004011484.2	PREDICTED: LOW QUALITY PROTEIN: pre-mRNA-splicing regulator WTAP isoform X1 [Ovis aries]	---	43.972	15.172	14.6	4	5	4	1.137	0.89	1.18	0.754		0.964		0.783
XP_004011485.1	PREDICTED: T-complex protein 1 subunit alpha [Ovis aries]	---	60.294	115.36	38.3	20	32	20	1.048	1.001	1.149	0.871	1.95126e-05	0.912	0.0190018	0.955	0.123958
XP_004011507.1	PREDICTED: proteasome subunit beta type-1 [Ovis aries]	---	26.362	56.461	23.7	4	7	4	0.914	0.997	0.99	1.007	0.72404	0.923	0.180843	1.091	0.169157
XP_004011595.1	PREDICTED: dynein light chain Tctex-type 1 isoform X1 [Ovis aries]	---	12.048	10.505	14.5	1	1	1
XP_004011597.1	PREDICTED: acetyl-CoA acetyltransferase, cytosolic isoform X1 [Ovis aries]	---	44.798	79.33	12.3	4	5	4	1.2	0.831	1.355	0.613	0.0073017	0.886	0.25178	0.693	0.032383
XP_004011636.1	PREDICTED: 60S ribosomal protein L8 [Ovis aries]	---	28.024	67.595	34.6	8	13	8	1.07	1.082	1.082	1	0.4047	0.989	0.26814	1.011	0.52132
XP_004011652.1	PREDICTED: sharpin [Ovis aries]	---	43.205	2.3184	3.2	1	1	1
XP_004011667.1	PREDICTED: protein THEM6 [Ovis aries]	---	23.723	6.6368	12	3	3	3	0.808	1	1.051	0.951	0.48184	0.769	0.05264	1.238	0.126477
XP_004011699.1	PREDICTED: NADH dehydrogenase [ubiquinone] 1 beta subcomplex subunit 9 isoform X1 [Ovis aries]	---	21.74	31.121	44.1	6	14	6	0.75	1.109	0.632	1.755	0.00055851	1.187	0.030941	1.479	0.026104
XP_004011711.1	PREDICTED: derlin-1 [Ovis aries]	---	28.864	3.9924	6.8	2	2	2	0.998	0.799	1.228	0.651		0.813		0.801
XP_004011726.1	PREDICTED: V-type proton ATPase subunit H isoform X2 [Ovis aries]	---	54.091	53.961	13.5	5	5	5	1.128	0.947	1.127	0.84	0.22232	1.001	0.83656	0.84	0.140501
XP_004011734.1	PREDICTED: 40S ribosomal protein S20 [Ovis aries]	---	13.373	40.074	29.4	5	10	5	1.252	0.923	1.163	0.794	0.0053799	1.077	0.38262	0.737	0.00175682
XP_004011741.1	PREDICTED: syntenin-1 isoform X1 [Ovis aries]	---	32.387	3.0944	9.7	2	2	2
XP_004011757.1	PREDICTED: tripartite motif-containing protein 55 isoform X1 [Ovis aries]	---	59.879	3.8061	33.3	16	21	1
XP_004011763.1	PREDICTED: LOW QUALITY PROTEIN: deubiquitinating protein VCIP135 [Ovis aries]	---	133.63	8.8333	4.1	3	3	3	0.917	0.971	1.155	0.841		0.794		1.059
XP_004011770.1	PREDICTED: COP9 signalosome complex subunit 5 isoform X1 [Ovis aries]	---	37.564	97.458	36.5	9	12	9	1.009	1.066	0.933	1.143	0.098398	1.081	0.2725	1.056	0.61416
XP_004011771.1	PREDICTED: brefeldin A-inhibited guanine nucleotide-exchange protein 1 [Ovis aries]	---	208.77	17.754	4.2	8	8	5	0.876	0.973	1.149	0.847	0.5266	0.762	0.27568	1.111	0.73208
XP_004011779.1	PREDICTED: beta-lactamase-like protein 2 [Ovis aries]	---	32.731	13.828	15.3	4	5	4	0.875	1.132	0.792	1.429	0.0109986	1.105	0.49374	1.294	0.2497
XP_004011788.1	PREDICTED: 60S ribosomal protein L7 [Ovis aries]	---	29.168	113.02	41.1	14	25	14	1.08	1.016	1.118	0.909	0.00057575	0.966	0.5081	0.941	0.044258
XP_004011793.1	PREDICTED: transcription elongation factor B polypeptide 1 isoform X1 [Ovis aries]	---	12.473	51.44	54.5	5	17	5	1.171	1.01	1.011	0.999	0.42738	1.158	0.5093	0.863	0.30348
XP_004011802.1	PREDICTED: cAMP-dependent protein kinase inhibitor alpha isoform X3 [Ovis aries]	---	8.0375	47.407	50	2	2	2	1.105	0.893	1.021	0.875	0.45426	1.082	0.64468	0.808	0.162544
XP_004011803.1	PREDICTED: zinc finger C2HC domain-containing protein 1A [Ovis aries]	---	35.081	15.392	17.3	6	7	6	1.064	0.717	1.241	0.578	0.026619	0.857	0.44054	0.674	0.154556
XP_004011804.1	PREDICTED: stathmin-2 [Ovis aries]	---	20.828	3.8672	15.1	4	7	1	1.294	0.414	1.626	0.255	0.0039624	0.796	0.029716	0.32	0.0066829
XP_004011806.2	PREDICTED: 28S ribosomal protein S28, mitochondrial isoform X1 [Ovis aries]	---	23.663	3.6569	8.2	2	2	2	1.045	1	0.981	1.019		1.065		0.957
XP_004011807.1	PREDICTED: tumor protein D52 isoform X3 [Ovis aries]	---	24.386	97.125	53.1	10	17	10	1.089	0.721	1.306	0.552	1.9199e-07	0.834	0.00129588	0.662	1.6146e-05
XP_004011811.1	PREDICTED: myelin P2 protein [Ovis aries]	---	14.964	11.856	38.6	6	11	5	0.975	1.527	0.52	2.937	0.000121584	1.875	0.0017003	1.566	0.0002439
XP_004011819.1	PREDICTED: double-strand-break repair protein rad21 homolog [Ovis aries]	---	71.495	19.018	7.8	4	4	4	1.19	0.867	1.227	0.707	0.0144588	0.97	0.70846	0.729	0.052325
XP_004011822.1	PREDICTED: eukaryotic translation initiation factor 3 subunit H [Ovis aries]	---	39.903	88.396	30.4	11	18	11	1.054	1.011	1.154	0.876	0.000178157	0.913	0.0086011	0.959	0.2302
XP_004011831.1	PREDICTED: transcription and mRNA export factor ENY2 isoform X2 [Ovis aries]	---	10.984	18.391	17.7	1	2	1	1.116	0.907	0.798	1.137		1.398		0.813
XP_004011832.1	PREDICTED: nudC domain-containing protein 1 isoform X1 [Ovis aries]	---	66.677	14.109	8.6	5	5	5	1.003	0.981	1.078	0.91	0.022164	0.93	0.45376	0.978	0.70076
XP_004011834.1	PREDICTED: eukaryotic translation initiation factor 3 subunit E [Ovis aries]	---	52.19	83.953	35.1	14	22	14	1.031	1.015	1.049	0.968	0.4971	0.983	0.62136	0.984	0.83644
XP_004011847.1	PREDICTED: collagen triple helix repeat-containing protein 1 [Ovis aries]	---	26.222	4.2196	8.2	2	3	2	1.025	0.8	1.299	0.616	0.033121	0.789	0.128484	0.78	0.066019
XP_004011849.1	PREDICTED: V-type proton ATPase subunit C 1 isoform X1 [Ovis aries]	---	43.959	39.685	35.1	13	15	13	1.027	1.05	1.111	0.945	0.160859	0.924	0.137618	1.022	0.48368
XP_004011882.1	PREDICTED: protein virilizer homolog isoform X1 [Ovis aries]	---	201.8	4.1316	1.2	2	3	2	1.222	0.905	1.005	0.9	0.63124	1.216	0.4737	0.741	0.35538
XP_004011896.2	PREDICTED: 2,4-dienoyl-CoA reductase, mitochondrial isoform X1 [Ovis aries]	---	42.398	22.725	20.7	6	8	6	0.839	1.053	0.638	1.65		1.315		1.255
XP_004011903.2	PREDICTED: regulator of microtubule dynamics protein 1 isoform X1 [Ovis aries]	---	40.882	17.54	13.1	4	6	4	0.874	1.256	0.806	1.558	0.000196902	1.084	0.6706	1.437	0.0160827
XP_004011918.1	PREDICTED: 39S ribosomal protein L13, mitochondrial isoform X1 [Ovis aries]	---	20.561	4.8626	14	2	2	2	0.952	1.056	0.796	1.327		1.196		1.109
XP_004011982.1	PREDICTED: protein NDRG1 isoform X1 [Ovis aries]	---	41.601	7.1728	7.3	2	2	2	0.971	1.38	0.917	1.505		1.059		1.421
XP_004012002.2	PREDICTED: DNA replication licensing factor MCM4 isoform X1 [Ovis aries]	---	75.898	98.224	29.9	17	21	17	1.224	0.697	1.39	0.501	3.9016e-06	0.881	0.145835	0.569	5.8521e-05
XP_004012013.2	PREDICTED: LOW QUALITY PROTEIN: inositol monophosphatase 3 isoform X1 [Ovis aries]	---	42.056	13.56	11.4	5	8	5	1.181	0.787	1.211	0.65	0.00023726	0.975	0.8396	0.666	0.000124334
XP_004012050.1	PREDICTED: polyadenylate-binding protein 1 isoform X1 [Ovis aries]	---	64.085	27.973	22	15	26	9	1.192	0.847	1.242	0.682	4.3572e-08	0.96	0.53124	0.711	5.0745e-07
XP_004012093.1	PREDICTED: WW domain-binding protein 4 isoform X1 [Ovis aries]	---	44.696	8.8608	7.1	2	2	2	0.95	0.793	1.085	0.731		0.876		0.835
XP_004012106.1	PREDICTED: general transcription factor IIF subunit 2 isoform X1 [Ovis aries]	---	28.446	3.4077	8.8	2	2	2	1.163	1.02	1.305	0.782		0.891		0.877
XP_004012116.1	PREDICTED: succinyl-CoA ligase [ADP-forming] subunit beta, mitochondrial [Ovis aries]	---	50.191	167.31	38	18	34	18	0.63	1.198	0.592	2.024	1.62448e-12	1.064	0.159045	1.902	1e-32
XP_004012122.1	PREDICTED: fibronectin type-III domain-containing protein 3A isoform X4 [Ovis aries]	---	125.2	14.433	4.4	5	5	5	1.172	0.875	1.168	0.749	0.025805	1.003	0.8914	0.747	0.0145002
XP_004012143.1	PREDICTED: 28S ribosomal protein S31, mitochondrial isoform X1 [Ovis aries]	---	43.483	54.1	18.1	5	5	5	0.979	1.092	0.882	1.238	0.021858	1.11	0.25602	1.115	0.07548
XP_004012145.1	PREDICTED: conserved oligomeric Golgi complex subunit 6 [Ovis aries]	---	73.336	4.8863	9	5	5	5	0.936	0.878	1.067	0.823	0.29262	0.877	0.75754	0.938	0.25264
XP_004012150.1	PREDICTED: FRAS1-related extracellular matrix protein 2 isoform X1 [Ovis aries]	---	350.78	91.396	4.3	9	11	9	0.987	1.116	0.943	1.183	0.06312	1.047	0.29304	1.131	0.162123
XP_004012151.1	PREDICTED: ubiquitin-fold modifier 1 [Ovis aries]	---	9.1675	12.154	35.3	3	4	3	1.041	0.981	1.217	0.806	0.0161848	0.855	0.097195	0.942	0.36092
XP_004012161.1	PREDICTED: periostin isoform X4 [Ovis aries]	---	89.984	-2	42.3	33	2	0
XP_004012207.2	PREDICTED: myotubularin-related protein 6 isoform X2 [Ovis aries]	---	74.596	13.944	8.4	5	5	5	1.085	0.937	1.025	0.914	0.4507	1.059	0.18082	0.864	0.070836
XP_004012209.1	PREDICTED: gamma-sarcoglycan [Ovis aries]	---	32.229	156.88	36.4	7	14	7	0.872	1.212	0.6	2.02	5.7009e-10	1.453	0.000103495	1.39	1.0121e-06
XP_004012213.1	PREDICTED: histone deacetylase complex subunit SAP18 [Ovis aries]	---	19.576	15.121	26.2	5	10	5	1.112	0.847	1.206	0.702	7.5974e-05	0.922	0.029301	0.762	0.00100474
XP_004012220.2	PREDICTED: LOW QUALITY PROTEIN: paraspeckle component 1 [Ovis aries]	---	54.697	82.923	32.5	16	25	14	1.175	0.911	1.173	0.777	0.00116336	1.002	0.92988	0.775	0.011503
XP_004012228.1	PREDICTED: exosome complex exonuclease RRP44 isoform X1 [Ovis aries]	---	109.17	7.6945	4.1	4	4	4	0.98	0.92	1.223	0.752		0.801		0.939
XP_004012236.2	PREDICTED: COMM domain-containing protein 6 [Ovis aries]	---	10.594	2.8305	19.4	2	2	2	1.311	1.085	1.089	0.996	0.96288	1.204	0.134437	0.828	0.192397
XP_004012242.1	PREDICTED: RNA-binding protein 26 isoform X13 [Ovis aries]	---	110.62	22.619	9.7	9	10	8	1.135	0.937	1.131	0.828	0.067863	1.004	0.6619	0.826	0.036783
XP_004012250.1	PREDICTED: glypican-6 isoform X1 [Ovis aries]	---	62.542	25.208	13.7	6	10	4	1.053	0.935	1.282	0.729	0.106717	0.821	0.2372	0.888	0.187583
XP_004012260.1	PREDICTED: importin-5 isoform X1 [Ovis aries]	---	116.86	203.48	30.9	28	50	28	1.006	1.01	1.085	0.931	0.0157202	0.927	0.035801	1.004	0.9697
XP_004012270.1	PREDICTED: transmembrane 9 superfamily member 2 [Ovis aries]	---	75.606	19.517	10.7	6	10	6	1.253	0.81	1.218	0.665	3.1766e-08	1.029	0.5025	0.646	2.4109e-05
XP_004012272.1	PREDICTED: histidine triad nucleotide-binding protein 1 [Ovis aries]	---	13.753	73.574	39.7	4	10	4	0.866	1.113	0.745	1.494	0.001261	1.162	0.047684	1.285	0.3579
XP_004012278.1	PREDICTED: KDEL motif-containing protein 1 [Ovis aries]	---	58.324	8.4064	8.8	4	5	4	1.357	0.701	1.238	0.566	0.064943	1.096	0.7212	0.517	0.10378
XP_004012283.1	PREDICTED: ephrin-B2 [Ovis aries]	---	36.898	2.5764	6	2	2	2	1.011	0.989	1.144	0.865		0.884		0.978
XP_004012284.1	PREDICTED: arginine and glutamate-rich protein 1 [Ovis aries]	---	33.216	7.0406	9.2	4	4	4	1.322	0.905	0.853	1.061	0.180318	1.55	0.0124629	0.685	0.0114164
XP_004012358.2	PREDICTED: lambda-crystallin homolog isoform X1 [Ovis aries]	---	43.425	36.181	26.6	10	14	10	1.031	1.097	0.985	1.114	0.130315	1.047	0.35136	1.064	0.7114
XP_004012430.1	PREDICTED: cytochrome c oxidase assembly protein COX11, mitochondrial [Ovis aries]	---	31.729	2.8546	3.5	1	1	1
XP_004012436.1	PREDICTED: retinoid-inducible serine carboxypeptidase [Ovis aries]	---	50.974	4.8701	5.5	3	4	3	0.855	0.934	1.146	0.815		0.746		1.092
XP_004012437.1	PREDICTED: 28S ribosomal protein S23, mitochondrial [Ovis aries]	---	21.549	3.3355	8.4	1	1	1	1.125	0.994	1.069	0.93		1.052		0.884
XP_004012463.1	PREDICTED: peptidyl-tRNA hydrolase 2, mitochondrial [Ovis aries]	---	19.208	22.145	24.6	3	4	3	0.867	1.072	1.119	0.958	0.76822	0.775	0.0127002	1.236	0.34804
XP_004012500.1	PREDICTED: C-C motif chemokine 16 [Ovis aries]	---	11.382	4.8323	34	2	2	2
XP_004012508.1	PREDICTED: protein unc-45 homolog B [Ovis aries]	---	103.43	323.31	50.7	47	105	46	1.028	0.767	1.295	0.592	1.62448e-12	0.794	1.90958e-14	0.746	1.62492e-12
XP_004012551.1	PREDICTED: stromal cell-derived factor 2 [Ovis aries]	---	23.195	5.8547	10.4	3	5	3	1.242	0.826	1.325	0.623	2.4746e-05	0.937	0.42	0.665	0.00122269
XP_004012552.1	PREDICTED: LOW QUALITY PROTEIN: transcription elongation factor SPT6 [Ovis aries]	---	198.13	19.378	4.4	7	7	7	0.942	1.003	1.145	0.876	0.131741	0.823	0.080538	1.065	0.132164
XP_004012561.1	PREDICTED: PHD finger protein 12 isoform X2 [Ovis aries]	---	109.58	2.3754	1.3	1	1	1	1.142	0.469	1.005	0.467		1.136		0.411
XP_004012564.1	PREDICTED: nuclear fragile X mental retardation-interacting protein 2 isoform X1 [Ovis aries]	---	75.317	7.1289	3	2	2	2	1.049	0.924	1.211	0.763		0.866		0.881
XP_004012565.1	PREDICTED: serine/threonine-protein kinase TAO1 [Ovis aries]	---	115.42	11.506	5.9	6	7	5	0.983	1.128	0.984	1.146	0.030836	0.999	0.88434	1.148	0.18858
XP_004012579.1	PREDICTED: active breakpoint cluster region-related protein isoform X2 [Ovis aries]	---	92.51	13.111	7.4	6	6	6
XP_004012582.1	PREDICTED: glyoxalase domain-containing protein 4 isoform X1 [Ovis aries]	---	33.151	110.19	52.7	17	40	17	0.98	1.033	0.978	1.056	0.0114604	1.002	0.47566	1.054	0.025016
XP_004012593.1	PREDICTED: phosphatidylinositol transfer protein alpha isoform isoform X1 [Ovis aries]	---	31.819	95.86	50.7	13	21	11	0.934	0.922	0.975	0.946	0.46908	0.958	0.82536	0.987	0.59072
XP_004012594.1	PREDICTED: pre-mRNA-processing-splicing factor 8 [Ovis aries]	---	273.6	222.94	18.5	37	58	37	1.164	0.887	1.116	0.795	6.8579e-08	1.043	0.7731	0.762	6.8008e-08
XP_004012602.2	PREDICTED: pre-rRNA-processing protein TSR1 homolog isoform X1 [Ovis aries]	---	91.925	36.25	11.9	8	8	8	0.989	1.046	1.074	0.974	0.4705	0.921	0.51982	1.058	0.169538
XP_004012619.1	PREDICTED: tax1-binding protein 3 isoform X1 [Ovis aries]	---	13.672	1.8279	5.6	1	2	1
XP_004012638.1	PREDICTED: complement component 1 Q subcomponent-binding protein, mitochondrial [Ovis aries]	---	30.46	42.463	16.9	4	11	4	0.791	1.224	0.791	1.547	7.6968e-07	1	0.9343	1.547	8.0886e-07
XP_004012645.1	PREDICTED: kinesin-like protein KIF1C [Ovis aries]	---	122.59	-2	4.8	5	8	1
XP_004012652.3	PREDICTED: sperm-associated antigen 7 [Ovis aries]	---	26.038	12.885	18.9	4	5	4	0.912	1.107	0.971	1.14	0.047142	0.939	0.74664	1.214	0.0143432
XP_004012658.1	PREDICTED: proteasome subunit beta type-6 [Ovis aries]	---	25.572	57.076	30.5	7	8	7	0.962	0.947	1.002	0.945	0.51546	0.96	0.44462	0.984	0.8024
XP_004012675.2	PREDICTED: superoxide dismutase [Cu-Zn] isoform X1 [Ovis aries]	---	19.099	68.398	39.7	10	20	10	0.744	1.152	0.753	1.53	4.7493e-08	0.988	0.49572	1.548	1.0847e-07
XP_004012685.1	PREDICTED: very long-chain specific acyl-CoA dehydrogenase, mitochondrial [Ovis aries]	---	70.609	263.31	47	27	49	27	0.494	0.931	0.447	2.083	1.3485e-10	1.105	0.171423	1.885	1.4669e-11
XP_004012689.2	PREDICTED: PHD finger protein 23 isoform X1 [Ovis aries]	---	50.383	2.5105	2.8	1	1	1	1.203	0.583	1.405	0.415		0.856		0.485
XP_004012690.1	PREDICTED: gamma-aminobutyric acid receptor-associated protein [Ovis aries]	---	13.918	4.4424	15.4	3	4	2	1.296	0.876	1.222	0.717	0.0050191	1.061	0.32976	0.676	0.016444
XP_004012697.1	PREDICTED: phospholipid scramblase 3 isoform X1 [Ovis aries]	---	32.251	23.144	11.2	2	2	2	0.907	0.89	0.982	0.906		0.924		0.981
XP_004012718.1	PREDICTED: diamine acetyltransferase 2 [Ovis aries]	---	19.173	8.8129	21.8	4	5	4	0.896	1.048	0.758	1.383		1.182		1.17
XP_004012736.1	PREDICTED: 60S ribosomal protein L26 [Ovis aries]	---	17.258	13.736	34.5	6	8	2	1.214	1.07	1.086	0.985		1.118		0.881
XP_004012738.1	PREDICTED: myosin-10 isoform X4 [Ovis aries]	---	229.1	113.71	20	34	42	23	1.223	0.814	1.11	0.733	4.1801e-05	1.102	0.032656	0.666	3.0023e-07
XP_004012746.1	PREDICTED: dehydrogenase/reductase SDR family member 7C isoform X2 [Ovis aries]	---	34.463	39.962	25.7	6	12	6	0.896	1.199	0.648	1.85	1.4218e-06	1.383	0.00067976	1.338	0.0022812
XP_004012751.1	PREDICTED: myosin-4 isoform X1 [Ovis aries]	---	222.44	17.777	44	101	340	1	0.32	0.41	0.163	2.515	0.22402	1.963	0.448	1.281	0.58928
XP_004012755.1	PREDICTED: myosin-1 isoform X1 [Ovis aries]	---	222.62	323.31	56.8	129	445	13	0.394	0.591	0.385	1.535	0.00061886	1.023	0.40382	1.5	0.0026191
XP_004012777.1	PREDICTED: fatty aldehyde dehydrogenase isoform X2 [Ovis aries]	---	53.979	52.989	32.6	14	16	13	1.05	1.035	0.94	1.101	0.0037751	1.117	0.063582	0.986	0.56274
XP_004012779.1	PREDICTED: epsin-2 isoform X4 [Ovis aries]	---	61.646	9.7034	6.7	5	6	2	1.049	1.014	1.028	0.986	0.99096	1.02	0.38484	0.967	0.4959
XP_004012782.1	PREDICTED: LOW QUALITY PROTEIN: phosphoribosyl pyrophosphate synthase-associated protein 2 isoform X1 [Ovis aries]	---	40.9	7.5208	8.9	3	4	2
XP_004012792.1	PREDICTED: transmembrane protein 11, mitochondrial [Ovis aries]	---	21.478	1.6907	6.2	1	1	1
XP_004012793.2	PREDICTED: dual specificity mitogen-activated protein kinase kinase 3 isoform X1 [Ovis aries]	---	39.102	20.617	17.6	5	6	2	1.067	1.185	1.103	1.074	0.3165	0.967	0.62608	1.111	0.126803
XP_004012802.2	PREDICTED: C-Jun-amino-terminal kinase-interacting protein 4 isoform X9 [Ovis aries]	---	144.7	101.81	15.2	16	16	13	0.993	1.06	1.105	0.959	0.30976	0.899	0.04194	1.067	0.25718
XP_004012812.1	PREDICTED: acyl-CoA synthetase family member 2, mitochondrial [Ovis aries]	---	68.256	9.0517	7.6	5	5	5	0.933	1.255	0.734	1.71	0.03576	1.271	0.38684	1.345	0.26828
XP_004012816.1	PREDICTED: leucine-rich repeat-containing protein 59 [Ovis aries]	---	34.865	39.141	28.1	8	11	8	1.128	0.903	1.08	0.836	0.037338	1.044	0.73252	0.801	0.71096
XP_004012826.1	PREDICTED: pyruvate dehydrogenase kinase, isozyme 2 isoform X4 [Ovis aries]	---	46.14	32.35	11.1	3	4	3	1.1	1.035	0.936	1.106	0.29922	1.175	0.70936	0.941	0.52986
XP_004012841.1	PREDICTED: phosphoethanolamine/phosphocholine phosphatase isoform X3 [Ovis aries]	---	27.31	10.995	9	2	2	2	1.076	0.952	0.947	1.005		1.136		0.885
XP_004012847.1	PREDICTED: vacuolar-sorting protein SNF8 [Ovis aries]	---	28.907	43.756	27.5	6	9	6	1.011	0.962	0.896	1.074	0.65978	1.128	0.91984	0.952	0.7013
XP_004012859.1	PREDICTED: CDK5 regulatory subunit-associated protein 3 isoform X1 [Ovis aries]	---	56.975	20.684	15	8	9	8	1.045	1.028	1.035	0.993	0.7364	1.01	0.66748	0.984	0.5481
XP_004012870.1	PREDICTED: 39S ribosomal protein L45, mitochondrial [Ovis aries]	---	35.269	7.049	9.2	3	4	3	0.985	1.014	0.897	1.13	0.35196	1.098	0.2659	1.029	0.96528
XP_004012872.1	PREDICTED: CDGSH iron-sulfur domain-containing protein 3, mitochondrial [Ovis aries]	---	14.151	1.6169	6.3	1	1	1	0.995	1.293	0.865	1.495		1.15		1.299
XP_004012874.1	PREDICTED: proteasome subunit beta type-3 [Ovis aries]	---	22.993	39.749	29.3	5	8	5	1.047	0.972	0.952	1.021	0.92196	1.1	0.24434	0.928	0.26374
XP_004012879.1	PREDICTED: LIM and SH3 domain protein 1 isoform X1 [Ovis aries]	---	29.699	93.76	62.3	14	36	14	1.35	0.895	1.119	0.8	0.0025406	1.206	0.153278	0.663	0.00160473
XP_004012884.1	PREDICTED: voltage-dependent L-type calcium channel subunit beta-1 isoform X4 [Ovis aries]	---	59.983	99.608	23.4	10	15	10	0.789	1.279	0.698	1.832	0.0055765	1.13	0.167377	1.621	0.031523
XP_004012895.1	PREDICTED: telethonin [Ovis aries]	---	19	13.26	28.1	5	6	5	0.537	0.921	0.58	1.588	0.036899	0.926	0.76066	1.715	0.00054118
XP_004012903.1	PREDICTED: 26S proteasome non-ATPase regulatory subunit 3 isoform X2 [Ovis aries]	---	60.857	67.643	35.8	20	29	20	1.025	0.982	1.086	0.904	0.08724	0.944	0.025245	0.958	0.186724
XP_004012904.1	PREDICTED: LOW QUALITY PROTEIN: mediator of RNA polymerase II transcription subunit 24 isoform X1 [Ovis aries]	---	110.12	9.546	4.4	4	5	4	0.68	1.15	0.926	1.242	0.42016	0.734	0.34444	1.691	0.134757
XP_004012907.2	PREDICTED: protein CASC3 isoform X1 [Ovis aries]	---	86.516	2.3078	1.4	1	1	1	1.125	1.008	0.982	1.026		1.146		0.896
XP_004012918.1	PREDICTED: SWI/SNF-related matrix-associated actin-dependent regulator of chromatin subfamily E member 1 isoform X2 [Ovis aries]	---	46.566	12.548	12.4	5	5	5	1.027	0.953	1.225	0.778	0.24004	0.838	0.32164	0.928	0.50868
XP_004012969.1	PREDICTED: ras-related protein Rab-5C [Ovis aries]	---	23.466	27.24	47.7	8	12	5	1.155	1.014	1.111	0.913	0.0030405	1.04	0.85534	0.878	0.0142412
XP_004012976.1	PREDICTED: V-type proton ATPase 116 kDa subunit a isoform 1 isoform X4 [Ovis aries]	---	95.644	18.47	7.9	5	5	5	1.119	0.882	0.985	0.895	0.113359	1.136	0.96238	0.788	0.169562
XP_004012980.1	PREDICTED: LOW QUALITY PROTEIN: bifunctional coenzyme A synthase [Ovis aries]	---	62.106	14.492	7.5	3	4	3	0.835	1.231	0.835	1.474		1		1.474
XP_004012984.1	PREDICTED: homologous-pairing protein 2 homolog [Ovis aries]	---	24.885	1.9655	4.1	1	1	1
XP_004012986.1	PREDICTED: tubulin gamma-1 chain isoform X1 [Ovis aries]	---	50.326	16.812	9.2	3	3	3	1.007	1.023	1.02	1.003		0.987		1.016
XP_004012993.1	PREDICTED: vacuolar protein-sorting-associated protein 25 [Ovis aries]	---	20.732	16.153	22.2	4	7	4	1.018	1.056	1.015	1.04	0.135117	1.003	0.73952	1.037	0.2719
XP_004012996.1	PREDICTED: proteasome activator complex subunit 3 isoform X2 [Ovis aries]	---	29.506	25.332	22	5	7	5	0.858	0.84	1.146	0.733	0.165377	0.749	0.079439	0.979	0.76484
XP_004013025.1	PREDICTED: protein LSM12 homolog [Ovis aries]	---	21.701	8.8815	6.7	1	2	1	1.081	0.979	1.198	0.817	0.153776	0.902	0.4334	0.906	0.55408
XP_004013031.1	PREDICTED: band 3 anion transport protein isoform X3 [Ovis aries]	---	95.754	56.256	12.2	8	11	8	0.888	1.476	0.654	2.257	4.3637e-05	1.358	0.023037	1.662	0.000103842
XP_004013036.2	PREDICTED: LOW QUALITY PROTEIN: G patch domain-containing protein 8 isoform X1 [Ovis aries]	---	159.01	7.7869	4.1	5	5	5
XP_004013050.1	PREDICTED: Golgi SNAP receptor complex member 2 [Ovis aries]	---	24.705	7.6078	9	2	2	2	0.818	0.919	1	0.919		0.818		1.123
XP_004013052.1	PREDICTED: vesicle-fusing ATPase isoform X2 [Ovis aries]	---	83.121	48.457	20.3	14	18	14	1.102	1.029	1.103	0.933	0.0136776	0.999	0.8103	0.934	0.0152193
XP_004013066.1	PREDICTED: DDB1- and CUL4-associated factor 7 [Ovis aries]	---	38.926	28.52	25.7	8	13	8	1.059	0.958	1.004	0.954	0.90408	1.055	0.57588	0.905	0.49318
XP_004013067.1	PREDICTED: translational activator of cytochrome c oxidase 1 [Ovis aries]	---	32.443	5.0454	10.1	2	2	2
XP_004013069.1	PREDICTED: coiled-coil domain-containing protein 47 isoform X1 [Ovis aries]	---	55.699	21.617	15.3	6	7	6	1.084	1.048	1.006	1.042	0.68076	1.078	0.40648	0.967	0.76022
XP_004013072.1	PREDICTED: 26S protease regulatory subunit 8 [Ovis aries]	---	45.656	125.64	51.5	19	30	18	1.027	1.006	1.048	0.96	0.2077	0.98	0.93626	0.98	0.24388
XP_004013081.1	PREDICTED: probable ATP-dependent RNA helicase DDX5 [Ovis aries]	---	69.147	100.28	34.7	23	37	15	1.029	0.773	1.428	0.541	1.0533e-07	0.721	0.000139706	0.751	8.2276e-05
XP_004013087.1	PREDICTED: 26S proteasome non-ATPase regulatory subunit 12 [Ovis aries]	---	53.02	118.36	34	15	24	15	1.014	0.986	1.033	0.955	0.0029024	0.982	0.4838	0.972	0.047476
XP_004013089.1	PREDICTED: LOW QUALITY PROTEIN: tubulin-specific chaperone D isoform X1 [Ovis aries]	---	132.91	24.067	8.1	9	9	9	1.072	1.111	0.959	1.158	0.166698	1.118	0.025779	1.036	0.66466
XP_004013090.1	PREDICTED: fructosamine-3-kinase [Ovis aries]	---	35.023	10.281	12.9	3	4	3	1.119	1.195	0.749	1.595	0.000138732	1.494	0.0158425	1.068	0.188498
XP_004013091.1	PREDICTED: ketosamine-3-kinase [Ovis aries]	---	34.344	20.067	15.2	4	5	4	1.042	0.936	1.071	0.874	0.088185	0.973	0.69748	0.898	0.09124
XP_004013116.2	PREDICTED: protein disulfide-isomerase isoform X1 [Ovis aries]	---	66.715	204.44	37.7	24	69	24	1.17	0.901	1.174	0.767	1e-32	0.997	0.057943	0.77	7.5565e-05
XP_004013117.1	PREDICTED: protein phosphatase 1 regulatory subunit 27 [Ovis aries]	---	17.496	37.123	18.8	2	3	2	0.826	0.853	0.723	1.18		1.142		1.033
XP_004013127.3	PREDICTED: actin, cytoplasmic 2 [Ovis aries]	---	41.792	257.46	60	23	161	8	1.508	0.757	1.165	0.65	2.4843e-05	1.294	5.5615e-05	0.502	3.7881e-11
XP_004013131.1	PREDICTED: regulatory-associated protein of mTOR isoform X4 [Ovis aries]	---	149.49	7.5758	3	4	4	4
XP_004013164.1	PREDICTED: signal recognition particle subunit SRP68 [Ovis aries]	---	70.897	82.949	30.7	17	24	17	1.081	0.989	1.035	0.956	0.50774	1.044	0.29884	0.915	0.134458
XP_004013169.2	PREDICTED: 39S ribosomal protein L38, mitochondrial isoform X3 [Ovis aries]	---	42.593	14.307	11	3	4	3	0.865	0.987	0.996	0.991		0.868		1.141
XP_004013171.1	PREDICTED: WW domain-binding protein 2 isoform X1 [Ovis aries]	---	23.58	16.067	14.4	3	4	3	1.051	0.907	1.141	0.795	0.155603	0.921	0.41464	0.863	0.35906
XP_004013177.1	PREDICTED: 28S ribosomal protein S7, mitochondrial [Ovis aries]	---	28.162	15.801	25.6	5	6	5
XP_004013178.1	PREDICTED: ADP-ribosylation factor-binding protein GGA3 isoform X1 [Ovis aries]	---	76.305	2.2586	2.2	2	2	1	0.743	1.056	1.193	0.885		0.623		1.421
XP_004013180.1	PREDICTED: nuclear pore complex protein Nup85 [Ovis aries]	---	74.956	26.421	7	4	6	4	1.124	0.92	1.27	0.724	0.140263	0.885	0.4419	0.819	0.132425
XP_004013182.1	PREDICTED: hematological and neurological expressed 1 protein [Ovis aries]	---	16.072	89.817	41.6	4	9	4	0.867	0.766	1.445	0.53	1.0134e-07	0.6	9.4865e-09	0.884	0.0133828
XP_004013186.1	PREDICTED: Na(+)/H(+) exchange regulatory cofactor NHE-RF1 [Ovis aries]	---	39.658	6.1559	6.5	2	2	2
XP_004013197.1	PREDICTED: dual specificity mitogen-activated protein kinase kinase 6 isoform X1 [Ovis aries]	---	37.534	33.683	32.6	9	9	6	0.846	1.395	0.856	1.63		0.988		1.649
XP_004013204.1	PREDICTED: beta-2-glycoprotein 1 [Ovis aries]	---	38.156	91.761	27	8	3	3	0.931	0.803	1.206	0.666	0.0084199	0.772	0.0147033	0.863	0.065595
XP_004013253.1	PREDICTED: DNA ligase 3 isoform X2 [Ovis aries]	---	99.693	6.979	3.7	3	3	3	0.918	0.903	1.04	0.868		0.883		0.984
XP_004013338.1	PREDICTED: DNA-directed RNA polymerase II subunit RPB1 [Ovis aries]	---	209.46	20.169	3.8	8	10	8	1.095	0.858	1.238	0.693	0.00023784	0.884	0.021656	0.784	0.0096764
XP_004013351.2	PREDICTED: phosphoribosylformylglycinamidine synthase-like [Ovis aries]	---	67.468	24.149	7.3	4	5	4	0.945	1.081	1.112	0.972	0.68348	0.85	0.26718	1.144	0.153323
XP_004013439.2	PREDICTED: peptidyl-prolyl cis-trans isomerase FKBP10 isoform X1 [Ovis aries]	---	57.812	75.256	26.1	13	29	13	1.336	0.686	1.293	0.531	3.39617e-13	1.033	0.76122	0.513	1.81988e-12
XP_004013452.1	PREDICTED: primary amine oxidase, lung isozyme isoform X1 [Ovis aries]	---	85.567	4.5715	10	8	12	2	1.099	1.269	0.735	1.727		1.495		1.155
XP_004013591.1	PREDICTED: fibromodulin [Ovis aries]	---	43.015	72.589	22.1	8	17	7	1.284	1.156	0.915	1.263	8.0039e-05	1.403	0.000103801	0.9	0.126698
XP_004013593.1	PREDICTED: prolargin [Ovis aries]	---	43.654	17.498	15.5	6	6	6	0.738	1.218	0.534	2.281	0.0028783	1.382	0.2126	1.65	0.0052794
XP_004013598.1	PREDICTED: small nuclear ribonucleoprotein E [Ovis aries]	---	10.803	2.1399	13	1	1	1
XP_004013603.1	PREDICTED: retinoblastoma-binding protein 5 isoform X1 [Ovis aries]	---	59.136	6.9291	5.9	3	4	3	0.942	0.866	1.182	0.733	0.21628	0.797	0.35448	0.919	0.61304
XP_004013650.1	PREDICTED: transforming growth factor beta-2 isoform X2 [Ovis aries]	---	47.691	21.909	12.6	5	6	5	0.88	1.056	1.125	0.939	0.35178	0.782	0.00193674	1.2	0.0094213
XP_004013652.1	PREDICTED: bifunctional glutamate/proline--tRNA ligase isoform X2 [Ovis aries]	---	170.02	294.46	31.8	42	68	42	1.036	1.059	1.052	1.007	0.51428	0.985	0.27094	1.022	0.095557
XP_004013653.1	PREDICTED: 3'(2'),5'-bisphosphate nucleotidase 1 isoform X2 [Ovis aries]	---	33.356	10.602	15.6	5	6	5	1.066	0.881	1.255	0.702	0.0095378	0.849	0.033421	0.826	0.052263
XP_004013655.1	PREDICTED: rab3 GTPase-activating protein non-catalytic subunit isoform X1 [Ovis aries]	---	155.62	86.267	9.1	9	9	9	1.009	0.983	1.047	0.939	0.48378	0.964	0.153919	0.974	0.39112
XP_004013675.1	PREDICTED: signal recognition particle 9 kDa protein [Ovis aries]	---	10.072	15.157	53.5	5	7	5	1.157	1.07	0.957	1.118	0.647	1.209	0.19902	0.925	0.29192
XP_004013682.1	PREDICTED: histone H3.3 [Ovis aries]	---	15.328	8.7464	37.5	8	14	2	0.917	0.838	1.201	0.698	0.0631	0.764	0.0179186	0.914	0.0071362
XP_004013689.1	PREDICTED: serine/threonine-protein kinase MRCK alpha isoform X14 [Ovis aries]	---	185.97	7.8624	4.2	7	8	4	1.026	1.074	0.991	1.084	0.71446	1.035	0.91848	1.047	0.82854
XP_004013699.1	PREDICTED: cytochrome c oxidase protein 20 homolog isoform X1 [Ovis aries]	---	13.059	4.2769	11.7	1	2	1	0.957	1.196	0.949	1.26		1.008		1.25
XP_004013708.1	PREDICTED: centrosomal protein of 170 kDa isoform X8 [Ovis aries]	---	175.2	68.763	9.5	13	14	13	1.121	0.847	1.137	0.745	0.041435	0.986	0.86984	0.756	0.057696
XP_004013732.1	PREDICTED: RAB6-interacting golgin [Ovis aries]	---	45.096	3.877	3.3	1	1	1	1.047	0.924	1.21	0.764		0.865		0.883
XP_004013741.1	PREDICTED: LOW QUALITY PROTEIN: protein PRRC2C isoform X1 [Ovis aries]	---	305.89	42.054	6.2	16	19	16	1.074	0.847	1.169	0.725	6.8555e-08	0.919	0.097856	0.789	0.008822
XP_004013742.3	PREDICTED: LOW QUALITY PROTEIN: myocilin isoform X1 [Ovis aries]	---	54.386	2.4785	3.5	2	2	2
XP_004013745.1	PREDICTED: methyltransferase-like protein 13 [Ovis aries]	---	78.794	10.111	2.4	1	1	1
XP_004013774.1	PREDICTED: exosome component 10 isoform X1 [Ovis aries]	---	101.38	5.4986	3.6	3	3	3	1.02	0.889	1.21	0.735	0.0098377	0.843	0.2432	0.872	0.3522
XP_004013777.1	PREDICTED: peroxisomal membrane protein PEX14 [Ovis aries]	---	40.957	18.412	16	5	5	5	1.048	1.001	1.104	0.907	0.22062	0.949	0.54136	0.955	0.46488
XP_004013781.1	PREDICTED: kinesin-like protein KIF1B isoform X10 [Ovis aries]	---	130.23	39.911	9	9	12	5	0.956	0.934	1.176	0.794	0.0082618	0.813	0.0077782	0.977	0.39222
XP_004013786.1	PREDICTED: protein LZIC [Ovis aries]	---	21.523	46.995	38.4	8	14	8	1.1	0.978	0.986	0.992	0.88762	1.116	0.10256	0.889	0.052961
XP_004013795.2	PREDICTED: alpha-enolase isoform X2 [Ovis aries]	---	49.302	11.281	58.4	22	100	2	0.702	1.402	0.616	2.276	0.00167989	1.14	0.049198	1.997	0.0039445
XP_004013798.1	PREDICTED: protein deglycase DJ-1 [Ovis aries]	---	20.063	240.84	68.3	14	39	14	0.775	1.038	0.744	1.395	2.30393e-12	1.042	0.39006	1.339	1.26454e-13
XP_004013801.1	PREDICTED: dnaJ homolog subfamily C member 11 [Ovis aries]	---	61.982	30.125	9.9	5	6	5	0.968	1.116	0.98	1.139	0.086396	0.988	0.73742	1.153	0.0539
XP_004013808.1	PREDICTED: 60S ribosomal protein L22 isoform X1 [Ovis aries]	---	11.168	14.268	25.3	2	4	2	1.078	0.977	1.166	0.838	0.4272	0.925	0.81468	0.906	0.43506
XP_004013826.2	PREDICTED: LOW QUALITY PROTEIN: ATPase family AAA domain-containing protein 3A isoform X1 [Ovis aries]	---	65.66	15.966	12	6	6	6	1.063	0.9	1.174	0.767	0.03114	0.905	0.070835	0.847	0.152279
XP_004013841.1	PREDICTED: nucleolar complex protein 2 homolog isoform X2 [Ovis aries]	---	84.853	1.9232	2.3	2	2	2	0.902	1.143	0.95	1.203		0.949		1.267
XP_004013866.1	PREDICTED: calcyclin-binding protein isoform X1 [Ovis aries]	---	26.317	105.03	37.8	8	15	8	1.095	0.987	1.188	0.831	0.00034325	0.922	0.132936	0.901	0.81552
XP_004013893.1	PREDICTED: syntaxin-6 [Ovis aries]	---	29.043	24.178	16.9	3	3	3	1.127	0.762	1.216	0.627	0.00026275	0.927	0.7364	0.676	0.021022
XP_004013897.1	PREDICTED: glutamine synthetase isoform X1 [Ovis aries]	---	42.045	36.659	22.5	9	11	9	0.891	0.753	0.958	0.786		0.93		0.845
XP_004013907.1	PREDICTED: laminin subunit gamma-1 [Ovis aries]	---	177.78	323.31	47.9	70	126	70	1.121	0.981	0.961	1.021	0.32564	1.166	6.6287e-07	0.875	3.5829e-05
XP_004013912.1	PREDICTED: actin-related protein 2/3 complex subunit 5 [Ovis aries]	---	16.274	35.377	43.7	6	8	6	1.18	0.876	1.211	0.723		0.974		0.742
XP_004013923.1	PREDICTED: nucleoprotein TPR isoform X1 [Ovis aries]	---	267.22	256.28	25.4	57	75	57	1.124	0.946	1.114	0.849	0.00036078	1.009	0.62724	0.842	2.1846e-05
XP_004013951.1	PREDICTED: serine/threonine-protein phosphatase 2A 56 kDa regulatory subunit alpha isoform isoform X1 [Ovis aries]	---	56.525	15.709	11	5	7	5	0.98	1.166	0.877	1.33	0.079503	1.117	0.139281	1.19	0.33016
XP_004013954.1	PREDICTED: integrator complex subunit 7 isoform X1 [Ovis aries]	---	106.74	23.163	1.7	1	2	1	1.233	1.085	1.21	0.897		1.019		0.88
XP_004013961.1	PREDICTED: LOW QUALITY PROTEIN: TNF receptor-associated factor 5 isoform X1 [Ovis aries]	---	64.755	6.1524	4.6	2	3	2	0.795	1.136	1.059	1.073	0.32216	0.751	0.088237	1.429	0.055297
XP_004013976.1	PREDICTED: complement factor H-related protein 2 [Ovis aries]	---	31.072	4.1207	12.5	4	4	3	1.096	1.032	0.992	1.04	0.33476	1.105	0.25736	0.942	0.45944
XP_004014108.1	PREDICTED: 45 kDa calcium-binding protein isoform X2 [Ovis aries]	---	42.137	2.8463	3.5	1	1	1
XP_004014121.3	PREDICTED: LOW QUALITY PROTEIN: EF-hand domain-containing protein D2 [Ovis aries]	---	26.251	33.787	32.4	8	9	8	1.111	0.666	1.448	0.46	5.8122e-05	0.767	0.026836	0.599	0.00071855
XP_004014135.3	PREDICTED: PRAME family member 9/15-like [Ovis aries]	---	53.949	1.6497	1.7	1	1	1	1.102	0.884	1.24	0.713		0.889		0.802
XP_004014141.2	PREDICTED: quinone oxidoreductase-like protein 2 isoform X1 [Ovis aries]	---	38.371	21.984	13.3	4	5	4	1.196	1.146	0.981	1.168	0.0081773	1.219	0.00099773	0.958	0.20712
XP_004014219.1	PREDICTED: otoraplin [Ovis aries]	---	14.635	2.3271	9.3	1	1	1
XP_004014226.1	PREDICTED: LOW QUALITY PROTEIN: inter-alpha-trypsin inhibitor heavy chain H5 [Ovis aries]	---	103.59	52.149	14.3	12	15	12	1.215	1.046	1.017	1.029	0.93956	1.195	0.071576	0.861	0.063483
XP_004014235.1	PREDICTED: probable 2-oxoglutarate dehydrogenase E1 component DHKTD1, mitochondrial [Ovis aries]	---	103	22.01	8.1	5	5	5	0.934	1.283	0.833	1.54	0.092039	1.121	0.29436	1.374	0.109402
XP_004014236.1	PREDICTED: cell division cycle protein 123 homolog isoform X1 [Ovis aries]	---	38.998	2.0479	3.3	1	1	1
XP_004014244.2	PREDICTED: acyl-CoA-binding domain-containing protein 5 isoform X2 [Ovis aries]	---	55.413	3.8181	6	3	3	3	0.949	0.98	1.092	0.897	0.53052	0.869	0.54204	1.033	0.80588
XP_004014249.1	PREDICTED: abl interactor 1 isoform X11 [Ovis aries]	---	42.667	25.872	26.3	8	9	6	1.109	0.971	1.16	0.837	0.166059	0.956	0.071919	0.876	0.25062
XP_004014268.1	PREDICTED: COMM domain-containing protein 3 isoform X1 [Ovis aries]	---	22.199	44.495	17.4	2	2	2	1.088	0.976	1.085	0.9	0.31178	1.003	0.94344	0.897	0.21118
XP_004014282.1	PREDICTED: selenide, water dikinase 1 [Ovis aries]	---	42.88	5.1632	3.1	1	1	1
XP_004014286.1	PREDICTED: cerebral dopamine neurotrophic factor [Ovis aries]	---	20.712	9.4581	20.9	4	4	4	1.02	1.352	0.774	1.747		1.318		1.325
XP_004014296.1	PREDICTED: vimentin [Ovis aries]	---	53.489	323.31	60.1	37	112	31	1.212	0.787	1.329	0.592	1e-32	0.912	6.2896e-05	0.649	1.88738e-14
XP_004014297.1	PREDICTED: signal transducing adapter molecule 1 isoform X1 [Ovis aries]	---	58.663	30.369	15	7	10	6	0.736	1.128	0.975	1.157	0.26468	0.755	0.14748	1.533	0.049596
XP_004014311.1	PREDICTED: kinesin-1 heavy chain isoform X2 [Ovis aries]	---	109.78	323.31	50.2	43	73	33	1.055	0.918	1.188	0.773	8.65974e-15	0.888	1.51713e-05	0.87	2.4539e-05
XP_004014327.1	PREDICTED: ras-related protein Rab-18 isoform X1 [Ovis aries]	---	22.991	59.074	49	9	20	9	1.069	0.949	1.175	0.808	1.8717e-09	0.91	0.0025376	0.888	0.05662
XP_004014341.1	PREDICTED: DNA-directed RNA polymerase III subunit RPC6 isoform X2 [Ovis aries]	---	35.671	2.7633	3.8	1	1	1	1.221	0.742	1.353	0.548		0.902		0.608
XP_004014342.1	PREDICTED: putative hydrolase RBBP9 [Ovis aries]	---	21.012	23.918	29	4	4	4	0.921	1.066	1.073	0.993	0.88612	0.858	0.085437	1.157	0.074183
XP_004014356.1	PREDICTED: adipocyte plasma membrane-associated protein isoform X1 [Ovis aries]	---	46.026	83.826	32	13	20	13	1.079	1.064	1.028	1.035	0.2868	1.05	0.54844	0.986	0.68528
XP_004014367.1	PREDICTED: dihydrodiol dehydrogenase 3-like isoform X1 [Ovis aries]	---	36.892	124.74	42.2	12	29	3	0.31	0.322	0.374	0.861	0.88478	0.829	0.78608	1.039	0.90648
XP_004014371.2	PREDICTED: dihydrodiol dehydrogenase 3-like isoform X1 [Ovis aries]	---	37.371	37.543	36.5	11	19	1	0.812	0.796	0.901	0.883		0.901		0.98
XP_004014372.1	PREDICTED: prostaglandin F synthase 1 isoform X1 [Ovis aries]	---	36.819	95.356	41.8	11	18	3	0.409	0.847	0.401	2.112	0.031477	1.02	0.91372	2.071	0.021364
XP_004014376.1	PREDICTED: malignant T-cell-amplified sequence 1-like [Ovis aries]	---	20.572	20.037	17.7	4	4	4	1.11	1.118	0.981	1.14	0.3055	1.131	0.201	1.007	0.96104
XP_004014381.1	PREDICTED: nucleolar GTP-binding protein 1 isoform X1 [Ovis aries]	---	74.065	3.682	2.8	2	2	2
XP_004014389.1	PREDICTED: proliferating cell nuclear antigen isoform X1 [Ovis aries]	---	28.779	64.205	38.7	9	16	9	1.235	0.749	1.324	0.566	1.3612e-06	0.933	0.66434	0.606	1.956e-07
XP_004014416.1	PREDICTED: LOW QUALITY PROTEIN: heat shock 70 kDa protein 12B [Ovis aries]	---	74.326	73.227	23.6	15	18	15	1.11	1.102	1.004	1.098	0.060077	1.106	0.8357	0.993	0.4645
XP_004014418.1	PREDICTED: inosine triphosphate pyrophosphatase isoform X2 [Ovis aries]	---	23.093	29.444	15.4	2	3	2	1.016	0.969	1.045	0.927	0.3952	0.972	0.7031	0.954	0.60236
XP_004014421.1	PREDICTED: DDRGK domain-containing protein 1 [Ovis aries]	---	35.869	41.771	18.2	4	5	4	1.116	0.907	1	0.907	0.119977	1.116	0.21398	0.813	0.079495
XP_004014428.1	PREDICTED: vacuolar protein sorting-associated protein 16 homolog [Ovis aries]	---	94.885	1.9969	1	1	2	1	0.977	0.895	1.209	0.74		0.808		0.916
XP_004014434.1	PREDICTED: nucleolar protein 56 [Ovis aries]	---	66.234	25.082	14.3	8	9	8	1.025	1.022	1.02	1.002	0.86762	1.005	0.90442	0.997	0.58048
XP_004014435.1	PREDICTED: isocitrate dehydrogenase [NAD] subunit beta, mitochondrial isoform X1 [Ovis aries]	---	42.497	74.322	28.1	10	19	10	0.895	1.116	0.741	1.506	6.392e-09	1.208	0.0114759	1.247	0.00021695
XP_004014470.1	PREDICTED: oxysterol-binding protein-related protein 2 isoform X2 [Ovis aries]	---	54.898	7.8726	3.5	1	1	1	1.04	0.927	1.206	0.769		0.862		0.891
XP_004014474.1	PREDICTED: protein phosphatase 1 regulatory subunit 3D [Ovis aries]	---	32.338	5.559	9.4	2	2	2
XP_004014487.1	PREDICTED: syntaxin-16 isoform X6 [Ovis aries]	---	35.071	10.895	17	4	4	4	1.012	0.911	1.162	0.784		0.871		0.9
XP_004014501.1	PREDICTED: NSFL1 cofactor p47 isoform X2 [Ovis aries]	---	40.639	162.4	47.3	14	19	14	0.994	1.137	0.925	1.229	2.6159e-06	1.075	0.089439	1.144	8.4379e-05
XP_004014509.1	PREDICTED: casein kinase II subunit alpha isoform X1 [Ovis aries]	---	45.143	89.968	34.3	10	14	10	1.122	0.931	1.191	0.782	0.00190274	0.942	0.38274	0.83	0.00053983
XP_004014522.1	PREDICTED: p53 and DNA damage-regulated protein 1 [Ovis aries]	---	15.61	12.147	9.8	1	1	1
XP_004014524.1	PREDICTED: GDP-fucose protein O-fucosyltransferase 1 isoform X1 [Ovis aries]	---	44.323	29.256	15.1	6	8	6	1.131	0.753	1.263	0.596	2.0551e-05	0.895	0.44972	0.666	0.0118213
XP_004014545.2	PREDICTED: alpha-1-syntrophin [Ovis aries]	---	53.963	17.97	15.2	8	8	8	0.821	1.214	0.791	1.535	0.0023811	1.038	0.132281	1.479	0.00082143
XP_004014551.1	PREDICTED: charged multivesicular body protein 4b [Ovis aries]	---	24.949	75.214	33.5	7	9	7	0.999	0.934	0.963	0.97	0.45888	1.037	0.68676	0.935	0.83262
XP_004014552.1	PREDICTED: RNA-binding protein Raly isoform X2 [Ovis aries]	---	29.994	19.727	26.7	8	12	8	1.119	0.846	1.218	0.695	0.00057766	0.919	0.052744	0.756	0.0117241
XP_004014556.1	PREDICTED: adenosylhomocysteinase [Ovis aries]	---	47.693	106.93	48.4	24	42	24	0.99	1.015	0.968	1.049	0.2672	1.023	0.107736	1.025	0.51222
XP_004014558.1	PREDICTED: dynein light chain roadblock-type 1 isoform X3 [Ovis aries]	---	10.99	42.627	51	3	4	3	1.244	0.841	0.956	0.88	0.4324	1.301	0.37514	0.676	0.27332
XP_004014562.1	PREDICTED: acetyl-coenzyme A synthetase, cytoplasmic isoform X2 [Ovis aries]	---	78.805	38.708	14.6	8	10	8	0.949	1.028	1.036	0.992	0.91034	0.916	0.54522	1.083	0.52532
XP_004014571.1	PREDICTED: ubiquinol-cytochrome-c reductase complex assembly factor 1 [Ovis aries]	---	34.032	8.4904	13.2	3	3	3	0.989	1.018	0.912	1.116	0.128355	1.084	0.67554	1.029	0.81416
XP_004014579.1	PREDICTED: cysteine desulfurase, mitochondrial [Ovis aries]	---	49.464	6.0393	4.7	2	2	2	0.852	1.151	0.902	1.276		0.945		1.351
XP_004014611.1	PREDICTED: beta-catenin-like protein 1 isoform X1 [Ovis aries]	---	65.183	10.979	8.3	5	5	5	1.15	0.881	1.244	0.708	0.027996	0.924	0.54106	0.766	0.034578
XP_004014645.1	PREDICTED: LOW QUALITY PROTEIN: GPI transamidase component PIG-T isoform X1 [Ovis aries]	---	62.142	36.169	13.5	7	8	7	0.889	1.135	0.878	1.293	0.135441	1.013	0.92422	1.277	0.21498
XP_004014653.1	PREDICTED: deoxynucleotidyltransferase terminal-interacting protein 1 isoform X2 [Ovis aries]	---	36.998	2.473	5.5	2	2	2	1.169	0.733	1.224	0.599		0.955		0.627
XP_004014654.1	PREDICTED: ubiquitin-conjugating enzyme E2 C [Ovis aries]	---	19.58	10.417	19.6	3	3	3	1.07	0.569	1.448	0.393		0.739		0.532
XP_004014656.1	PREDICTED: acyl-coenzyme A thioesterase 8 [Ovis aries]	---	35.732	2.5868	3.5	1	1	1
XP_004014664.1	PREDICTED: nuclear receptor coactivator 5 isoform X1 [Ovis aries]	---	65.536	29.186	17.3	8	9	8	1.082	0.918	1.16	0.791	0.030102	0.933	0.34112	0.848	0.176337
XP_004014668.1	PREDICTED: TP53-regulating kinase [Ovis aries]	---	28.079	20.783	13.8	3	4	3	0.953	1.091	1.011	1.079	0.6795	0.943	0.2713	1.145	0.167002
XP_004014673.2	PREDICTED: exportin-2 isoform X1 [Ovis aries]	---	115.37	97.298	20.6	20	32	20	0.978	1.031	1.091	0.945	0.108662	0.896	0.0052835	1.054	0.119121
XP_004014680.1	PREDICTED: E3 ubiquitin-protein ligase RNF114 [Ovis aries]	---	25.758	6.3515	12.2	2	3	2
XP_004014681.1	PREDICTED: ubiquitin-conjugating enzyme E2 variant 1 isoform X3 [Ovis aries]	---	16.495	16.832	50.3	7	10	3	1.006	1.143	0.949	1.204	0.45938	1.06	0.69168	1.136	0.080683
XP_004014683.1	PREDICTED: LOW QUALITY PROTEIN: activity-dependent neuroprotector homeobox protein [Ovis aries]	---	123.18	16.617	6.3	6	9	6	1.121	0.959	1.141	0.84		0.982		0.855
XP_004014685.2	PREDICTED: adenylyltransferase and sulfurtransferase MOCS3 [Ovis aries]	---	49.724	7.4111	6	2	2	2
XP_004014736.2	PREDICTED: LOW QUALITY PROTEIN: supervillin isoform X1 [Ovis aries]	---	255.17	77.043	3.9	8	8	8	0.954	1.144	0.958	1.194	0.52512	0.996	0.9675	1.199	0.53566
XP_004014945.1	PREDICTED: cytochrome b-c1 complex subunit Rieske, mitochondrial [Ovis aries]	---	29.53	11.603	19	5	7	5	0.825	1.129	0.676	1.67	0.0020818	1.22	0.2102	1.368	0.0105998
XP_004014947.1	PREDICTED: splicing factor 3B subunit 3 [Ovis aries]	---	135.56	97.025	18.5	18	26	18	1.068	0.908	1.12	0.811	0.029217	0.954	0.73974	0.85	0.089684
XP_004014948.1	PREDICTED: conserved oligomeric Golgi complex subunit 4 [Ovis aries]	---	89.086	31.356	10.3	7	7	7	0.998	0.904	1.312	0.689	0.073902	0.761	0.075902	0.906	0.39926
XP_004014952.1	PREDICTED: alanine--tRNA ligase, cytoplasmic [Ovis aries]	---	106.74	98.858	22.3	21	31	21	1.097	0.994	1.06	0.938	0.33008	1.035	0.56108	0.906	0.143275
XP_004014960.1	PREDICTED: craniofacial development protein 1 [Ovis aries]	---	33.33	7.8366	13.8	3	4	3	1.128	0.872	1.192	0.732	0.045184	0.946	0.31912	0.773	0.133823
XP_004014965.1	PREDICTED: telomeric repeat-binding factor 2-interacting protein 1 [Ovis aries]	---	40.818	29.155	10.1	2	2	2
XP_004014983.1	PREDICTED: cadherin-13 isoform X1 [Ovis aries]	---	78.2	130.83	22.7	14	28	14	0.821	1.254	0.64	1.959	2.0134e-10	1.283	0.00027833	1.527	7.05913e-12
XP_004014987.1	PREDICTED: inactive hydroxysteroid dehydrogenase-like protein 1 isoform X1 [Ovis aries]	---	37.058	3.2536	6.7	2	2	2
XP_004014992.1	PREDICTED: coactosin-like protein [Ovis aries]	---	16.01	70.842	56.3	9	10	9	1.274	0.838	1.187	0.706	0.0021957	1.073	0.7878	0.658	0.022323
XP_004014994.1	PREDICTED: kelch-like protein 36 isoform X1 [Ovis aries]	---	69.594	-2	2	1	1	1	1.023	0.23	2.271	0.101		0.45		0.225
XP_004014998.1	PREDICTED: ER membrane protein complex subunit 8 [Ovis aries]	---	23.776	8.7508	17.1	4	5	4	1.141	0.967	0.969	0.998		1.178		0.848
XP_004014999.1	PREDICTED: LOW QUALITY PROTEIN: cytochrome c oxidase subunit 4 isoform 1, mitochondrial isoform X1 [Ovis aries]	---	20.769	62.293	39.8	11	28	11	0.655	1.264	0.468	2.701	2.6077e-07	1.4	0.0180982	1.93	5.55112e-16
XP_004015002.1	PREDICTED: microtubule-associated proteins 1A/1B light chain 3B [Ovis aries]	---	14.704	13.499	16.8	2	3	1	1.484	0.942	1.004	0.938	0.7292	1.478	0.2285	0.635	0.16666
XP_004015005.1	PREDICTED: diphosphomevalonate decarboxylase isoform X1 [Ovis aries]	---	42.829	12.354	5.9	2	3	2	0.94	0.787	1.521	0.517		0.618		0.837
XP_004015015.1	PREDICTED: vacuolar protein sorting-associated protein 35 [Ovis aries]	---	91.849	129.17	26.1	20	25	20	1.088	1.06	1.037	1.022	0.9265	1.049	0.25584	0.974	0.28628
XP_004015017.1	PREDICTED: alanine aminotransferase 2 [Ovis aries]	---	57.969	4.8861	9	4	6	2	1.082	1.225	0.596	2.055		1.815		1.132
XP_004015018.1	PREDICTED: T-cell immunomodulatory protein isoform X1 [Ovis aries]	---	67.807	1.9695	2	1	1	1
XP_004015026.1	PREDICTED: HEAT repeat-containing protein 3 [Ovis aries]	---	74.727	4.0526	5.6	3	3	3
XP_004015035.1	PREDICTED: AKT-interacting protein isoform X2 [Ovis aries]	---	33.144	9.9134	5.8	1	1	1	0.931	1.059	1.072	0.988		0.868		1.137
XP_004015043.1	PREDICTED: liver carboxylesterase-like isoform X1 [Ovis aries]	---	62.312	8.0629	4.6	2	2	2	1.083	1.294	0.809	1.6	0.04216	1.339	0.3286	1.195	0.48188
XP_004015053.1	PREDICTED: cleavage and polyadenylation specificity factor subunit 5 [Ovis aries]	---	26.227	42.89	42.3	10	19	10	1.15	0.844	1.269	0.665	8.1154e-09	0.906	0.058363	0.734	2.1905e-07
XP_004015058.1	PREDICTED: nuclear pore complex protein Nup93 isoform X1 [Ovis aries]	---	93.431	58.154	22.7	19	21	19	1.084	0.939	1.085	0.865	0.064162	0.999	0.44316	0.866	0.38606
XP_004015066.2	PREDICTED: LOW QUALITY PROTEIN: copine-2 isoform X1 [Ovis aries]	---	63.361	17.81	8.1	4	5	3	1.027	0.917	1.045	0.878	0.75526	0.983	0.72612	0.893	0.62122
XP_004015072.2	PREDICTED: anamorsin isoform X2 [Ovis aries]	---	38.227	35.801	29.7	11	12	11	1.222	0.778	1.199	0.649	0.067858	1.019	0.37838	0.637	0.0011167
XP_004015073.1	PREDICTED: ubiquinone biosynthesis protein COQ9, mitochondrial [Ovis aries]	---	35.476	29.979	17	5	15	5	0.631	0.994	0.542	1.834	0.000120765	1.164	0.196703	1.575	0.000176367
XP_004015075.1	PREDICTED: DNA-directed RNA polymerase II subunit RPB3 [Ovis aries]	---	31.429	15.299	11.6	3	5	3	0.958	0.902	1.235	0.73	0.20608	0.776	0.27372	0.942	0.64932
XP_004015078.1	PREDICTED: katanin p80 WD40 repeat-containing subunit B1 isoform X1 [Ovis aries]	---	72.408	11.166	3.9	2	2	2	0.998	0.793	1.349	0.588		0.74		0.795
XP_004015083.1	PREDICTED: cilia- and flagella-associated protein 20 [Ovis aries]	---	22.748	8.9897	15	3	5	3	1.271	0.81	1.209	0.67	0.0199352	1.051	0.46466	0.637	0.0003773
XP_004015091.1	PREDICTED: aspartate aminotransferase, mitochondrial [Ovis aries]	---	47.505	124.27	45.1	21	53	21	0.422	1.072	0.405	2.647	1.11022e-16	1.042	0.50432	2.54	4.44089e-16
XP_004015095.1	PREDICTED: cadherin-5 isoform X1 [Ovis aries]	---	84.776	24.982	11.9	9	12	9	1.162	0.96	1.12	0.857	0.0021025	1.037	0.089039	0.826	0.00157617
XP_004015097.1	PREDICTED: cytoplasmic dynein 1 light intermediate chain 2 [Ovis aries]	---	54.14	113.92	28.7	14	26	14	1.101	0.976	1.178	0.829	7.5393e-05	0.935	0.044381	0.886	0.0145216
XP_004015102.1	PREDICTED: mitotic spindle-associated MMXD complex subunit MIP18 [Ovis aries]	---	17.712	28.71	12.9	1	1	1
XP_004015140.1	PREDICTED: protein arginine N-methyltransferase 7 [Ovis aries]	---	78.953	1.9911	1.9	1	1	1	0.931	1.019	1.074	0.949		0.867		1.095
XP_004015142.1	PREDICTED: cadherin-1 isoform X1 [Ovis aries]	---	97.931	10.475	4.4	3	3	3	0.682	1.041	0.881	1.182		0.774		1.526
XP_004015151.1	PREDICTED: NAD(P)H dehydrogenase [quinone] 1 isoform X1 [Ovis aries]	---	31.009	9.4064	13.1	4	5	4	0.829	1.256	0.544	2.309	0.082441	1.524	0.26792	1.515	0.177796
XP_004015155.1	PREDICTED: 26S proteasome non-ATPase regulatory subunit 7 [Ovis aries]	---	36.738	41.422	25.5	7	14	7	0.97	1.033	1.05	0.984	0.33508	0.924	0.3397	1.065	0.040538
XP_004015160.1	PREDICTED: haptoglobin [Ovis aries]	---	44.514	64.022	39.9	16	23	16	0.297	0.356	0.36	0.989	0.40802	0.825	0.85786	1.199	0.45276
XP_004015161.3	PREDICTED: LOW QUALITY PROTEIN: dihydroorotate dehydrogenase (quinone), mitochondrial isoform X1 [Ovis aries]	---	42.352	4.9456	8.9	3	3	3
XP_004015181.1	PREDICTED: unconventional prefoldin RPB5 interactor 1 isoform X1 [Ovis aries]	---	59.263	5.4607	3.8	2	2	2	1.192	0.809	1.211	0.668	0.062337	0.984	0.92632	0.679	0.023219
XP_004015193.1	PREDICTED: xaa-Pro dipeptidase [Ovis aries]	---	54.858	83.056	28.6	12	14	12	0.999	1.045	0.865	1.208	0.0108624	1.155	0.065319	1.046	0.54006
XP_004015227.1	PREDICTED: tubulin-folding cofactor B isoform X1 [Ovis aries]	---	27.48	65.453	35.7	9	16	9	1.055	0.947	1.063	0.891	0.057965	0.992	0.55364	0.898	0.2843
XP_004015228.1	PREDICTED: DNA-directed RNA polymerase II subunit RPB9 [Ovis aries]	---	14.523	12.738	20	2	2	2	1.228	0.828	1.166	0.71	0.015259	1.053	0.66598	0.674	0.0645
XP_004015237.1	PREDICTED: cytochrome c oxidase subunit 7A1, mitochondrial [Ovis aries]	---	9.0284	12	28.8	2	5	2	0.618	1.231	0.597	2.062	0.39586	1.035	0.73664	1.992	0.5125
XP_004015238.1	PREDICTED: cytochrome c oxidase subunit 6B1 [Ovis aries]	---	10.186	59.699	76.7	11	23	11	0.696	1.194	0.639	1.869	2.34779e-12	1.089	0.020519	1.716	2.31331e-11
XP_004015278.1	PREDICTED: protein FAM98C isoform X2 [Ovis aries]	---	37.471	4.2522	5.2	2	2	2
XP_004015279.1	PREDICTED: eukaryotic translation initiation factor 3 subunit K [Ovis aries]	---	25.073	45.797	33.9	6	7	6	1.014	0.995	1.061	0.938	0.0298	0.956	0.46856	0.981	0.23738
XP_004015286.2	PREDICTED: delta(3,5)-Delta(2,4)-dienoyl-CoA isomerase, mitochondrial [Ovis aries]	---	38.665	67.567	28.6	10	16	10	0.69	1.132	0.68	1.665	0.00075756	1.015	0.84474	1.641	0.00113959
XP_004015294.1	PREDICTED: RNA polymerase II-associated factor 1 homolog [Ovis aries]	---	60.256	5.908	5.8	2	2	2	0.758	1.337	0.921	1.452		0.823		1.764
XP_004015299.1	PREDICTED: 26S protease regulatory subunit 6B [Ovis aries]	---	47.366	73.663	32.1	15	23	15	1.057	1.048	1.038	1.01	0.92396	1.018	0.75038	0.991	0.78636
XP_004015343.1	PREDICTED: 40S ribosomal protein S19 [Ovis aries]	---	16.06	60.413	57.2	12	24	12	1.081	1.059	1.106	0.958	0.60244	0.977	0.5202	0.98	0.8172
XP_004015351.1	PREDICTED: LOW QUALITY PROTEIN: persulfide dioxygenase ETHE1, mitochondrial isoform X1 [Ovis aries]	---	27.978	42.127	36.4	7	9	7	1.011	1.034	1.058	0.977	0.6674	0.956	0.6881	1.023	0.178264
XP_004015361.2	PREDICTED: mitochondrial import receptor subunit TOM40 homolog isoform X1 [Ovis aries]	---	41.699	10.623	9	3	4	3	0.962	1.03	1.019	1.011	0.8544	0.944	0.6402	1.071	0.56918
XP_004015363.1	PREDICTED: apolipoprotein C-II isoform X2 [Ovis aries]	---	11.119	3.147	12.9	1	1	1
XP_004015368.1	PREDICTED: LOW QUALITY PROTEIN: reticulon-2 isoform X1 [Ovis aries]	---	51.033	53.783	9.9	3	7	3	0.725	1.225	0.662	1.85	0.00193971	1.095	0.2079	1.69	3.669e-06
XP_004015369.1	PREDICTED: vasodilator-stimulated phosphoprotein isoform X1 [Ovis aries]	---	40.509	74.687	30	9	13	1	1.295	0.757	1.466	0.516		0.883		0.585
XP_004015372.1	PREDICTED: small nuclear ribonucleoprotein Sm D2 [Ovis aries]	---	13.527	75.063	61.9	8	17	8	1.148	0.882	1.227	0.719	1.5034e-06	0.936	0.104759	0.768	7.7774e-05
XP_004015377.1	PREDICTED: coiled-coil domain-containing protein 8 isoform X1 [Ovis aries]	---	59.767	109.22	26.4	11	13	11	1.16	0.878	1.158	0.758	4.1625e-05	1.002	0.81216	0.757	0.00020499
XP_004015378.1	PREDICTED: calmodulin [Ovis aries]	---	16.837	120.22	52.3	9	32	8	1.085	1.014	1.05	0.966	0.2801	1.033	0.198478	0.935	0.045021
XP_004015381.1	PREDICTED: rho GTPase-activating protein 35 [Ovis aries]	---	170.41	24.024	8.5	12	12	12	1.047	0.826	1.243	0.665	0.0039816	0.842	0.031681	0.789	0.062436
XP_004015383.1	PREDICTED: SUMO-activating enzyme subunit 1 isoform X1 [Ovis aries]	---	38.306	61.121	43.1	14	23	14	1.114	0.889	1.193	0.745	1.56752e-05	0.934	0.47352	0.798	0.00064215
XP_004015400.1	PREDICTED: glutamate-rich WD repeat-containing protein 1 [Ovis aries]	---	49.446	23.789	6.7	2	3	2
XP_004015402.1	PREDICTED: 60S ribosomal protein L18 [Ovis aries]	---	21.521	35.489	23.9	5	11	5	1.024	0.962	1.175	0.819	0.0613	0.871	0.37524	0.939	0.27908
XP_004015404.1	PREDICTED: LOW QUALITY PROTEIN: branched-chain-amino-acid aminotransferase, mitochondrial isoform X1 [Ovis aries]	---	45.103	4.0912	4.3	2	2	2	1.033	1.033	1.084	0.953		0.953		1
XP_004015410.1	PREDICTED: LOW QUALITY PROTEIN: nucleobindin-1 isoform X1 [Ovis aries]	---	53.047	152.9	45.5	19	30	19	1.122	0.919	1.186	0.775	2.7814e-10	0.946	0.30338	0.819	4.7512e-07
XP_004015411.1	PREDICTED: trans-1,2-dihydrobenzene-1,2-diol dehydrogenase isoform X1 [Ovis aries]	---	36.514	33.646	25.4	9	17	9	0.803	1.144	0.643	1.779	0.00030365	1.249	0.189082	1.425	0.00125633
XP_004015412.1	PREDICTED: apoptosis regulator BAX isoform X2 [Ovis aries]	---	19.387	17.974	15	2	3	2	0.882	0.782	1.056	0.741	0.31958	0.835	0.58274	0.887	0.6772
XP_004015415.1	PREDICTED: ruvB-like 2 [Ovis aries]	---	51.142	105.68	41	17	33	17	1.107	0.917	1.174	0.781	3.2983e-06	0.943	0.61046	0.828	0.00088402
XP_004015419.1	PREDICTED: PIH1 domain-containing protein 1 [Ovis aries]	---	32.422	2.622	3.4	1	2	1	0.923	0.946	1.281	0.738		0.721		1.025
XP_004015421.1	PREDICTED: 40S ribosomal protein S11 [Ovis aries]	---	18.431	47.109	43.7	8	14	8	1.128	0.898	1.167	0.769	2.3474e-05	0.967	0.79898	0.796	0.0029616
XP_004015422.1	PREDICTED: reticulocalbin-3 [Ovis aries]	---	37.383	58.312	22.6	6	8	1	1.173	0.894	1.097	0.815		1.069		0.762
XP_004015426.1	PREDICTED: ras-related protein R-Ras isoform X1 [Ovis aries]	---	22.906	71.011	35.4	6	10	5	1.155	1.237	0.798	1.55	0.151103	1.447	0.095684	1.071	0.62804
XP_004015427.1	PREDICTED: LOW QUALITY PROTEIN: interferon regulatory factor 3 [Ovis aries]	---	46.055	3.4651	5.1	2	2	2	1.034	0.868	1.121	0.774		0.922		0.839
XP_004015435.2	PREDICTED: electron transfer flavoprotein subunit beta isoform X1 [Ovis aries]	---	27.848	107.99	55.9	14	25	14	0.77	1.272	0.718	1.772	1.63036e-12	1.072	0.2817	1.652	1.39888e-14
XP_004015439.1	PREDICTED: myosin-binding protein C, fast-type isoform X1 [Ovis aries]	---	128.12	320.16	48.6	45	71	44	0.641	0.61	0.43	1.419	0.000103983	1.491	5.8244e-05	0.952	0.85674
XP_004015486.1	PREDICTED: NADH dehydrogenase [ubiquinone] 1 alpha subcomplex subunit 3 [Ovis aries]	---	9.3168	31.013	41.7	1	2	1	1.067	0.982	0.443	2.217		2.409		0.92
XP_004015514.1	PREDICTED: 40S ribosomal protein S5 [Ovis aries]	---	22.876	18.532	33.3	9	11	9	1.195	0.943	1.147	0.822	0.2338	1.042	0.60282	0.789	0.72642
XP_004015516.1	PREDICTED: charged multivesicular body protein 2a [Ovis aries]	---	25.132	12.42	25.2	7	10	7	0.994	0.995	1.127	0.883	0.117739	0.882	0.049376	1.001	0.47532
XP_004015525.2	PREDICTED: pyruvate dehydrogenase phosphatase regulatory subunit, mitochondrial isoform X1 [Ovis aries]	---	93.819	65.343	24.4	19	23	19	0.841	1.203	0.778	1.546	1.0408e-10	1.081	0.28822	1.43	4.5614e-10
XP_004015546.3	PREDICTED: LOW QUALITY PROTEIN: malonyl-CoA decarboxylase, mitochondrial [Ovis aries]	---	55.342	18.3	11.6	5	5	5
XP_004015629.2	PREDICTED: GTP-binding protein RAD isoform X1 [Ovis aries]	---	28.114	25.668	12.7	2	2	2	0.982	0.988	0.908	1.088		1.081		1.006
XP_004015692.1	PREDICTED: glyceraldehyde-3-phosphate dehydrogenase, testis-specific isoform X1 [Ovis aries]	---	41.295	22.704	13.6	4	23	2	0.789	0.892	0.676	1.32	0.035905	1.167	0.43026	1.131	0.21316
XP_004015785.2	PREDICTED: LOW QUALITY PROTEIN: nectin-2 isoform X1 [Ovis aries]	---	69.33	5.2379	3	2	3	2	0.895	1.242	0.941	1.32	0.099383	0.951	0.78346	1.388	0.2839
XP_004015828.1	PREDICTED: EH domain-containing protein 2 isoform X1 [Ovis aries]	---	60.673	135.52	34.8	15	26	14	1.063	1.284	0.75	1.712	1.0577e-11	1.417	9.7514e-08	1.208	0.00058304
XP_004015846.1	PREDICTED: LOW QUALITY PROTEIN: glycogen [starch] synthase, muscle isoform X1 [Ovis aries]	---	86.2	171.7	27.8	18	27	18	0.787	0.974	0.661	1.474	4.7984e-09	1.191	0.00025706	1.238	0.0059362
XP_004015857.1	PREDICTED: LOW QUALITY PROTEIN: aldehyde dehydrogenase family 16 member A1 isoform X1 [Ovis aries]	---	84.308	13.087	7.3	5	6	5	1.064	1.095	0.89	1.23		1.196		1.029
XP_004016047.1	PREDICTED: cullin-5 isoform X1 [Ovis aries]	---	90.954	98.387	30.6	23	32	23	0.891	1.097	0.89	1.233	1.9596e-09	1.001	0.6927	1.231	4.1961e-11
XP_004016059.1	PREDICTED: serine/threonine-protein phosphatase 2A 65 kDa regulatory subunit A beta isoform isoform X3 [Ovis aries]	---	66.17	4.8134	5.5	3	5	1	0.986	1.009	0.994	1.015	0.36992	0.992	0.89286	1.023	0.7211
XP_004016073.1	PREDICTED: mitochondrial import inner membrane translocase subunit Tim8 B [Ovis aries]	---	9.3435	7.1536	31.3	3	3	3	0.842	1.184	0.869	1.362		0.969		1.406
XP_004016090.1	PREDICTED: cell adhesion molecule 1 isoform X6 [Ovis aries]	---	45.738	1.6875	1.9	1	1	1	1.103	0.824	1.186	0.695		0.93		0.747
XP_004016094.1	PREDICTED: zinc finger protein ZPR1 [Ovis aries]	---	51.182	25.8	16.1	7	7	7	0.948	0.994	1.136	0.875	0.77004	0.835	0.057044	1.049	0.099519
XP_004016097.1	PREDICTED: apolipoprotein C-III isoform X1 [Ovis aries]	---	10.767	45.721	52.6	4	9	4	1.103	0.686	1.225	0.56	0.047378	0.9	0.6775	0.622	0.090064
XP_004016100.1	PREDICTED: transgelin isoform X1 [Ovis aries]	---	25.444	78.95	59.4	14	35	14	0.819	1.303	0.808	1.613	1.62481e-12	1.014	0.166743	1.591	1e-32
XP_004016127.1	PREDICTED: coatomer subunit delta [Ovis aries]	---	57.274	98.814	36.8	22	36	22	1.091	0.885	1.198	0.739	8.4004e-10	0.911	0.067416	0.811	2.4255e-07
XP_004016136.1	PREDICTED: trafficking protein particle complex subunit 4 [Ovis aries]	---	24.264	3.8163	11.4	2	2	2
XP_004016139.1	PREDICTED: LOW QUALITY PROTEIN: vacuolar protein sorting-associated protein 11 homolog isoform X1 [Ovis aries]	---	107.36	25.495	7	6	7	6	1.101	1.009	0.988	1.021	0.9625	1.114	0.4872	0.916	0.63506
XP_004016142.1	PREDICTED: histone H2AX [Ovis aries]	---	15.128	17.363	28.7	6	10	4	0.895	0.988	1.316	0.751	0.171043	0.68	0.35516	1.104	0.69598
XP_004016149.1	PREDICTED: LOW QUALITY PROTEIN: NLR family member X1 isoform X1 [Ovis aries]	---	106.73	4.9687	3.1	2	2	2
XP_004016170.1	PREDICTED: phosphatidylinositol 4-phosphate 3-kinase C2 domain-containing subunit alpha [Ovis aries]	---	190.68	1.7264	0.5	1	1	1	1.063	0.925	1.059	0.873		1.004		0.87
XP_004016173.1	PREDICTED: small acidic protein [Ovis aries]	---	20.122	36.276	17.7	4	8	4	1.244	0.912	1.102	0.828	0.026435	1.129	0.165844	0.733	0.0068038
XP_004016174.1	PREDICTED: 10 kDa heat shock protein, mitochondrial isoform X1 [Ovis aries]	---	10.932	34.806	69.6	8	21	4	0.932	1.03	0.945	1.09	0.041378	0.986	0.6002	1.105	0.026175
XP_004016181.1	PREDICTED: proteasome subunit alpha type-1 [Ovis aries]	---	29.585	53.778	43	12	23	12	0.901	0.948	0.993	0.955	0.57704	0.907	0.68876	1.052	0.41642
XP_004016192.1	PREDICTED: putative 60S ribosomal protein L37a [Ovis aries]	---	10.222	30.969	48.9	4	6	4	1.243	0.91	1.099	0.828	0.0086645	1.131	0.6987	0.732	0.52696
XP_004016212.1	PREDICTED: switch-associated protein 70 [Ovis aries]	---	68.911	64.275	21.5	12	16	12	1.078	0.98	1.126	0.87	0.133521	0.957	0.8656	0.909	0.041258
XP_004016216.1	PREDICTED: importin-7 [Ovis aries]	---	119.52	95.689	14.8	12	18	12	1.037	0.991	1.109	0.894	0.21124	0.935	0.112999	0.956	0.98104
XP_004016238.1	PREDICTED: olfactomedin-like protein 1 [Ovis aries]	---	46.086	20.832	15.2	6	7	6	1.034	1.045	0.873	1.197	0.102704	1.184	0.22758	1.011	0.31016
XP_004016255.1	PREDICTED: tripeptidyl-peptidase 1 [Ovis aries]	---	62.471	30.472	4.9	3	3	3	1.138	0.911	1.205	0.756		0.944		0.801
XP_004016257.1	PREDICTED: mitochondrial import inner membrane translocase subunit Tim10 B [Ovis aries]	---	12.892	22.043	28.4	2	2	2	0.924	1.155	0.881	1.311		1.049		1.25
XP_004016263.1	PREDICTED: LOW QUALITY PROTEIN: FTS and Hook-interacting protein isoform X1 [Ovis aries]	---	103.81	1.8111	2.5	2	2	2
XP_004016289.1	PREDICTED: hemoglobin subunit beta isoform X1 [Ovis aries]	---	16.073	181.52	75.2	13	78	9	0.261	1.131	0.258	4.384	1.5698e-11	1.012	0.41388	4.333	1.63625e-12
XP_004016290.1	PREDICTED: hemoglobin fetal subunit beta [Ovis aries]	---	15.931	323.31	80.7	15	150	13	1.049	1.309	0.658	1.989	1.62448e-12	1.594	6.57696e-13	1.248	0.00054372
XP_004016318.1	PREDICTED: ribonucleoside-diphosphate reductase large subunit [Ovis aries]	---	90.02	61.658	15.9	12	15	12	1.159	0.81	1.234	0.656	5.0714e-08	0.939	0.35338	0.699	3.3065e-07
XP_004016320.1	PREDICTED: stromal interaction molecule 1 isoform X1 [Ovis aries]	---	87.979	51.247	16.2	12	19	12	1.028	1.036	0.924	1.121	0.24754	1.113	0.023818	1.008	0.35184
XP_004016340.2	PREDICTED: phosphatidylinositol 3,4,5-trisphosphate 5-phosphatase 2 isoform X1 [Ovis aries]	---	139.79	38.586	10.4	11	12	11	0.844	0.955	1.046	0.913	0.51276	0.807	0.21212	1.132	0.17418
XP_004016355.1	PREDICTED: ras-related protein Rab-6A isoform X1 [Ovis aries]	---	23.562	12.868	54.3	10	25	1	1.085	1.137	1.061	1.072		1.023		1.048
XP_004016366.1	PREDICTED: protein phosphatase methylesterase 1 isoform X1 [Ovis aries]	---	41.714	3.313	35	11	17	1	1.117	0.812	1.088	0.746		1.027		0.727
XP_004016369.1	PREDICTED: DNA polymerase delta subunit 3 [Ovis aries]	---	51.13	4.5104	4.1	2	2	2	1.072	0.743	1.316	0.565	0.028322	0.815	0.159139	0.693	0.0143789
XP_004016372.2	PREDICTED: signal peptidase complex subunit 2 [Ovis aries]	---	27.981	118.96	38.3	8	11	8	1.023	0.589	1.378	0.427	0.0089621	0.742	0.131938	0.576	0.112217
XP_004016377.1	PREDICTED: 40S ribosomal protein S3 [Ovis aries]	---	26.688	58.416	57.6	14	30	14	1.159	0.937	1.2	0.781	1.3201e-07	0.966	0.97916	0.808	2.2492e-05
XP_004016394.1	PREDICTED: calpain-5 isoform X1 [Ovis aries]	---	72.988	20.174	12.8	8	11	8	1.081	0.987	1.122	0.88	0.044197	0.963	0.61978	0.913	0.23322
XP_004016405.1	PREDICTED: protein lin-7 homolog C [Ovis aries]	---	21.834	13.255	17.3	3	4	3	1.109	0.912	1.247	0.731		0.889		0.822
XP_004016417.1	PREDICTED: elongator complex protein 4 [Ovis aries]	---	45.625	7.7247	7.2	3	3	3	0.893	1.07	0.947	1.13	0.65478	0.943	0.78548	1.198	0.47646
XP_004016428.1	PREDICTED: eukaryotic translation initiation factor 3 subunit M isoform X1 [Ovis aries]	---	42.488	39.176	23.8	7	10	7	1.109	0.977	1.103	0.886	0.64346	1.005	0.34728	0.881	0.162105
XP_004016433.1	PREDICTED: cleavage stimulation factor subunit 3 isoform X1 [Ovis aries]	---	82.921	21.947	8.9	7	7	7	1.285	0.814	1.277	0.637	0.0050793	1.006	0.97004	0.633	0.00058075
XP_004016441.1	PREDICTED: F-box only protein 3 isoform X1 [Ovis aries]	---	54.19	1.7391	2.1	1	1	1	1.134	1.248	1.097	1.138		1.034		1.101
XP_004016445.1	PREDICTED: catalase isoform X1 [Ovis aries]	---	59.965	128.83	34	16	21	16	0.879	1.227	0.758	1.619	7.7782e-09	1.16	0.044683	1.396	3.5272e-05
XP_004016452.1	PREDICTED: methylthioribulose-1-phosphate dehydratase [Ovis aries]	---	27.131	67.501	49.6	10	17	10	0.9	1.027	0.939	1.094	0.42732	0.958	0.42782	1.141	0.119478
XP_004016453.1	PREDICTED: pyruvate dehydrogenase protein X component, mitochondrial [Ovis aries]	---	53.923	99.311	26.7	10	17	10	0.636	0.947	0.563	1.682	0.00044216	1.13	0.44074	1.489	0.00123805
XP_004016470.1	PREDICTED: very-long-chain 3-oxoacyl-CoA reductase [Ovis aries]	---	34.764	47.233	27.2	8	10	8	0.986	1.064	1.12	0.95	0.58486	0.88	0.97882	1.079	0.73148
XP_004016503.1	PREDICTED: 26S protease regulatory subunit 6A [Ovis aries]	---	49.306	115.67	55.5	20	38	20	1.029	1.022	1.021	1.001	0.123939	1.008	0.187658	0.993	0.93336
XP_004016507.1	PREDICTED: NADH dehydrogenase [ubiquinone] iron-sulfur protein 3, mitochondrial isoform X1 [Ovis aries]	---	30.019	103.18	45.2	13	24	13	0.791	1.214	0.664	1.828	9.2748e-10	1.191	0.037042	1.535	1.3828e-09
XP_004016511.1	PREDICTED: formin-binding protein 4 [Ovis aries]	---	107.24	2.8888	1.3	1	1	1	1.016	1.054	0.975	1.081		1.042		1.037
XP_004016535.1	PREDICTED: thioredoxin-related transmembrane protein 2 [Ovis aries]	---	34.132	6.7896	9.5	3	3	3	1.153	0.883	1.068	0.827		1.08		0.766
XP_004016564.1	PREDICTED: isobutyryl-CoA dehydrogenase, mitochondrial isoform X1 [Ovis aries]	---	39.755	24.246	22.6	7	10	7	0.827	0.921	0.913	1.009	0.56104	0.906	0.38624	1.114	0.137358
XP_004016565.1	PREDICTED: thymocyte nuclear protein 1 isoform X1 [Ovis aries]	---	24.059	64.405	49.3	9	12	9	0.916	1.146	1.051	1.09	0.35474	0.872	0.197476	1.251	0.0116804
XP_004016631.3	PREDICTED: protein SAAL1 isoform X1 [Ovis aries]	---	53.029	9.3386	5.3	2	2	2
XP_004016902.1	PREDICTED: pantothenate kinase 3 [Ovis aries]	---	41.117	1.9994	1.9	1	1	1
XP_004016922.1	PREDICTED: vesicle transport protein SEC20 [Ovis aries]	---	26.141	5.1653	15.8	3	3	3	1.165	0.988	1.131	0.874		1.03		0.848
XP_004016931.1	PREDICTED: beta-hexosaminidase subunit beta isoform X1 [Ovis aries]	---	61.264	16.528	7.6	3	3	2	1.347	0.835	1.094	0.763		1.231		0.62
XP_004016936.1	PREDICTED: U3 small nucleolar RNA-associated protein 15 homolog [Ovis aries]	---	58.476	1.7328	1.5	1	1	1
XP_004016949.1	PREDICTED: 28S ribosomal protein S27, mitochondrial [Ovis aries]	---	48.057	14.329	12.8	5	5	5	0.916	1.127	0.956	1.179		0.958		1.23
XP_004016951.1	PREDICTED: methylcrotonoyl-CoA carboxylase beta chain, mitochondrial [Ovis aries]	---	61.121	23.539	15.5	7	7	7	0.983	1.148	0.94	1.221	0.065783	1.046	0.78486	1.168	0.32924
XP_004016963.1	PREDICTED: 28S ribosomal protein S36, mitochondrial [Ovis aries]	---	11.589	8.6576	30.1	2	2	2
XP_004016969.1	PREDICTED: phosphatidylinositol 3-kinase regulatory subunit alpha isoform X4 [Ovis aries]	---	49.95	27.687	13.2	5	5	5	1.045	1.027	0.957	1.073	0.23896	1.092	0.41552	0.983	0.88802
XP_004016983.1	PREDICTED: peptidylprolyl isomerase domain and WD repeat-containing protein 1 isoform X1 [Ovis aries]	---	73.377	17.268	8.7	5	5	5	1.158	0.988	1.006	0.982	0.84664	1.151	0.066985	0.853	0.25454
XP_004016987.1	PREDICTED: peptidyl-prolyl cis-trans isomerase CWC27 homolog isoform X3 [Ovis aries]	---	54.155	12.288	9.7	2	2	2	1.012	0.966	1.168	0.827		0.866		0.955
XP_004016996.1	PREDICTED: importin-11 [Ovis aries]	---	112.2	3.1977	2.4	2	2	2
XP_004017031.1	PREDICTED: ATP-dependent RNA helicase DHX29 [Ovis aries]	---	154.76	59.495	6.1	6	6	6	1.201	0.815	1.254	0.65	0.010083	0.958	0.95014	0.679	0.0068214
XP_004017032.1	PREDICTED: superkiller viralicidic activity 2-like 2 isoform X1 [Ovis aries]	---	117.76	58.814	16.7	17	22	17	1.064	0.889	1.2	0.741	0.000122814	0.887	0.064159	0.836	0.020918
XP_004017038.1	PREDICTED: probable glutathione peroxidase 8 isoform X1 [Ovis aries]	---	23.955	6.3084	10	2	2	2	1.081	0.985	1.042	0.945	0.199598	1.037	0.38456	0.911	0.044342
XP_004017044.1	PREDICTED: heat shock protein beta-3 [Ovis aries]	---	16.722	18.862	39.6	5	6	5	0.843	1.286	0.856	1.502	0.038403	0.985	0.79628	1.526	0.032902
XP_004017046.1	PREDICTED: NADH dehydrogenase [ubiquinone] iron-sulfur protein 4, mitochondrial [Ovis aries]	---	19.811	30.521	32	6	14	6	0.716	1.262	0.689	1.832	2.1588e-07	1.039	0.82688	1.763	1.81376e-05
XP_004017048.1	PREDICTED: molybdopterin synthase catalytic subunit isoform X1 [Ovis aries]	---	22.875	4.7195	5.4	1	1	1	1.04	1.143	1.044	1.095		0.996		1.099
XP_004017068.2	PREDICTED: 5'-AMP-activated protein kinase catalytic subunit alpha-1 isoform X1 [Ovis aries]	---	64.006	7.5455	14.7	7	8	5	1.134	1.008	1.027	0.981	0.874	1.104	0.081202	0.889	0.064118
XP_004017112.1	PREDICTED: LOW QUALITY PROTEIN: alpha-methylacyl-CoA racemase [Ovis aries]	---	40.829	34.49	27.5	9	10	9	0.734	1.221	0.759	1.609	0.000156532	0.967	0.69896	1.663	0.00106232
XP_004017114.1	PREDICTED: threonine--tRNA ligase, cytoplasmic [Ovis aries]	---	83.403	149.98	37.8	25	43	25	1.048	1.061	1	1.061	0.0083438	1.048	0.36	1.012	0.15926
XP_004017116.1	PREDICTED: activated RNA polymerase II transcriptional coactivator p15 [Ovis aries]	---	14.395	30.119	50.4	5	10	5	1.153	0.846	1.223	0.692	0.127904	0.943	0.63434	0.734	0.3976
XP_004017117.2	PREDICTED: LOW QUALITY PROTEIN: myotubularin-related protein 12 [Ovis aries]	---	88.185	2.0657	1.4	1	1	1
XP_004017118.1	PREDICTED: Golgi phosphoprotein 3 [Ovis aries]	---	33.725	34.488	11.7	3	4	3	1.106	0.891	1.172	0.76	0.165417	0.944	0.73732	0.806	0.24058
XP_004017119.1	PREDICTED: UPF0489 protein C5orf22 homolog [Ovis aries]	---	50.085	5.5918	5.4	2	3	2	1.038	0.943	0.829	1.138	0.35822	1.252	0.39458	0.908	0.69506
XP_004017135.1	PREDICTED: carboxymethylenebutenolidase homolog [Ovis aries]	---	27.985	32.763	21.6	5	13	5	0.703	1.244	0.588	2.116	1.59525e-05	1.196	0.089823	1.77	2.1017e-06
XP_004017136.1	PREDICTED: T-complex protein 1 subunit epsilon [Ovis aries]	---	59.614	97.862	45.5	27	60	27	1.098	0.97	1.156	0.839	4.735e-07	0.95	0.30896	0.883	0.00074089
XP_004017231.1	PREDICTED: fibrinogen gamma chain isoform X2 [Ovis aries]	---	49.278	158.32	40.1	20	60	20	1.292	0.838	1.16	0.722	4.68403e-13	1.114	0.28282	0.649	1.4713e-09
XP_004017232.2	PREDICTED: fibrinogen alpha chain isoform X1 [Ovis aries]	---	91.889	323.31	46.3	45	115	45	1.254	0.852	1.109	0.768	0.00034146	1.131	0.0020829	0.679	1.62448e-12
XP_004017236.1	PREDICTED: pleiotropic regulator 1 isoform X2 [Ovis aries]	---	56.762	5.0175	2.7	1	1	1	1.269	0.708	1.344	0.527		0.944		0.558
XP_004017251.1	PREDICTED: 40S ribosomal protein S3a isoform X1 [Ovis aries]	---	29.931	64.457	52.7	17	30	17	1.159	0.925	1.109	0.834	0.31516	1.045	0.00121885	0.798	0.00024091
XP_004017265.1	PREDICTED: U6 snRNA-associated Sm-like protein LSm6 [Ovis aries]	---	9.1275	6.5827	23.8	2	3	2	1.2	1.025	1.022	1.003		1.174		0.854
XP_004017271.1	PREDICTED: ATP-binding cassette sub-family E member 1 [Ovis aries]	---	67.288	43.033	24	13	16	13	1.078	1.007	1.015	0.992	0.77976	1.062	0.87154	0.934	0.93244
XP_004017274.1	PREDICTED: SWI/SNF-related matrix-associated actin-dependent regulator of chromatin subfamily A member 5 [Ovis aries]	---	121.93	15.55	6.2	6	8	3
XP_004017275.1	PREDICTED: GRB2-associated-binding protein 1 isoform X4 [Ovis aries]	---	76.37	37.819	10.4	6	6	6	1.44	0.846	1.27	0.666	0.00193775	1.134	0.47922	0.588	0.0611
XP_004017290.1	PREDICTED: microsomal glutathione S-transferase 2 isoform X3 [Ovis aries]	---	8.3458	9.6451	18.2	1	1	1	0.718	1.33	0.687	1.936		1.045		1.852
XP_004017291.1	PREDICTED: histone-lysine N-methyltransferase SETD7 isoform X1 [Ovis aries]	---	40.661	24.983	14.2	5	7	5	0.972	0.885	0.9	0.983	0.9607	1.08	0.3528	0.91	0.38436
XP_004017292.1	PREDICTED: NADH dehydrogenase [ubiquinone] 1 subunit C1, mitochondrial [Ovis aries]	---	8.7901	12.758	13.2	1	4	1	0.686	1.303	0.745	1.749	0.030095	0.921	0.57638	1.899	0.023997
XP_004017314.1	PREDICTED: ankyrin repeat domain-containing protein 50 [Ovis aries]	---	157.32	2.7429	1.5	2	2	2	0.894	0.864	0.987	0.875		0.906		0.966
XP_004017315.1	PREDICTED: protein sprouty homolog 1 [Ovis aries]	---	34.884	3.4217	4.4	1	1	1
XP_004017324.1	PREDICTED: uncharacterized protein KIAA1109 homolog isoform X7 [Ovis aries]	---	554.87	1.9795	0.4	2	2	2	0.485	1.016	1.398	0.727		0.347		2.095
XP_004017329.1	PREDICTED: peptidyl-prolyl cis-trans isomerase D isoform X1 [Ovis aries]	---	40.646	109.31	48.1	19	34	18	1.007	1.059	1.019	1.039	0.023259	0.988	0.33358	1.052	0.0057778
XP_004017352.1	PREDICTED: LOW QUALITY PROTEIN: splicing factor, suppressor of white-apricot homolog isoform X1 [Ovis aries]	---	108.84	2.8861	1.4	2	2	2	0.826	1.048	0.787	1.332		1.05		1.269
XP_004017360.1	PREDICTED: acetoacetyl-CoA synthetase isoform X2 [Ovis aries]	---	74.892	17.106	8.6	6	7	6	1.123	0.938	1.069	0.877	0.68442	1.051	0.66928	0.835	0.42758
XP_004017384.1	PREDICTED: LOW QUALITY PROTEIN: zinc finger CCHC domain-containing protein 8 [Ovis aries]	---	78.369	12.063	8.3	6	6	6	0.879	0.973	1.266	0.769		0.694		1.107
XP_004017388.1	PREDICTED: vacuolar protein sorting-associated protein 33A [Ovis aries]	---	67.566	2.263	1.7	1	2	1
XP_004017389.2	PREDICTED: diablo homolog, mitochondrial isoform X1 [Ovis aries]	---	30.56	6.2729	8.9	2	3	2	0.939	1.14	0.894	1.275		1.05		1.214
XP_004017391.1	PREDICTED: 26S proteasome non-ATPase regulatory subunit 9 [Ovis aries]	---	24.256	107.05	43.4	7	14	7	1.084	0.953	1.076	0.886	0.008777	1.007	0.66592	0.879	0.0093413
XP_004017411.1	PREDICTED: actin-related protein 2/3 complex subunit 3 isoform X1 [Ovis aries]	---	20.546	13.183	23	4	5	4	1.174	1.063	1.159	0.917	0.081422	1.013	0.94376	0.905	0.027158
XP_004017412.1	PREDICTED: vacuolar protein sorting-associated protein 29 isoform X3 [Ovis aries]	---	20.495	41.944	22	4	6	4
XP_004017414.1	PREDICTED: protein phosphatase PTC7 homolog [Ovis aries]	---	32.988	2.768	3.9	1	1	1	0.944	1.224	0.88	1.391		1.073		1.297
XP_004017416.2	PREDICTED: LOW QUALITY PROTEIN: serine/threonine-protein phosphatase PP1-gamma catalytic subunit isoform X1, partial [Ovis aries]	---	35.417	2.7261	26.5	8	17	1	0.662	0.865	0.726	1.191		0.912		1.307
XP_004017419.1	PREDICTED: BRCA1-associated protein [Ovis aries]	---	67.176	1.7493	4.1	2	2	2	1.197	0.85	1.138	0.747		1.052		0.71
XP_004017424.1	PREDICTED: LOW QUALITY PROTEIN: heat shock protein beta-8 [Ovis aries]	---	21.129	26.7	35.4	8	11	8	0.975	1.245	0.846	1.472	0.0030961	1.152	0.093864	1.277	0.31138
XP_004017427.1	PREDICTED: phosphatidylethanolamine-binding protein 1 [Ovis aries]	---	21.016	203.74	82.9	14	46	14	0.875	0.971	0.815	1.191	0.00046072	1.074	0.73274	1.11	0.0016789
XP_004017449.1	PREDICTED: tyrosine-protein phosphatase non-receptor type 11 isoform X3 [Ovis aries]	---	68.009	67.581	21.8	13	15	13	1.017	0.958	1.097	0.873	0.20054	0.927	0.49492	0.942	0.7286
XP_004017453.1	PREDICTED: TRAF-type zinc finger domain-containing protein 1 [Ovis aries]	---	64.846	6.3725	4.6	3	3	3	0.849	1.01	1.126	0.897		0.754		1.19
XP_004017454.1	PREDICTED: N-alpha-acetyltransferase 25, NatB auxiliary subunit [Ovis aries]	---	112.14	18.837	9.3	9	11	9	0.955	1.119	1.067	1.049	0.48476	0.895	0.33534	1.172	0.102018
XP_004017458.1	PREDICTED: aldehyde dehydrogenase, mitochondrial [Ovis aries]	---	56.7	267.29	39.6	18	40	15	0.799	1.29	0.568	2.271	1.36557e-14	1.407	3.1321e-07	1.615	2.24365e-12
XP_004017462.2	PREDICTED: 60S acidic ribosomal protein P0 isoform X1 [Ovis aries]	---	33.998	41.621	29.1	8	21	8	1.108	0.986	1.172	0.841	6.3789e-05	0.945	0.02162	0.89	0.28354
XP_004017467.2	PREDICTED: TP53-regulated inhibitor of apoptosis 1 [Ovis aries]	---	10.022	14.396	46.7	4	5	4	0.974	1.009	0.859	1.175	0.026496	1.134	0.165165	1.036	0.39064
XP_004017469.3	PREDICTED: 2-methoxy-6-polyprenyl-1,4-benzoquinol methylase, mitochondrial isoform X2 [Ovis aries]	---	37.357	33.18	27.8	7	8	7	0.958	1.279	0.79	1.619	0.0003213	1.213	0.43124	1.335	0.027976
XP_004017477.1	PREDICTED: ankyrin repeat domain-containing protein 13A [Ovis aries]	---	67.439	5.8946	5.4	2	2	2
XP_004017507.1	PREDICTED: coiled-coil domain-containing protein 117 isoform X1 [Ovis aries]	---	30.443	13.844	18.3	4	4	4	1.029	0.864	1.232	0.701	0.037444	0.835	0.31594	0.84	0.069837
XP_004017510.3	PREDICTED: LOW QUALITY PROTEIN: neurofilament heavy polypeptide isoform X1 [Ovis aries]	---	102.83	1.8231	1.7	2	8	1
XP_004017515.1	PREDICTED: cytochrome b-c1 complex subunit 9 [Ovis aries]	---	7.4295	31.039	50	3	6	3	0.644	1.113	0.506	2.2	1.79954e-05	1.273	0.122022	1.728	0.0171362
XP_004017522.1	PREDICTED: splicing factor 3A subunit 1 isoform X1 [Ovis aries]	---	87.776	61.927	18	13	23	13	1.079	0.881	1.173	0.751	2.0263e-06	0.92	0.025919	0.816	0.0030983
XP_004017543.1	PREDICTED: developmentally-regulated GTP-binding protein 1 [Ovis aries]	---	40.542	64.354	27	9	12	8	0.973	0.96	1.12	0.857	0.027379	0.869	0.1324	0.987	0.95448
XP_004017549.2	PREDICTED: 14-3-3 protein eta isoform X1 [Ovis aries]	---	27.19	38.028	33.2	10	37	7	1.107	1.007	1.101	0.915	0.0047822	1.005	0.42834	0.91	0.24826
XP_004017559.1	PREDICTED: mitotic-spindle organizing protein 2 isoform X1 [Ovis aries]	---	15.863	9.4039	8.9	1	1	1
XP_004017580.3	PREDICTED: LOW QUALITY PROTEIN: membrane-associated progesterone receptor component 2 isoform X1 [Ovis aries]	---	23.453	121.78	33.3	7	11	6	1.062	1	1.081	0.925	0.36996	0.982	0.81564	0.942	0.67126
XP_004017662.1	PREDICTED: cob(I)yrinic acid a,c-diamide adenosyltransferase, mitochondrial isoform X1 [Ovis aries]	---	25.565	26.746	15.5	3	3	3	0.891	1.077	1.09	0.988	0.72882	0.817	0.038802	1.209	0.023402
XP_004017712.2	PREDICTED: SWI/SNF-related matrix-associated actin-dependent regulator of chromatin subfamily B member 1 isoform X2 [Ovis aries]	---	40.967	11.284	6.4	2	3	2	1.192	0.904	1.235	0.732	0.051637	0.965	0.5888	0.758	0.033595
XP_004017786.1	PREDICTED: LOW QUALITY PROTEIN: 39S ribosomal protein L46, mitochondrial isoform X1 [Ovis aries]	---	30.615	12.306	15.6	4	4	4
XP_004017801.1	PREDICTED: AP-3 complex subunit sigma-2 [Ovis aries]	---	22.035	4.5909	5.7	1	1	1
XP_004017806.2	PREDICTED: LOW QUALITY PROTEIN: protein unc-45 homolog A isoform X1 [Ovis aries]	---	101.84	16.656	9.9	8	9	7	1.046	1.08	1.023	1.056	0.23034	1.022	0.91958	1.033	0.23084
XP_004017825.2	PREDICTED: UPF0235 protein C15orf40 homolog isoform X1 [Ovis aries]	---	16.293	8.2401	8.4	1	2	1	0.822	1.048	0.901	1.163		0.912		1.275
XP_004017832.1	PREDICTED: transmembrane emp24 domain-containing protein 3 [Ovis aries]	---	24.71	2.0468	5.5	1	1	1
XP_004017844.1	PREDICTED: LDLR chaperone MESD [Ovis aries]	---	25.934	52.652	29.7	5	8	5	1.044	0.952	1.153	0.826	0.0033388	0.905	0.125282	0.912	0.56174
XP_004017849.2	PREDICTED: methylmalonyl-CoA epimerase, mitochondrial [Ovis aries]	---	18.983	5.3379	17.3	2	2	2
XP_004017863.2	PREDICTED: dnaJ homolog subfamily A member 4 isoform X1 [Ovis aries]	---	56.669	36.808	22.9	11	13	11	0.933	1.367	1.031	1.326	0.0023962	0.905	0.098356	1.465	0.00020402
XP_004017868.1	PREDICTED: proteasome subunit alpha type-4 [Ovis aries]	---	29.483	69.18	36.8	8	19	8	0.953	1.014	1.011	1.003	0.90036	0.943	0.40232	1.064	0.33854
XP_004017873.1	PREDICTED: ubiquitin-conjugating enzyme E2 Q2 isoform X3 [Ovis aries]	---	38.717	1.8254	2.3	1	1	1
XP_004017874.1	PREDICTED: F-box only protein 22 [Ovis aries]	---	44.68	27.058	12.6	3	4	3	1.179	1.095	1.173	0.934	0.21886	1.005	0.6748	0.929	0.281
XP_004017875.1	PREDICTED: electron transfer flavoprotein subunit alpha, mitochondrial isoform X1 [Ovis aries]	---	35.021	190.63	51.1	15	40	15	0.785	1.234	0.691	1.786	7.30638e-13	1.136	0.020576	1.572	7.6725e-08
XP_004017891.1	PREDICTED: LOW QUALITY PROTEIN: COMM domain-containing protein 4 isoform X1 [Ovis aries]	---	21.408	10.154	18.2	4	6	4	0.966	0.953	1.037	0.919	0.50484	0.932	0.60176	0.987	0.3716
XP_004017893.1	PREDICTED: phosphopantothenoylcysteine decarboxylase isoform X2 [Ovis aries]	---	24.114	6.0185	11.4	2	3	2
XP_004017895.3	PREDICTED: mannose-6-phosphate isomerase [Ovis aries]	---	46.326	49.33	19.6	6	10	6	0.587	1.21	0.653	1.853	0.0052839	0.899	0.94268	2.061	4.9532e-07
XP_004017896.1	PREDICTED: secretory carrier-associated membrane protein 2 isoform X2 [Ovis aries]	---	36.729	44.043	14.3	4	6	4	0.995	0.916	1.248	0.734	0.23776	0.797	0.4268	0.921	0.74
XP_004017899.1	PREDICTED: tyrosine-protein kinase CSK isoform X1 [Ovis aries]	---	50.172	14.883	8.5	3	6	3	0.977	0.985	1.174	0.839	0.041183	0.832	0.020936	1.008	0.4985
XP_004017908.1	PREDICTED: immunoglobulin superfamily containing leucine-rich repeat protein [Ovis aries]	---	45.303	4.3497	3.3	1	1	1	0.594	1.033	1.105	0.935		0.538		1.739
XP_004017926.1	PREDICTED: AP-4 complex subunit sigma-1 [Ovis aries]	---	16.964	4.8307	7.6	1	1	1
XP_004017933.1	PREDICTED: A-kinase anchor protein 6 isoform X2 [Ovis aries]	---	256.53	1.731	0.5	1	1	1
XP_004017940.1	PREDICTED: protein FAM177A1 isoform X1 [Ovis aries]	---	20.784	2.9231	6.6	1	1	1
XP_004017955.1	PREDICTED: protein transport protein Sec23A [Ovis aries]	---	86.212	133.99	29.9	19	34	19	1.109	0.93	1.105	0.842	0.0024636	1.004	0.121045	0.839	0.00075785
XP_004017960.1	PREDICTED: pinin isoform X1 [Ovis aries]	---	82.06	29.269	7.9	6	9	6	1.057	0.883	1.16	0.761	0.000143452	0.911	0.0180966	0.835	0.00111617
XP_004017987.1	PREDICTED: small EDRK-rich factor 2 isoform X1 [Ovis aries]	---	6.8998	11.532	32.2	3	7	3	1.063	0.931	1.052	0.885	0.19788	1.01	0.76358	0.876	0.28284
XP_004017991.1	PREDICTED: microfibrillar-associated protein 1 [Ovis aries]	---	51.977	3.3233	5.5	2	3	2	1.242	0.763	1.324	0.576		0.938		0.614
XP_004017996.1	PREDICTED: serine/threonine-protein phosphatase 4 regulatory subunit 3A isoform X2 [Ovis aries]	---	93.821	22.494	8	6	6	6	1.147	0.931	1.194	0.78		0.961		0.812
XP_004018002.1	PREDICTED: NADH dehydrogenase [ubiquinone] 1 beta subcomplex subunit 1 isoform X1 [Ovis aries]	---	7.0492	2.615	19	1	1	1	0.759	1.172	0.685	1.711		1.108		1.544
XP_004018011.1	PREDICTED: uncharacterized protein C14orf142 homolog isoform X2 [Ovis aries]	---	10.749	42.682	41.4	2	3	2	1.01	1.125	0.883	1.274	0.168638	1.144	0.159783	1.114	0.49406
XP_004018030.1	PREDICTED: glutaredoxin-related protein 5, mitochondrial [Ovis aries]	---	16.771	54.3	29.1	3	6	3	0.805	1.189	0.816	1.457	0.0022037	0.987	0.81964	1.477	0.0025803
XP_004018043.1	PREDICTED: LOW QUALITY PROTEIN: cytoplasmic dynein 1 heavy chain 1 isoform X1 [Ovis aries]	---	529.07	323.31	34.9	149	238	149	1.105	0.979	1.156	0.847	1.11022e-16	0.956	0.039897	0.886	2.0286e-12
XP_004018044.1	PREDICTED: heat shock protein HSP 90-alpha [Ovis aries]	---	84.73	300.98	46.5	37	141	26	1.096	0.93	1.098	0.847	0.034396	0.998	0.63062	0.849	4.0133e-07
XP_004018052.1	PREDICTED: ras-related protein Rap-2c-like [Ovis aries]	---	21.77	33.45	24.5	3	6	3	1.2	1.023	0.809	1.265	0.46458	1.483	0.21678	0.852	0.63442
XP_004018057.1	PREDICTED: MAP/microtubule affinity-regulating kinase 3 isoform X12 [Ovis aries]	---	79.859	3.9308	7	3	3	1
XP_004018103.3	PREDICTED: LOW QUALITY PROTEIN: isocitrate dehydrogenase [NADP], mitochondrial [Ovis aries]	---	50.936	259.9	46.6	21	50	20	0.507	1.57	0.426	3.685	1e-32	1.19	0.0164754	3.097	1.62448e-12
XP_004018172.1	PREDICTED: peptidyl-prolyl cis-trans isomerase FKBP3 isoform X1 [Ovis aries]	---	30.633	42.043	27.2	10	21	10	0.957	1.182	0.989	1.195	4.2298e-06	0.968	0.909	1.235	1.53694e-05
XP_004018174.1	PREDICTED: LOW QUALITY PROTEIN: microtubule-associated protein 1A isoform X1 [Ovis aries]	---	331.43	196.1	13.1	28	37	27	1.114	0.839	1.252	0.67	1.0058e-06	0.89	0.028996	0.753	0.0044365
XP_004018182.1	PREDICTED: putative E3 ubiquitin-protein ligase UBR7 isoform X1 [Ovis aries]	---	48.06	6.6661	7.3	3	4	3	1.125	0.918	1.189	0.772	0.36248	0.946	0.80666	0.816	0.61008
XP_004018190.2	PREDICTED: serpin A3-5 [Ovis aries]	---	39.212	38.124	24.6	9	5	1	1.048	0.769	1.256	0.612		0.834		0.734
XP_004018207.2	PREDICTED: REST corepressor 1 isoform X1 [Ovis aries]	---	49.078	17.649	12.4	4	5	3
XP_004018237.1	PREDICTED: drebrin-like protein isoform X4 [Ovis aries]	---	47.811	-2	28.1	9	21	0
XP_004018238.1	PREDICTED: phosphoglycerate mutase 2 [Ovis aries]	---	28.757	148.56	53.8	18	82	17	0.494	0.853	0.446	1.913	1.2269e-08	1.108	0.0160645	1.727	5.7818e-11
XP_004018251.3	PREDICTED: glycerol-3-phosphate dehydrogenase 1-like protein [Ovis aries]	---	38.18	8.0533	18.5	8	12	4
XP_004018252.1	PREDICTED: CCR4-NOT transcription complex subunit 10 isoform X1 [Ovis aries]	---	88.859	5.9159	4.5	2	2	2
XP_004018276.3	PREDICTED: 3-ketoacyl-CoA thiolase, peroxisomal isoform X1 [Ovis aries]	---	36.948	19.851	20.2	6	9	6	0.943	0.929	1.09	0.852	0.39556	0.865	0.35882	0.985	0.90216
XP_004018277.1	PREDICTED: serine/threonine-protein kinase OSR1 isoform X1 [Ovis aries]	---	57.886	98.322	21.3	10	14	8	1.035	1.104	0.945	1.168	0.090105	1.095	0.35662	1.067	0.30694
XP_004018289.1	PREDICTED: eukaryotic translation initiation factor 1b [Ovis aries]	---	12.823	82.983	49.6	5	6	5	0.981	1.023	0.935	1.094	0.037936	1.049	0.40874	1.043	0.52584
XP_004018316.1	PREDICTED: kinesin-like protein KIF15 isoform X4 [Ovis aries]	---	160.43	3.3532	0.9	1	1	1	1.208	0.739	1.155	0.64		1.046		0.612
XP_004018321.1	PREDICTED: protein BRICK1 [Ovis aries]	---	8.7308	9.7371	53.3	4	8	4	1.118	0.99	1.063	0.931	0.61382	1.052	0.67742	0.886	0.84974
XP_004018325.1	PREDICTED: ER membrane protein complex subunit 3 [Ovis aries]	---	29.952	12.232	19.2	3	3	3	0.959	0.896	0.95	0.943		1.009		0.934
XP_004018330.1	PREDICTED: actin-related protein 2/3 complex subunit 4 [Ovis aries]	---	19.667	10.353	21.4	4	8	4	1.043	0.985	1.034	0.953	0.29658	1.009	0.85142	0.944	0.26874
XP_004018333.1	PREDICTED: calcium/calmodulin-dependent protein kinase type 1 [Ovis aries]	---	41.226	92.75	28.4	7	7	7	1.26	0.674	1.375	0.49	0.000123728	0.916	0.088699	0.535	0.0034404
XP_004018349.1	PREDICTED: caveolin-3 [Ovis aries]	---	17.381	4.8442	17.9	4	14	2	0.784	1.252	0.787	1.591	0.0003776	0.996	0.73006	1.597	1.94374e-05
XP_004018351.1	PREDICTED: LOW QUALITY PROTEIN: LIM and cysteine-rich domains protein 1 [Ovis aries]	---	40.224	163.58	53.1	18	37	18	0.631	1.501	0.782	1.919	3.77476e-14	0.807	0.0097814	2.379	1e-32
XP_004018361.1	PREDICTED: sulfatase-modifying factor 1 [Ovis aries]	---	37.556	32.339	9.8	2	2	2	1.017	0.788	1.228	0.642		0.828		0.775
XP_004018363.1	PREDICTED: leucine-rich repeat neuronal protein 1 [Ovis aries]	---	80.873	7.2589	6.1	4	4	4	1.218	0.882	1.046	0.843		1.164		0.724
XP_004018384.1	PREDICTED: PRA1 family protein 3 [Ovis aries]	---	21.694	42.325	27.7	7	17	7	0.992	1.285	0.908	1.415	0.000118203	1.093	0.158017	1.295	0.0041196
XP_004018389.1	PREDICTED: succinyl-CoA ligase [GDP-forming] subunit beta, mitochondrial isoform X1 [Ovis aries]	---	46.637	145.65	40.7	18	34	18	0.846	1.2	0.805	1.491	1.65001e-12	1.051	0.49762	1.418	3.5184e-11
XP_004018394.1	PREDICTED: 26S proteasome non-ATPase regulatory subunit 6 isoform X1 [Ovis aries]	---	45.505	81.25	34.2	15	23	15	0.976	0.979	1.009	0.97	0.109575	0.967	0.2133	1.003	0.78672
XP_004018411.1	PREDICTED: LOW QUALITY PROTEIN: filamin-B isoform X1 [Ovis aries]	---	276.32	281.53	24.4	52	81	44	1.072	1.079	1.054	1.024	0.84148	1.017	0.58834	1.007	0.51132
XP_004018432.1	PREDICTED: mRNA-decapping enzyme 1A [Ovis aries]	---	62.782	12.89	12.1	4	4	4	0.957	0.921	1.377	0.669		0.695		0.962
XP_004018433.1	PREDICTED: transketolase [Ovis aries]	---	67.86	120.57	25.5	14	18	14	0.968	1.243	0.954	1.303	3.9387e-09	1.015	0.167282	1.284	3.0157e-06
XP_004018439.1	PREDICTED: musculoskeletal embryonic nuclear protein 1 [Ovis aries]	---	8.893	25.098	31.7	2	5	2	0.631	1.188	0.466	2.549	0.0137753	1.354	0.59846	1.883	0.000142014
XP_004018442.1	PREDICTED: inter-alpha-trypsin inhibitor heavy chain H1 isoform X2 [Ovis aries]	---	100.97	68.498	15.9	13	3	3
XP_004018443.1	PREDICTED: glycosyltransferase 8 domain-containing protein 1 isoform X2 [Ovis aries]	---	41.838	1.7739	4	1	1	1
XP_004018449.1	PREDICTED: troponin C, slow skeletal and cardiac muscles [Ovis aries]	---	18.416	51.495	26.7	6	13	6	0.586	1.289	0.797	1.617	1.638e-10	0.735	3.1257e-06	2.2	5.58442e-14
XP_004018455.1	PREDICTED: twinfilin-2 isoform X1 [Ovis aries]	---	39.371	23.024	17.8	6	8	4	1.078	1.04	0.985	1.056	0.145296	1.094	0.86728	0.965	0.53462
XP_004018459.1	PREDICTED: 60S ribosomal protein L29 [Ovis aries]	---	17.133	7.6847	23.7	4	6	4	1.216	0.94	1.183	0.795	0.0088605	1.028	0.57858	0.773	0.033815
XP_004018465.1	PREDICTED: alpha/beta hydrolase domain-containing protein 14B [Ovis aries]	---	22.483	8.0211	12.4	2	3	2	0.785	1.14	1.087	1.049		0.722		1.452
XP_004018479.1	PREDICTED: mesencephalic astrocyte-derived neurotrophic factor [Ovis aries]	---	20.325	33.293	25.1	5	6	5	1.071	0.835	1.072	0.779	0.0108754	0.999	0.86998	0.78	0.0015406
XP_004018486.1	PREDICTED: transmembrane protein 115 [Ovis aries]	---	38.168	3.7472	5.1	1	2	1	0.749	1.037	0.971	1.068		0.771		1.385
XP_004018495.1	PREDICTED: RNA-binding protein 5 [Ovis aries]	---	92.252	11.492	2.6	2	2	2
XP_004018506.1	PREDICTED: acylamino-acid-releasing enzyme isoform X1 [Ovis aries]	---	81.024	156.21	27.7	14	18	14	0.962	1.036	0.948	1.093	0.22458	1.015	0.6712	1.077	0.51456
XP_004018507.1	PREDICTED: dystroglycan [Ovis aries]	---	97.913	92.597	13.2	14	25	14	1.021	1.06	0.973	1.089	0.039424	1.049	0.8587	1.038	0.109584
XP_004018511.2	PREDICTED: glutathione peroxidase 1 [Ovis aries]	---	22.668	75.675	52.7	9	12	9	0.766	1.267	0.686	1.847	1.64486e-05	1.117	0.106945	1.654	6.0722e-07
XP_004018512.1	PREDICTED: ubiquitin carboxyl-terminal hydrolase 4 isoform X1 [Ovis aries]	---	108.71	30.997	12.5	12	14	10	0.969	1.09	1.006	1.083	0.0382	0.963	0.156836	1.125	0.0147401
XP_004018519.1	PREDICTED: glutamine--tRNA ligase [Ovis aries]	---	87.412	58.656	19	14	21	14	0.971	1.039	1.004	1.035	0.5402	0.967	0.49988	1.07	0.78072
XP_004018523.1	PREDICTED: inosine-5'-monophosphate dehydrogenase 2 isoform X2 [Ovis aries]	---	55.762	49.37	21.6	10	11	10	0.856	1.189	0.95	1.252	8.4598e-05	0.901	0.63986	1.389	0.0060392
XP_004018525.1	PREDICTED: NADH dehydrogenase [ubiquinone] 1 alpha subcomplex assembly factor 3 [Ovis aries]	---	20.463	10.54	17.4	3	3	3	0.82	1.019	0.906	1.125	0.51274	0.905	0.6907	1.243	0.0052951
XP_004018542.1	PREDICTED: cathelicidin-7 [Ovis aries]	---	18.827	1.6189	9.1	2	2	2
XP_004018553.1	PREDICTED: myosin light chain 3 isoform X1 [Ovis aries]	---	21.931	125.95	59.8	11	33	9	0.351	0.333	0.707	0.471	0.0098609	0.496	0.0005775	0.949	0.9029
XP_004018566.1	PREDICTED: leucine zipper transcription factor-like protein 1 [Ovis aries]	---	34.577	56.771	37.1	10	15	10	1.211	0.851	1.248	0.682	1.1116e-08	0.97	0.196776	0.703	1.8973e-07
XP_004018567.1	PREDICTED: phosphatidylinositide phosphatase SAC1 [Ovis aries]	---	67.063	17.933	9.4	5	6	5	1.191	0.986	1.168	0.844	0.062523	1.02	0.72618	0.828	0.039502
XP_004018568.1	PREDICTED: LOW QUALITY PROTEIN: LIM domain-containing protein 1 isoform X1 [Ovis aries]	---	68.91	8.2265	1.9	1	2	1
XP_004018574.1	PREDICTED: protein SEC13 homolog [Ovis aries]	---	35.449	62.851	30.4	8	10	8	1.051	1.007	1.176	0.856	0.0020774	0.894	0.173756	0.958	0.096877
XP_004018584.1	PREDICTED: intraflagellar transport protein 122 homolog isoform X2 [Ovis aries]	---	135	9.5091	1.4	1	1	1
XP_004018589.1	PREDICTED: 60S ribosomal protein L32 isoform X1 [Ovis aries]	---	15.874	29.83	49.6	8	18	8	1.182	0.976	1.103	0.885	0.071036	1.072	0.137739	0.826	0.029725
XP_004018600.1	PREDICTED: U6 snRNA-associated Sm-like protein LSm3 [Ovis aries]	---	11.845	4.96	11.8	1	1	1	1.028	1.071	1.041	1.029		0.988		1.042
XP_004018601.1	PREDICTED: LOW QUALITY PROTEIN: transmembrane protein 43 isoform X1 [Ovis aries]	---	44.489	24.374	18.5	7	8	7	1.014	1.088	0.965	1.127	0.50888	1.051	0.9999	1.073	0.49292
XP_004018603.1	PREDICTED: histone H1x [Ovis aries]	---	22.403	59.276	48.6	13	20	13	1.098	1.094	1.069	1.023	0.165997	1.027	0.91252	0.996	0.32084
XP_004018675.1	PREDICTED: 2',5'-phosphodiesterase 12 isoform X1 [Ovis aries]	---	81.159	20.12	4.2	2	2	2	0.876	0.935	1.031	0.907		0.85		1.067
XP_004018788.1	PREDICTED: antigen peptide transporter 2 [Ovis aries]	---	79.468	2.2573	3.2	2	2	2	0.967	1.091	0.993	1.099	0.50044	0.974	0.86734	1.128	0.162299
XP_004018812.1	PREDICTED: U1 small nuclear ribonucleoprotein C [Ovis aries]	---	17.394	8.225	13.2	2	4	2	0.983	0.982	1.039	0.945	0.79658	0.946	0.79582	0.999	0.96066
XP_004018819.1	PREDICTED: 60S ribosomal protein L10a [Ovis aries]	---	24.831	80.082	43.8	10	24	10	1.128	0.956	1.137	0.841	0.0024839	0.992	0.2332	0.848	4.9098e-06
XP_004018836.1	PREDICTED: peptidase inhibitor 16 isoform X1 [Ovis aries]	---	49.588	44.071	14.9	5	8	5	1.182	1.524	0.679	2.244	0.00063984	1.741	0.0138426	1.289	0.7303
XP_004018844.1	PREDICTED: lactoylglutathione lyase [Ovis aries]	---	20.778	31.005	31.5	7	15	7	0.804	0.844	0.909	0.928	0.0150836	0.884	0.0134427	1.05	0.52626
XP_004018849.1	PREDICTED: C-_U-editing enzyme APOBEC-2 [Ovis aries]	---	25.815	53.715	41.5	10	26	10	1.066	1.506	0.919	1.639	1.3695e-11	1.16	0.061399	1.413	1.57517e-05
XP_004018865.2	PREDICTED: bystin isoform X1 [Ovis aries]	---	37.163	3.4287	6.5	2	3	2	0.93	0.929	0.962	0.966		0.967		0.999
XP_004018876.1	PREDICTED: protein canopy homolog 3 isoform X1 [Ovis aries]	---	31.722	29.613	16.8	4	6	4	1.189	0.757	1.343	0.564		0.885		0.637
XP_004018881.1	PREDICTED: male-enhanced antigen 1 isoform X2 [Ovis aries]	---	18.735	3.5358	7.5	1	1	1	0.995	0.997	1.137	0.877		0.875		1.002
XP_004018882.1	PREDICTED: kelch domain-containing protein 3 [Ovis aries]	---	43.057	5.0115	5	1	1	1	0.761	1.285	0.853	1.506		0.892		1.689
XP_004018888.1	PREDICTED: kinesin light chain 4 isoform X2 [Ovis aries]	---	68.248	45.715	27.8	15	16	9	0.987	0.931	1.171	0.795	0.00192444	0.843	0.042317	0.943	0.22644
XP_004018903.1	PREDICTED: heat shock protein HSP 90-beta [Ovis aries]	---	83.252	323.31	50.1	39	139	26	1.08	0.951	1.175	0.809	6.8745e-13	0.919	0.0112762	0.881	0.0021564
XP_004018907.1	PREDICTED: cell division cycle 5-like protein [Ovis aries]	---	92.269	30.978	12.1	8	10	8	1.09	0.814	1.253	0.65	1.53381e-05	0.87	0.20824	0.747	0.0065997
XP_004018910.1	PREDICTED: chloride intracellular channel protein 5 isoform X1 [Ovis aries]	---	46.187	74.846	27.6	8	10	8	0.959	1.197	0.657	1.822	2.6758e-08	1.46	0.00031864	1.248	0.00154445
XP_004018917.1	PREDICTED: LOW QUALITY PROTEIN: adhesion G protein-coupled receptor F5 isoform X1 [Ovis aries]	---	148.91	4.3814	1.7	1	1	1	0.875	1.029	0.96	1.072		0.911		1.176
XP_004018931.1	PREDICTED: phosphoglycerate kinase 2 [Ovis aries]	---	44.7	2.6554	27.8	11	50	1	0.495	0.674	0.531	1.269		0.932		1.362
XP_004018938.2	PREDICTED: DNA replication licensing factor MCM3 isoform X1 [Ovis aries]	---	99.69	60.908	21.8	17	20	17	1.114	0.769	1.253	0.614	4.6601e-06	0.889	0.172183	0.69	4.0784e-05
XP_004018949.1	PREDICTED: glutathione S-transferase A4 isoform X1 [Ovis aries]	---	25.659	32.892	38.3	8	12	6	1.171	0.951	1.116	0.852	0.27126	1.049	0.166603	0.812	0.0228
XP_004018974.1	PREDICTED: LOW QUALITY PROTEIN: helicase SKI2W isoform X1 [Ovis aries]	---	137.48	59.935	15.9	17	19	17	1.011	0.933	1.069	0.873	0.031182	0.946	0.39784	0.923	0.2168
XP_004018976.1	PREDICTED: negative elongation factor E isoform X2 [Ovis aries]	---	41.804	17.887	12.4	3	3	3	0.98	0.749	1.141	0.656		0.859		0.764
XP_004018987.1	PREDICTED: U6 snRNA-associated Sm-like protein LSm2 [Ovis aries]	---	10.834	36.283	27.4	2	3	2	1.316	0.682	1.182	0.577	0.0175648	1.113	0.51694	0.518	0.0139371
XP_004018990.1	PREDICTED: chloride intracellular channel protein 1 [Ovis aries]	---	26.992	146.86	68	11	22	11	1.17	0.735	1.313	0.56	4.1841e-05	0.891	0.87164	0.628	7.0978e-11
XP_004018993.1	PREDICTED: abhydrolase domain-containing protein 16A [Ovis aries]	---	63.299	16.546	10	4	5	4	1.255	0.954	1.06	0.9	0.140205	1.184	0.062078	0.76	0.043779
XP_004019006.1	PREDICTED: allograft inflammatory factor 1 isoform X4 [Ovis aries]	---	16.811	10.516	10.2	1	1	1
XP_004019014.1	PREDICTED: spliceosome RNA helicase DDX39B [Ovis aries]	---	48.964	71.243	25.2	14	31	14	1.045	0.881	1.203	0.732	7.624e-10	0.869	0.0160394	0.843	2.4943e-05
XP_004019024.1	PREDICTED: LOW QUALITY PROTEIN: putative pre-mRNA-splicing factor ATP-dependent RNA helicase DHX16 [Ovis aries]	---	119.17	13.287	3.3	3	3	3	1.05	0.97	1.18	0.822	0.060898	0.89	0.49906	0.924	0.7191
XP_004019033.1	PREDICTED: tubulin beta chain [Ovis aries]	---	49.67	323.31	62.8	23	140	5	1.289	0.732	1.317	0.556	4.4171e-11	0.979	0.37128	0.568	2.0841e-10
XP_004019050.1	PREDICTED: ribosome production factor 2 homolog [Ovis aries]	---	35.56	13.791	14.4	3	3	3	0.977	1.114	1.112	1.002		0.879		1.14
XP_004019084.2	PREDICTED: LOW QUALITY PROTEIN: uncharacterized protein LOC101120961 isoform X1 [Ovis aries]	---	36.295	70.56	45.3	16	59	10	0.926	0.922	1.177	0.783	2.0473e-05	0.787	0.00098214	0.996	0.78516
XP_004019093.1	PREDICTED: histone H2A type 1-D [Ovis aries]	---	14.107	5.1727	26.2	4	8	1	1.027	0.908	1.183	0.768	0.0094044	0.868	0.117982	0.884	0.167843
XP_004019109.1	PREDICTED: histone H2A type 1 [Ovis aries]	---	13.572	1.7737	27	4	8	1	0.997	0.881	1.269	0.694	0.0091763	0.786	0.0126823	0.884	0.076116
XP_004019112.1	PREDICTED: high mobility group nucleosome-binding domain-containing protein 4 [Ovis aries]	---	9.5529	5.534	32.2	4	8	2	0.832	1.393	0.723	1.927	0.00150282	1.151	0.48838	1.674	0.056763
XP_004019151.1	PREDICTED: acyl-coenzyme A thioesterase 13 [Ovis aries]	---	15.989	9.0822	21.1	3	5	3	0.835	0.685	0.721	0.95	0.85334	1.158	0.65532	0.82	0.3402
XP_004019166.1	PREDICTED: protein DEK isoform X1 [Ovis aries]	---	40.454	36.505	27.6	10	16	10	1.079	0.9	1.168	0.771	2.3731e-06	0.924	0.046205	0.834	0.0035553
XP_004019172.1	PREDICTED: GMP reductase 1 [Ovis aries]	---	37.529	50.53	29.6	9	13	8	0.501	0.626	0.535	1.17	0.64746	0.936	0.99042	1.25	0.5774
XP_004019176.2	PREDICTED: nucleolar protein 7 [Ovis aries]	---	34.664	3.403	3.3	1	1	1	1.065	0.981	1.158	0.847		0.92		0.921
XP_004019190.1	PREDICTED: biogenesis of lysosome-related organelles complex 1 subunit 5 [Ovis aries]	---	21.744	4.5448	8.9	2	2	2	1.017	0.829	0.954	0.869		1.066		0.815
XP_004019193.1	PREDICTED: coagulation factor XIII A chain [Ovis aries]	---	83.167	25.81	9	6	10	6	0.928	1.199	0.8	1.499	0.000143129	1.16	0.079698	1.292	0.0040755
XP_004019198.2	PREDICTED: valacyclovir hydrolase isoform X1 [Ovis aries]	---	33.808	27.644	33.1	9	13	9	0.694	1.168	0.784	1.49	9.5756e-05	0.885	0.52322	1.683	1.80363e-05
XP_004019211.1	PREDICTED: kelch-like protein 31 [Ovis aries]	---	68.045	59.862	25.4	13	18	13	0.886	1.113	1.026	1.085	0.0142611	0.864	0.102021	1.256	0.00028034
XP_004019438.1	PREDICTED: putative N-acetylated-alpha-linked acidic dipeptidase isoform X2 [Ovis aries]	---	84.477	33.735	12.1	9	12	7	1.124	1.091	1.013	1.077	0.059816	1.11	0.23886	0.971	0.88214
XP_004019479.1	PREDICTED: NADH dehydrogenase [ubiquinone] 1 subunit C2 [Ovis aries]	---	14.209	15.815	42.5	6	13	6	0.836	1.262	0.716	1.763	0.000136116	1.168	0.062577	1.51	0.0020196
XP_004019512.1	PREDICTED: tumor susceptibility gene 101 protein [Ovis aries]	---	44.055	61.587	27.1	9	13	9	1.058	1.021	1.02	1.001	0.88138	1.037	0.37536	0.965	0.55028
XP_004019518.2	PREDICTED: L-lactate dehydrogenase A chain isoform X2 [Ovis aries]	---	39.742	251.01	48.8	22	128	18	0.496	0.801	0.423	1.894	1e-32	1.173	0.034002	1.615	1e-32
XP_004019556.2	PREDICTED: LOW QUALITY PROTEIN: endothelial cell-selective adhesion molecule isoform X1 [Ovis aries]	---	41.589	35.037	17.8	4	5	4	1.016	1.223	0.792	1.544	0.0044577	1.283	0.119358	1.204	0.186576
XP_004019577.1	PREDICTED: LOW QUALITY PROTEIN: signal recognition particle receptor subunit alpha isoform X1 [Ovis aries]	---	70.114	44.249	15.7	9	14	9	1.061	0.964	1.072	0.899	0.08826	0.99	0.81906	0.909	0.199239
XP_004019579.1	PREDICTED: FAD-dependent oxidoreductase domain-containing protein 1 isoform X1 [Ovis aries]	---	53.959	2.1687	2.1	1	1	1	0.928	1.197	0.992	1.207		0.935		1.29
XP_004019580.1	PREDICTED: m7GpppX diphosphatase isoform X2 [Ovis aries]	---	38.497	32.403	21.4	6	8	2	0.892	1.036	1.132	0.915	0.02438	0.788	0.179417	1.161	0.32334
XP_004019591.2	PREDICTED: junctional adhesion molecule C [Ovis aries]	---	36.577	18.262	21.3	6	6	6	1.118	0.722	1.364	0.529	0.0098357	0.82	0.22782	0.646	0.084443
XP_004019606.1	PREDICTED: coiled-coil domain-containing protein 86 [Ovis aries]	---	39.936	1.916	3.1	1	1	1	1.075	0.951	1.06	0.897		1.014		0.885
XP_004019607.1	PREDICTED: pre-mRNA-processing factor 19 [Ovis aries]	---	55.194	61.348	20.4	9	13	9	1.115	0.935	1.199	0.78	0.006844	0.93	0.3808	0.839	0.016538
XP_004019630.1	PREDICTED: DNA damage-binding protein 1 [Ovis aries]	---	126.93	153.24	32.1	32	41	32	1.037	1.021	1.063	0.96	0.31348	0.976	0.31402	0.985	0.90218
XP_004019647.1	PREDICTED: isoaspartyl peptidase/L-asparaginase [Ovis aries]	---	32.08	39.502	26.9	6	7	6	1.082	0.933	0.945	0.987	0.36056	1.145	0.028703	0.862	0.181463
XP_004019653.1	PREDICTED: integrator complex subunit 5 [Ovis aries]	---	107.92	2.0551	1	1	1	1
XP_004019658.1	PREDICTED: heterogeneous nuclear ribonucleoprotein U-like protein 2 isoform X1 [Ovis aries]	---	84.899	139.49	27.4	18	25	18	1.124	0.949	1.099	0.864	0.0139224	1.023	0.79472	0.844	0.00189801
XP_004019665.1	PREDICTED: nuclear RNA export factor 1 [Ovis aries]	---	70.261	11.916	8.4	5	6	5	0.983	0.912	1.132	0.806	0.170176	0.868	0.155922	0.928	0.56254
XP_004019666.1	PREDICTED: syntaxin-5 [Ovis aries]	---	39.576	2.0187	5.1	2	2	2	0.902	0.896	1.108	0.809		0.814		0.993
XP_004019669.1	PREDICTED: 4F2 cell-surface antigen heavy chain [Ovis aries]	---	63.337	45.57	12	5	7	5	1.003	0.889	1.115	0.797	0.026243	0.9	0.143997	0.886	0.20488
XP_004019689.1	PREDICTED: stress-induced-phosphoprotein 1 isoform X1 [Ovis aries]	---	62.548	276.18	66.1	47	107	47	1.035	1.069	1.028	1.04	0.04358	1.007	0.38104	1.033	0.6082
XP_004019702.1	PREDICTED: peroxiredoxin-5, mitochondrial [Ovis aries]	---	23.164	52.419	28.3	6	10	6	0.973	1.076	0.934	1.152	0.038037	1.042	0.26896	1.106	0.061777
XP_004019703.2	PREDICTED: multifunctional methyltransferase subunit TRM112-like protein [Ovis aries]	---	14.297	17.87	27.2	3	5	3	0.918	1.227	0.978	1.255	0.251	0.939	0.3502	1.337	0.106945
XP_004019714.1	PREDICTED: ubiquitin-like protein fubi and ribosomal protein S30 [Ovis aries]	---	14.386	2.6453	7.5	1	2	1	1.056	0.64	1.168	0.548	0.092384	0.904	0.56452	0.606	0.163461
XP_004019715.1	PREDICTED: 39S ribosomal protein L49, mitochondrial [Ovis aries]	---	18.942	6.8946	8.5	1	2	1	0.99	0.995	1.094	0.91		0.905		1.005
XP_004019718.1	PREDICTED: zinc finger protein ubi-d4 isoform X2 [Ovis aries]	---	44.185	12.143	8.4	2	2	2	1.208	0.882	1.086	0.812		1.112		0.73
XP_004019732.2	PREDICTED: UPF0696 protein C11orf68 homolog isoform X1 [Ovis aries]	---	31.877	10.629	16.2	4	4	4	1.175	0.984	1.16	0.848	0.041361	1.013	0.75598	0.837	0.023137
XP_004019733.1	PREDICTED: dr1-associated corepressor [Ovis aries]	---	22.374	5.3815	13.2	3	3	3	1.217	0.826	1.363	0.606	0.0105161	0.893	0.2511	0.679	0.044361
XP_004019738.1	PREDICTED: splicing factor 3B subunit 2 isoform X2 [Ovis aries]	---	83.346	49.591	15.8	10	13	10	1.24	0.809	1.198	0.675	2.4154e-05	1.035	0.86912	0.652	0.00048448
XP_004019748.2	PREDICTED: dipeptidyl peptidase 3 isoform X2 [Ovis aries]	---	83.669	165.18	25.8	18	27	18	0.942	1.043	1.014	1.029	0.14202	0.929	0.0056985	1.107	3.0899e-06
XP_004019755.1	PREDICTED: copper chaperone for superoxide dismutase [Ovis aries]	---	29.082	6.6063	9.5	3	5	3	1.006	1.095	1.068	1.025	0.27844	0.942	0.75564	1.088	0.36206
XP_004019768.1	PREDICTED: AH receptor-interacting protein isoform X1 [Ovis aries]	---	37.59	64.243	30.6	8	10	8	1.088	1	1.105	0.905	0.136319	0.985	0.7015	0.919	0.167679
XP_004019785.1	PREDICTED: LOW QUALITY PROTEIN: mitochondrial glutamate carrier 1 isoform X1 [Ovis aries]	---	33.961	3.6351	4.7	1	1	1
XP_004019791.1	PREDICTED: 26S proteasome non-ATPase regulatory subunit 13 isoform X1 [Ovis aries]	---	42.747	113.12	42.8	15	29	15	0.995	0.974	1.066	0.914	0.0157193	0.933	0.0153587	0.979	0.76648
XP_004019793.1	PREDICTED: NAD-dependent protein deacetylase sirtuin-3, mitochondrial [Ovis aries]	---	36.922	2.7295	4.8	2	3	2	0.815	1.192	0.846	1.409		0.963		1.463
XP_004019812.2	PREDICTED: dipeptidyl peptidase 1 isoform X1 [Ovis aries]	---	51.988	43.116	14.7	4	6	4	0.886	1.087	1.068	1.018	0.82326	0.83	0.26304	1.227	0.22708
XP_004019938.1	PREDICTED: zinc finger protein-like 1 isoform X1 [Ovis aries]	---	31.991	3.8372	6.6	2	2	2	0.722	1.083	1.058	1.024		0.682		1.5
XP_004020010.1	PREDICTED: protein TSSC4, partial [Ovis aries]	---	28.413	4.8018	5.4	1	1	1	0.962	1.086	1.05	1.034		0.916		1.129
XP_004020059.2	PREDICTED: multiple inositol polyphosphate phosphatase 1 isoform X1 [Ovis aries]	---	56.444	17.868	10.2	5	5	5	1.016	0.98	1.151	0.851	0.0101364	0.883	0.069743	0.965	0.58496
XP_004020062.2	PREDICTED: LOW QUALITY PROTEIN: renalase isoform X1 [Ovis aries]	---	50.213	1.8465	2.4	1	1	1	1.022	1.025	0.996	1.029		1.026		1.003
XP_004020082.1	PREDICTED: E3 ubiquitin-protein ligase MARCH5 [Ovis aries]	---	31.231	5.0791	5.8	1	1	1
XP_004020088.1	PREDICTED: myoferlin isoform X4 [Ovis aries]	---	233.49	97.891	13.3	25	33	22	1.077	0.955	1.162	0.822	0.00089906	0.927	0.64994	0.887	0.0042821
XP_004020104.3	PREDICTED: PDZ and LIM domain protein 1 isoform X1, partial [Ovis aries]	---	35.91	109.55	52	14	20	14	0.859	2.066	0.582	3.55	1.29896e-14	1.476	4.2403e-05	2.405	4.44089e-16
XP_004020109.1	PREDICTED: delta-1-pyrroline-5-carboxylate synthase isoform X2 [Ovis aries]	---	87.04	25.89	12.5	8	9	8	1.146	1.018	0.969	1.051	0.85748	1.183	0.23388	0.888	0.0137644
XP_004020114.1	PREDICTED: ectonucleoside triphosphate diphosphohydrolase 1 isoform X2 [Ovis aries]	---	59.51	2.7411	2.3	1	1	1	1.067	1.268	0.925	1.371		1.154		1.188
XP_004020135.1	PREDICTED: phosphatidylinositol 4-kinase type 2-alpha [Ovis aries]	---	54.136	2.5923	2.3	1	1	1
XP_004020149.1	PREDICTED: aspartate aminotransferase, cytoplasmic [Ovis aries]	---	46.47	130.59	57.1	21	40	21	0.698	1	0.53	1.887	2.4266e-08	1.317	0.000140781	1.433	0.00054053
XP_004020161.1	PREDICTED: hypoxia-inducible factor 1-alpha inhibitor [Ovis aries]	---	40.347	51.882	24.6	7	8	7	0.948	1.049	0.926	1.133	0.0111364	1.024	0.316	1.107	0.0199234
XP_004020189.3	PREDICTED: nucleolar and coiled-body phosphoprotein 1 isoform X2 [Ovis aries]	---	73.86	10.44	8.5	6	6	6	0.928	1.008	1.163	0.867	0.025139	0.798	0.0062438	1.086	0.059922
XP_004020196.1	PREDICTED: alpha-centractin [Ovis aries]	---	42.613	92.988	24.7	7	9	4	1.252	0.834	1.164	0.716	0.00184388	1.076	0.58118	0.666	0.0080008
XP_004020200.1	PREDICTED: UPF0693 protein C10orf32 homolog [Ovis aries]	---	11.562	22.067	38.1	3	3	3	1.243	1.019	1.005	1.014		1.237		0.82
XP_004020218.1	PREDICTED: STE20-like serine/threonine-protein kinase isoform X2 [Ovis aries]	---	138.66	165.92	24.2	26	36	25	1.09	0.91	1.212	0.751	2.6994e-09	0.899	0.056819	0.835	2.5412e-06
XP_004020236.1	PREDICTED: survival of motor neuron-related-splicing factor 30 isoform X1 [Ovis aries]	---	26.752	54.18	29.4	4	4	4	1.112	0.955	1.019	0.937	0.28754	1.091	0.67	0.859	0.2342
XP_004020238.1	PREDICTED: structural maintenance of chromosomes protein 3 [Ovis aries]	---	141.54	195.65	32.1	35	44	35	1.123	0.844	1.257	0.671	1e-32	0.893	0.0158419	0.752	5.54334e-13
XP_004020253.1	PREDICTED: caspase-7 isoform X2 [Ovis aries]	---	33.903	2.6965	3.3	1	1	1	0.444	1.374	0.94	1.462		0.472		3.095
XP_004020273.1	PREDICTED: CDK2-associated and cullin domain-containing protein 1 [Ovis aries]	---	40.822	2.1386	4.6	2	2	2
XP_004020276.2	PREDICTED: thioredoxin-dependent peroxide reductase, mitochondrial isoform X1 [Ovis aries]	---	24.398	33.758	42.3	7	12	7	0.591	0.993	0.635	1.564	0.0038602	0.931	0.73296	1.68	0.0032564
XP_004020280.1	PREDICTED: nucleolysin TIAR isoform X4 [Ovis aries]	---	41.59	13.012	20.3	7	10	4	1.086	0.931	1.21	0.769	0.0175561	0.898	0.27096	0.857	0.176819
XP_004020283.1	PREDICTED: BAG family molecular chaperone regulator 3 [Ovis aries]	---	61.339	257.24	52.3	22	41	22	0.916	1.272	0.787	1.616	1.63525e-12	1.164	0.0053027	1.389	1.8418e-09
XP_004020304.1	PREDICTED: BRISC complex subunit Abro1 [Ovis aries]	---	47.756	27.619	15.3	6	10	6	1.124	1.087	0.98	1.109	0.0162787	1.147	0.0064189	0.967	0.27554
XP_004020309.1	PREDICTED: putative pre-mRNA-splicing factor ATP-dependent RNA helicase DHX32 [Ovis aries]	---	83.8	9.36	4.6	3	3	3
XP_004020351.1	PREDICTED: phosphoglycerate mutase 1 isoform X1 [Ovis aries]	---	25.26	186.97	47.1	10	30	9	1.038	1.015	0.854	1.189	0.00093714	1.215	0.000102002	0.978	0.096738
XP_004020388.2	PREDICTED: GDNF family receptor alpha-1 isoform X1 [Ovis aries]	---	52.186	12.151	7.6	3	4	3	1.444	0.794	1.04	0.763	0.2188	1.388	0.022697	0.55	0.059336
XP_004020391.2	PREDICTED: LOW QUALITY PROTEIN: heat shock 70 kDa protein 12A isoform X1 [Ovis aries]	---	73.889	41.268	19.8	13	17	13	1.04	0.983	1.196	0.822	0.019379	0.87	0.0180611	0.945	0.83644
XP_004020444.1	PREDICTED: thioredoxin-like protein 4A isoform X1 [Ovis aries]	---	16.8	9.2807	20.4	3	4	3	0.794	1.155	0.844	1.368		0.941		1.455
XP_004020446.1	PREDICTED: mitochondrial import inner membrane translocase subunit Tim21 [Ovis aries]	---	27.935	12.848	11.9	3	4	3	0.931	1.176	0.807	1.457		1.154		1.263
XP_004020465.1	PREDICTED: elongator complex protein 2 isoform X1 [Ovis aries]	---	92.386	22.684	10.5	8	8	8	0.972	0.991	1.022	0.97	0.188335	0.951	0.176397	1.02	0.50916
XP_004020537.1	PREDICTED: rho-associated protein kinase 1 isoform X1 [Ovis aries]	---	158.27	26.715	11.6	16	19	12	1.051	1.014	1.065	0.952	0.030059	0.987	0.25174	0.965	0.26784
XP_004020538.1	PREDICTED: 60S ribosomal protein L27 [Ovis aries]	---	15.807	11.697	27.2	5	14	2	1.03	0.937	1.092	0.858	0.045196	0.943	0.158681	0.91	0.147559
XP_004020539.2	PREDICTED: LOW QUALITY PROTEIN: collectin-12 [Ovis aries]	---	77.049	40.128	14.8	10	10	10	1.271	0.975	1.088	0.896	0.0016403	1.168	0.21548	0.767	0.0192573
XP_004020558.2	PREDICTED: LOW QUALITY PROTEIN: ralA-binding protein 1 isoform X1 [Ovis aries]	---	77.424	4.7937	4.3	3	3	3
XP_004020559.2	PREDICTED: LOW QUALITY PROTEIN: gamma-soluble NSF attachment protein isoform X1 [Ovis aries]	---	46.526	59.378	22.5	10	13	10	1.057	1.038	1.024	1.014	0.94598	1.032	0.80974	0.982	0.89792
XP_004020561.1	PREDICTED: AFG3-like protein 2 isoform X2 [Ovis aries]	---	89.283	94.605	24.8	19	22	15	0.928	1.104	0.91	1.213	2.225e-06	1.02	0.28534	1.19	0.00028136
XP_004020565.1	PREDICTED: mRNA cap guanine-N7 methyltransferase [Ovis aries]	---	55.048	13.934	10.1	4	5	4	0.927	0.919	1.143	0.804	0.0046753	0.811	0.0020576	0.991	0.8509
XP_004020569.1	PREDICTED: ATP synthase subunit alpha, mitochondrial [Ovis aries]	---	59.703	256.59	51.2	31	90	31	0.723	1.186	0.644	1.842	1e-32	1.123	0.00041915	1.64	1e-32
XP_004020572.1	PREDICTED: uncharacterized protein C18orf25 homolog isoform X2 [Ovis aries]	---	36.971	27.213	8.7	2	3	2	1	1.053	1.01	1.043		0.99		1.053
XP_004020591.1	PREDICTED: spindle and kinetochore-associated protein 1 [Ovis aries]	---	29.437	-2	2.8	1	4	1	1.252	1.026	1.028	0.998	0.2941	1.218	0.108579	0.819	0.0156179
XP_004020594.1	PREDICTED: NAD-dependent malic enzyme, mitochondrial isoform X1 [Ovis aries]	---	65.451	11.791	10.4	6	7	6	1.173	0.963	1.024	0.94	0.182061	1.146	0.176382	0.821	0.0187415
XP_004020615.1	PREDICTED: asparagine--tRNA ligase, cytoplasmic isoform X2 [Ovis aries]	---	64.335	98.966	26.3	13	21	13	1.109	1.008	1.021	0.987	0.51724	1.086	0.62704	0.909	0.37242
XP_004020671.1	PREDICTED: laminin subunit alpha-3 isoform X1 [Ovis aries]	---	367.16	2.8846	0.6	2	2	1	1.088	1.022	0.839	1.218		1.297		0.939
XP_004020676.2	PREDICTED: ubiquitin carboxyl-terminal hydrolase 14 isoform X1 [Ovis aries]	---	53.004	231.82	29.3	14	23	14	1.043	1.028	1.101	0.934	0.023676	0.947	0.22068	0.986	0.199519
XP_004020720.2	PREDICTED: one cut domain family member 2 isoform X1 [Ovis aries]	---	41.735	-2	2.1	1	1	1
XP_004020741.1	PREDICTED: LOW QUALITY PROTEIN: inactive rhomboid protein 1 isoform X1 [Ovis aries]	---	96.624	1.8605	0.8	1	1	1
XP_004020766.1	PREDICTED: enoyl-CoA delta isomerase 1, mitochondrial [Ovis aries]	---	33.36	28.038	12.5	3	5	3	0.632	1.099	0.517	2.126	0.00170094	1.222	0.30234	1.739	0.00122429
XP_004020795.1	PREDICTED: nmrA-like family domain-containing protein 1 isoform X2 [Ovis aries]	---	33.09	19.96	25.8	9	10	9
XP_004020810.1	PREDICTED: calcium-regulated heat stable protein 1 [Ovis aries]	---	15.877	17.246	48.3	7	13	7	1.147	0.716	1.357	0.528	0.00125507	0.845	0.2523	0.624	0.0026198
XP_004020818.1	PREDICTED: cytosolic Fe-S cluster assembly factor NUBP1 isoform X2 [Ovis aries]	---	33.076	42.275	12.9	3	4	3	1.129	0.914	1.128	0.81	0.022477	1.001	0.90664	0.81	0.028484
XP_004020825.1	PREDICTED: ribosomal L1 domain-containing protein 1 [Ovis aries]	---	53.181	16.521	13.7	6	6	6
XP_004020829.1	PREDICTED: serine/threonine-protein phosphatase CPPED1 isoform X2 [Ovis aries]	---	35.747	11.881	9.9	3	3	3	1.026	1.197	0.977	1.225	0.082981	1.05	0.75806	1.167	0.29122
XP_004020835.1	PREDICTED: protein N-terminal asparagine amidohydrolase [Ovis aries]	---	34.671	2.6564	6.1	2	3	2
XP_004020836.2	PREDICTED: pyridoxal-dependent decarboxylase domain-containing protein 1 isoform X1 [Ovis aries]	---	84.965	19.362	11.2	8	10	8	1.148	0.745	1.269	0.587	0.00095931	0.905	0.52578	0.649	0.0064645
XP_004020851.1	PREDICTED: glycerophosphodiester phosphodiesterase 1 isoform X1 [Ovis aries]	---	37.669	2.1566	2.7	1	1	1
XP_004020854.2	PREDICTED: LOW QUALITY PROTEIN: UPF0505 protein C16orf62 homolog isoform X1 [Ovis aries]	---	108.71	21.721	7.9	6	6	6	1.148	0.912	1.218	0.749		0.943		0.794
XP_004020866.1	PREDICTED: THUMP domain-containing protein 1 isoform X2 [Ovis aries]	---	39.91	50.624	32.8	11	16	11	1.039	0.923	1.126	0.82	3.9145e-05	0.923	0.069157	0.888	0.000362
XP_004020879.1	PREDICTED: cytochrome b-c1 complex subunit 2, mitochondrial [Ovis aries]	---	48.212	241.97	46.8	18	40	18	0.688	1.108	0.625	1.773	6.4049e-09	1.101	0.113577	1.61	1.2968e-10
XP_004020887.1	PREDICTED: conserved oligomeric Golgi complex subunit 7 isoform X1 [Ovis aries]	---	86.528	20.528	11.2	7	7	7	1.071	1.023	1.145	0.893	0.92388	0.935	0.67188	0.955	0.54388
XP_004020889.1	PREDICTED: dynactin subunit 5 isoform X1 [Ovis aries]	---	20.14	6.6475	13.7	3	4	3	1.154	0.912	1.28	0.713	0.0014228	0.902	0.176519	0.79	0.04586
XP_004020894.1	PREDICTED: E3 ubiquitin-protein ligase RBBP6 isoform X2 [Ovis aries]	---	197.2	9.2271	1.9	3	3	3
XP_004020899.1	PREDICTED: leucine carboxyl methyltransferase 1 isoform X2 [Ovis aries]	---	38.009	16.436	12	3	3	3	1.038	1.082	0.995	1.087		1.043		1.042
XP_004020910.1	PREDICTED: NADH dehydrogenase [ubiquinone] 1 alpha subcomplex assembly factor 4 [Ovis aries]	---	20.181	8.2901	18.9	2	2	2	0.848	1.216	0.85	1.431		0.998		1.434
XP_004020913.1	PREDICTED: sarcoplasmic/endoplasmic reticulum calcium ATPase 1 isoform X1 [Ovis aries]	---	111.47	323.31	45.1	53	196	34	0.578	1.291	0.451	2.863	1.62437e-12	1.282	4.6564e-07	2.234	1.62459e-12
XP_004020942.1	PREDICTED: CDP-diacylglycerol--inositol 3-phosphatidyltransferase [Ovis aries]	---	23.551	8.0884	9.9	2	3	2	1.108	0.846	1.209	0.7		0.916		0.764
XP_004020943.1	PREDICTED: major vault protein isoform X1 [Ovis aries]	---	99.276	7.9304	7	4	4	4	1.009	1.233	0.911	1.353		1.108		1.222
XP_004020953.1	PREDICTED: dCTP pyrophosphatase 1 [Ovis aries]	---	18.662	60.289	29.6	5	8	5	0.945	1.051	1.032	1.018	0.32434	0.916	0.6389	1.112	0.096539
XP_004020961.1	PREDICTED: E3 ubiquitin-protein ligase BRE1B [Ovis aries]	---	113.71	18.164	6.1	6	7	5	0.961	0.886	1.119	0.792	0.042163	0.859	0.077719	0.922	0.101541
XP_004020970.1	PREDICTED: histone acetyltransferase KAT8 isoform X1 [Ovis aries]	---	52.382	3.5174	5.2	2	2	2
XP_004020973.1	PREDICTED: apoptosis-associated speck-like protein containing a CARD [Ovis aries]	---	22.096	2.9187	5.6	1	1	1
XP_004020976.1	PREDICTED: cytochrome c oxidase subunit 6A2, mitochondrial [Ovis aries]	---	10.886	55.465	42.3	3	11	3	0.688	1.049	0.665	1.577	0.00136284	1.035	0.42036	1.525	0.0023036
XP_004020981.1	PREDICTED: RUS1 family protein C16orf58 homolog [Ovis aries]	---	50.247	9.9735	10.6	5	5	5	1.055	0.942	1.206	0.781	0.33116	0.875	0.54348	0.893	0.48072
XP_004020982.1	PREDICTED: alpha-hemoglobin-stabilizing protein [Ovis aries]	---	10.802	11.284	27.2	2	3	2	1.239	1.228	0.68	1.806	0.046176	1.822	0.00055687	0.991	0.4444
XP_004020986.1	PREDICTED: T-complex protein 1 subunit zeta isoform X1 [Ovis aries]	---	57.941	90.508	31.3	17	36	17	1.053	1.004	1.137	0.883	7.5459e-05	0.926	0.0018786	0.953	0.7536
XP_004020990.1	PREDICTED: phosphorylase b kinase gamma catalytic chain, skeletal muscle/heart isoform isoform X1 [Ovis aries]	---	44.76	54.457	28.8	8	9	7	0.798	1.022	0.816	1.252	0.0176777	0.978	0.79672	1.281	0.023978
XP_004020994.1	PREDICTED: rab5 GDP/GTP exchange factor isoform X2 [Ovis aries]	---	56.91	73.034	21	8	9	8	0.978	0.908	1.194	0.76	1.4752e-06	0.819	0.00046098	0.928	0.035339
XP_004020997.1	PREDICTED: ribosome maturation protein SBDS [Ovis aries]	---	28.759	86.049	49.2	15	25	15	1.045	0.994	0.999	0.995	0.7952	1.046	0.46406	0.951	0.6083
XP_004021002.1	PREDICTED: GATS-like protein 2 [Ovis aries]	---	36.13	4.6719	5.8	2	3	2	0.863	1.162	0.842	1.38		1.025		1.346
XP_004021007.1	PREDICTED: general transcription factor II-I isoform X5 [Ovis aries]	---	108.03	33.86	14.7	13	14	13	1.181	0.879	1.196	0.735	0.00163996	0.987	0.4681	0.744	0.00163753
XP_004021031.1	PREDICTED: DNA-directed RNA polymerase II subunit RPB11-a [Ovis aries]	---	13.293	5.2617	12.8	1	1	1
XP_004021035.1	PREDICTED: PRKR-interacting protein 1 [Ovis aries]	---	21.236	2.2447	4.8	1	1	1
XP_004021044.1	PREDICTED: procollagen-lysine,2-oxoglutarate 5-dioxygenase 3 isoform X1 [Ovis aries]	---	85.819	51.975	20.6	13	16	13	1.174	0.724	1.241	0.583	1.79078e-05	0.946	0.170182	0.617	0.000158125
XP_004021061.1	PREDICTED: procollagen C-endopeptidase enhancer 1 [Ovis aries]	---	48.312	143.74	36.1	13	20	13	1.379	0.956	1.197	0.799	0.11958	1.152	0.036784	0.693	0.0038754
XP_004021074.1	PREDICTED: protein canopy homolog 4 [Ovis aries]	---	27.757	13.266	14.5	4	7	4	0.83	0.911	1.261	0.722	0.23338	0.658	0.19732	1.098	0.4828
XP_004021076.1	PREDICTED: LOW QUALITY PROTEIN: DNA replication licensing factor MCM7 isoform X1 [Ovis aries]	---	81.033	35.515	17.7	11	15	11	1.288	0.579	1.46	0.397	2.0493e-06	0.882	0.131224	0.45	0.000102127
XP_004021118.1	PREDICTED: proteasome assembly chaperone 3 [Ovis aries]	---	12.931	16.611	26.2	3	3	3	1.05	0.884	1.087	0.813		0.966		0.842
XP_004021182.3	PREDICTED: transcription elongation factor B polypeptide 2 isoform X1, partial [Ovis aries]	---	14.287	147.5	82.2	11	22	11	0.981	1.045	1.023	1.022	0.196042	0.959	0.772	1.065	0.43222
XP_004021201.1	PREDICTED: sarcalumenin isoform X1 [Ovis aries]	---	54.457	323.31	59	25	99	25	1.039	1.14	0.968	1.178	9.6437e-11	1.073	0.000177204	1.097	0.043878
XP_004021301.3	PREDICTED: LOW QUALITY PROTEIN: alpha/beta hydrolase domain-containing protein 11 isoform X1 [Ovis aries]	---	33.285	10.033	15.5	4	4	4	0.893	1.078	0.937	1.15	0.054361	0.953	0.79222	1.207	0.070761
XP_004021309.1	PREDICTED: malate dehydrogenase, mitochondrial isoform X1 [Ovis aries]	---	42.199	262.8	50.4	19	71	19	0.637	1.147	0.574	1.998	1.62437e-12	1.11	0.039721	1.801	1e-32
XP_004021390.1	PREDICTED: actin, alpha skeletal muscle [Ovis aries]	---	42.051	323.31	66.6	26	222	3	0.858	1.13	0.727	1.554	6.63891e-12	1.18	0.00135598	1.317	1.58762e-13
XP_004021403.1	PREDICTED: translin-associated protein X [Ovis aries]	---	33.021	15.079	15.5	4	4	4	1.109	0.937	1.182	0.793	0.0094798	0.938	0.126775	0.845	0.0037231
XP_004021405.1	PREDICTED: cancer-related nucleoside-triphosphatase [Ovis aries]	---	20.596	12.211	13.7	2	2	2
XP_004021411.1	PREDICTED: geranylgeranyl pyrophosphate synthase [Ovis aries]	---	34.9	7.9673	10.7	3	4	3	0.845	0.873	1.063	0.821	0.18628	0.795	0.20296	1.033	0.91346
XP_004021419.1	PREDICTED: alpha-actinin-2 [Ovis aries]	---	103.8	323.31	55.4	43	141	32	0.999	1.167	0.92	1.268	2.22045e-16	1.086	0.020541	1.168	8.7774e-07
XP_004021470.1	PREDICTED: KIF1-binding protein [Ovis aries]	---	71.979	7.2793	4	1	1	1
XP_004021472.1	PREDICTED: LOW QUALITY PROTEIN: ATP-dependent RNA helicase SUPV3L1, mitochondrial isoform X1 [Ovis aries]	---	87.89	18.389	6.9	4	4	4	0.954	1.075	0.952	1.129	0.123057	1.002	0.98938	1.127	0.190258
XP_004021476.1	PREDICTED: core histone macro-H2A.2 [Ovis aries]	---	40.058	6.7958	10.2	3	3	3
XP_004021480.1	PREDICTED: GTP-binding protein SAR1a isoform X1 [Ovis aries]	---	22.437	29.46	32.8	9	13	4	1.184	0.88	1.154	0.763	0.0049031	1.026	0.9338	0.743	0.01294
XP_004021481.1	PREDICTED: leucine-rich repeat-containing protein 20 isoform X1 [Ovis aries]	---	20.743	54.648	28.3	4	6	4	0.739	1.023	0.759	1.348	0.053322	0.974	0.56842	1.384	0.036715
XP_004021482.3	PREDICTED: LOW QUALITY PROTEIN: eukaryotic translation initiation factor 4E-binding protein 2 [Ovis aries]	---	13.266	8.1118	12.3	2	2	2	0.926	0.924	1.102	0.838		0.84		0.998
XP_004021505.1	PREDICTED: calcium uniporter protein, mitochondrial isoform X1 [Ovis aries]	---	39.866	48.453	16.5	5	5	5	1.126	1.03	1.15	0.896	0.48294	0.979	0.56182	0.915	0.86534
XP_004021509.1	PREDICTED: prolyl 4-hydroxylase subunit alpha-1 isoform X1 [Ovis aries]	---	60.921	94.843	36.9	20	28	20	1.17	1.048	1.076	0.974	0.50528	1.087	0.0058631	0.896	0.0055815
XP_004021515.1	PREDICTED: dnaJ homolog subfamily C member 9 isoform X1 [Ovis aries]	---	30.112	7.1768	9.2	2	3	2
XP_004021517.1	PREDICTED: 28S ribosomal protein S16, mitochondrial [Ovis aries]	---	15.159	1.6339	5.9	1	1	1
XP_004021523.1	PREDICTED: protein transport protein Sec24C isoform X2 [Ovis aries]	---	117.97	72.745	14.6	14	15	14	1.066	0.963	1.087	0.886	0.028961	0.981	0.80054	0.903	0.0155414
XP_004021529.1	PREDICTED: vinculin isoform X2 [Ovis aries]	---	116.64	323.31	61.9	65	119	65	0.985	1.095	0.964	1.136	3.3698e-10	1.022	0.096624	1.112	1.9996e-08
XP_004021534.1	PREDICTED: adenosine kinase isoform X2 [Ovis aries]	---	38.552	7.4002	7.2	2	3	2	0.9	1.037	1.016	1.021		0.886		1.152
XP_004021548.2	PREDICTED: dual specificity protein phosphatase 13 isoform X2 [Ovis aries]	---	22.32	17.931	9.4	1	3	1	0.687	1.544	0.568	2.718	0.071544	1.21	0.51918	2.247	0.045458
XP_004021550.1	PREDICTED: voltage-dependent anion-selective channel protein 2 [Ovis aries]	---	31.619	192.51	62.6	17	36	17	0.802	1.158	0.754	1.536	8.23352e-12	1.064	0.071298	1.444	2.4055e-11
XP_004021556.1	PREDICTED: 40S ribosomal protein S24 isoform X5 [Ovis aries]	---	15.069	20.443	25.4	3	10	3	1.038	1.041	1.178	0.884	0.0078171	0.881	0.11682	1.003	0.172757
XP_004021562.2	PREDICTED: placenta-specific protein 9 isoform X1 [Ovis aries]	---	12.011	28.712	16.2	1	2	1	2.635	0.451	0.82	0.55		3.213		0.171
XP_004021585.2	PREDICTED: LIM domain-binding protein 3 isoform X1 [Ovis aries]	---	70.403	270.93	39.1	21	46	21	1.021	1.134	0.954	1.189	0.0028231	1.07	0.087056	1.111	0.118537
XP_004021590.1	PREDICTED: LOW QUALITY PROTEIN: multimerin-2 isoform X1 [Ovis aries]	---	104.77	31.568	4.4	3	3	3	1.046	1.375	0.83	1.657		1.26		1.315
XP_004021591.1	PREDICTED: gamma-synuclein [Ovis aries]	---	13.254	38.499	47.2	5	6	5	1.482	0.853	1.108	0.77	0.135545	1.338	0.145617	0.576	0.126258
XP_004021595.1	PREDICTED: annexin A8 [Ovis aries]	---	36.697	29.631	22.9	7	9	7	0.896	0.874	1.043	0.838	0.159036	0.859	0.029479	0.975	0.8863
XP_004021616.2	PREDICTED: LOW QUALITY PROTEIN: WASH complex subunit FAM21 isoform X1 [Ovis aries]	---	144.92	90.648	13.6	15	16	15	1.15	0.843	1.151	0.732	0.0092812	0.999	0.88458	0.733	0.0113831
XP_004021628.1	PREDICTED: LOW QUALITY PROTEIN: conserved oligomeric Golgi complex subunit 2 isoform X1 [Ovis aries]	---	82.563	14.894	8.2	5	6	5	1.09	0.822	1.28	0.642	0.0152642	0.852	0.117084	0.754	0.051715
XP_004021737.1	PREDICTED: RWD domain-containing protein 4 isoform X1 [Ovis aries]	---	21.334	3.8946	10.1	2	2	2
XP_004021738.1	PREDICTED: LOW QUALITY PROTEIN: trafficking protein particle complex subunit 11 isoform X1 [Ovis aries]	---	127.94	4.9208	2.3	3	3	3	1.046	1.038	1.111	0.934	0.25264	0.941	0.148	0.992	0.8807
XP_004021749.1	PREDICTED: ufm1-specific protease 2 [Ovis aries]	---	53.133	6.0425	7.5	2	2	2
XP_004021754.1	PREDICTED: PDZ and LIM domain protein 3 isoform X1 [Ovis aries]	---	39.348	226.46	59.6	17	57	4	0.68	1.703	0.452	3.768	7.6167e-10	1.504	0.00055581	2.504	8.02691e-14
XP_004021755.1	PREDICTED: PDZ and LIM domain protein 3 isoform X2 [Ovis aries]	---	34.324	54.066	59.8	16	42	3	1.236	1.14	1.15	0.991	0.84074	1.075	0.56618	0.922	0.53422
XP_004021780.1	PREDICTED: vacuolar protein sorting-associated protein 37A [Ovis aries]	---	44.356	2.0389	3	2	2	2
XP_004021782.1	PREDICTED: CCR4-NOT transcription complex subunit 7 isoform X1 [Ovis aries]	---	32.718	4.7915	4.9	1	1	1
XP_004021801.1	PREDICTED: store-operated calcium entry-associated regulatory factor [Ovis aries]	---	36.347	27.917	10.1	3	3	3	0.997	1.082	1.049	1.031		0.95		1.085
XP_004021804.1	PREDICTED: dynactin subunit 6 isoform X1 [Ovis aries]	---	20.675	1.9396	4.7	1	1	1
XP_004021820.1	PREDICTED: coiled-coil domain-containing protein 25-like [Ovis aries]	---	24.456	3.3905	5.3	1	1	1	0.878	1.184	0.908	1.304		0.967		1.349
XP_004021825.1	PREDICTED: eukaryotic translation initiation factor 4E-binding protein 1 [Ovis aries]	---	12.519	1.7216	5.9	1	2	1	0.986	1.191	1.014	1.175		0.972		1.208
XP_004021827.1	PREDICTED: U6 snRNA-associated Sm-like protein LSm1 [Ovis aries]	---	15.179	5.0856	12	1	1	1
XP_004021865.1	PREDICTED: 3-oxoacyl-[acyl-carrier-protein] synthase, mitochondrial [Ovis aries]	---	48.401	2.8891	4.1	2	2	2	0.868	0.868	0.682	1.273	0.51036	1.273	0.22506	1	0.92204
XP_004021875.1	PREDICTED: myomesin-2 isoform X1 [Ovis aries]	---	167	323.31	55.6	85	200	85	0.665	1.006	0.606	1.66	1e-32	1.097	0.055123	1.513	1.62448e-12
XP_004021930.1	PREDICTED: protein Hook homolog 3 isoform X3 [Ovis aries]	---	83.268	28.758	17	12	14	12	1.075	1.017	0.99	1.027	0.3465	1.086	0.2181	0.946	0.45834
XP_004021950.1	PREDICTED: cytochrome c-type heme lyase [Ovis aries]	---	31.027	33.058	23.6	6	7	6	0.934	1.1	0.883	1.246	0.33188	1.058	0.76746	1.178	0.34218
XP_004021969.1	PREDICTED: motile sperm domain-containing protein 2 isoform X2 [Ovis aries]	---	56.425	2.3804	1.8	1	1	1	1.061	1.03	1.091	0.944		0.973		0.971
XP_004021987.2	PREDICTED: LOW QUALITY PROTEIN: synapse-associated protein 1 [Ovis aries]	---	40.531	27.726	10.4	3	3	3	1.108	0.997	1.073	0.929	0.30632	1.033	0.74054	0.9	0.33884
XP_004022002.1	PREDICTED: pyruvate dehydrogenase E1 component subunit alpha, somatic form, mitochondrial [Ovis aries]	---	43.387	207.81	50.8	20	49	20	0.648	1.032	0.593	1.74	1.65679e-12	1.093	0.097183	1.593	1.68821e-12
XP_004022007.1	PREDICTED: ribosomal protein S6 kinase alpha-3 isoform X4 [Ovis aries]	---	80.58	98.353	30.8	20	28	16	0.841	1.255	0.795	1.579	7.32292e-12	1.058	0.190838	1.492	1.3048e-10
XP_004022009.1	PREDICTED: small muscular protein [Ovis aries]	---	9.1334	42.826	63.1	5	11	5	0.879	1.338	0.814	1.644	0.00056354	1.08	0.177042	1.522	0.00074054
XP_004022017.1	PREDICTED: MICOS complex subunit MIC26 isoform X3 [Ovis aries]	---	22.519	25.58	19.2	3	4	3	1.144	0.847	0.689	1.229		1.66		0.74
XP_004022020.1	PREDICTED: eukaryotic translation initiation factor 2 subunit 3 [Ovis aries]	---	51.065	71.924	33.9	13	21	13	1.038	1.024	1.076	0.952	0.3036	0.965	0.3962	0.987	0.80628
XP_004022045.1	PREDICTED: cytochrome b-245 heavy chain [Ovis aries]	---	65.532	5.2696	4.4	2	2	2
XP_004022057.1	PREDICTED: probable ubiquitin carboxyl-terminal hydrolase FAF-X isoform X4 [Ovis aries]	---	290.27	168.53	15.1	33	37	33	1.031	0.93	1.162	0.8	2.6185e-06	0.887	0.0026557	0.902	0.048364
XP_004022065.1	PREDICTED: amine oxidase [flavin-containing] A isoform X1 [Ovis aries]	---	65.164	31.994	14.9	7	7	7	1.028	1.026	0.958	1.071	0.27928	1.073	0.22772	0.998	0.9413
XP_004022093.1	PREDICTED: ubiquilin-2 [Ovis aries]	---	65.852	88.416	17.1	7	11	5	1.027	1.068	1.091	0.979	0.65702	0.941	0.30246	1.04	0.21522
XP_004022106.1	PREDICTED: constitutive coactivator of PPAR-gamma-like protein 2 isoform X1 [Ovis aries]	---	120.12	12.408	5.1	5	5	4	1.154	0.897	1.098	0.817		1.051		0.777
XP_004022113.1	PREDICTED: 3-hydroxyacyl-CoA dehydrogenase type-2 [Ovis aries]	---	27.169	219.8	48.7	9	17	9	0.843	1.091	0.86	1.269	4.2548e-05	0.98	0.96246	1.294	3.9786e-06
XP_004022116.1	PREDICTED: structural maintenance of chromosomes protein 1A isoform X2 [Ovis aries]	---	143.19	106.92	26.5	34	43	34	1.142	0.861	1.217	0.707	6.5676e-08	0.938	0.182258	0.754	1.53315e-05
XP_004022123.1	PREDICTED: LOW QUALITY PROTEIN: melanoma-associated antigen D1 isoform X1 [Ovis aries]	---	86.567	8.9616	5	3	5	2	1.16	0.758	1.257	0.603	0.119822	0.923	0.70874	0.653	0.069998
XP_004022130.1	PREDICTED: H(+)/Cl(-) exchange transporter 5 isoform X2 [Ovis aries]	---	83.075	3.842	2.4	2	3	2	1.138	0.623	1.457	0.428		0.781		0.547
XP_004022133.1	PREDICTED: coiled-coil domain-containing protein 22 [Ovis aries]	---	70.45	6.8929	5	3	3	3	1.086	1.097	0.948	1.157	0.20654	1.146	0.20654	1.01	0.87428
XP_004022163.1	PREDICTED: TBC1 domain family member 25 [Ovis aries]	---	76.183	1.6318	1.5	1	1	1
XP_004022176.1	PREDICTED: properdin [Ovis aries]	---	50.534	1.8571	4.3	1	2	1
XP_004022177.1	PREDICTED: protein UXT [Ovis aries]	---	18.083	3.0555	8.3	1	2	1
XP_004022189.1	PREDICTED: NADH dehydrogenase [ubiquinone] 1 beta subcomplex subunit 11, mitochondrial [Ovis aries]	---	17.39	16.857	23.4	3	8	3	0.632	1.18	0.592	1.993	0.00065563	1.068	0.47112	1.867	2.1714e-05
XP_004022205.1	PREDICTED: PDZ domain-containing protein 11 isoform X6 [Ovis aries]	---	16.155	1.9293	6.4	1	2	1
XP_004022224.1	PREDICTED: integrin beta-1-binding protein 2 [Ovis aries]	---	37.736	62.321	26.3	6	8	6	1.128	0.959	0.861	1.114	0.30214	1.31	0.107124	0.85	0.3288
XP_004022226.1	PREDICTED: UDP-N-acetylglucosamine--peptide N-acetylglucosaminyltransferase 110 kDa subunit isoform X2 [Ovis aries]	---	115.72	38.97	8.5	7	7	7	1.005	0.983	1.028	0.956	0.75064	0.978	0.48078	0.978	0.4557
XP_004022231.1	PREDICTED: peptidyl-prolyl cis-trans isomerase NIMA-interacting 4 [Ovis aries]	---	13.903	6.3159	14.5	2	3	2	1	0.993	1.008	0.985	0.84624	0.992	0.56688	0.993	0.90788
XP_004022237.1	PREDICTED: histone deacetylase 8 isoform X2 [Ovis aries]	---	49.755	2.2959	2	1	1	1
XP_004022241.1	PREDICTED: 60S ribosomal protein L37 [Ovis aries]	---	11.078	4.5327	17.5	2	3	2	1.137	0.869	1.147	0.758	0.000158056	0.991	0.86944	0.764	0.03326
XP_004022248.1	PREDICTED: ATP-binding cassette sub-family B member 7, mitochondrial isoform X1 [Ovis aries]	---	82.934	38.124	6.4	4	4	4	0.927	1.082	0.966	1.12	0.088981	0.96	0.73506	1.167	0.191836
XP_004022259.1	PREDICTED: cytochrome c oxidase subunit 7B, mitochondrial [Ovis aries]	---	9.8161	4.2141	9.4	2	8	2	0.608	1.256	0.426	2.948	0.0054203	1.427	0.25954	2.066	5.7602e-05
XP_004022260.1	PREDICTED: magnesium transporter protein 1 isoform X1 [Ovis aries]	---	38.077	12.603	11.3	4	5	4	1.061	0.94	1.048	0.897	0.0141154	1.012	0.59556	0.886	0.0060216
XP_004022262.1	PREDICTED: protein PBDC1 isoform X1 [Ovis aries]	---	24.863	16.422	24.2	5	7	5	1.069	0.917	1.135	0.808	0.0075175	0.942	0.169557	0.858	0.087263
XP_004022263.1	PREDICTED: transcription initiation factor TFIID subunit 9B [Ovis aries]	---	27.575	-2	4	1	1	1
XP_004022270.1	PREDICTED: SH3 domain-binding glutamic acid-rich-like protein isoform X2 [Ovis aries]	---	12.803	92.522	57	7	11	7	1.235	0.897	1.276	0.703	0.0002034	0.968	0.66176	0.726	0.0027592
XP_004022278.1	PREDICTED: MICOS complex subunit MIC27 isoform X1 [Ovis aries]	---	29.128	41.952	24.2	5	6	5	1.08	1.158	0.856	1.353	0.170956	1.262	0.20292	1.072	0.5491
XP_004022281.1	PREDICTED: rab proteins geranylgeranyltransferase component A 1 [Ovis aries]	---	73.254	1.6668	2	1	1	1
XP_004022286.1	PREDICTED: 55 kDa erythrocyte membrane protein [Ovis aries]	---	52.127	19.367	13.1	6	7	6	1.068	1.013	0.868	1.167		1.23		0.949
XP_004022293.1	PREDICTED: prefoldin subunit 3 [Ovis aries]	---	22.486	33.797	53.3	12	22	12	0.988	1.038	1.045	0.993	0.38026	0.945	0.0031004	1.051	0.083824
XP_004022295.1	PREDICTED: ribonuclease UK114 isoform X1 [Ovis aries]	---	14.326	18.208	40.9	5	9	5	1.031	0.958	1.124	0.852	0.54896	0.917	0.55218	0.929	0.98538
XP_004022322.1	PREDICTED: sterol-4-alpha-carboxylate 3-dehydrogenase, decarboxylating [Ovis aries]	---	39.326	1.9528	3.7	1	1	1
XP_004022328.1	PREDICTED: vacuolar ATPase assembly integral membrane protein VMA21 isoform X2 [Ovis aries]	---	11.366	3.2059	9.9	1	1	1	0.88	0.978	1.189	0.823		0.74		1.111
XP_004022337.1	PREDICTED: fragile X mental retardation protein 1 isoform X1 [Ovis aries]	---	71.215	11.059	7.8	5	5	5
XP_004022354.1	PREDICTED: coagulation factor IX [Ovis aries]	---	52.049	8.5232	10.4	5	5	5	0.957	0.783	0.956	0.819		1.001		0.818
XP_004022371.1	PREDICTED: protein FAM127 [Ovis aries]	---	13.246	3.2603	15	2	2	2
XP_004022375.1	PREDICTED: motile sperm domain-containing protein 1 [Ovis aries]	---	24.226	20.771	16	3	3	3	1.069	0.736	1.246	0.591	0.00134144	0.858	0.02708	0.688	0.0024354
XP_004022390.1	PREDICTED: ras-related protein Rap-2c [Ovis aries]	---	20.745	3.7839	20.2	3	3	1	1.247	0.836	1.011	0.827		1.233		0.67
XP_004022400.1	PREDICTED: lysosome-associated membrane glycoprotein 2 isoform X3 [Ovis aries]	---	44.432	4.153	4.4	2	3	2	1.105	0.924	1.207	0.766		0.915		0.836
XP_004022430.1	PREDICTED: apoptosis-inducing factor 1, mitochondrial isoform X2 [Ovis aries]	---	66.22	90.371	29.6	15	26	15	0.651	1.28	0.575	2.226	5.0203e-10	1.132	0.06566	1.966	4.92717e-13
XP_004022434.1	PREDICTED: LOW QUALITY PROTEIN: NF-kappa-B-activating protein [Ovis aries]	---	46.333	2.2087	3.9	1	1	1
XP_004022436.1	PREDICTED: RING finger protein 113A [Ovis aries]	---	38.923	6.7288	5.8	2	2	2	1.016	0.871	1.249	0.697		0.813		0.857
XP_004022442.1	PREDICTED: UPF0428 protein CXorf56 homolog [Ovis aries]	---	25.592	6.7213	8.6	2	2	2	0.851	1.009	1.061	0.951		0.802		1.186
XP_004022448.1	PREDICTED: WD repeat-containing protein 44 [Ovis aries]	---	101.29	65.572	25.2	20	23	20	1.012	0.843	1.233	0.684	4.2093e-07	0.821	0.000155715	0.833	0.006377
XP_004022486.1	PREDICTED: TSC22 domain family protein 3 isoform X1 [Ovis aries]	---	22.298	12.203	18	3	4	2	0.895	1.154	0.989	1.167		0.905		1.289
XP_004022510.1	PREDICTED: mortality factor 4-like protein 2 [Ovis aries]	---	32.251	4.0024	8.4	2	2	2
XP_004022524.1	PREDICTED: cleavage stimulation factor subunit 2 isoform X2 [Ovis aries]	---	60.405	36.437	19.9	8	8	4	0.949	0.981	1.327	0.739		0.715		1.034
XP_004022529.1	PREDICTED: transmembrane protein 35 [Ovis aries]	---	19.307	20.066	18.1	2	2	2	1.207	0.722	1.234	0.585		0.978		0.598
XP_004022534.1	PREDICTED: mitochondrial import inner membrane translocase subunit Tim8 A [Ovis aries]	---	11.014	15.348	34	3	6	3	0.843	1.034	0.962	1.075	0.73138	0.876	0.146695	1.227	0.066077
XP_004022537.1	PREDICTED: alpha-galactosidase A [Ovis aries]	---	49.634	10.794	6.4	2	2	2	1.163	0.98	1.097	0.893		1.06		0.843
XP_004022544.1	PREDICTED: armadillo repeat-containing X-linked protein 3 [Ovis aries]	---	42.482	73.167	20.3	6	9	6	1.049	0.955	1.142	0.836	0.0162617	0.919	0.2363	0.91	0.053443
XP_004022703.2	PREDICTED: deoxyribonuclease-1-like 1, partial [Ovis aries]	---	36.47	31.249	14.8	5	5	5	0.987	1.184	0.887	1.335	0.32606	1.113	0.58152	1.2	0.34806
XP_004022807.3	PREDICTED: creatine kinase B-type isoform X1, partial [Ovis aries]	---	19.063	96.954	38.5	6	13	6	0.896	0.669	1.686	0.397	8.8727e-08	0.531	7.2144e-08	0.747	0.025544
XP_004022818.1	PREDICTED: complement C3-like, partial [Ovis aries]	---	17.634	5.0597	30.7	5	3	1
XP_004022826.2	PREDICTED: argininosuccinate lyase isoform X1 [Ovis aries]	---	50.376	83.101	36.6	16	23	16	0.93	1.364	0.763	1.788	2.5828e-09	1.219	0.00134458	1.467	1.0833e-07
XP_004022827.1	PREDICTED: N-alpha-acetyltransferase 10 [Ovis aries]	---	26.52	27.35	14.5	3	3	3	0.908	1.007	0.998	1.009		0.91		1.109
XP_004022834.2	PREDICTED: bifunctional 3'-phosphoadenosine 5'-phosphosulfate synthase 2-like [Ovis aries]	---	25.638	2.4015	4.9	1	1	1
XP_004022870.2	PREDICTED: LOW QUALITY PROTEIN: complement C3 isoform X1, partial [Ovis aries]	---	73.367	41.947	30.7	18	22	4	0.86	1.29	0.798	1.617	0.0097235	1.078	0.8687	1.5	0.3269
XP_004022902.2	PREDICTED: 14 kDa phosphohistidine phosphatase isoform X1, partial [Ovis aries]	---	15.01	42.799	48.6	9	19	9	0.866	0.994	0.587	1.693	2.1288e-05	1.475	0.00025664	1.148	0.0046622
XP_004022911.2	PREDICTED: complement C3-like [Ovis aries]	---	75.002	41.715	25.9	18	6	4	1.27	0.913	0.964	0.947	0.9772	1.317	0.0064004	0.719	0.0080958
XP_004022944.3	PREDICTED: LOW QUALITY PROTEIN: apolipoprotein L3-like isoform X1, partial [Ovis aries]	---	38.352	7.2927	5.8	2	2	2	0.616	1.227	0.569	2.156	0.18244	1.083	0.83148	1.992	0.145058
XP_004022958.1	PREDICTED: protein S100-A14 [Ovis aries]	---	11.455	40.669	63.5	6	7	6	0.875	1.214	0.846	1.435	0.100303	1.034	0.7343	1.387	0.060238
XP_004022966.2	PREDICTED: acyl carrier protein, mitochondrial isoform X1, partial [Ovis aries]	---	15.997	9.7041	17.3	3	7	3	0.647	1.255	0.52	2.413	4.0903e-05	1.244	0.049784	1.94	0.00067741
XP_004022979.1	PREDICTED: plasma membrane calcium-transporting ATPase 4-like isoform X1, partial [Ovis aries]	---	46.081	13.14	24.3	9	16	4	1.131	0.883	1.209	0.73	0.00185811	0.935	0.79562	0.781	0.0084439
XP_004022991.3	PREDICTED: serpin A3-5-like isoform X1, partial [Ovis aries]	---	27.209	8.1408	13.8	4	4	3	1.154	0.977	0.791	1.235		1.459		0.847
XP_004023005.1	PREDICTED: spectrin alpha chain, non-erythrocytic 1-like [Ovis aries]	---	27.618	86.061	49.4	11	24	11	1.164	0.93	1.101	0.845	0.00163672	1.057	0.4203	0.799	0.0021996
XP_004023112.2	PREDICTED: prostaglandin E synthase 2-like, partial [Ovis aries]	---	16.008	7.7889	23.6	3	3	3	0.958	1.216	0.855	1.422	0.0036634	1.12	0.071024	1.269	0.024461
XP_004023126.1	PREDICTED: 26S proteasome non-ATPase regulatory subunit 10 isoform X1, partial [Ovis aries]	---	23.145	47.831	21	3	6	3	1.137	0.865	1.031	0.839	0.0062388	1.103	0.2976	0.761	0.0182048
XP_004023136.3	PREDICTED: junctional sarcoplasmic reticulum protein 1 isoform X1 [Ovis aries]	---	29.58	50.002	21.8	4	7	4	0.802	1.245	0.723	1.722	0.000176007	1.109	0.199403	1.552	7.1188e-07
XP_004023176.2	PREDICTED: DNA replication licensing factor MCM2, partial [Ovis aries]	---	30.089	6.7146	18	4	6	1	1.003	0.77	1.328	0.58		0.755		0.768
XP_004023188.2	PREDICTED: protein BUD31 homolog [Ovis aries]	---	17	33.571	41	5	6	5	1.143	0.921	1.213	0.759	0.083538	0.942	0.123698	0.806	0.45036
XP_004023200.2	PREDICTED: nucleolin isoform X1 [Ovis aries]	---	73.211	96.104	30.2	24	40	24	1.105	0.946	1.197	0.79	3.4703e-09	0.923	0.035261	0.856	6.2637e-05
XP_004023212.2	PREDICTED: LOW QUALITY PROTEIN: rRNA 2'-O-methyltransferase fibrillarin [Ovis aries]	---	33.521	64.517	31.3	9	10	9	1.111	0.971	1.217	0.798	0.0010597	0.913	0.044285	0.874	0.116743
XP_004023221.2	PREDICTED: LOW QUALITY PROTEIN: epiplakin isoform X1 [Ovis aries]	---	302.62	3.4796	2.6	3	5	2	1.239	1.068	1.031	1.036	0.90604	1.202	0.4854	0.862	0.54976
XP_004023228.1	PREDICTED: LOW QUALITY PROTEIN: LIM/homeobox protein Lhx6 isoform X1 [Ovis aries]	---	40.184	-2	2.2	1	1	1
XP_004023247.2	PREDICTED: LOW QUALITY PROTEIN: sorting nexin-18 [Ovis aries]	---	68.851	5.609	1.9	1	1	1	0.786	0.84	1.142	0.736		0.688		1.069
XP_004023253.3	PREDICTED: protein FRG1 isoform X1 [Ovis aries]	---	27.01	9.3745	14.6	4	4	4	1.086	0.987	1.196	0.825	0.0063388	0.908	0.052935	0.909	0.070542
XP_004023267.2	PREDICTED: methylosome protein 50 isoform X1 [Ovis aries]	---	33.998	10.786	13.3	3	5	3	1.4	0.815	0.864	0.943	0.5147	1.62	0.022199	0.582	0.030163
XP_004023269.2	PREDICTED: LOW QUALITY PROTEIN: uncharacterized family 31 glucosidase KIAA1161 homolog [Ovis aries]	---	71.363	1.9076	1.8	1	1	1
XP_004023289.1	PREDICTED: LOW QUALITY PROTEIN: SH2B adapter protein 1 isoform X1 [Ovis aries]	---	64.77	4.3045	3.2	2	2	2
XP_004023324.1	PREDICTED: LOW QUALITY PROTEIN: zinc finger protein 384 isoform X1 [Ovis aries]	---	54.447	3.6199	3.6	2	2	2
XP_004023338.3	PREDICTED: LOW QUALITY PROTEIN: tubulin-specific chaperone C isoform X1 [Ovis aries]	---	36.388	12.215	18.8	5	6	5	0.995	1.077	0.981	1.098	0.70178	1.014	0.38554	1.082	0.28008
XP_004023346.2	PREDICTED: nudC domain-containing protein 2 isoform X1, partial [Ovis aries]	---	17.708	10.262	18.2	2	3	2	1.105	0.993	1.085	0.915	0.22746	1.018	0.88368	0.899	0.33464
XP_004023365.3	PREDICTED: LOW QUALITY PROTEIN: Y-box-binding protein 3 isoform X1 [Ovis aries]	---	37.694	157.25	28.2	7	11	6	0.873	1.043	0.951	1.097	0.99112	0.918	0.067763	1.195	0.049801
XP_004023371.1	PREDICTED: LOW QUALITY PROTEIN: bifunctional arginine demethylase and lysyl-hydroxylase JMJD6 isoform X1 [Ovis aries]	---	46.297	2.8979	3.2	1	1	1	0.947	0.949	1.153	0.823		0.821		1.002
XP_004023398.1	PREDICTED: LOW QUALITY PROTEIN: 60S acidic ribosomal protein P2 [Ovis aries]	---	11.154	60.313	26.4	3	9	3	1.083	1.017	1.219	0.834	0.0092633	0.888	0.0066153	0.939	0.53514
XP_004023503.1	PREDICTED: LOW QUALITY PROTEIN: splicing factor 3A subunit 2 [Ovis aries]	---	47.872	8.6093	8.9	4	4	4	1.164	0.889	1.19	0.747	0.0154389	0.978	0.61352	0.764	0.00062212
XP_004023511.3	PREDICTED: LOW QUALITY PROTEIN: tRNA wybutosine-synthesizing protein 4 [Ovis aries]	---	71.612	5.3903	2.5	1	1	1
XP_004023593.3	PREDICTED: LOW QUALITY PROTEIN: RNA demethylase ALKBH5 isoform X1 [Ovis aries]	---	38.374	3.6256	2.9	1	3	1	1.212	1.03	0.965	1.067	0.53736	1.256	0.183261	0.85	0.24676
XP_004023629.2	PREDICTED: acylpyruvase FAHD1, mitochondrial isoform X1, partial [Ovis aries]	---	28.21	22.302	17.7	4	7	4	0.783	1.076	0.804	1.338	0.130238	0.974	0.57006	1.374	0.00121527
XP_004023651.1	PREDICTED: LOW QUALITY PROTEIN: protein KTI12 homolog [Ovis aries]	---	37.9	2.2562	2.6	1	1	1
XP_004023705.3	PREDICTED: NADH dehydrogenase [ubiquinone] 1 beta subcomplex subunit 10 [Ovis aries]	---	21.017	34.671	35.8	6	12	6	0.664	1.143	0.633	1.806	0.0021968	1.049	0.197218	1.721	3.5057e-05
XP_004023731.1	PREDICTED: LOW QUALITY PROTEIN: TATA-binding protein-associated factor 2N isoform X1 [Ovis aries]	---	59.65	11.919	18.8	6	7	4	1.25	0.972	1.008	0.964	0.25306	1.24	0.27816	0.778	0.068361
XP_004023741.1	PREDICTED: LOW QUALITY PROTEIN: 14-3-3 protein theta [Ovis aries]	---	27.208	132.38	39.7	13	45	8	1.266	0.831	1.308	0.635	2.78e-13	0.968	0.130841	0.656	0.000177598
XP_011950091.1	PREDICTED: serine/threonine-protein phosphatase 2A 65 kDa regulatory subunit A alpha isoform isoform X1 [Ovis aries]	---	62.048	89.244	29.3	15	35	13	0.966	1.055	0.981	1.075	0.024975	0.985	0.94632	1.092	0.067284
XP_011950154.1	PREDICTED: isochorismatase domain-containing protein 2 isoform X1 [Ovis aries]	---	21.736	37.588	22.2	3	5	3	0.913	1.447	0.705	2.052	2.2999e-05	1.295	0.0076434	1.585	0.00048475
XP_011950157.1	PREDICTED: 60S ribosomal protein L28 isoform X1 [Ovis aries]	---	15.692	25.248	46	9	19	9	1.09	0.957	1.199	0.798	0.005437	0.909	0.082604	0.878	0.25386
XP_011950366.2	PREDICTED: charged multivesicular body protein 1a isoform X1 [Ovis aries]	---	14.307	5.6179	18.2	3	4	3	1.055	0.841	1.167	0.721	0.000178766	0.904	0.036562	0.797	0.0074371
XP_011950404.1	PREDICTED: protein O-glucosyltransferase 1 isoform X2 [Ovis aries]	---	43.183	4.7745	9	4	4	4	1.063	0.99	0.95	1.042		1.119		0.931
XP_011950408.1	PREDICTED: LOW QUALITY PROTEIN: zinc finger protein 565-like [Ovis aries]	---	67.479	1.8595	1.5	1	1	1
XP_011950414.2	PREDICTED: protein phosphatase 1 regulatory subunit 14A isoform X1, partial [Ovis aries]	---	18.323	7.2905	16.7	2	2	2	1.049	1.121	0.891	1.258		1.177		1.069
XP_011950421.1	PREDICTED: CD63 antigen-like, partial [Ovis aries]	---	20.259	2.2504	5.4	1	1	1
XP_011950430.1	PREDICTED: 40S ribosomal protein S16 isoform X1 [Ovis aries]	---	12.669	33.618	66.1	9	14	9	1.21	0.905	1.173	0.772	6.1495e-05	1.032	0.122517	0.748	1.6695e-06
XP_011950446.1	PREDICTED: cytochrome P450 2F3 isoform X1 [Ovis aries]	---	59.204	3.1264	2.1	1	1	1
XP_011950450.2	PREDICTED: LOW QUALITY PROTEIN: glycogen synthase kinase-3 alpha [Ovis aries]	---	50.895	10.071	13.7	6	7	3	0.906	0.936	1.121	0.835		0.808		1.033
XP_011950455.1	PREDICTED: DNA repair protein XRCC1 isoform X1 [Ovis aries]	---	66.272	4.9215	4.8	3	3	3	1.205	0.737	1.137	0.648		1.06		0.612
XP_011950487.1	PREDICTED: AP-2 complex subunit sigma isoform X1 [Ovis aries]	---	24.899	9.7096	13.4	3	6	3	0.956	1.008	1.068	0.944	0.8114	0.895	0.43738	1.054	0.50344
XP_011950498.1	PREDICTED: LOW QUALITY PROTEIN: DNA ligase 1 isoform X1 [Ovis aries]	---	115.18	5.2563	2.5	2	2	2	1.051	0.91	1.149	0.792		0.915		0.866
XP_011950508.1	PREDICTED: uncharacterized protein LOC105602076 isoform X1 [Ovis aries]	---	31.736	-2	3.1	1	1	1	0.952	1.02	1.005	1.015		0.947		1.071
XP_011950637.1	PREDICTED: integrin-linked protein kinase isoform X1 [Ovis aries]	---	51.421	62.08	34.1	16	24	16	1.116	1.016	1.041	0.976	0.072621	1.072	0.034582	0.91	9.577e-05
XP_011950666.1	PREDICTED: general transcription factor IIE subunit 1 isoform X5 [Ovis aries]	---	49.421	3.985	4.6	2	2	2
XP_011950674.1	PREDICTED: double-strand break repair protein MRE11A isoform X3 [Ovis aries]	---	68.767	8.654	6.6	4	4	4	1.046	0.848	1.049	0.808	0.2063	0.997	0.97918	0.811	0.0163797
XP_011950803.1	PREDICTED: KDEL motif-containing protein 2 isoform X1 [Ovis aries]	---	75.346	12.25	6.3	3	4	3	1.118	0.895	1.258	0.711	0.0056041	0.889	0.119057	0.801	0.051384
XP_011950830.1	PREDICTED: serine/threonine-protein kinase SIK2 isoform X3 [Ovis aries]	---	76.703	2.5095	1.8	1	1	1
XP_011950844.1	PREDICTED: dihydrolipoyllysine-residue acetyltransferase component of pyruvate dehydrogenase complex, mitochondrial [Ovis aries]	---	69.099	73.488	24.1	15	28	15	0.594	0.944	0.497	1.899	1.7893e-09	1.195	0.059663	1.589	1.7456e-11
XP_011950855.1	PREDICTED: golgin subfamily B member 1 isoform X4 [Ovis aries]	---	367.58	91.186	8.8	24	25	23	1.062	0.825	1.253	0.658	1.3711e-06	0.848	0.00071979	0.777	0.0049963
XP_011950856.1	PREDICTED: centromere/kinetochore protein zw10 homolog isoform X2 [Ovis aries]	---	83.802	20.157	4.9	3	5	3	1.009	0.766	1.042	0.735		0.968		0.759
XP_011950859.1	PREDICTED: ubiquitin carboxyl-terminal hydrolase 28 isoform X2 [Ovis aries]	---	133.22	134.18	17.9	16	19	16	1.08	0.856	1.315	0.651	6.8636e-07	0.821	0.00040481	0.793	0.0021015
XP_011950867.1	PREDICTED: oligoribonuclease, mitochondrial isoform X1 [Ovis aries]	---	23.155	4.4176	16.1	3	3	3	0.991	1.112	0.719	1.547		1.378		1.122
XP_011950887.1	PREDICTED: LOW QUALITY PROTEIN: apolipoprotein A-I [Ovis aries]	---	29.531	158.15	63.5	20	20	3	1.197	0.808	1.301	0.621	3.43614e-13	0.92	0.067285	0.675	6.8466e-09
XP_011950895.1	PREDICTED: platelet-activating factor acetylhydrolase IB subunit beta [Ovis aries]	---	25.491	2.3817	6.6	2	2	2	1.103	0.929	1.082	0.859		1.019		0.842
XP_011950914.1	PREDICTED: ATP synthase subunit g, mitochondrial isoform X1 [Ovis aries]	---	11.416	7.9133	37.9	3	3	3	0.865	1.283	0.782	1.641		1.106		1.483
XP_011950915.1	PREDICTED: ubiquitin conjugation factor E4 A [Ovis aries]	---	122.24	27.109	6.9	6	8	6	1.043	0.962	1.071	0.898	0.049156	0.974	0.120322	0.922	0.57554
XP_011950955.1	PREDICTED: hypoxia up-regulated protein 1 isoform X3 [Ovis aries]	---	111.43	110.12	24.2	19	27	19	1.211	0.844	1.183	0.713	1.7716e-07	1.024	0.94844	0.697	0.00048284
XP_011950958.1	PREDICTED: porphobilinogen deaminase isoform X2 [Ovis aries]	---	37.882	10.737	16.9	6	7	6	0.985	1	0.965	1.036		1.021		1.015
XP_011950989.1	PREDICTED: E3 ubiquitin-protein ligase CBL isoform X2 [Ovis aries]	---	89.414	1.7248	1.7	1	1	1	1.025	0.941	1.107	0.85		0.926		0.918
XP_011951004.1	PREDICTED: rho guanine nucleotide exchange factor 12 isoform X3 [Ovis aries]	---	161.5	22.517	4.1	4	4	4	1.027	0.949	1.021	0.929	0.33386	1.006	0.8739	0.924	0.29594
XP_011951023.1	PREDICTED: LOW QUALITY PROTEIN: heat shock cognate 71 kDa protein isoform X1 [Ovis aries]	---	71.175	323.31	67.4	45	160	29	1.025	0.954	1.059	0.901	0.000141824	0.968	0.27068	0.931	0.059439
XP_011951040.1	PREDICTED: coiled-coil domain-containing protein 58 isoform X3 [Ovis aries]	---	14.648	16.132	28.1	3	4	3	0.763	1.027	0.864	1.189	0.0181841	0.883	0.119264	1.346	0.0070399
XP_011951059.1	PREDICTED: nucleobindin-2 [Ovis aries]	---	49.185	50.147	26.5	10	14	10	1.361	0.876	1.083	0.809	0.0068802	1.257	0.0183813	0.644	0.000198691
XP_011951060.1	PREDICTED: 40S ribosomal protein S13 [Ovis aries]	---	17.222	31.54	44.4	8	20	8	1.051	0.988	1.133	0.872	0.36992	0.928	0.57664	0.94	0.99124
XP_011951093.1	PREDICTED: transcription factor SOX-6 isoform X18 [Ovis aries]	---	76.651	8.2025	6.9	4	4	4	1.285	0.854	1.233	0.693		1.042		0.665
XP_011951161.1	PREDICTED: RNA polymerase-associated protein CTR9 homolog isoform X2 [Ovis aries]	---	118.87	10.895	3.7	4	4	4	1.156	0.896	1.091	0.821	0.024982	1.06	0.74184	0.775	0.20682
XP_011951170.1	PREDICTED: AMP deaminase 3 isoform X3 [Ovis aries]	---	88.81	3.4887	4.8	4	5	2	0.607	1.907	0.444	4.295		1.367		3.142
XP_011951223.1	PREDICTED: eukaryotic translation initiation factor 3 subunit F isoform X1 [Ovis aries]	---	23.21	25.207	24.5	5	7	5	1.129	0.971	1.073	0.905	0.074819	1.052	0.60724	0.86	0.102402
XP_011951245.1	PREDICTED: liprin-beta-2 isoform X4 [Ovis aries]	---	95.758	2.712	3.3	3	3	2	0.96	1.087	1.174	0.926		0.818		1.132
XP_011951276.1	PREDICTED: myosin light chain kinase, smooth muscle isoform X4 [Ovis aries]	---	217.76	35.769	6.3	11	16	11	0.937	1.347	0.809	1.665	1.5427e-06	1.158	0.0184615	1.438	0.00092068
XP_011951277.1	PREDICTED: LOW QUALITY PROTEIN: tripartite motif-containing protein 3 isoform X1 [Ovis aries]	---	78.64	12.084	6.9	4	5	4
XP_011951320.1	PREDICTED: LOW QUALITY PROTEIN: kalirin isoform X1 [Ovis aries]	---	336.87	4.7209	0.9	2	2	2
XP_011951366.1	PREDICTED: LOW QUALITY PROTEIN: protein HEG homolog 1 isoform X1 [Ovis aries]	---	145.23	3.4694	1.1	2	2	2	0.956	0.882	0.906	0.974	0.89234	1.055	0.94282	0.923	0.86212
XP_011951389.1	PREDICTED: caseinolytic peptidase B protein homolog isoform X5 [Ovis aries]	---	64.675	2.6601	1.6	1	1	1	0.79	0.974	0.921	1.058		0.858		1.233
XP_011951405.1	PREDICTED: LOW QUALITY PROTEIN: rho guanine nucleotide exchange factor 17 isoform X1 [Ovis aries]	---	186.19	2.0423	0.6	1	1	1
XP_011951420.1	PREDICTED: cytochrome c oxidase assembly factor 4 homolog, mitochondrial isoform X2 [Ovis aries]	---	9.8848	4.1862	31	2	2	2	0.858	1.27	0.927	1.37		0.926		1.48
XP_011951422.1	PREDICTED: protein phosphatase methylesterase 1 isoform X2 [Ovis aries]	---	41.107	61.785	34	11	17	1	0.991	0.912	1.182	0.772		0.838		0.92
XP_011951458.1	PREDICTED: beta-arrestin-1 isoform X5 [Ovis aries]	---	44.722	27.658	12.2	5	5	5	1.072	0.911	1.163	0.783	0.107655	0.922	0.3723	0.85	0.28936
XP_011951591.1	PREDICTED: N-acetyltransferase 10 isoform X2 [Ovis aries]	---	116	15.072	4.7	4	5	4	1.105	0.879	1.22	0.72	0.0064819	0.906	0.5318	0.795	0.2744
XP_011951593.2	PREDICTED: LOW QUALITY PROTEIN: caprin-1 [Ovis aries]	---	78.215	18.979	8.3	6	7	6	1.072	0.949	1.17	0.811	0.00053775	0.916	0.177822	0.885	0.187165
XP_011951602.1	PREDICTED: 60S ribosomal protein L35a [Ovis aries]	---	12.552	16.228	52.7	7	19	7	1.018	0.986	1.14	0.865	0.0096616	0.893	0.144739	0.969	0.77686
XP_011951621.1	PREDICTED: CD44 antigen isoform X12 [Ovis aries]	---	36.601	20.409	16.4	6	14	6	1.121	0.907	1.223	0.742	0.00195931	0.917	0.59454	0.809	0.014444
XP_011951630.1	PREDICTED: COMM domain-containing protein 9 isoform X1 [Ovis aries]	---	21.682	12.186	24.7	6	7	6	0.929	0.998	1.067	0.935	0.24672	0.871	0.1165	1.074	0.33996
XP_011951634.1	PREDICTED: uncharacterized protein C11orf74 homolog isoform X1 [Ovis aries]	---	27.429	2.4419	5.8	1	1	1
XP_011951655.1	PREDICTED: apoptosis inhibitor 5 isoform X2 [Ovis aries]	---	56.801	88.296	26.8	13	20	13	1.147	0.888	1.203	0.738	8.3327e-08	0.953	0.8264	0.774	3.6885e-07
XP_011951676.1	PREDICTED: CD82 antigen isoform X3 [Ovis aries]	---	29.845	4.9089	6.3	2	3	2
XP_011951690.1	PREDICTED: tumor protein p53-inducible protein 11 isoform X3 [Ovis aries]	---	20.953	10.664	19	4	5	4	1.534	1.02	0.812	1.256		1.889		0.665
XP_011951697.1	PREDICTED: transferrin receptor protein 1 isoform X1 [Ovis aries]	---	85.741	26.762	16.2	12	15	12	0.874	1.33	0.972	1.368	7.5685e-05	0.899	0.02074	1.522	3.2575e-06
XP_011951700.1	PREDICTED: peroxisomal biogenesis factor 16 [Ovis aries]	---	36.73	4.0749	4	1	1	1
XP_011951733.1	PREDICTED: choline-phosphate cytidylyltransferase A [Ovis aries]	---	41.932	21.281	20.7	6	9	6	1.199	1.002	0.948	1.057	0.86364	1.265	0.24468	0.836	0.30752
XP_011951743.1	PREDICTED: rho GTPase-activating protein 1 isoform X1 [Ovis aries]	---	50.679	41.096	22.9	10	12	10	1.207	0.916	1.092	0.839	0.0086024	1.105	0.075959	0.759	0.0010569
XP_011951749.1	PREDICTED: cytoskeleton-associated protein 5 isoform X4 [Ovis aries]	---	222.88	122.27	20.9	37	42	37	1.073	0.901	1.232	0.731	1.2591e-08	0.871	0.00142109	0.84	0.00050039
XP_011951793.1	PREDICTED: CUGBP Elav-like family member 1 isoform X7 [Ovis aries]	---	52.069	15.067	11.9	6	7	6	1.096	0.913	1.214	0.752	0.3562	0.903	0.94624	0.833	0.2084
XP_011951798.1	PREDICTED: mitochondrial carrier homolog 2 isoform X1 [Ovis aries]	---	33.233	74.782	20.5	4	7	4	1.035	0.967	0.872	1.109	0.167738	1.187	0.024221	0.934	0.092437
XP_011951806.1	PREDICTED: LOW QUALITY PROTEIN: nuclear pore complex protein Nup160 [Ovis aries]	---	157.09	5.6239	1.6	2	2	2	1.307	0.855	1.188	0.72		1.1		0.654
XP_011951840.1	PREDICTED: mitochondrial import inner membrane translocase subunit Tim10 isoform X1 [Ovis aries]	---	10.333	38.372	48.9	6	9	6	1.002	1.014	0.959	1.057	0.28498	1.045	0.41304	1.012	0.9265
XP_011951860.1	PREDICTED: oxysterol-binding protein 1-like [Ovis aries]	---	28.352	20.238	11.9	3	4	3	1.048	1.062	0.989	1.074	0.061483	1.06	0.034638	1.013	0.78194
XP_011951861.1	PREDICTED: oxysterol-binding protein 1 isoform X1 [Ovis aries]	---	54.994	51.267	29.9	12	14	12	0.927	0.96	0.99	0.97	0.57708	0.936	0.27406	1.036	0.43996
XP_011951939.1	PREDICTED: eukaryotic translation initiation factor 4 gamma 2 isoform X1 [Ovis aries]	---	127.45	59.051	16.2	19	24	19	0.997	1.029	1.015	1.014	0.85438	0.982	0.9844	1.032	0.8337
XP_011952013.1	PREDICTED: disks large homolog 1 isoform X16 [Ovis aries]	---	99.865	41.234	14.8	11	12	10	1.2	0.923	1.128	0.818	0.035204	1.064	0.078883	0.769	0.00017949
XP_011952025.2	PREDICTED: LOW QUALITY PROTEIN: phosphatidylglycerophosphatase and protein-tyrosine phosphatase 1 [Ovis aries]	---	29.142	3.2019	4.9	1	1	1
XP_011952118.1	PREDICTED: 60S ribosomal protein L26-like 1 [Ovis aries]	---	20.986	3.8986	27.8	6	11	2	1.101	1.038	1.156	0.898	0.0023827	0.952	0.041798	0.943	0.0148151
XP_011952140.1	PREDICTED: ribosome-releasing factor 2, mitochondrial isoform X3 [Ovis aries]	---	73.482	2.1681	2.7	2	2	2	0.814	0.916	1.019	0.899		0.799		1.125
XP_011952142.1	PREDICTED: beta-hexosaminidase subunit beta-like isoform X2 [Ovis aries]	---	54.666	2.6409	4.6	2	2	1	1.098	0.938	1.071	0.876		1.025		0.854
XP_011952167.1	PREDICTED: F-BAR domain only protein 2 isoform X2 [Ovis aries]	---	82.556	4.4798	1.7	1	1	1
XP_011952168.1	PREDICTED: transportin-1 isoform X2 [Ovis aries]	---	101.34	96.375	17.9	15	24	12	1.056	0.899	1.136	0.791	0.0028638	0.93	0.21926	0.851	0.092945
XP_011952204.1	PREDICTED: splicing regulatory glutamine/lysine-rich protein 1 isoform X2 [Ovis aries]	---	72.31	7.8999	4.3	2	2	2
XP_011952225.1	PREDICTED: E3 ubiquitin-protein ligase TRIM23 isoform X3 [Ovis aries]	---	30.623	2.5873	3.7	1	2	1	1.236	0.946	0.897	1.055		1.378		0.765
XP_011952227.1	PREDICTED: trafficking protein particle complex subunit 13 isoform X4 [Ovis aries]	---	45.927	2.3537	2.2	1	1	1	1.019	0.973	0.964	1.009		1.057		0.955
XP_011952232.1	PREDICTED: trafficking protein particle complex subunit 13 isoform X6 [Ovis aries]	---	14.583	37.595	45.7	8	14	8	1.065	1.01	1.055	0.957	0.52144	1.009	0.86098	0.948	0.56208
XP_011952336.1	PREDICTED: protein pelota homolog [Ovis aries]	---	43.55	32.74	13	5	5	5	1.142	0.928	1.147	0.809	0.0034152	0.996	0.64406	0.813	0.00194113
XP_011952339.1	PREDICTED: integrin alpha-1 isoform X2 [Ovis aries]	---	121.23	19.071	7.1	8	10	8	1.197	1.124	0.94	1.196	0.041061	1.273	0.025857	0.939	0.2858
XP_011952380.1	PREDICTED: succinyl-CoA:3-ketoacid coenzyme A transferase 1, mitochondrial isoform X4 [Ovis aries]	---	54.213	116.23	34.1	14	24	14	0.725	1.097	0.673	1.63	3.6262e-06	1.077	0.28778	1.513	1.1343e-08
XP_011952389.1	PREDICTED: maestro heat-like repeat-containing protein family member 2B isoform X1 [Ovis aries]	---	180.42	-2	0.5	1	1	1	0.702	2.108	0.549	3.84		1.279		3.003
XP_011952397.1	PREDICTED: LOW QUALITY PROTEIN: protein IMPACT-like [Ovis aries]	---	35.98	63.553	15.8	4	4	4	1.238	0.899	1.238	0.726	0.0035237	1	0.69612	0.726	0.00056193
XP_011952409.2	PREDICTED: coiled-coil domain-containing protein 50 isoform X1, partial [Ovis aries]	---	56.776	8.2932	5.3	2	2	2
XP_011952419.1	PREDICTED: nuclear pore complex protein Nup155 isoform X1 [Ovis aries]	---	155.25	88.04	12.7	15	18	15	1.156	0.997	1.078	0.925	0.2553	1.072	0.138964	0.862	0.0178199
XP_011952438.1	PREDICTED: NAD kinase 2, mitochondrial isoform X2 [Ovis aries]	---	42.084	12.397	15	4	4	4	0.842	1.094	0.928	1.179		0.907		1.299
XP_011952502.1	PREDICTED: complement C1q tumor necrosis factor-related protein 3 isoform X2 [Ovis aries]	---	33.451	8.1197	10.1	3	5	3	1.04	0.405	1.465	0.276		0.71		0.389
XP_011952551.2	PREDICTED: death-associated protein 1 isoform X1 [Ovis aries]	---	9.9942	2.4201	8.8	1	2	1	1.492	0.822	1.212	0.678		1.231		0.551
XP_011952569.1	PREDICTED: LOW QUALITY PROTEIN: tRNA (cytosine(34)-C(5))-methyltransferase isoform X1 [Ovis aries]	---	78.155	23.013	9	5	5	5	1.048	0.964	1.248	0.772	0.0128365	0.84	0.022582	0.92	0.169105
XP_011952573.1	PREDICTED: succinate dehydrogenase [ubiquinone] flavoprotein subunit, mitochondrial isoform X1 [Ovis aries]	---	72.771	170.7	36.4	22	47	22	0.688	1.281	0.621	2.063	1e-32	1.108	0.00093587	1.862	3.30291e-13
XP_011952584.1	PREDICTED: NADH dehydrogenase [ubiquinone] iron-sulfur protein 6, mitochondrial isoform X1 [Ovis aries]	---	14.15	54.106	18.5	1	2	1	0.8	1.255	0.658	1.907	0.0066999	1.216	0.100122	1.569	0.020064
XP_011952600.2	PREDICTED: LOW QUALITY PROTEIN: cAMP-specific 3',5'-cyclic phosphodiesterase 4D isoform X1 [Ovis aries]	---	89.56	13.986	5.6	4	4	4
XP_011952609.1	PREDICTED: protein argonaute-3 isoform X3 [Ovis aries]	---	71.21	3.4882	12.6	6	6	1
XP_011952624.1	PREDICTED: tubulin polymerization-promoting protein isoform X1 [Ovis aries]	---	15.544	19.853	27.5	4	7	4	0.979	1.254	0.872	1.438	0.00089501	1.123	0.058462	1.281	0.0039598
XP_011952727.1	PREDICTED: tripartite motif-containing protein 2 isoform X5 [Ovis aries]	---	76.311	19.823	8.6	4	4	4	0.871	1.154	0.819	1.409		1.063		1.325
XP_011952733.1	PREDICTED: tigger transposable element-derived protein 4 [Ovis aries]	---	57.902	-2	1.6	1	1	1
XP_011952740.1	PREDICTED: arfaptin-1 isoform X2 [Ovis aries]	---	41.618	68.987	29.8	10	13	10	1.257	0.852	1.076	0.792	0.0126833	1.168	0.030435	0.678	0.00020246
XP_011952759.1	PREDICTED: SH3 domain-containing protein 19 isoform X3 [Ovis aries]	---	85.093	3.9817	4.5	3	3	3	1.161	0.782	0.958	0.816		1.212		0.674
XP_011952764.1	PREDICTED: lipopolysaccharide-responsive and beige-like anchor protein isoform X4 [Ovis aries]	---	316.02	26.527	2.9	7	7	7	1.026	0.927	1.109	0.836	0.17834	0.925	0.42144	0.904	0.4644
XP_011952782.1	PREDICTED: putative protein arginine N-methyltransferase 9 isoform X2 [Ovis aries]	---	82.837	5.4581	3.5	2	2	2	0.655	0.966	0.855	1.13		0.766		1.475
XP_011952817.1	PREDICTED: OTU domain-containing protein 4 isoform X3 [Ovis aries]	---	115.29	31.63	7.7	7	8	7	1.019	0.988	1.077	0.917	0.2667	0.946	0.94366	0.97	0.31974
XP_011952831.1	PREDICTED: zinc finger protein 330 isoform X2 [Ovis aries]	---	35.938	8.8127	11.2	4	5	4	1.193	1.057	1.017	1.039	0.2925	1.173	0.2549	0.886	0.4882
XP_011952835.1	PREDICTED: ELMO domain-containing protein 2 [Ovis aries]	---	34.83	2.2064	3.8	1	1	1	0.853	1.654	0.879	1.882		0.97		1.939
XP_011952852.1	PREDICTED: eukaryotic initiation factor 4A-II isoform X3 [Ovis aries]	---	41.134	45.921	51.8	19	41	7	1.056	1.014	1.021	0.993	0.75438	1.034	0.167923	0.96	0.188585
XP_011952867.1	PREDICTED: replication factor C subunit 4 [Ovis aries]	---	39.859	27.976	12.6	4	4	4	1.004	0.945	1.138	0.83	0.78558	0.882	0.9557	0.941	0.79776
XP_011952912.1	PREDICTED: LOW QUALITY PROTEIN: protocadherin Fat 4 isoform X1 [Ovis aries]	---	540.65	6.9369	0.7	3	3	3	1.098	0.757	1.161	0.652	0.0049426	0.946	0.44398	0.689	0.030665
XP_011952923.1	PREDICTED: spermatogenesis-associated protein 5 isoform X2 [Ovis aries]	---	90.746	2.6875	2.9	2	4	1	0.945	0.671	1.019	0.658		0.927		0.71
XP_011952948.1	PREDICTED: rap guanine nucleotide exchange factor 2 isoform X10 [Ovis aries]	---	167.79	21.896	4.1	6	7	6	1.131	0.905	1.179	0.768	0.031982	0.959	0.40244	0.8	0.43186
XP_011952961.1	PREDICTED: electron transfer flavoprotein-ubiquinone oxidoreductase, mitochondrial isoform X2 [Ovis aries]	---	67.557	86.969	30.1	16	27	16	0.654	1.121	0.595	1.884	5.9233e-09	1.099	0.120938	1.714	2.5609e-11
XP_011952986.1	PREDICTED: guanylate cyclase soluble subunit alpha-3 isoform X1 [Ovis aries]	---	77.487	16.892	12.3	6	7	6	1.031	1.156	0.876	1.32	0.040656	1.177	0.73416	1.121	0.167656
XP_011953029.1	PREDICTED: ankyrin repeat and LEM domain-containing protein 2 [Ovis aries]	---	106.47	15.034	7	6	7	6	0.897	0.881	0.996	0.885		0.901		0.982
XP_011953072.1	PREDICTED: transformer-2 protein homolog beta isoform X1 [Ovis aries]	---	21.935	22.093	14.4	3	8	3	1.211	0.832	1.179	0.706	0.0173389	1.027	0.71792	0.687	0.002618
XP_011953082.1	PREDICTED: general transcription factor IIH subunit 3 isoform X2 [Ovis aries]	---	31.051	1.7887	4.3	1	1	1	0.45	0.745	1.786	0.417		0.252		1.656
XP_011953084.1	PREDICTED: translation initiation factor eIF-2B subunit alpha [Ovis aries]	---	33.87	38.95	30.2	8	9	8	1.039	0.989	1.104	0.896	0.092141	0.941	0.23584	0.952	0.2606
XP_011953095.1	PREDICTED: protein strawberry notch homolog 1 isoform X3 [Ovis aries]	---	126.73	2.2556	1.3	1	1	1
XP_011953160.1	PREDICTED: transmembrane protein 120B isoform X1 [Ovis aries]	---	36.834	5.5589	5.5	1	1	1
XP_011953161.1	PREDICTED: calcium release-activated calcium channel protein 1 isoform X2 [Ovis aries]	---	21.899	11.072	12.6	2	2	2	1.252	1.104	0.899	1.228		1.393		0.882
XP_011953174.1	PREDICTED: sarcoplasmic/endoplasmic reticulum calcium ATPase 2 isoform X2 [Ovis aries]	---	109.75	269.99	36.3	37	118	19	0.684	1.339	0.758	1.766	1e-32	0.902	0.116125	1.958	1e-32
XP_011953189.1	PREDICTED: ataxin-2 isoform X4 [Ovis aries]	---	111.61	37.347	11	11	12	10	1.02	0.927	1.137	0.815	0.44674	0.897	0.5165	0.909	0.77664
XP_011953233.1	PREDICTED: replication factor C subunit 5 isoform X2 [Ovis aries]	---	31.662	8.0059	5.4	1	1	1
XP_011953270.1	PREDICTED: 2'-5'-oligoadenylate synthase 1 [Ovis aries]	---	15.006	9.9193	16.9	1	1	1
XP_011953272.1	PREDICTED: 2'-5'-oligoadenylate synthase 1 isoform X2 [Ovis aries]	---	45.258	4.724	3.9	1	1	1
XP_011953280.1	PREDICTED: 60S ribosomal protein L6 [Ovis aries]	---	32.713	51.366	28.6	11	19	11	1.063	1.01	1.067	0.947	0.102704	0.996	0.68866	0.95	0.29854
XP_011953282.1	PREDICTED: LOW QUALITY PROTEIN: probable E3 ubiquitin-protein ligase HECTD4 isoform X1 [Ovis aries]	---	483.84	2.1034	0.3	1	1	1	1.21	0.875	1.212	0.722		0.998		0.723
XP_011953292.1	PREDICTED: MAP kinase-activated protein kinase 5 isoform X5 [Ovis aries]	---	46.389	1.9344	2	1	1	1	0.843	1.517	0.704	2.155		1.197		1.8
XP_011953296.1	PREDICTED: LOW QUALITY PROTEIN: translational activator GCN1 isoform X1 [Ovis aries]	---	294.66	139.19	14.5	37	40	37	1.049	1.014	1.121	0.905	0.0032997	0.936	0.044737	0.967	0.4746
XP_011953302.1	PREDICTED: serine/arginine-rich splicing factor 9 isoform X1 [Ovis aries]	---	25.478	15.812	29	6	6	5	2.467	0.665	0.762	0.873		3.238		0.27
XP_011953316.1	PREDICTED: ARF GTPase-activating protein GIT2 isoform X3 [Ovis aries]	---	84.494	14.752	9.5	7	7	7	0.973	0.932	1.07	0.871	0.54896	0.909	0.60162	0.958	0.9446
XP_011953323.1	PREDICTED: trafficking protein particle complex subunit 3 isoform X2 [Ovis aries]	---	15.021	17.823	32.8	6	6	6	1.05	0.882	1.2	0.735	0.0031407	0.875	0.24326	0.84	0.018396
XP_011953330.1	PREDICTED: ubiquitin-protein ligase E3B [Ovis aries]	---	122.85	2.1489	0.8	1	1	1
XP_011953346.1	PREDICTED: squamous cell carcinoma antigen recognized by T-cells 3 isoform X1 [Ovis aries]	---	107.67	87.742	15.8	13	16	13	1.099	0.912	1.138	0.801	0.0029428	0.966	0.28772	0.83	0.0052385
XP_011953349.1	PREDICTED: eukaryotic translation initiation factor 4 gamma 1 isoform X4 [Ovis aries]	---	175.8	214.49	24.2	35	54	32	0.98	0.997	1.17	0.852	1.1916e-08	0.838	3.9803e-06	1.017	0.7175
XP_011953410.2	PREDICTED: RNA-binding protein EWS isoform X1 [Ovis aries]	---	69.362	52.447	9.5	5	8	5	1.159	0.9	1.207	0.746	0.0023821	0.96	0.8466	0.777	0.0111838
XP_011953420.1	PREDICTED: protein NipSnap homolog 1 isoform X1 [Ovis aries]	---	31.644	15.887	5.3	1	1	1	1.077	0.894	1.261	0.709		0.854		0.83
[truncated: 3,064 more rows]

## Sheet: Peptide_quant
ID	Sequence	Protein accession	Protein description	Charge	m/z	mass error [ppm]	PEP	Score	Unique [yes/no]	D105N_2	D135N_2	D85N_2
0	AAAAAASAGAGGK	XP_014951424.1	PREDICTED: solute carrier family 12 member 2 isoform X2 [Ovis aries]	2	487.257	2.9414	2.4628e-05	109.15	yes	NA	NA	NA
1	AAAALEAK	XP_004010301.1	PREDICTED: 60S ribosomal protein L4 isoform X1 [Ovis aries]	3	248.813	3.1461	0.0089148	67.981	yes	0.859	1.041	1.063
2	AAAANLCPGDVILAIDGFGTESMTHADAQDR	XP_004021754.1	PREDICTED: PDZ and LIM domain protein 3 isoform X1 [Ovis aries]	4	801.624	2.2734	9.2377e-06	58.565	no	1.21	0.984	1.013
3	AAAANLCPGDVILAIDGFGTESMTHADAQDR	XP_004021754.1	PREDICTED: PDZ and LIM domain protein 3 isoform X1 [Ovis aries]	3	1063.16	2.9568	6.1996e-15	84.561	no	NA	0.395	NA
4	AAAANLCPGDVILAIDGFGTESMTHADAQDR	XP_004021754.1	PREDICTED: PDZ and LIM domain protein 3 isoform X1 [Ovis aries]	4	797.625	3.1009	0.029876	33.487	no	NA	NA	NA
5	AAAAPAPAPAPAPAPEPSK	XP_004018553.1	PREDICTED: myosin light chain 3 isoform X1 [Ovis aries]	3	561.302	2.6648	2.7617e-11	101.78	yes	0.531	0.899	1.204
6	AAAAPAPAPAPAPAPEPSKEAEFDPSK	XP_004018553.1	PREDICTED: myosin light chain 3 isoform X1 [Ovis aries]	4	647.078	3.2089	1.3974e-19	97.542	yes	NA	NA	NA
7	AAAAPAPAPAPAPAPEPSKEAEFDPSK	XP_004018553.1	PREDICTED: myosin light chain 3 isoform X1 [Ovis aries]	5	517.863	2.9547	0.002342	43.156	yes	NA	NA	NA
8	AAAAPAPAPAPAPAPEPSKEAEFDPSK	XP_004018553.1	PREDICTED: myosin light chain 3 isoform X1 [Ovis aries]	4	647.078	2.849	2.0278e-14	85.376	yes	NA	NA	NA
9	AAAAPDPSGTTDTAANPAAP	XP_004020283.1	PREDICTED: BAG family molecular chaperone regulator 3 [Ovis aries]	3	589.611	3.4409	1.1008e-08	82.349	yes	NA	NA	NA
10	AAAAPDPSGTTDTAANPAAP	XP_004020283.1	PREDICTED: BAG family molecular chaperone regulator 3 [Ovis aries]	2	883.913	3.3219	3.559e-19	131.72	yes	0.881	1.331	0.926
11	AAAAPDPSGTTDTAANPAAP	XP_004020283.1	PREDICTED: BAG family molecular chaperone regulator 3 [Ovis aries]	3	589.611	3.1364	5.2696e-21	140.93	yes	0.954	1.225	1.343
12	AAAAPSNFQLLYDLK	XP_004010764.1	PREDICTED: C-1-tetrahydrofolate synthase, cytoplasmic isoform X1 [Ovis aries]	2	811.433	4.3679	2.2473e-17	186.72	yes	1.778	0.958	1.965
13	AAAASAAEAGIATTGTEDSDDALLK	NP_001098398.1	26S proteasome non-ATPase regulatory subunit 4 [Ovis aries]	4	580.784	2.7428	7.4503e-09	76.21	yes	NA	NA	NA
14	AAAASAAEAGIATTGTEDSDDALLK	NP_001098398.1	26S proteasome non-ATPase regulatory subunit 4 [Ovis aries]	3	774.043	3.2239	2.7436e-44	162.43	yes	1.141	0.659	2.065
15	AAAASAAEAGIATTGTEGERDSDDALLK	XP_012038307.1	PREDICTED: 26S proteasome non-ATPase regulatory subunit 4 isoform X1 [Ovis aries]	3	888.098	3.3737	8.5194e-72	202.76	yes	1.018	1.019	1.344
16	AAAASAAEAGIATTGTEGERDSDDALLK	XP_012038307.1	PREDICTED: 26S proteasome non-ATPase regulatory subunit 4 isoform X1 [Ovis aries]	4	666.326	3.1796	2.8831e-20	106.1	yes	NA	NA	NA
17	AAAAVQEPLHNEEVPAVAGR	XP_004014421.1	PREDICTED: DDRGK domain-containing protein 1 [Ovis aries]	3	677.02	1.8321	4.8451e-34	189.55	yes	1.07	0.886	1.295
18	AAADSYR	XP_011967561.1	PREDICTED: tenascin isoform X2 [Ovis aries]	2	377.18	2.8051	0.017462	94.539	yes	NA	NA	NA
19	AAAEGGSSNVFSMFDQTQIQEFK	NP_001138655.1	myosin regulatory light chain 2, skeletal muscle isoform [Ovis aries]	3	836.716	3.211	7.9972e-55	193.63	yes	0.732	0.89	0.826
20	AAAEGGSSNVFSMFDQTQIQEFK	NP_001138655.1	myosin regulatory light chain 2, skeletal muscle isoform [Ovis aries]	3	836.716	3.7597	1.6602e-58	208.98	yes	NA	NA	NA
21	AAAEGGSSNVFSMFDQTQIQEFK	NP_001138655.1	myosin regulatory light chain 2, skeletal muscle isoform [Ovis aries]	5	502.433	3.9737	5.2639e-30	132.76	yes	0.823	1.079	0.817
22	AAAEGGSSNVFSMFDQTQIQEFK	NP_001138655.1	myosin regulatory light chain 2, skeletal muscle isoform [Ovis aries]	2	1254.57	5.1129	2.204e-51	172.81	yes	0.861	1.198	0.739
23	AAAEGGSSNVFSMFDQTQIQEFK	NP_001138655.1	myosin regulatory light chain 2, skeletal muscle isoform [Ovis aries]	3	836.716	3.2172	7.1729e-64	224.59	yes	NA	NA	NA
24	AAAEGGSSNVFSMFDQTQIQEFK	NP_001138655.1	myosin regulatory light chain 2, skeletal muscle isoform [Ovis aries]	3	836.716	6.0137	7.0791e-52	173.36	yes	0.666	0.804	0.692
25	AAAEGGSSNVFSMFDQTQIQEFK	NP_001138655.1	myosin regulatory light chain 2, skeletal muscle isoform [Ovis aries]	3	836.716	3.756	1.8505e-55	199.7	yes	0.79	1.039	0.868
26	AAAEGGSSNVFSMFDQTQIQEFK	NP_001138655.1	myosin regulatory light chain 2, skeletal muscle isoform [Ovis aries]	4	627.789	3.6537	2.9117e-08	75.773	yes	0.872	1.175	1.17
27	AAAEGGSSNVFSMFDQTQIQEFK	NP_001138655.1	myosin regulatory light chain 2, skeletal muscle isoform [Ovis aries]	3	836.716	4.1329	4.8256e-55	196.76	yes	NA	NA	NA
28	AAAEGGSSNVFSMFDQTQIQEFK	NP_001138655.1	myosin regulatory light chain 2, skeletal muscle isoform [Ovis aries]	3	836.716	4.3318	4.2135e-44	167.51	yes	0.707	1.076	0.752
29	AAAEGGSSNVFSMFDQTQIQEFK	NP_001138655.1	myosin regulatory light chain 2, skeletal muscle isoform [Ovis aries]	2	1254.57	4.0873	2.1796e-29	134.86	yes	0.884	1.007	0.833
30	AAAEGGSSNVFSMFDQTQIQEFK	NP_001138655.1	myosin regulatory light chain 2, skeletal muscle isoform [Ovis aries]	5	502.433	4.3555	1.597e-11	84.946	yes	1.096	1.246	1.121
31	AAAEGGSSNVFSMFDQTQIQEFK	NP_001138655.1	myosin regulatory light chain 2, skeletal muscle isoform [Ovis aries]	2	1254.57	3.5712	2.7673e-05	61.963	yes	0.816	0.866	0.576
32	AAAEGGSSNVFSMFDQTQIQEFK	NP_001138655.1	myosin regulatory light chain 2, skeletal muscle isoform [Ovis aries]	3	836.716		3.2048e-19	109.32	yes	NA	NA	NA
33	AAAEGGSSNVFSMFDQTQIQEFK	NP_001138655.1	myosin regulatory light chain 2, skeletal muscle isoform [Ovis aries]	3	836.716	3.6663	1.0707e-52	184.56	yes	1.017	1.051	1.011
34	AAAEGGSSNVFSMFDQTQIQEFK	NP_001138655.1	myosin regulatory light chain 2, skeletal muscle isoform [Ovis aries]	4	627.789	3.7578	1.4515e-29	132.65	yes	0.887	1.067	0.944
35	AAAEGGSSNVFSMFDQTQIQEFK	NP_001138655.1	myosin regulatory light chain 2, skeletal muscle isoform [Ovis aries]	3	836.716		4.3689e-14	94.384	yes	NA	NA	NA
36	AAAEGGSSNVFSMFDQTQIQEFK	NP_001138655.1	myosin regulatory light chain 2, skeletal muscle isoform [Ovis aries]	3	836.716		2.1616e-19	112.36	yes	NA	NA	NA
37	AAAEGGSSNVFSMFDQTQIQEFK	NP_001138655.1	myosin regulatory light chain 2, skeletal muscle isoform [Ovis aries]	3	836.716	2.3002	5.2767e-25	126.51	yes	0.895	0.983	1.113
38	AAAEGGSSNVFSMFDQTQIQEFK	NP_001138655.1	myosin regulatory light chain 2, skeletal muscle isoform [Ovis aries]	3	836.716	1.6098	1.597e-29	126.91	yes	0.489	0.561	0.619
39	AAAEGGSSNVFSMFDQTQIQEFK	NP_001138655.1	myosin regulatory light chain 2, skeletal muscle isoform [Ovis aries]	3	831.385	4.4932	1.8155e-58	208.98	yes	0.58	0.736	0.534
40	AAAEGGSSNVFSMFDQTQIQEFK	NP_001138655.1	myosin regulatory light chain 2, skeletal muscle isoform [Ovis aries]	4	623.79	4.3964	8.453e-37	143.52	yes	0.456	0.984	0.727
41	AAAEGGSSNVFSMFDQTQIQEFK	NP_001138655.1	myosin regulatory light chain 2, skeletal muscle isoform [Ovis aries]	3	831.385	3.4603	2.2528e-37	152.51	yes	0.642	1.13	1.008
42	AAAEGGSSNVFSMFDQTQIQEFK	NP_001138655.1	myosin regulatory light chain 2, skeletal muscle isoform [Ovis aries]	4	623.79	3.5857	1.0626e-22	122.35	yes	1.042	1.106	1.232
43	AAAEGGSSNVFSMFDQTQIQEFK	NP_001138655.1	myosin regulatory light chain 2, skeletal muscle isoform [Ovis aries]	3	831.385	3.5144	3.1248e-52	181.23	yes	0.607	0.701	0.657
44	AAAEGGSSNVFSMFDQTQIQEFK	NP_001138655.1	myosin regulatory light chain 2, skeletal muscle isoform [Ovis aries]	4	623.79	3.6554	4.6802e-23	124.69	yes	0.743	0.747	0.764
45	AAAEGGSSNVFSMFDQTQIQEFK	NP_001138655.1	myosin regulatory light chain 2, skeletal muscle isoform [Ovis aries]	2	1246.57	3.0891	5.3057e-80	270.35	yes	0.871	1.031	0.834
46	AAAEGGSSNVFSMFDQTQIQEFK	NP_001138655.1	myosin regulatory light chain 2, skeletal muscle isoform [Ovis aries]	5	499.234	3.3639	2.1894e-22	112.44	yes	0.798	1.026	0.903
47	AAAEGGSSNVFSMFDQTQIQEFK	NP_001138655.1	myosin regulatory light chain 2, skeletal muscle isoform [Ovis aries]	4	623.79	3.7923	3.6279e-37	150.94	yes	0.929	1.11	1.02
48	AAAEGGSSNVFSMFDQTQIQEFK	NP_001138655.1	myosin regulatory light chain 2, skeletal muscle isoform [Ovis aries]	3	831.385	3.6449	2.2721e-69	237.15	yes	1.023	1.05	0.828
49	AAAEGGSSNVFSMFDQTQIQEFK	NP_001138655.1	myosin regulatory light chain 2, skeletal muscle isoform [Ovis aries]	4	623.79	4.648	1.9087e-43	157.14	yes	0.991	0.892	0.979
50	AAAEGGSSNVFSMFDQTQIQEFK	NP_001138655.1	myosin regulatory light chain 2, skeletal muscle isoform [Ovis aries]	3	831.385	4.5314	1.6882e-63	216.61	yes	0.859	1.083	0.809
51	AAAEGGSSNVFSMFDQTQIQEFK	NP_001138655.1	myosin regulatory light chain 2, skeletal muscle isoform [Ovis aries]	3	831.385	4.5572	7.6088e-44	164.89	yes	0.879	1.046	1.09
52	AAAEGGSSNVFSMFDQTQIQEFK	NP_001138655.1	myosin regulatory light chain 2, skeletal muscle isoform [Ovis aries]	3	831.385	4.375	4.192e-74	252.55	yes	0.937	1.03	1.005
53	AAAEGGSSNVFSMFDQTQIQEFK	NP_001138655.1	myosin regulatory light chain 2, skeletal muscle isoform [Ovis aries]	4	623.79	4.5072	3.3613e-08	73.672	yes	NA	NA	NA
54	AAAEGGSSNVFSMFDQTQIQEFK	NP_001138655.1	myosin regulatory light chain 2, skeletal muscle isoform [Ovis aries]	3	831.385	4.2052	2.1627e-58	207.54	yes	NA	NA	NA
55	AAAEGGSSNVFSMFDQTQIQEFK	NP_001138655.1	myosin regulatory light chain 2, skeletal muscle isoform [Ovis aries]	4	623.79	4.3508	0.004012	44.341	yes	NA	NA	NA
56	AAAEGGSSNVFSMFDQTQIQEFK	NP_001138655.1	myosin regulatory light chain 2, skeletal muscle isoform [Ovis aries]	2	1246.57	3.5783	7.07e-44	170.04	yes	0.965	0.98	0.842
57	AAAEGGSSNVFSMFDQTQIQEFK	NP_001138655.1	myosin regulatory light chain 2, skeletal muscle isoform [Ovis aries]	3	831.385		0.00029238	55.524	yes	NA	NA	NA
58	AAAEGGSSNVFSMFDQTQIQEFK	NP_001138655.1	myosin regulatory light chain 2, skeletal muscle isoform [Ovis aries]	3	831.385	3.4056	2.8232e-80	262.91	yes	0.916	1.014	0.999
59	AAAEGGSSNVFSMFDQTQIQEFK	NP_001138655.1	myosin regulatory light chain 2, skeletal muscle isoform [Ovis aries]	4	623.79	3.5429	1.9833e-43	156.58	yes	0.939	0.892	1.216
60	AAAEGGSSNVFSMFDQTQIQEFK	NP_001138655.1	myosin regulatory light chain 2, skeletal muscle isoform [Ovis aries]	3	831.385	3.3676	4.587e-52	178.73	yes	0.539	1.572	0.71
61	AAAEGGSSNVFSMFDQTQIQEFK	NP_001138655.1	myosin regulatory light chain 2, skeletal muscle isoform [Ovis aries]	3	831.385	2.9573	2.0904e-59	215.65	yes	0.817	1.049	0.887
62	AAAEGGSSNVFSMFDQTQIQEFK	NP_001138655.1	myosin regulatory light chain 2, skeletal muscle isoform [Ovis aries]	3	831.385	1.9362	2.1267e-55	199.6	yes	0.825	1.001	1.05
63	AAAEGGSSNVFSMFDQTQIQEFK	NP_001138655.1	myosin regulatory light chain 2, skeletal muscle isoform [Ovis aries]	3	831.385	3.4543	1.3825e-44	170.32	yes	NA	NA	NA
64	AAAEGGSSNVFSMFDQTQIQEFK	NP_001138655.1	myosin regulatory light chain 2, skeletal muscle isoform [Ovis aries]	3	831.385	2.301	5.9343e-30	136.56	yes	NA	NA	NA
65	AAAEQIAVIAGCK	XP_012045193.1	PREDICTED: liver carboxylesterase-like isoform X2 [Ovis aries]	2	651.348		1.0488e-24	156.81	yes	NA	NA	NA
66	AAAEQLETSPSGSSPSANLGK	XP_004016257.1	PREDICTED: mitochondrial import inner membrane translocase subunit Tim10 B [Ovis aries]	3	667.996		1.2163e-20	129.02	yes	NA	NA	NA
67	AAAEQQVTHLTEELNK	XP_014950083.1	PREDICTED: early endosome antigen 1 isoform X4 [Ovis aries]	3	594.639	2.8167	2.1607e-19	147.64	yes	NA	NA	NA
68	AAAEVAGQLVMK	XP_011951697.1	PREDICTED: transferrin receptor protein 1 isoform X1 [Ovis aries]	3	396.553	3.1462	0.0014887	65.179	yes	NA	NA	NA
69	AAAEVNQDYGLDPK	NP_001155363.1	fumarate hydratase, mitochondrial [Ovis aries]	3	497.576	4.0311	1.1873e-05	91.845	yes	NA	NA	NA
70	AAAEVNQDYGLDPK	NP_001155363.1	fumarate hydratase, mitochondrial [Ovis aries]	2	745.86		5.8297e-11	113.4	yes	NA	NA	NA
71	AAAEVNQDYGLDPK	NP_001155363.1	fumarate hydratase, mitochondrial [Ovis aries]	3	497.576	2.9212	1.1873e-05	91.845	yes	NA	NA	NA
72	AAAEVNQDYGLDPK	NP_001155363.1	fumarate hydratase, mitochondrial [Ovis aries]	2	745.86	2.5873	1.5382e-14	169.94	yes	0.7	1.142	0.797
73	AAAEVNQDYGLDPK	NP_001155363.1	fumarate hydratase, mitochondrial [Ovis aries]	4	373.433	2.2061	9.3168e-06	94.717	yes	0.668	1.045	0.925
74	AAAFAEK	XP_004021875.1	PREDICTED: myomesin-2 isoform X1 [Ovis aries]	2	354.19	3.3641	0.014505	100.19	yes	0.5	1.014	0.573
75	AAAFEEQENETVVVK	XP_004004323.1	PREDICTED: LOW QUALITY PROTEIN: talin-1 isoform X1 [Ovis aries]	2	832.412	3.4599	6.1993e-31	250.46	yes	1.238	1.029	1.395
76	AAAFEEQENETVVVK	XP_004004323.1	PREDICTED: LOW QUALITY PROTEIN: talin-1 isoform X1 [Ovis aries]	3	555.277	3.3591	8.388e-12	126.56	yes	1.162	1.166	1.197
77	AAAFEQLQK	XP_004002928.1	PREDICTED: mitochondrial import receptor subunit TOM70 isoform X1 [Ovis aries]	2	503.272	3.7823	0.00085007	117.7	yes	NA	NA	NA
78	AAAFEQLQK	XP_004002928.1	PREDICTED: mitochondrial import receptor subunit TOM70 isoform X1 [Ovis aries]	2	503.272		1.8268e-05	129.85	yes	NA	NA	NA
79	AAAFSSR	XP_011956079.1	PREDICTED: cullin-7 [Ovis aries]	2	355.185	2.5411	0.0040361	125.01	yes	NA	NA	NA
80	AAAGAPGSDTPR	XP_014956945.1	PREDICTED: scavenger receptor class F member 2 isoform X1, partial [Ovis aries]	2	535.765	3.2127	4.1561e-06	111.63	yes	1.177	0.755	1.673
81	AAAGEAKPK	XP_011956474.1	PREDICTED: LOW QUALITY PROTEIN: histone H1.5 [Ovis aries]	3	281.496	3.5528	0.065792	45.368	yes	NA	NA	NA
82	AAAGEAKPK	XP_011956474.1	PREDICTED: LOW QUALITY PROTEIN: histone H1.5 [Ovis aries]	3	281.496	4.7196	0.016397	59.908	yes	0.834	1.175	1.274
83	AAAHHYGAQCDKPNK	XP_004005716.1	PREDICTED: NADH dehydrogenase [ubiquinone] 1 alpha subcomplex subunit 8 [Ovis aries]	5	334.36	2.4572	0.00086354	63.181	yes	NA	NA	NA
84	AAAHLTVIEK	XP_014948822.1	PREDICTED: titin isoform X5 [Ovis aries]	3	351.541	2.2582	0.0021727	68.657	no	0.67	0.691	NA
85	AAAHLTVIEK	XP_014948822.1	PREDICTED: titin isoform X5 [Ovis aries]	2	526.809		2.5184e-08	129.89	no	NA	NA	NA
88	AAALAHLDR	XP_014954283.1	PREDICTED: LOW QUALITY PROTEIN: membrane primary amine oxidase isoform X1 [Ovis aries]	3	313.179	1.3014	0.0054704	65.535	no	NA	NA	NA
89	AAALAHLDR	XP_014954283.1	PREDICTED: LOW QUALITY PROTEIN: membrane primary amine oxidase isoform X1 [Ovis aries]	2	469.264	2.4543	0.0013134	110.88	no	NA	NA	NA
90	AAALEAMK	XP_004019689.1	PREDICTED: stress-induced-phosphoprotein 1 isoform X1 [Ovis aries]	2	410.715	4.2174	0.022194	69.825	yes	0.869	1.08	1.164
91	AAALEAMK	XP_004019689.1	PREDICTED: stress-induced-phosphoprotein 1 isoform X1 [Ovis aries]	2	402.718	3.6924	0.0043244	111.95	yes	0.977	0.998	1.252
92	AAALEFLNR	XP_004019689.1	PREDICTED: stress-induced-phosphoprotein 1 isoform X1 [Ovis aries]	2	502.78	3.5606	0.00078046	118.71	yes	1.023	1.16	1.198
93	AAALEFLNR	XP_004019689.1	PREDICTED: stress-induced-phosphoprotein 1 isoform X1 [Ovis aries]	3	335.522		0.022019	53.775	yes	NA	NA	NA
94	AAALEFLNRFEEAK	XP_004019689.1	PREDICTED: stress-induced-phosphoprotein 1 isoform X1 [Ovis aries]	2	804.923	3.8871	0.00019598	85.837	yes	1.13	1.085	1.351
95	AAALEFLNRFEEAK	XP_004019689.1	PREDICTED: stress-induced-phosphoprotein 1 isoform X1 [Ovis aries]	3	536.951	3.2512	1.081e-14	142.45	yes	1.217	1.079	1.387
96	AAALEQFK	XP_014956791.1	PREDICTED: NAD(P) transhydrogenase, mitochondrial [Ovis aries]	2	439.243	2.1276	0.0010396	133.23	yes	0.709	1.106	0.744
97	AAALEQFK	XP_014956791.1	PREDICTED: NAD(P) transhydrogenase, mitochondrial [Ovis aries]	3	293.164	0.81983	0.0036398	80.229	yes	0.951	1.077	0.915
98	AAALQSATAPEK	XP_011961846.1	PREDICTED: dystrophin isoform X4 [Ovis aries]	2	579.312	3.4896	0.0015266	78.529	yes	NA	NA	NA
99	AAALQSATAPEK	XP_011961846.1	PREDICTED: dystrophin isoform X4 [Ovis aries]	2	579.312		6.4868e-12	132.97	yes	NA	NA	NA
100	AAALRPEEDGAFRPSEAFETLQK	XP_004006741.1	PREDICTED: cytoskeleton-associated protein 4 [Ovis aries]	4	634.072	2.6915	1.6911e-51	173.43	yes	1.254	0.609	1.862
101	AAALRPEEDGAFRPSEAFETLQK	XP_004006741.1	PREDICTED: cytoskeleton-associated protein 4 [Ovis aries]	5	507.459	2.9672	2.2453e-11	84.689	yes	NA	NA	NA
102	AAALRPEEDGAFRPSEAFETLQK	XP_004006741.1	PREDICTED: cytoskeleton-associated protein 4 [Ovis aries]	3	845.094	2.8338	3.5195e-43	163.95	yes	1.291	0.65	1.857
103	AAAMANNLQK	XP_012044520.1	PREDICTED: RNA-binding protein 39 isoform X2 [Ovis aries]	2	516.269	2.954	0.00067142	98.048	yes	NA	NA	NA
104	AAAMANNLQK	XP_012044520.1	PREDICTED: RNA-binding protein 39 isoform X2 [Ovis aries]	3	344.515	2.4162	0.0001644	97.635	yes	NA	NA	NA
105	AAAMPAK	XP_004023200.2	PREDICTED: nucleolin isoform X1 [Ovis aries]	2	338.178	1.5518	0.048467	66.138	yes	NA	NA	NA
106	AAAMPAK	XP_004023200.2	PREDICTED: nucleolin isoform X1 [Ovis aries]	3	220.456	1.041	0.074422	44.973	yes	NA	NA	NA
107	AAANMDLMR	XP_012035088.1	PREDICTED: cytosol aminopeptidase [Ovis aries]	2	504.734	2.4642	0.041195	56.632	yes	0.956	1.077	1.162
108	AAANNASSSCQSTPR	XP_011956896.1	PREDICTED: LOW QUALITY PROTEIN: protein Jumonji isoform X1 [Ovis aries]	3	507.895	3.4264	0.0016011	59.709	yes	NA	NA	NA
109	AAAPQAR	XP_014951467.1	PREDICTED: LOW QUALITY PROTEIN: drebrin isoform X1 [Ovis aries]	2	342.693	2.7482	0.00012487	143.18	yes	1.224	0.545	1.726
110	AAAQCYIDLIIK	XP_014956485.1	PREDICTED: coatomer subunit beta [Ovis aries]	2	689.874	4.2802	3.6109e-07	127.02	yes	1.335	0.891	1.587
111	AAAQDIFSPK	XP_014950928.1	PREDICTED: LOW QUALITY PROTEIN: nitric oxide synthase, endothelial isoform X1 [Ovis aries]	3	349.854	3.0012	0.074328	37.18	yes	NA	NA	NA
114	AAAQLLQSQAQQSGAQQTK	XP_012035617.1	PREDICTED: septin-11 isoform X4 [Ovis aries]	3	653.008	3.6526	6.6259e-37	206.63	yes	1.165	0.92	1.449
115	AAAQLLQSQAQQSGAQQTK	XP_012035617.1	PREDICTED: septin-11 isoform X4 [Ovis aries]	4	490.008	3.3533	1.821e-31	183.84	yes	1.039	1.084	1.595
116	AAAQMDAEQK	XP_004020218.1	PREDICTED: STE20-like serine/threonine-protein kinase isoform X2 [Ovis aries]	2	531.748	3.5222	0.00023511	115.33	yes	1.152	0.798	1.569
117	AAASEGVQVK	XP_011962469.1	PREDICTED: LOW QUALITY PROTEIN: methyl-CpG-binding protein 2 isoform X1 [Ovis aries]	2	480.261		3.4822e-05	108.7	yes	NA	NA	NA
118	AAASFFSASCVPCADQSSFPK	XP_011958592.1	PREDICTED: LOW QUALITY PROTEIN: serotransferrin isoform X1 [Ovis aries]	4	559.502	4.321	1.0774e-05	66.264	yes	NA	NA	NA
119	AAASFFSASCVPCADQSSFPK	XP_011958592.1	PREDICTED: LOW QUALITY PROTEIN: serotransferrin isoform X1 [Ovis aries]	3	745.666	2.4142	1.1277e-29	148.26	yes	0.957	1.23	1.513
120	AAASFFSASCVPCADQSSFPK	XP_011958592.1	PREDICTED: LOW QUALITY PROTEIN: serotransferrin isoform X1 [Ovis aries]	2	1118	2.1587	2.8888e-42	188.04	yes	0.977	1.235	1.41
121	AAASFFSASCVPCADQSSFPK	XP_011958592.1	PREDICTED: LOW QUALITY PROTEIN: serotransferrin isoform X1 [Ovis aries]	4	559.502	2.1512	2.2436e-14	109.28	yes	1.238	1.214	1.506
122	AAASFFSASCVPCADQSSFPK	XP_011958592.1	PREDICTED: LOW QUALITY PROTEIN: serotransferrin isoform X1 [Ovis aries]	3	745.666		4.8224e-05	64.5	yes	NA	NA	NA
123	AAASGAAGDKDTK	XP_011951749.1	PREDICTED: cytoskeleton-associated protein 5 isoform X4 [Ovis aries]	3	388.195	1.741	0.065996	39.006	yes	NA	NA	NA
124	AAASTDYYK	XP_004022002.1	PREDICTED: pyruvate dehydrogenase E1 component subunit alpha, somatic form, mitochondrial [Ovis aries]	2	495.232	2.5569	0.0015036	107.79	yes	0.331	1.356	0.87
125	AAASTDYYK	XP_004022002.1	PREDICTED: pyruvate dehydrogenase E1 component subunit alpha, somatic form, mitochondrial [Ovis aries]	3	330.491	1.7297	0.00074055	89.698	yes	NA	NA	NA
126	AAASTDYYK	XP_004022002.1	PREDICTED: pyruvate dehydrogenase E1 component subunit alpha, somatic form, mitochondrial [Ovis aries]	2	495.232	2.5025	0.0013624	144.77	yes	0.599	1.023	0.375
127	AAASTDYYK	XP_004022002.1	PREDICTED: pyruvate dehydrogenase E1 component subunit alpha, somatic form, mitochondrial [Ovis aries]	2	495.232	2.9008	0.0015036	107.79	yes	0.648	0.997	0.633
128	AAASTDYYK	XP_004022002.1	PREDICTED: pyruvate dehydrogenase E1 component subunit alpha, somatic form, mitochondrial [Ovis aries]	2	495.232		0.021695	66.92	yes	NA	NA	NA
129	AAASTDYYK	XP_004022002.1	PREDICTED: pyruvate dehydrogenase E1 component subunit alpha, somatic form, mitochondrial [Ovis aries]	2	495.232		0.0040725	88.495	yes	NA	NA	NA
130	AAASTDYYK	XP_004022002.1	PREDICTED: pyruvate dehydrogenase E1 component subunit alpha, somatic form, mitochondrial [Ovis aries]	2	495.232		0.0014028	99.815	yes	NA	NA	NA
131	AAASTDYYK	XP_004022002.1	PREDICTED: pyruvate dehydrogenase E1 component subunit alpha, somatic form, mitochondrial [Ovis aries]	2	495.232		0.0028346	93.649	yes	NA	NA	NA
132	AAASTDYYK	XP_004022002.1	PREDICTED: pyruvate dehydrogenase E1 component subunit alpha, somatic form, mitochondrial [Ovis aries]	2	495.232		0.0032484	91.867	yes	NA	NA	NA
133	AAASTDYYK	XP_004022002.1	PREDICTED: pyruvate dehydrogenase E1 component subunit alpha, somatic form, mitochondrial [Ovis aries]	2	495.232		0.0046498	87.258	yes	NA	NA	NA
134	AAATALQEEREDAVALCAMAK	XP_004016564.1	PREDICTED: isobutyryl-CoA dehydrogenase, mitochondrial isoform X1 [Ovis aries]	4	555.525	2.2183	0.0015378	50.232	yes	NA	NA	NA
135	AAATGLSDK	XP_014952597.1	PREDICTED: nesprin-2 isoform X4 [Ovis aries]	2	417.222	5.4856	0.0049137	80.706	yes	1.046	1.013	1.614
136	AAATPESQEPQAK	XP_014949104.1	PREDICTED: LOW QUALITY PROTEIN: MARCKS-related protein [Ovis aries]	3	443.221	4.4471	7.0228e-10	161.93	yes	1.133	0.602	2.01
137	AAATPESQEPQAK	XP_014949104.1	PREDICTED: LOW QUALITY PROTEIN: MARCKS-related protein [Ovis aries]	2	664.328	4.2889	8.8358e-05	102.5	yes	1.098	0.477	1.605
138	AAATPESQEPQAK	XP_014949104.1	PREDICTED: LOW QUALITY PROTEIN: MARCKS-related protein [Ovis aries]	3	443.221	4.3396	2.9376e-06	110.44	yes	NA	NA	NA
139	AAATPESQEPQAK	XP_014949104.1	PREDICTED: LOW QUALITY PROTEIN: MARCKS-related protein [Ovis aries]	2	664.328		3.2287e-18	140.31	yes	NA	NA	NA
140	AAATQPDAK	XP_012032845.1	PREDICTED: staphylococcal nuclease domain-containing protein 1 isoform X1 [Ovis aries]	2	436.727	4.2773	0.0035517	86.014	yes	NA	NA	NA
141	AAATYEHMK	XP_012040651.1	PREDICTED: dehydrogenase/reductase SDR family member 11 isoform X1 [Ovis aries]	3	346.496	3.2052	0.0026976	72.879	yes	0.905	0.97	1.08
142	AAAVDFTAR	XP_014959765.1	PREDICTED: ankyrin-3 isoform X2 [Ovis aries]	2	461.243		0.0094623	76.943	yes	NA	NA	NA
143	AAAVGTANK	XP_004021529.1	PREDICTED: vinculin isoform X2 [Ovis aries]	2	401.725	3.8484	0.0036451	85.29	yes	NA	NA	NA
144	AAAVLPVLDLAQR	XP_014959141.1	PREDICTED: NADH dehydrogenase [ubiquinone] flavoprotein 2, mitochondrial isoform X1 [Ovis aries]	3	446.27	2.6405	0.00014822	81.709	yes	NA	NA	NA
145	AAAVLPVLDLAQR	XP_014959141.1	PREDICTED: NADH dehydrogenase [ubiquinone] flavoprotein 2, mitochondrial isoform X1 [Ovis aries]	2	668.901	3.0206	1.8063e-09	136.01	yes	NA	NA	NA
146	AAAVSALAK	XP_012032538.1	PREDICTED: coatomer subunit gamma-2 isoform X3 [Ovis aries]	2	401.245	4.7217	0.0029482	90.696	yes	NA	NA	NA
147	AAAVSLENVLLDVK	XP_011992505.1	PREDICTED: formin-like protein 2 isoform X1 [Ovis aries]	3	481.28	2.6347	2.4801e-06	105.03	no	1.069	0.971	1.42
148	AAAVTATGQEDASAK	XP_004006013.1	PREDICTED: protein phosphatase 1 regulatory subunit 21 isoform X2 [Ovis aries]	3	464.232	2.2088	1.7234e-07	110.55	yes	NA	NA	NA
149	AACFAIQK	XP_004004115.1	PREDICTED: serine palmitoyltransferase 1 [Ovis aries]	2	454.737		0.03477	70.69	yes	NA	NA	NA
150	AACLCFR	XP_014950084.1	PREDICTED: LOW QUALITY PROTEIN: diphosphoinositol polyphosphate phosphohydrolase 2 isoform X1 [Ovis aries]	2	449.207	2.0724	0.043324	75.915	yes	NA	NA	NA
151	AACLLDGVPVALK	XP_012043260.1	PREDICTED: serine/threonine-protein kinase Nek7 isoform X2 [Ovis aries]	3	442.92	3.7742	0.0036418	58.172	yes	NA	NA	NA
152	AACNGPYDGK	XP_004012582.1	PREDICTED: glyoxalase domain-containing protein 4 isoform X1 [Ovis aries]	2	526.727	3.6852	0.00043017	106.62	yes	0.975	1.034	1.181
153	AADAEAEVASLNR	XP_004002590.1	PREDICTED: tropomyosin alpha-3 chain isoform X6 [Ovis aries]	2	658.826	3.9012	0.0010777	77.367	no	0.7	1.144	1.054
154	AADAEAEVASLNR	XP_004002590.1	PREDICTED: tropomyosin alpha-3 chain isoform X6 [Ovis aries]	3	439.553	3.4439	3.5631e-07	113.24	no	0.963	1.069	1.217
155	AADDDRPSWR	XP_014958925.1	PREDICTED: eukaryotic translation initiation factor 3 subunit A isoform X1 [Ovis aries]	3	396.851	2.7256	0.0088378	61.958	yes	NA	NA	NA
156	AADDDRPSWR	XP_014958925.1	PREDICTED: eukaryotic translation initiation factor 3 subunit A isoform X1 [Ovis aries]	2	594.773	3.7034	0.0013595	141.27	yes	NA	NA	NA
157	AADEIEKEK	XP_014956826.1	PREDICTED: ubiquitin thioesterase otulin isoform X2 [Ovis aries]	3	344.845		0.07318	46.334	yes	NA	NA	NA
158	AADETWEPFASGK	NP_001009800.1	transthyretin precursor [Ovis aries]	2	704.823	2.3282	1.8661e-09	136.6	yes	1.308	0.874	1.524
159	AADETWEPFASGK	NP_001009800.1	transthyretin precursor [Ovis aries]	3	470.217	1.7052	7.8903e-05	90.793	yes	NA	NA	NA
160	AADFIDQALAQK	XP_014954296.1	PREDICTED: LOW QUALITY PROTEIN: dual specificity protein phosphatase 3 isoform X1 [Ovis aries]	2	645.838	4.0941	2.9979e-06	149.69	yes	0.84	0.998	0.888
161	AADFIDQALAQK	XP_014954296.1	PREDICTED: LOW QUALITY PROTEIN: dual specificity protein phosphatase 3 isoform X1 [Ovis aries]	3	430.894	4.0172	6.7023e-06	110.08	yes	0.579	1.161	1.167
162	AADFQLHTHVNDGTEFGGSIYQK	XP_014960124.1	PREDICTED: voltage-dependent anion-selective channel protein 3 isoform X2 [Ovis aries]	3	845.735	4.1656	3.3482e-11	84.327	no	1.106	0.898	0.89
163	AADFQLHTHVNDGTEFGGSIYQK	XP_014960124.1	PREDICTED: voltage-dependent anion-selective channel protein 3 isoform X2 [Ovis aries]	4	634.553	3.775	2.1643e-11	89.721	no	1.173	0.822	0.772
167	AADHLKPFLDDSTLR	XP_012035892.1	PREDICTED: U4/U6 small nuclear ribonucleoprotein Prp3 isoform X2 [Ovis aries]	4	425.476	3.1797	0.0003405	66.826	yes	NA	NA	NA
168	AADIAEALYSVPR	XP_014958990.1	PREDICTED: LOW QUALITY PROTEIN: transcription factor COE3 isoform X1 [Ovis aries]	2	688.364		0.0077337	66.509	yes	NA	NA	NA
169	AADIDQEVK	XP_004006537.1	PREDICTED: cullin-associated NEDD8-dissociated protein 1 [Ovis aries]	2	494.751	3.7688	0.0015754	106.62	yes	NA	NA	NA
170	AADISLDNLVEGK	XP_011954276.1	PREDICTED: tumor suppressor p53-binding protein 1 isoform X3 [Ovis aries]	3	448.905	1.6736	6.2133e-05	92.99	yes	NA	NA	NA
171	AADISLDNLVEGK	XP_011954276.1	PREDICTED: tumor suppressor p53-binding protein 1 isoform X3 [Ovis aries]	2	672.854	1.9191	0.00019231	95.067	yes	1.087	0.847	1.488
172	AADLLVNPLDPR	XP_012032064.1	PREDICTED: SRSF protein kinase 2 isoform X10 [Ovis aries]	3	431.91	2.0247	0.021645	47.712	yes	NA	NA	NA
173	AADLLYAMCDR	XP_014955759.1	PREDICTED: LOW QUALITY PROTEIN: AP-2 complex subunit alpha-1 isoform X1 [Ovis aries]	2	649.797	3.81	0.00035896	92.856	yes	NA	NA	NA
174	AADLLYAMCDR	XP_014955759.1	PREDICTED: LOW QUALITY PROTEIN: AP-2 complex subunit alpha-1 isoform X1 [Ovis aries]	3	433.534	3.4318	0.00021243	81.625	yes	0.932	0.829	1.113
175	AADPIDPPGPPAK	XP_014948822.1	PREDICTED: titin isoform X5 [Ovis aries]	3	415.887	1.6608	0.0002642	77.185	no	NA	NA	NA
176	AADPIDPPGPPAK	XP_014948822.1	PREDICTED: titin isoform X5 [Ovis aries]	3	415.887	1.948	3.0733e-05	98.407	no	NA	NA	NA
177	AADPIDPPGPPAK	XP_014948822.1	PREDICTED: titin isoform X5 [Ovis aries]	2	623.327		0.00010294	86.772	no	NA	NA	NA
178	AADSDMWHK	XP_014948822.1	PREDICTED: titin isoform X5 [Ovis aries]	3	359.487	1.909	0.026916	49.418	no	NA	NA	NA
179	AADSDMWHK	XP_014948822.1	PREDICTED: titin isoform X5 [Ovis aries]	3	354.155	3.6109	0.011372	60.064	no	NA	NA	NA
180	AADSDMWHK	XP_014948822.1	PREDICTED: titin isoform X5 [Ovis aries]	2	530.729	3.8915	0.0077689	77.662	no	0.918	0.867	0.999
181	AADSGTYICQLSNDVGTATTK	XP_014948822.1	PREDICTED: titin isoform X5 [Ovis aries]	3	725.007	3.7991	3.8976e-41	179.07	yes	0.942	1.182	0.989
182	AADSGTYICQLSNDVGTATTK	XP_014948822.1	PREDICTED: titin isoform X5 [Ovis aries]	4	544.007	3.7599	2.1959e-09	87.352	yes	NA	NA	NA
183	AADSGTYICQLSNDVGTATTK	XP_014948822.1	PREDICTED: titin isoform X5 [Ovis aries]	2	1087.01	3.8544	1.1274e-08	83.395	yes	1.027	1.301	0.706
184	AADTLQQK	XP_011959576.1	PREDICTED: lysine-rich nucleolar protein 1 isoform X1 [Ovis aries]	2	437.735		0.054589	63.076	yes	NA	NA	NA
185	AADYAAQAAQLR	XP_004006893.1	PREDICTED: heme-binding protein 1 isoform X1 [Ovis aries]	2	624.82	3.0886	1.379e-06	135.26	yes	1.186	1.106	1.352
186	AAEAAINILK	XP_011988042.1	PREDICTED: interferon-inducible double-stranded RNA-dependent protein kinase activator A isoform X3 [Ovis aries]	2	507.303	3.9749	0.00018272	129.89	yes	NA	NA	NA
187	AAEAGAVALR	XP_014953780.1	PREDICTED: A-kinase anchor protein 1, mitochondrial isoform X1 [Ovis aries]	2	464.764	2.5192	0.0011735	90.149	yes	1.001	1.006	1.217
188	AAECNIVVTQPR	XP_014954839.1	PREDICTED: ATP-dependent RNA helicase A isoform X1 [Ovis aries]	2	679.348	2.1361	0.00012903	103.83	yes	NA	NA	NA
189	AAECNIVVTQPR	XP_014954839.1	PREDICTED: ATP-dependent RNA helicase A isoform X1 [Ovis aries]	3	453.235	2.0772	0.00046096	75.986	yes	NA	NA	NA
190	AAEDGFRK	XP_014956638.1	PREDICTED: protein kinase C and casein kinase substrate in neurons protein 3 [Ovis aries]	2	447.227	2.4577	0.026491	80.165	yes	1.04	1.121	1.105
191	AAEDGFRK	XP_014956638.1	PREDICTED: protein kinase C and casein kinase substrate in neurons protein 3 [Ovis aries]	3	298.487	1.6468	0.002665	90.709	yes	1.04	1.169	1.078
192	AAEDTSSILR	XP_014953742.1	PREDICTED: propionyl-CoA carboxylase alpha chain, mitochondrial isoform X1 [Ovis aries]	2	531.775	3.2634	0.0016518	83.499	yes	NA	NA	NA
193	AAEDYGVTK	XP_004016100.1	PREDICTED: transgelin isoform X1 [Ovis aries]	2	477.232	3.0342	0.001827	102.52	yes	0.629	1.325	1.184
194	AAEDYGVTK	XP_004016100.1	PREDICTED: transgelin isoform X1 [Ovis aries]	2	477.232	2.6065	0.00029727	125.75	yes	0.914	1.332	0.937
195	AAEDYGVTK	XP_004016100.1	PREDICTED: transgelin isoform X1 [Ovis aries]	3	318.491	1.7958	0.014084	57.55	yes	0.904	1.268	1.022
196	AAEDYGVTK	XP_004016100.1	PREDICTED: transgelin isoform X1 [Ovis aries]	2	477.232	2.7476	0.0010597	140.17	yes	0.767	1.586	0.724
197	AAEEIGIK	XP_004010764.1	PREDICTED: C-1-tetrahydrofolate synthase, cytoplasmic isoform X1 [Ovis aries]	2	415.735	3.7972	0.033763	69.812	yes	NA	NA	NA
198	AAEEIGIK	XP_004010764.1	PREDICTED: C-1-tetrahydrofolate synthase, cytoplasmic isoform X1 [Ovis aries]	2	415.735	2.8898	0.0097786	89.698	yes	NA	NA	NA
199	AAEETAGSLPGLQAR	XP_011955763.2	PREDICTED: LOW QUALITY PROTEIN: FYVE and coiled-coil domain-containing protein 1 isoform X1 [Ovis aries]	3	490.923		7.5063e-07	94.717	yes	NA	NA	NA
200	AAEETAGSLPGLQAR	XP_011955763.2	PREDICTED: LOW QUALITY PROTEIN: FYVE and coiled-coil domain-containing protein 1 isoform X1 [Ovis aries]	2	735.881		1.4086e-29	154.65	yes	NA	NA	NA
201	AAEILSDNLYR	XP_011992824.1	PREDICTED: nebulin isoform X3 [Ovis aries]	2	632.83	1.0906	6.661e-06	168.71	yes	0.851	1.319	1.116
202	AAEILSDNLYR	XP_011992824.1	PREDICTED: nebulin isoform X3 [Ovis aries]	3	422.223	0.6926	0.0001804	84.479	yes	0.854	1.09	1.334
203	AAEIYGVR	XP_004002959.1	PREDICTED: transgelin-3 [Ovis aries]	2	439.74	3.4324	0.015236	80.165	yes	1.146	0.687	1.755
204	AAELIANSLATAGDGLIELR	XP_012041325.1	PREDICTED: prohibitin [Ovis aries]	3	666.7	2.6624	0.039624	33.79	yes	NA	NA	NA
205	AAELLMGCFR	XP_014953762.1	PREDICTED: LOW QUALITY PROTEIN: PCI domain-containing protein 2 isoform X1 [Ovis aries]	2	584.286	3.3141	0.0070378	72.2	yes	1.155	1.022	1.227
206	AAEMLLFGK	XP_014958348.1	PREDICTED: LOW QUALITY PROTEIN: enoyl-CoA delta isomerase 2, mitochondrial isoform X1 [Ovis aries]	3	327.181	3.4573	0.033577	48.423	yes	NA	NA	NA
207	AAEMLLFGK	XP_014958348.1	PREDICTED: LOW QUALITY PROTEIN: enoyl-CoA delta isomerase 2, mitochondrial isoform X1 [Ovis aries]	2	490.268	4.2162	0.00042686	123.86	yes	0.612	1.168	0.74
208	AAEMMASLLK	XP_004014311.1	PREDICTED: kinesin-1 heavy chain isoform X2 [Ovis aries]	3	355.521	3.9244	0.00039129	83.862	yes	1.122	0.982	1.501
209	AAEPPAPCQALLSVGDLQAGLR	XP_014955607.1	PREDICTED: serine/threonine-protein phosphatase 6 regulatory subunit 1 isoform X1 [Ovis aries]	3	745.391	3.3151	4.8318e-07	77.575	yes	0.959	0.915	1.331
210	AAETVLK	XP_014950267.1	PREDICTED: methionine--tRNA ligase, cytoplasmic isoform X1 [Ovis aries]	2	366.219	4.9194	0.021355	89.296	yes	1.025	1.04	1.425
211	AAEVLNK	XP_004008618.1	PREDICTED: heterogeneous nuclear ribonucleoprotein M isoform X12 [Ovis aries]	2	372.716	4.2599	0.014986	98.997	yes	1.201	0.755	1.713
212	AAEVLNK	XP_004008618.1	PREDICTED: heterogeneous nuclear ribonucleoprotein M isoform X12 [Ovis aries]	3	248.813	2.4185	0.049116	50.966	yes	NA	NA	NA
213	AAEYDVAFGER	XP_004003436.1	PREDICTED: LOW QUALITY PROTEIN: collagen alpha-1(VI) chain isoform X1 [Ovis aries]	2	614.286	4.1726	3.3674e-06	172.13	yes	1.295	1.272	0.965
214	AAEYDVAFGER	XP_004003436.1	PREDICTED: LOW QUALITY PROTEIN: collagen alpha-1(VI) chain isoform X1 [Ovis aries]	2	614.286	3.4544	0.00020925	96.067	yes	NA	NA	NA
215	AAEYDVAFGER	XP_004003436.1	PREDICTED: LOW QUALITY PROTEIN: collagen alpha-1(VI) chain isoform X1 [Ovis aries]	2	614.286	2.5691	0.00018479	96.745	yes	0.764	1.137	1.278
216	AAFDMFDADGGGDISVK	NP_001106292.1	troponin C, skeletal muscle [Ovis aries]	3	577.923	4.0227	1.0897e-19	144.73	yes	0.828	1.009	1.211
217	AAFDMFDADGGGDISVK	NP_001106292.1	troponin C, skeletal muscle [Ovis aries]	2	866.38	3.4425	7.9385e-11	119.62	yes	0.818	1.016	0.857
218	AAFDMFDADGGGDISVK	NP_001106292.1	troponin C, skeletal muscle [Ovis aries]	2	866.38	2.3918	0.0002344	68.243	yes	1.039	0.872	1.005
219	AAFDMFDADGGGDISVK	NP_001106292.1	troponin C, skeletal muscle [Ovis aries]	3	577.923	2.9204	2.133e-09	104.2	yes	0.786	1.025	1.106
220	AAFDMFDADGGGDISVK	NP_001106292.1	troponin C, skeletal muscle [Ovis aries]	2	858.383	2.4421	4.4253e-22	177.67	yes	0.865	0.952	0.946
221	AAFDMFDADGGGDISVK	NP_001106292.1	troponin C, skeletal muscle [Ovis aries]	3	572.591	2.9846	1.4313e-22	174.59	yes	0.877	0.834	0.944
222	AAFEELEK	XP_014957731.1	PREDICTED: golgin subfamily A member 4 isoform X5 [Ovis aries]	2	468.737	3.4571	0.011186	85.862	yes	NA	NA	NA
223	AAFEYIITAK	XP_014958789.1	PREDICTED: enoyl-CoA hydratase, mitochondrial isoform X1 [Ovis aries]	3	376.21	3.5624	0.0028603	66.056	yes	0.789	1.064	0.898
224	AAFEYIITAK	XP_014958789.1	PREDICTED: enoyl-CoA hydratase, mitochondrial isoform X1 [Ovis aries]	2	563.811	3.7922	0.00018272	129.89	yes	0.709	1.28	0.717
226	AAFGISDSYVDGSSFDPQR	XP_014959516.1	PREDICTED: serine/arginine repetitive matrix protein 2 isoform X1 [Ovis aries]	3	673.641	2.2736	7.0697e-12	109.04	yes	NA	NA	NA
227	AAFGLSEAGFNTACVTK	XP_011952573.1	PREDICTED: succinate dehydrogenase [ubiquinone] flavoprotein subunit, mitochondrial isoform X1 [Ovis aries]	2	872.422	2.2509	8.5429e-31	216.71	yes	0.659	1.414	0.608
228	AAFGLSEAGFNTACVTK	XP_011952573.1	PREDICTED: succinate dehydrogenase [ubiquinone] flavoprotein subunit, mitochondrial isoform X1 [Ovis aries]	3	581.951	2.3926	7.0426e-22	157.58	yes	0.66	1.269	0.77
229	AAFGLSEAGFNTACVTK	XP_011952573.1	PREDICTED: succinate dehydrogenase [ubiquinone] flavoprotein subunit, mitochondrial isoform X1 [Ovis aries]	4	436.715	2.3026	4.9541e-05	75.018	yes	NA	NA	NA
230	AAFLLSYEELLQR	XP_004014226.1	PREDICTED: LOW QUALITY PROTEIN: inter-alpha-trypsin inhibitor heavy chain H5 [Ovis aries]	2	776.922	2.4809	6.3476e-07	120.84	yes	NA	NA	NA
231	AAFLLSYEELLQR	XP_004014226.1	PREDICTED: LOW QUALITY PROTEIN: inter-alpha-trypsin inhibitor heavy chain H5 [Ovis aries]	3	518.284	2.2775	0.00051857	67.519	yes	NA	NA	NA
232	AAFNTGK	NP_001177319.1	glyceraldehyde-3-phosphate dehydrogenase [Ovis aries]	2	354.687	4.1463	0.024918	84.498	yes	0.455	1.097	0.502
233	AAFNTGK	NP_001177319.1	glyceraldehyde-3-phosphate dehydrogenase [Ovis aries]	2	354.687	3.8681	0.012144	106.04	yes	0.359	0.973	0.336
234	AAFNTGK	NP_001177319.1	glyceraldehyde-3-phosphate dehydrogenase [Ovis aries]	3	236.794	2.6572	0.0097819	76.847	yes	0.374	0.93	0.354
235	AAFNTGK	NP_001177319.1	glyceraldehyde-3-phosphate dehydrogenase [Ovis aries]	2	354.687	4.6519	0.026436	82.452	yes	0.5	1.033	0.67
236	AAFNTGK	NP_001177319.1	glyceraldehyde-3-phosphate dehydrogenase [Ovis aries]	2	354.687	5.2862	0.026436	82.452	yes	NA	NA	NA
237	AAFNTGK	NP_001177319.1	glyceraldehyde-3-phosphate dehydrogenase [Ovis aries]	2	354.687	3.1074	0.017777	94.114	yes	0.414	0.907	0.53
238	AAFPLHDCNFSSPSEDLSCPNER	XP_014950204.1	PREDICTED: anoctamin-6 isoform X2 [Ovis aries]	3	884.048	2.8703	5.332e-16	100.76	yes	1.326	0.994	1.344
239	AAFQPEAGPSALALSPGLVESEDL	XP_014948282.1	PREDICTED: LOW QUALITY PROTEIN: palladin isoform X1 [Ovis aries]	3	790.401	2.4567	1.9643e-11	85.062	yes	1.109	0.975	1.523
240	AAFQSLLDAQADEAVLDHPDLK	XP_004014268.1	PREDICTED: COMM domain-containing protein 3 isoform X1 [Ovis aries]	3	789.732	1.2768	1.0351e-41	181.85	yes	1.11	0.921	1.441
241	AAFQSQYK	XP_012041702.1	PREDICTED: ATP-dependent RNA helicase DDX42 isoform X1 [Ovis aries]	3	314.828	4.2017	0.0055739	75.738	yes	NA	NA	NA
242	AAFQYGIK	XP_012034013.1	PREDICTED: protein Red [Ovis aries]	2	449.245	3.6762	0.0046461	110.31	yes	NA	NA	NA
243	AAFSKDESKEPIVEVR	XP_014956402.1	PREDICTED: neural cell adhesion molecule 1 isoform X5 [Ovis aries]	4	451.991	3.9102	0.068219	37.687	no	1.205	0.519	1.901
244	AAFSQEK	XP_011990346.1	PREDICTED: STE20/SPS1-related proline-alanine-rich protein kinase isoform X2 [Ovis aries]	2	390.698	4.4021	0.026565	82.279	yes	1.296	0.847	1.568
245	AAFTAFEEAQLPR	XP_012033090.1	PREDICTED: coiled-coil domain-containing protein 124 isoform X1 [Ovis aries]	2	725.87	4.1372	2.6946e-09	162.93	yes	1.076	0.97	1.394
246	AAFTCIK	XP_011962044.1	PREDICTED: E3 ubiquitin-protein ligase HUWE1 isoform X4 [Ovis aries]	2	405.713	4.5127	0.02282	87.323	yes	NA	NA	NA
247	AAFVLPEFAR	XP_014954530.1	PREDICTED: spermidine synthase isoform X1 [Ovis aries]	2	560.811	3.992	0.0011248	90.827	yes	1.193	0.936	1.484
248	AAFVSELGQR	XP_014953825.1	PREDICTED: integrin alpha-3 isoform X1 [Ovis aries]	2	539.288		0.009067	69.786	yes	NA	NA	NA
249	AAGAEEYAQQDVVK	XP_012041493.1	PREDICTED: 2',3'-cyclic-nucleotide 3'-phosphodiesterase isoform X1 [Ovis aries]	3	493.576	3.5637	1.9704e-11	127.71	yes	NA	NA	NA
250	AAGAEEYAQQDVVK	XP_012041493.1	PREDICTED: 2',3'-cyclic-nucleotide 3'-phosphodiesterase isoform X1 [Ovis aries]	2	739.86		1.9725e-37	171.76	yes	NA	NA	NA
251	AAGAEEYAQQDVVKK	XP_012041493.1	PREDICTED: 2',3'-cyclic-nucleotide 3'-phosphodiesterase isoform X1 [Ovis aries]	3	536.274	3.4998	1.7611e-06	101.43	yes	1.135	1.085	1.452
252	AAGALQQEQR	XP_014957182.1	PREDICTED: LOW QUALITY PROTEIN: tuftelin-interacting protein 11 [Ovis aries]	2	536.281	2.9039	0.00040496	107.51	yes	NA	NA	NA
253	AAGAQIQGAK	XP_014956791.1	PREDICTED: NAD(P) transhydrogenase, mitochondrial [Ovis aries]	2	457.756	3.2521	0.00018055	129.83	yes	0.722	1.117	0.645
254	AAGAQIQGAK	XP_014956791.1	PREDICTED: NAD(P) transhydrogenase, mitochondrial [Ovis aries]	3	305.507	2.8993	0.0013236	74.941	yes	NA	NA	NA
255	AAGARPGVPK	XP_014954767.1	PREDICTED: LOW QUALITY PROTEIN: von Willebrand factor A domain-containing protein 1 isoform X1 [Ovis aries]	3	308.519	2.3212	0.016671	55.235	yes	1.448	1.013	1.201
256	AAGCDFTNVVK	XP_004022295.1	PREDICTED: ribonuclease UK114 isoform X1 [Ovis aries]	2	591.285	4.4157	9.7278e-06	138.45	yes	NA	NA	NA
257	AAGCDFTNVVK	XP_004022295.1	PREDICTED: ribonuclease UK114 isoform X1 [Ovis aries]	3	394.525	3.8405	2.2572e-05	104.43	yes	NA	NA	NA
258	AAGDALSDK	XP_011992824.1	PREDICTED: nebulin isoform X3 [Ovis aries]	2	424.211	4.0529	0.00031688	127.76	yes	0.783	1.23	0.923
259	AAGDGGSGPPEK	XP_004020961.1	PREDICTED: E3 ubiquitin-protein ligase BRE1B [Ovis aries]	2	521.744	3.8771	0.0020679	74.987	yes	0.989	0.868	1.474
260	AAGEAGAATGR	XP_014956946.1	PREDICTED: LOW QUALITY PROTEIN: protein DGCR14 isoform X1 [Ovis aries]	2	466.233	3.4204	0.012021	64.121	yes	1.02	0.604	1.603
261	AAGFPTASVCR	XP_011954030.1	PREDICTED: hydroxylysine kinase isoform X3 [Ovis aries]	2	568.779	2.9846	0.017862	61.833	yes	NA	NA	NA
262	AAGGGWSK	XP_014959132.1	PREDICTED: LOW QUALITY PROTEIN: EMILIN-2 isoform X1 [Ovis aries]	2	367.185	3.3569	0.0067156	99.442	yes	1.148	0.628	2.036
263	AAGHQLCLK	XP_004021754.1	PREDICTED: PDZ and LIM domain protein 3 isoform X1 [Ovis aries]	3	333.18	3.4213	0.00074978	89.401	no	0.878	1.473	0.893
264	AAGHQLCLK	XP_004021754.1	PREDICTED: PDZ and LIM domain protein 3 isoform X1 [Ovis aries]	2	499.266	4.0886	0.0015016	146.81	no	NA	NA	NA
267	AAGLEDYGK	XP_014957124.1	PREDICTED: acyl-CoA dehydrogenase family member 10 isoform X1 [Ovis aries]	2	462.227	3.5027	0.0022459	96.143	no	0.626	1.417	0.903
268	AAGLLSTYR	XP_011975830.1	PREDICTED: collagen alpha-1(XV) chain isoform X2 [Ovis aries]	2	476.267	1.6553	0.0005143	131.06	yes	1.274	1.23	0.889
269	AAGLLSTYR	XP_011975830.1	PREDICTED: collagen alpha-1(XV) chain isoform X2 [Ovis aries]	2	476.267	1.8841	0.055465	58.23	yes	NA	NA	NA
270	AAGLQAEIGQVK	XP_012030994.1	PREDICTED: ELKS/Rab6-interacting/CAST family member 1 isoform X12 [Ovis aries]	3	395.559	2.1801	0.00017145	88.021	yes	NA	NA	NA
271	AAGNFATK	XP_014953018.1	PREDICTED: LOW QUALITY PROTEIN: afadin isoform X1 [Ovis aries]	2	390.206	2.044	0.0089829	91.867	yes	NA	NA	NA
273	AAGPIGNAQKPPTGK	XP_011955510.1	PREDICTED: microtubule-associated protein 4 isoform X10 [Ovis aries]	3	469.597		9.2265e-07	97.631	yes	NA	NA	NA
274	AAGPLLTDECR	XP_014958445.1	PREDICTED: O-acetyl-ADP-ribose deacetylase MACROD1 isoform X1 [Ovis aries]	2	601.795	2.5789	3.9707e-09	213.81	yes	0.866	1.367	0.778
275	AAGPLLTDECR	XP_014958445.1	PREDICTED: O-acetyl-ADP-ribose deacetylase MACROD1 isoform X1 [Ovis aries]	3	401.533	1.5377	0.00027979	80.706	yes	NA	NA	NA
276	AAGQAGQAGVQGDTSR	XP_012044834.1	PREDICTED: myosin light chain kinase 2, skeletal/cardiac muscle isoform X1 [Ovis aries]	2	737.356	3.7411	1.0655e-23	187.46	yes	0.711	1.436	0.734
277	AAGQAGQAGVQGDTSR	XP_012044834.1	PREDICTED: myosin light chain kinase 2, skeletal/cardiac muscle isoform X1 [Ovis aries]	3	491.906	3.2222	9.8848e-22	165.36	yes	0.996	1.203	1.132
278	AAGQAGQAGVQGDTSR	XP_012044834.1	PREDICTED: myosin light chain kinase 2, skeletal/cardiac muscle isoform X1 [Ovis aries]	2	737.356	2.4521	3.6724e-19	152.94	yes	0.705	1.347	0.807
279	AAGQAGQAGVQGDTSR	XP_012044834.1	PREDICTED: myosin light chain kinase 2, skeletal/cardiac muscle isoform X1 [Ovis aries]	3	491.906	2.2714	3.4112e-22	174.68	yes	0.885	1.169	1.205
280	AAGSLANLGEGSK	XP_004021616.2	PREDICTED: LOW QUALITY PROTEIN: WASH complex subunit FAM21 isoform X1 [Ovis aries]	2	587.807		6.0515e-07	99.344	yes	NA	NA	NA
281	AAGTEDLGIYECELVNR	XP_014951043.1	PREDICTED: LOW QUALITY PROTEIN: obscurin isoform X1 [Ovis aries]	3	637.304	3.5746	9.1639e-07	86.772	yes	NA	NA	NA
282	AAGTEDLGIYECELVNR	XP_014951043.1	PREDICTED: LOW QUALITY PROTEIN: obscurin isoform X1 [Ovis aries]	2	955.452	3.6676	5.9454e-22	174.59	yes	1.071	1.505	1.047
283	AAGTPGPEQEMQQTQPR	XP_011954276.1	PREDICTED: tumor suppressor p53-binding protein 1 isoform X3 [Ovis aries]	3	614.62	2.8506	3.0391e-11	118.62	yes	1.01	0.964	1.485
284	AAGTPGPEQEMQQTQPR	XP_011954276.1	PREDICTED: tumor suppressor p53-binding protein 1 isoform X3 [Ovis aries]	3	609.288	2.8406	5.2024e-15	137.91	yes	NA	NA	NA
285	AAGVCLEPYPEEK	XP_014959911.1	PREDICTED: calcium uptake protein 1, mitochondrial isoform X4 [Ovis aries]	2	731.848	2.9227	2.8436e-09	145.6	yes	NA	NA	NA
286	AAGVNVEPFWPGLFAK	XP_004010319.1	PREDICTED: 60S acidic ribosomal protein P1 isoform X1 [Ovis aries]	3	568.303	4.763	3.4112e-19	142.45	yes	1.176	1.04	1.433
287	AAGVNVEPFWPGLFAK	XP_004010319.1	PREDICTED: 60S acidic ribosomal protein P1 isoform X1 [Ovis aries]	2	851.951	4.3604	2.4987e-21	169.64	yes	1.152	0.974	1.321
288	AAGVPSATITWR	XP_014948358.1	PREDICTED: LOW QUALITY PROTEIN: basement membrane-specific heparan sulfate proteoglycan core protein isoform X1 [Ovis aries]	2	615.335	3.512	6.3305e-07	129.22	yes	NA	NA	NA
289	AAGVPSATITWR	XP_014948358.1	PREDICTED: LOW QUALITY PROTEIN: basement membrane-specific heparan sulfate proteoglycan core protein isoform X1 [Ovis aries]	3	410.559	2.8565	4.5679e-05	100.09	yes	0.901	0.961	1.118
290	AAGVVLEMIR	XP_004015415.1	PREDICTED: ruvB-like 2 [Ovis aries]	2	529.805	3.504	0.001759	82.008	yes	0.995	0.891	1.42
291	AAGWLELSER	XP_012033910.1	PREDICTED: pterin-4-alpha-carbinolamine dehydratase 2 isoform X2 [Ovis aries]	2	566.293	3.7582	0.00062864	99.568	yes	1.042	1.092	1.278
292	AAGYNYYGTER	XP_004005961.1	PREDICTED: DNA-directed RNA polymerase I subunit RPA2 [Ovis aries]	2	632.783		0.00056895	81.525	yes	NA	NA	NA
293	AAHFVFR	XP_014956402.1	PREDICTED: neural cell adhesion molecule 1 isoform X5 [Ovis aries]	3	283.157	1.1346	0.0028532	106.76	no	NA	NA	NA
294	AAHLCAEAALR	XP_004006644.1	PREDICTED: proliferation-associated protein 2G4 [Ovis aries]	2	591.806	4.0725	4.1562e-06	130.23	yes	0.986	1.113	1.424
295	AAHLCAEAALR	XP_004006644.1	PREDICTED: proliferation-associated protein 2G4 [Ovis aries]	3	394.873	2.9096	0.0013941	66.663	yes	NA	NA	NA
296	AAHNLVK	XP_004006455.1	PREDICTED: LOW QUALITY PROTEIN: ATP-dependent 6-phosphofructokinase, muscle type isoform X1 [Ovis aries]	3	251.485	0.93199	0.0021278	114.02	yes	0.631	1.143	0.51
297	AAHNLVK	XP_004006455.1	PREDICTED: LOW QUALITY PROTEIN: ATP-dependent 6-phosphofructokinase, muscle type isoform X1 [Ovis aries]	2	376.724	2.1547	0.065225	68.312	yes	NA	NA	NA
298	AAHTEDINACTLTTSPR	XP_011955636.1	PREDICTED: RAF proto-oncogene serine/threonine-protein kinase [Ovis aries]	3	619.964	1.8898	1.0964e-14	133.9	yes	1.179	0.947	1.266
299	AAHVMDVAGNK	XP_014957129.1	PREDICTED: acyl-CoA dehydrogenase family member 10-like isoform X3 [Ovis aries]	3	371.522	3.088	0.00020354	82.417	yes	NA	NA	NA
300	AAIAPPSPPCDITCLESFR	XP_014959134.1	PREDICTED: myomesin-1 isoform X2 [Ovis aries]	2	1051.51	3.2103	4.4402e-23	143.99	yes	0.705	0.855	1.018
301	AAIAPPSPPCDITCLESFR	XP_014959134.1	PREDICTED: myomesin-1 isoform X2 [Ovis aries]	3	701.34	3.1508	6.8934e-24	148.44	yes	0.71	1.361	0.793
302	AAIAQALAGEVSVVPPSR	XP_004004197.1	PREDICTED: WD40 repeat-containing protein SMU1 [Ovis aries]	3	579.328	4.0913	1.7146e-05	70.334	yes	NA	NA	NA
303	AAIDFLSN	XP_004014416.1	PREDICTED: LOW QUALITY PROTEIN: heat shock 70 kDa protein 12B [Ovis aries]	2	425.719	3.2768	0.027592	73.26	yes	0.565	1.113	1.362
304	AAIDWFDGK	XP_011963307.1	PREDICTED: LOW QUALITY PROTEIN: RNA-binding protein FUS-like, partial [Ovis aries]	3	341.503	3.1111	0.059542	42.19	no	1.169	0.95	1.476
305	AAIDWFDGKEFSGNPIK	XP_011963307.1	PREDICTED: LOW QUALITY PROTEIN: RNA-binding protein FUS-like, partial [Ovis aries]	4	474.489	3.3126	3.7315e-09	101.53	yes	NA	NA	NA
306	AAIDWFDGKEFSGNPIK	XP_011963307.1	PREDICTED: LOW QUALITY PROTEIN: RNA-binding protein FUS-like, partial [Ovis aries]	3	632.316	3.3765	1.5813e-14	133.78	yes	1.355	0.792	1.584
307	AAIDWFDGKEFSGNPIK	XP_011963307.1	PREDICTED: LOW QUALITY PROTEIN: RNA-binding protein FUS-like, partial [Ovis aries]	4	474.489	2.7643	1.7854e-19	141.55	yes	1.281	0.907	1.441
308	AAIEAFNK	XP_004013164.1	PREDICTED: signal recognition particle subunit SRP68 [Ovis aries]	2	432.235		0.0060384	109.71	yes	NA	NA	NA
309	AAIEAFNK	XP_004013164.1	PREDICTED: signal recognition particle subunit SRP68 [Ovis aries]	3	288.492		0.019119	58.679	yes	NA	NA	NA
310	AAIEEQLQAVVK	XP_011950855.1	PREDICTED: golgin subfamily B member 1 isoform X4 [Ovis aries]	3	433.582	2.731	0.0091905	51.286	yes	0.85	1.146	1.228
311	AAIISAEGDSK	XP_012041325.1	PREDICTED: prohibitin [Ovis aries]	2	531.277	3.8	0.00018479	96.745	yes	NA	NA	NA
312	AAIISAEGDSK	XP_012041325.1	PREDICTED: prohibitin [Ovis aries]	2	531.277		0.0057855	69.03	yes	NA	NA	NA
313	AAILEAAPK	XP_014954937.1	PREDICTED: LOW QUALITY PROTEIN: ribosome-binding protein 1 isoform X1 [Ovis aries]	2	442.266	2.987	0.0030185	90.15	yes	NA	NA	NA
314	AAILEAAPK	XP_014954937.1	PREDICTED: LOW QUALITY PROTEIN: ribosome-binding protein 1 isoform X1 [Ovis aries]	3	295.18	2.151	0.004347	66.692	yes	0.959	0.944	1.387
315	AAILNLHQHLQQK	XP_014952597.1	PREDICTED: nesprin-2 isoform X4 [Ovis aries]	4	379.22	1.9443	3.122e-05	100.04	yes	NA	NA	NA
316	AAIMGAPGSGK	XP_004004403.1	PREDICTED: GTP:AMP phosphotransferase AK3, mitochondrial isoform X1 [Ovis aries]	2	480.253	4.4972	0.0034947	73.632	yes	NA	NA	NA
317	AAIMGAPGSGK	XP_004004403.1	PREDICTED: GTP:AMP phosphotransferase AK3, mitochondrial isoform X1 [Ovis aries]	3	320.504	3.271	0.0043412	61.765	yes	NA	NA	NA
318	AAIMGAPGSGK	XP_004004403.1	PREDICTED: GTP:AMP phosphotransferase AK3, mitochondrial isoform X1 [Ovis aries]	2	488.25	2.5193	0.0029285	70.728	yes	0.918	1.244	1.233
320	AAISLVPEVPK	XP_004020854.2	PREDICTED: LOW QUALITY PROTEIN: UPF0505 protein C16orf62 homolog isoform X1 [Ovis aries]	3	375.229	2.8169	0.063379	37.968	yes	NA	NA	NA
321	AAISQLR	XP_004018277.1	PREDICTED: serine/threonine-protein kinase OSR1 isoform X1 [Ovis aries]	2	379.73	2.9388	0.068517	67.169	yes	NA	NA	NA
322	AAITETQR	XP_004005898.1	PREDICTED: LOW QUALITY PROTEIN: EH domain-binding protein 1 isoform X1 [Ovis aries]	2	445.241	2.5073	0.032089	70.747	yes	0.88	1.058	1.22
323	AAKDEVSESR	XP_014948576.1	PREDICTED: LOW QUALITY PROTEIN: neurofilament light polypeptide isoform X1 [Ovis aries]	2	546.27	3.7361	0.00069321	111.52	yes	1.101	0.835	1.387
324	AAKDEVSESR	XP_014948576.1	PREDICTED: LOW QUALITY PROTEIN: neurofilament light polypeptide isoform X1 [Ovis aries]	3	364.516	3.11	0.00031056	93.839	yes	1.093	0.893	1.514
325	AAKPPGGEPGDRPEEAAPPR	XP_014959498.1	PREDICTED: hematological and neurological expressed 1-like protein [Ovis aries]	3	667.005	3.4808	2.8844e-05	66.893	yes	NA	NA	NA
326	AAKPPGGEPGDRPEEAAPPR	XP_014959498.1	PREDICTED: hematological and neurological expressed 1-like protein [Ovis aries]	4	500.505	2.7771	1.1386e-08	89.859	yes	1.249	0.807	1.774
327	AAKPPGGEPGDRPEEAAPPR	XP_014959498.1	PREDICTED: hematological and neurological expressed 1-like protein [Ovis aries]	3	667.005	3.333	2.367e-08	89.011	yes	NA	NA	NA
328	AAKPPGGEPGDRPEEAAPPR	XP_014959498.1	PREDICTED: hematological and neurological expressed 1-like protein [Ovis aries]	3	667.005	2.5821	0.00083231	59.585	yes	NA	NA	NA
329	AAKPPGGEPGDRPEEAAPPR	XP_014959498.1	PREDICTED: hematological and neurological expressed 1-like protein [Ovis aries]	3	667.005		2.2254e-05	71.592	yes	NA	NA	NA
330	AAKPSVPK	XP_004018603.1	PREDICTED: histone H1x [Ovis aries]	3	266.501		0.0097527	82.287	yes	NA	NA	NA
331	AALAGGTTMIIDHVVPEPESSLTEAYEK	XP_014951603.1	PREDICTED: LOW QUALITY PROTEIN: dihydropyrimidinase-related protein 3 isoform X1 [Ovis aries]	4	737.117	2.8577	5.063e-09	67.478	yes	1.127	0.897	1.276
332	AALAGHPR	XP_014955511.1	PREDICTED: platelet-activating factor acetylhydrolase IB subunit gamma isoform X1 [Ovis aries]	2	396.727	3.722	0.0012352	162.21	yes	1.3	0.807	1.603
333	AALAHSEEITAAQAAATR	XP_014953119.1	PREDICTED: LOW QUALITY PROTEIN: plectin isoform X1 [Ovis aries]	3	594.643	1.4512	2.1718e-11	107.62	no	0.717	1.071	1.027
334	AALAHSEEITAAQAAATR	XP_014953119.1	PREDICTED: LOW QUALITY PROTEIN: plectin isoform X1 [Ovis aries]	2	891.461		3.562e-57	186.98	no	NA	NA	NA
335	AALDGTPGMIGYGMAK	XP_014952137.1	PREDICTED: LOW QUALITY PROTEIN: dihydropteridine reductase [Ovis aries]	3	523.586	2.8024	8.277e-10	110.51	yes	0.938	1.026	1.336
336	AALDGTPGMIGYGMAK	XP_014952137.1	PREDICTED: LOW QUALITY PROTEIN: dihydropteridine reductase [Ovis aries]	2	776.879	3.4018	4.1135e-21	165.34	yes	0.853	1.197	0.959
337	AALDGTPGMIGYGMAK	XP_014952137.1	PREDICTED: LOW QUALITY PROTEIN: dihydropteridine reductase [Ovis aries]	3	518.255	3.4105	1.5627e-21	159	yes	NA	NA	NA
338	AALEACHK	XP_004009730.1	PREDICTED: alcohol dehydrogenase class-3 isoform X1 [Ovis aries]	3	300.485	3.3436	0.0015252	101.43	yes	NA	NA	NA
339	AALEACHK	XP_004009730.1	PREDICTED: alcohol dehydrogenase class-3 isoform X1 [Ovis aries]	2	450.224	4.2142	0.0015274	124.98	yes	1.106	0.845	1.293
340	AALEACHK	XP_004009730.1	PREDICTED: alcohol dehydrogenase class-3 isoform X1 [Ovis aries]	3	300.485	3.0098	0.026399	55.37	yes	NA	NA	NA
341	AALEACHK	XP_004009730.1	PREDICTED: alcohol dehydrogenase class-3 isoform X1 [Ovis aries]	3	300.485	2.8959	0.0062126	74.255	yes	NA	NA	NA
342	AALEAIDELDLFGAHGGR	XP_011961728.1	PREDICTED: phosphorylase b kinase regulatory subunit alpha, liver isoform isoform X3 [Ovis aries]	3	618.983	2.4122	1.6751e-08	95.001	yes	NA	NA	NA
343	AALEALGSCLNNK	XP_012030085.1	PREDICTED: serine hydroxymethyltransferase, mitochondrial isoform X2 [Ovis aries]	3	454.234	3.6253	5.3796e-10	140.24	yes	0.919	1.299	1.048
344	AALEALGSCLNNK	XP_012030085.1	PREDICTED: serine hydroxymethyltransferase, mitochondrial isoform X2 [Ovis aries]	2	680.848	3.9245	5.7139e-06	111.12	yes	NA	NA	NA
345	AALEAQNALHNIK	XP_014954918.1	PREDICTED: LOW QUALITY PROTEIN: CUGBP Elav-like family member 2 isoform X1 [Ovis aries]	3	464.925	2.0852	3.778e-07	112.44	yes	NA	NA	NA
346	AALEDLVR	XP_004008921.1	PREDICTED: histidine--tRNA ligase, cytoplasmic isoform X2 [Ovis aries]	2	443.753	1.9164	0.018909	78.113	yes	1.088	0.993	1.415
347	AALELTAK	XP_014951043.1	PREDICTED: LOW QUALITY PROTEIN: obscurin isoform X1 [Ovis aries]	2	408.745	3.8464	0.0068793	98.582	yes	0.867	1.299	1.232
348	AALELTAK	XP_014951043.1	PREDICTED: LOW QUALITY PROTEIN: obscurin isoform X1 [Ovis aries]	3	272.832		0.077555	42.599	yes	NA	NA	NA
349	AALETVDR	NP_001138927.1	serine/threonine-protein kinase mTOR [Ovis aries]	2	437.735	3.1256	0.076375	53.775	yes	NA	NA	NA
350	AALEYLEDIDLK	XP_011960813.1	PREDICTED: redox-regulatory protein FAM213A isoform X3 [Ovis aries]	3	464.913	2.544	0.00015464	89.301	yes	0.866	0.992	1.152
351	AALEYLEDIDLK	XP_011960813.1	PREDICTED: redox-regulatory protein FAM213A isoform X3 [Ovis aries]	2	696.866	3.4153	1.0906e-07	184.1	yes	0.961	0.91	1.369
352	AALFENTPK	XP_004020990.1	PREDICTED: phosphorylase b kinase gamma catalytic chain, skeletal muscle/heart isoform isoform X1 [Ovis aries]	3	330.847	1.7452	0.0016771	78.516	yes	0.81	1.062	1.032
353	AALFENTPK	XP_004020990.1	PREDICTED: phosphorylase b kinase gamma catalytic chain, skeletal muscle/heart isoform isoform X1 [Ovis aries]	2	495.766	2.2847	0.0044431	183.67	yes	0.637	0.992	0.744
354	AALGAEEPR	XP_014957525.1	PREDICTED: nesprin-3 isoform X2 [Ovis aries]	2	457.241	2.3912	0.0039861	82.645	yes	1.313	0.918	1.445
355	AALGETTLGETTLGR	XP_004021875.1	PREDICTED: myomesin-2 isoform X1 [Ovis aries]	2	745.396	1.9133	9.5163e-23	224.5	yes	0.64	1.324	0.73
356	AALGETTLGETTLGR	XP_004021875.1	PREDICTED: myomesin-2 isoform X1 [Ovis aries]	3	497.267	2.0339	1.024e-08	121.18	yes	0.827	0.944	1.39
357	AALGETTLGETTLGR	XP_004021875.1	PREDICTED: myomesin-2 isoform X1 [Ovis aries]	2	745.396	1.6302	7.3195e-38	268.9	yes	0.612	1.455	0.702
358	AALGETTLGETTLGR	XP_004021875.1	PREDICTED: myomesin-2 isoform X1 [Ovis aries]	3	497.267	1.6792	0.00048821	65.528	yes	NA	NA	NA
359	AALGYNILTQEETQNVYDAR	XP_004002064.1	PREDICTED: complement component C8 alpha chain [Ovis aries]	3	757.041	2.0999	2.2265e-16	116.73	yes	1.115	1.183	1.486
360	AALIVHSR	XP_014951066.1	PREDICTED: LOW QUALITY PROTEIN: long-chain fatty acid transport protein 1 isoform X1 [Ovis aries]	3	289.512		0.042932	51.346	yes	NA	NA	NA
361	AALIVHSR	XP_014951066.1	PREDICTED: LOW QUALITY PROTEIN: long-chain fatty acid transport protein 1 isoform X1 [Ovis aries]	3	289.512		0.034417	53.968	yes	NA	NA	NA
362	AALLDQIR	XP_014950852.1	PREDICTED: neural Wiskott-Aldrich syndrome protein [Ovis aries]	2	450.269	1.559	0.036975	68.016	yes	NA	NA	NA
363	AALLELWELR	XP_014949338.1	PREDICTED: spectrin alpha chain, non-erythrocytic 1 isoform X1 [Ovis aries]	2	607.351	2.7113	0.00026321	113.44	yes	NA	NA	NA
364	AALLELWELR	XP_014949338.1	PREDICTED: spectrin alpha chain, non-erythrocytic 1 isoform X1 [Ovis aries]	3	405.236	2.0502	9.5614e-05	107.79	yes	0.659	0.948	1.434
365	AALLELWELRR	XP_014949338.1	PREDICTED: spectrin alpha chain, non-erythrocytic 1 isoform X1 [Ovis aries]	3	457.27	2.4363	1.5791e-06	132.32	yes	1.184	0.769	1.373
366	AALLEQALSNAR	XP_014947369.1	PREDICTED: LOW QUALITY PROTEIN: microtubule-actin cross-linking factor 1 isoform X1 [Ovis aries]	3	419.57	3.5289	0.027259	46.101	yes	0.965	0.99	1.08
367	AALLNFDEFAVSK	XP_012045334.1	PREDICTED: LOW QUALITY PROTEIN: FH1/FH2 domain-containing protein 1 isoform X1 [Ovis aries]	2	712.875	2.402	2.4736e-09	142.45	yes	0.471	0.808	0.469
368	AALLNFDEFAVSK	XP_012045334.1	PREDICTED: LOW QUALITY PROTEIN: FH1/FH2 domain-containing protein 1 isoform X1 [Ovis aries]	3	475.586	2.1819	9.3918e-06	107.65	yes	0.588	0.864	0.763
369	AALMESQGQQQEER	XP_014956557.1	PREDICTED: LOW QUALITY PROTEIN: nuclear mitotic apparatus protein 1 isoform X1 [Ovis aries]	3	535.583	3.0439	7.0669e-08	112.02	yes	NA	NA	NA
370	AALMESQGQQQEER	XP_014956557.1	PREDICTED: LOW QUALITY PROTEIN: nuclear mitotic apparatus protein 1 isoform X1 [Ovis aries]	2	802.87	3.3997	5.9115e-11	131.56	yes	1.079	0.813	1.457
371	AALNELLK	XP_012034363.1	PREDICTED: tetratricopeptide repeat protein 37 isoform X1 [Ovis aries]	2	436.266	3.2087	0.0143	80.688	yes	1.033	0.91	1.465
372	AALPLTTSDTK	XP_011962044.1	PREDICTED: E3 ubiquitin-protein ligase HUWE1 isoform X4 [Ovis aries]	2	559.309		0.0075658	67.252	yes	NA	NA	NA
373	AALPSPALSPEDR	XP_011963782.2	PREDICTED: tyrosine-protein phosphatase non-receptor type 23-like, partial [Ovis aries]	2	662.349		3.4942e-11	117.93	yes	NA	NA	NA
374	AALQALK	XP_004014551.1	PREDICTED: charged multivesicular body protein 4b [Ovis aries]	2	357.729	2.6835	0.019001	92.467	yes	NA	NA	NA
375	AALQEGHQFLCSR	XP_011973539.1	PREDICTED: bis(5'-nucleosyl)-tetraphosphatase [asymmetrical] [Ovis aries]	2	758.87	2.5177	2.0549e-09	165.78	yes	NA	NA	NA
376	AALQELLSK	XP_004008884.1	PREDICTED: 40S ribosomal protein S25 [Ovis aries]	3	324.862	3.1282	0.00077787	88.495	yes	1.117	1.008	1.469
377	AALQELLSK	XP_004008884.1	PREDICTED: 40S ribosomal protein S25 [Ovis aries]	2	486.79	4.6489	0.00055964	131.82	yes	1.195	0.998	1.507
380	AALSHDGILNLEAPR	XP_014956247.1	PREDICTED: heat shock protein beta-2 isoform X1 [Ovis aries]	3	526.286	3.6379	1.6912e-21	206.55	yes	0.984	1.167	1.501
381	AALSHDGILNLEAPR	XP_014956247.1	PREDICTED: heat shock protein beta-2 isoform X1 [Ovis aries]	2	788.926	3.7968	3.4369e-11	126.77	yes	0.821	1.236	1.273
382	AALSSFQK	XP_004010675.1	PREDICTED: COP9 signalosome complex subunit 2 isoform X1 [Ovis aries]	3	284.492	2.3976	0.0027451	85.265	yes	NA	NA	NA
390	AALTLAMADR	XP_014957350.1	PREDICTED: LOW QUALITY PROTEIN: synemin isoform X1 [Ovis aries]	2	524.776	2.2494	0.026122	57.888	yes	0.904	1.058	1.1
391	AALTLAMADR	XP_014957350.1	PREDICTED: LOW QUALITY PROTEIN: synemin isoform X1 [Ovis aries]	2	516.779		5.026e-06	117.25	yes	NA	NA	NA
392	AALTLTPSAVNK	XP_004005944.1	PREDICTED: iron-sulfur cluster assembly 1 homolog, mitochondrial [Ovis aries]	3	395.899		0.0028915	67.061	yes	NA	NA	NA
393	AALTMHQAR	XP_004020981.1	PREDICTED: RUS1 family protein C16orf58 homolog [Ovis aries]	3	333.512	1.9727	0.00042087	103.8	yes	NA	NA	NA
394	AALTQEKEEFAHEHK	XP_014952733.1	PREDICTED: NADP-dependent malic enzyme isoform X3 [Ovis aries]	5	354.379	3.0238	7.3208e-12	127.36	yes	NA	NA	NA
395	AALTQEKEEFAHEHK	XP_014952733.1	PREDICTED: NADP-dependent malic enzyme isoform X3 [Ovis aries]	3	589.96		0.058134	41.542	yes	NA	NA	NA
396	AALTSAR	XP_014953992.1	PREDICTED: 26S proteasome non-ATPase regulatory subunit 11 [Ovis aries]	2	345.201	2.3646	0.00012111	143.85	yes	NA	NA	NA
397	AALVDYLDGK	XP_012034363.1	PREDICTED: tetratricopeptide repeat protein 37 isoform X1 [Ovis aries]	2	532.785	1.7765	0.00031139	110.84	yes	1.114	1.035	1.361
398	AALVDYLDGK	XP_012034363.1	PREDICTED: tetratricopeptide repeat protein 37 isoform X1 [Ovis aries]	3	355.526	1.2821	0.0089806	58.592	yes	1.051	0.871	1.315
399	AAMDSAR	XP_014948465.1	PREDICTED: proteasome-associated protein ECM29 homolog isoform X3 [Ovis aries]	2	369.166	3.1786	0.07745	60.788	yes	0.919	1.237	1.295
400	AAMDSAR	XP_014948465.1	PREDICTED: proteasome-associated protein ECM29 homolog isoform X3 [Ovis aries]	2	361.169		0.019841	112.37	yes	NA	NA	NA
401	AAMEALVVEVTK	XP_014954839.1	PREDICTED: ATP-dependent RNA helicase A isoform X1 [Ovis aries]	3	420.9	3.3342	0.00055481	73.435	yes	1.117	0.987	1.348
402	AAMEALVVEVTK	XP_014954839.1	PREDICTED: ATP-dependent RNA helicase A isoform X1 [Ovis aries]	2	630.847	3.3534	2.7462e-06	147.26	yes	1.218	0.837	1.478
403	AAMEIICDNVGK	XP_011957602.1	PREDICTED: FAS-associated death domain protein [Ovis aries]	3	440.881	4.1085	0.0010689	66.023	yes	NA	NA	NA
404	AAMENINPR	XP_014948484.1	PREDICTED: elongator complex protein 1 [Ovis aries]	2	508.253	3.7503	0.016121	68.76	yes	NA	NA	NA
405	AAMIWIVGEYAER	XP_012040701.1	PREDICTED: AP-2 complex subunit beta isoform X2 [Ovis aries]	3	503.59	2.2943	0.050929	37.613	no	0.942	0.88	1.337
406	AAMMTQPPATPTLPR	XP_014955688.1	PREDICTED: LOW QUALITY PROTEIN: ryanodine receptor 1 isoform X1 [Ovis aries]	3	528.274	2.0124	4.8421e-05	79.614	yes	NA	NA	NA
407	AAMMTQPPATPTLPR	XP_014955688.1	PREDICTED: LOW QUALITY PROTEIN: ryanodine receptor 1 isoform X1 [Ovis aries]	2	791.908		1.2118e-10	113.98	yes	NA	NA	NA
408	AAMQFGDTEIK	XP_004014416.1	PREDICTED: LOW QUALITY PROTEIN: heat shock 70 kDa protein 12B [Ovis aries]	3	404.197	2.5288	0.005376	60.08	yes	NA	NA	NA
409	AANAAENDFSVSQAEVSSR	XP_011956362.1	PREDICTED: ATP-binding cassette sub-family F member 1 isoform X2 [Ovis aries]	3	651.636	3.5675	2.9405e-15	115.42	yes	NA	NA	NA
410	AANAAENDFSVSQAEVSSR	XP_011956362.1	PREDICTED: ATP-binding cassette sub-family F member 1 isoform X2 [Ovis aries]	2	976.951	3.5004	1.4347e-29	162.32	yes	1.082	0.869	1.445
411	AANDAGYFDNEMAPIEVK	XP_011959073.1	PREDICTED: 3-ketoacyl-CoA thiolase, mitochondrial isoform X2 [Ovis aries]	3	657.632	3.7583	6.333e-06	77.08	yes	NA	NA	NA
412	AANDAGYFDNEMAPIEVK	XP_011959073.1	PREDICTED: 3-ketoacyl-CoA thiolase, mitochondrial isoform X2 [Ovis aries]	3	657.632	3.5726	1.4331e-11	108.71	yes	NA	NA	NA
413	AANDAGYFDNEMAPIEVK	XP_011959073.1	PREDICTED: 3-ketoacyl-CoA thiolase, mitochondrial isoform X2 [Ovis aries]	3	652.3	3.2381	9.7704e-19	136.66	yes	0.6	1.207	0.641
414	AANDAGYFDNEMAPIEVK	XP_011959073.1	PREDICTED: 3-ketoacyl-CoA thiolase, mitochondrial isoform X2 [Ovis aries]	4	489.477	2.6784	1.2217e-07	86.8	yes	0.816	1.028	0.921
415	AANDAGYFDNEMAPIEVK	XP_011959073.1	PREDICTED: 3-ketoacyl-CoA thiolase, mitochondrial isoform X2 [Ovis aries]	2	977.946	2.7555	2.8328e-15	125.23	yes	0.516	1.062	0.588
416	AANGVVLATEK	XP_004008046.1	PREDICTED: proteasome subunit alpha type-2 [Ovis aries]	2	536.803	4.1977	0.00014811	99.844	yes	NA	NA	NA
417	AANGVVLATEK	XP_004008046.1	PREDICTED: proteasome subunit alpha type-2 [Ovis aries]	3	358.205	3.6927	0.00092847	72.531	yes	NA	NA	NA
418	AANIVGEGEPR	XP_014948822.1	PREDICTED: titin isoform X5 [Ovis aries]	2	556.788	3.1704	7.9974e-06	114.72	no	0.767	0.913	1.079
419	AANIVGEGEPR	XP_014948822.1	PREDICTED: titin isoform X5 [Ovis aries]	2	556.788	2.9195	0.0016305	79.286	no	NA	NA	NA
420	AANLYSSSPDSDFLDYVNAPIGK	XP_014953275.1	PREDICTED: hydroxyacid-oxoacid transhydrogenase, mitochondrial isoform X3 [Ovis aries]	3	815.392		0.00015976	57.068	yes	NA	NA	NA
421	AANNGALPPDLSYIVR	XP_012038833.1	PREDICTED: cytochrome c1, heme protein, mitochondrial [Ovis aries]	2	835.947	2.0636	8.2896e-19	148.33	yes	0.843	1.066	0.977
422	AANNGALPPDLSYIVR	XP_012038833.1	PREDICTED: cytochrome c1, heme protein, mitochondrial [Ovis aries]	3	557.634	2.1959	0.0019118	54.237	yes	NA	NA	NA
423	AANNGALPPDLSYIVR	XP_012038833.1	PREDICTED: cytochrome c1, heme protein, mitochondrial [Ovis aries]	3	557.634	2.1435	0.023442	41.359	yes	NA	NA	NA
424	AANNISSLLTK	XP_011954960.1	PREDICTED: THUMP domain-containing protein 3 [Ovis aries]	3	377.884	2.873	0.0072664	57.003	yes	NA	NA	NA
425	AANNLIVLSR	XP_004012508.1	PREDICTED: protein unc-45 homolog B [Ovis aries]	2	535.819	2.5115	0.00025984	119.03	yes	1.09	0.874	1.451
426	AANPGCFLEDFVR	XP_014948928.1	PREDICTED: rab3 GTPase-activating protein catalytic subunit isoform X2 [Ovis aries]	2	748.354	2.6288	1.7061e-09	135.02	yes	1.068	0.96	1.371
427	AANPGCFLEDFVR	XP_014948928.1	PREDICTED: rab3 GTPase-activating protein catalytic subunit isoform X2 [Ovis aries]	3	499.238	2.8792	0.0003833	72.659	yes	0.958	1.142	1.363
428	AANSLEAFIFETQDK	XP_011950955.1	PREDICTED: hypoxia up-regulated protein 1 isoform X3 [Ovis aries]	3	561.946	3.4604	1.8657e-08	116.78	yes	NA	NA	NA
429	AANSLEAFIFETQDK	XP_011950955.1	PREDICTED: hypoxia up-regulated protein 1 isoform X3 [Ovis aries]	2	842.415		1.0506e-06	100.04	yes	NA	NA	NA
430	AANVHCQELMATGYSK	XP_014949719.1	PREDICTED: neuroblastoma-amplified sequence isoform X3 [Ovis aries]	3	593.943	3.5687	0.00013157	71.601	yes	NA	NA	NA
431	AANWYER	XP_004016507.1	PREDICTED: NADH dehydrogenase [ubiquinone] iron-sulfur protein 3, mitochondrial isoform X1 [Ovis aries]	2	455.214	3.2421	0.013073	103.74	yes	0.871	1.207	0.839
432	AANYTQLSIDNCDR	XP_014948822.1	PREDICTED: titin isoform X5 [Ovis aries]	2	820.87	2.7233	5.2149e-14	156.72	no	0.723	0.888	0.987
433	AANYTQLSIDNCDR	XP_014948822.1	PREDICTED: titin isoform X5 [Ovis aries]	3	547.583	2.2557	1.6225e-06	107.35	no	NA	NA	NA
434	AANYTQLSIDNCDRNDAGK	XP_014948822.1	PREDICTED: titin isoform X5 [Ovis aries]	3	709.324	2.9744	1.0182e-18	134.52	no	NA	NA	NA
435	AANYTQLSIDNCDRNDAGK	XP_014948822.1	PREDICTED: titin isoform X5 [Ovis aries]	3	709.324	1.619	1.7453e-18	129.51	no	0.773	0.985	0.975
436	AANYTQLSIDNCDRNDAGK	XP_014948822.1	PREDICTED: titin isoform X5 [Ovis aries]	4	532.245	2.048	2.8862e-30	165.9	no	0.859	0.949	0.893
437	AAPAAGLPK	XP_014948282.1	PREDICTED: LOW QUALITY PROTEIN: palladin isoform X1 [Ovis aries]	2	398.24	1.8501	0.0039	83.313	yes	1.055	0.87	1.512
438	AAPAAGLPK	XP_014948282.1	PREDICTED: LOW QUALITY PROTEIN: palladin isoform X1 [Ovis aries]	3	265.829	1.0923	0.047499	45.081	yes	NA	NA	NA
439	AAPALLK	XP_011958775.1	PREDICTED: dystrobrevin alpha isoform X14 [Ovis aries]	2	342.226	3.871	0.013379	102.98	yes	0.77	1.335	0.883
447	AAPCIYWLPLTDSQIVQK	XP_004010384.2	PREDICTED: LOW QUALITY PROTEIN: apoptotic chromatin condensation inducer in the nucleus isoform X1 [Ovis aries]	3	701.703	3.024	1.1379e-05	74.141	yes	NA	NA	NA
448	AAPDITGHK	XP_012036295.1	PREDICTED: neuroplastin isoform X2 [Ovis aries]	3	303.831	2.9929	0.00024973	114.97	yes	1.112	0.971	1.284
449	AAPDITGHK	XP_012036295.1	PREDICTED: neuroplastin isoform X2 [Ovis aries]	2	455.243	3.7043	0.0017334	104.05	yes	NA	NA	NA
450	AAPDKPTAELK	XP_014960088.1	PREDICTED: proline synthase co-transcribed bacterial homolog protein isoform X2 [Ovis aries]	3	380.88	3.1394	0.00019857	88.101	yes	NA	NA	NA
451	AAPEMVSLLK	XP_012033222.1	PREDICTED: LOW QUALITY PROTEIN: glutaryl-CoA dehydrogenase, mitochondrial isoform X1 [Ovis aries]	2	529.799	2.3151	0.00097812	92.866	yes	0.623	0.967	0.659
452	AAPEMVSLLK	XP_012033222.1	PREDICTED: LOW QUALITY PROTEIN: glutaryl-CoA dehydrogenase, mitochondrial isoform X1 [Ovis aries]	3	353.535		0.0033671	67.704	yes	NA	NA	NA
453	AAPGAEFAPNK	XP_011962266.1	PREDICTED: non-POU domain-containing octamer-binding protein [Ovis aries]	2	536.775	4.0746	8.0584e-06	135.99	yes	1.153	1.036	1.487
454	AAPGAEFAPNK	XP_011962266.1	PREDICTED: non-POU domain-containing octamer-binding protein [Ovis aries]	3	358.186	3.59	0.00403	62.271	yes	NA	NA	NA
455	AAPGAEFAPNKR	XP_011962266.1	PREDICTED: non-POU domain-containing octamer-binding protein [Ovis aries]	2	614.825	3.299	0.0068443	66.267	yes	1.123	0.813	1.822
456	AAPGAEFAPNKR	XP_011962266.1	PREDICTED: non-POU domain-containing octamer-binding protein [Ovis aries]	3	410.219	2.964	0.0046075	60.305	yes	1.289	0.786	1.935
457	AAPGSQR	XP_004005208.1	PREDICTED: dolichyl-diphosphooligosaccharide--protein glycosyltransferase 48 kDa subunit [Ovis aries]	2	343.683	3.7264	0.040641	76.847	yes	NA	NA	NA
458	AAPGYHMAK	NP_001009192.1	glycogen phosphorylase, muscle form [Ovis aries]	3	321.157	2.5589	0.00082277	84.568	no	0.657	0.84	0.757
459	AAPGYHMAK	NP_001009192.1	glycogen phosphorylase, muscle form [Ovis aries]	2	481.232	3.7076	0.002465	84.498	no	NA	NA	NA
460	AAPGYHMAK	NP_001009192.1	glycogen phosphorylase, muscle form [Ovis aries]	3	321.157	2.3198	0.0016562	77.923	no	NA	NA	NA
461	AAPGYHMAK	NP_001009192.1	glycogen phosphorylase, muscle form [Ovis aries]	2	481.232	2.9794	0.0026384	82.452	no	0.569	0.606	0.543
462	AAPGYHMAK	NP_001009192.1	glycogen phosphorylase, muscle form [Ovis aries]	3	321.157	2.7526	0.0026189	73.26	no	0.648	0.976	0.825
463	AAPGYHMAK	NP_001009192.1	glycogen phosphorylase, muscle form [Ovis aries]	2	481.232	3.6936	0.012546	66.351	no	0.659	1.021	0.729
464	AAPGYHMAK	NP_001009192.1	glycogen phosphorylase, muscle form [Ovis aries]	3	321.157	1.0434	0.0069457	63.565	no	0.597	0.625	0.724
465	AAPGYHMAK	NP_001009192.1	glycogen phosphorylase, muscle form [Ovis aries]	2	481.232	1.9783	0.0016598	93.992	no	0.382	0.493	0.351
466	AAPGYHMAK	NP_001009192.1	glycogen phosphorylase, muscle form [Ovis aries]	3	315.825	2.3104	0.012955	58.596	no	NA	NA	NA
467	AAPGYHMAK	NP_001009192.1	glycogen phosphorylase, muscle form [Ovis aries]	3	315.825	2.1825	0.00022068	116.73	no	0.285	0.776	0.298
468	AAPGYHMAK	NP_001009192.1	glycogen phosphorylase, muscle form [Ovis aries]	3	315.825	0.78856	0.00038771	106.04	no	NA	NA	NA
469	AAPGYHMAK	NP_001009192.1	glycogen phosphorylase, muscle form [Ovis aries]	2	473.234	2.1536	0.00046699	130.27	no	0.376	0.535	0.394
470	AAPGYHMAK	NP_001009192.1	glycogen phosphorylase, muscle form [Ovis aries]	3	315.825	0.76351	0.00045744	101.33	no	0.602	0.818	0.653
471	AAPGYYMAK	NP_001020032.1	glycogen phosphorylase, liver form [Ovis aries]	2	486.236	4.3919	0.002276	95.909	yes	NA	NA	NA
472	AAPIDQEPSK	XP_004002322.1	PREDICTED: serine--tRNA ligase, cytoplasmic [Ovis aries]	3	352.517	3.2907	0.0039476	64.73	yes	NA	NA	NA
473	AAPIDQEPSKK	XP_004002322.1	PREDICTED: serine--tRNA ligase, cytoplasmic [Ovis aries]	3	395.215	2.6326	4.3109e-05	99.5	yes	1.151	1.051	1.299
474	AAPLGPMPNEDIDVSNLER	XP_004013169.2	PREDICTED: 39S ribosomal protein L38, mitochondrial isoform X3 [Ovis aries]	3	680.002	2.4701	5.722e-08	86.453	yes	0.878	0.992	1.259
475	AAPLGPMPNEDIDVSNLER	XP_004013169.2	PREDICTED: 39S ribosomal protein L38, mitochondrial isoform X3 [Ovis aries]	3	680.002		4.2634e-08	89.344	yes	NA	NA	NA
476	AAPPPAK	XP_011987898.1	PREDICTED: titin isoform X2 [Ovis aries]	2	326.195	3.7788	0.033131	79.454	no	0.594	1.885	0.709
477	AAPPQIPDTR	XP_014947354.1	PREDICTED: chromatin modification-related protein MEAF6 isoform X3 [Ovis aries]	2	533.288	2.265	0.0066744	72.848	yes	0.962	1.053	1.472
478	AAPQSPSVPK	XP_011952419.1	PREDICTED: nuclear pore complex protein Nup155 isoform X1 [Ovis aries]	3	327.85	1.5111	0.0058038	62.466	yes	NA	NA	NA
479	AAPSAEFSVDR	XP_014956488.1	PREDICTED: spondin-1 isoform X1 [Ovis aries]	2	575.28	2.0789	0.00062191	87.216	yes	NA	NA	NA
480	AAPSPAPAEAAPPKPGEAEVPPK	XP_004020283.1	PREDICTED: BAG family molecular chaperone regulator 3 [Ovis aries]	3	727.051		2.2646e-31	135.91	yes	NA	NA	NA
481	AAPSPGGLDDSTLPLVEK	XP_014956952.1	PREDICTED: armadillo repeat protein deleted in velo-cardio-facial syndrome isoform X1 [Ovis aries]	3	589.644	2.9037	0.00011388	65.298	yes	NA	NA	NA
482	AAPSSGDLAR	XP_014957174.1	PREDICTED: LOW QUALITY PROTEIN: transmembrane protein 119 [Ovis aries]	2	472.743	3.198	0.00082506	149.23	yes	1.442	0.923	1.553
483	AAPSSGDLAR	XP_014957174.1	PREDICTED: LOW QUALITY PROTEIN: transmembrane protein 119 [Ovis aries]	2	472.743	2.9683	3.6214e-05	208.75	yes	1.519	0.974	1.525
484	AAPTEPLAAPDSAAAAGAASK	XP_011957370.1	PREDICTED: LOW QUALITY PROTEIN: triokinase/FMN cyclase isoform X1 [Ovis aries]	3	613.315		0.026488	39.659	yes	NA	NA	NA
485	AAPTLTAR	XP_004017515.1	PREDICTED: cytochrome b-c1 complex subunit 9 [Ovis aries]	2	400.735	1.541	0.00093578	143.28	yes	0.566	1.071	0.633
486	AAPTSAPPSK	XP_012034013.1	PREDICTED: protein Red [Ovis aries]	2	463.751		0.056773	54.259	yes	NA	NA	NA
487	AAPVEWR	XP_014951043.1	PREDICTED: LOW QUALITY PROTEIN: obscurin isoform X1 [Ovis aries]	2	414.722	3.5229	0.0078451	116.3	yes	0.973	1.508	0.977
488	AAPVVAEVVK	XP_014960144.1	PREDICTED: H/ACA ribonucleoprotein complex subunit 4 isoform X1 [Ovis aries]	2	491.8	3.0328	0.0011806	90.05	yes	NA	NA	NA
489	AAQADVQEK	XP_011955763.2	PREDICTED: LOW QUALITY PROTEIN: FYVE and coiled-coil domain-containing protein 1 isoform X1 [Ovis aries]	2	480.243	4.6782	0.0015486	107.06	yes	NA	NA	NA
490	AAQAGPTQPGPPR	XP_004012689.2	PREDICTED: PHD finger protein 23 isoform X1 [Ovis aries]	2	624.328	2.5554	0.0011476	76.728	yes	1.221	0.586	1.775
491	AAQAPPVDAAEMPPQR	XP_004017044.1	PREDICTED: heat shock protein beta-3 [Ovis aries]	3	550.275	2.6976	2.5991e-06	84.046	yes	NA	NA	NA
492	AAQASDLEK	XP_014958744.1	PREDICTED: transaldolase isoform X1, partial [Ovis aries]	2	466.738	4.1919	0.0030507	89.9	yes	0.997	0.931	1.331
493	AAQASDLEK	XP_014958744.1	PREDICTED: transaldolase isoform X1, partial [Ovis aries]	3	311.494	3.0927	0.0006617	92.239	yes	NA	NA	NA
494	AAQASDLEKIELDEK	XP_014958744.1	PREDICTED: transaldolase isoform X1, partial [Ovis aries]	3	553.953	3.2231	7.6708e-18	186.75	yes	1.139	0.944	1.466
495	AAQAVEVSAEGEASWAAGSAGASR	XP_014957350.1	PREDICTED: LOW QUALITY PROTEIN: synemin isoform X1 [Ovis aries]	3	745.021	3.2377	4.0961e-37	144.83	yes	NA	NA	NA
496	AAQDRDQIYR	XP_011953072.1	PREDICTED: transformer-2 protein homolog beta isoform X1 [Ovis aries]	3	412.542	2.1591	0.00055107	84.06	yes	1.175	1.024	1.285
497	AAQDRDQIYR	XP_011953072.1	PREDICTED: transformer-2 protein homolog beta isoform X1 [Ovis aries]	2	618.31	2.8947	5.8952e-10	238.51	yes	1.354	0.789	1.79
498	AAQEEYVK	XP_014959639.1	PREDICTED: fructose-bisphosphate aldolase A isoform X1 [Ovis aries]	2	469.235	3.8352	0.0017685	123.86	yes	0.275	1.281	0.598
499	AAQEEYVK	XP_014959639.1	PREDICTED: fructose-bisphosphate aldolase A isoform X1 [Ovis aries]	2	469.235	3.746	0.019715	77.662	yes	0.686	1.256	0.841
500	AAQEEYVK	XP_014959639.1	PREDICTED: fructose-bisphosphate aldolase A isoform X1 [Ovis aries]	2	469.235	3.42	0.0010419	133.13	yes	0.327	0.92	0.225
501	AAQEEYVK	XP_014959639.1	PREDICTED: fructose-bisphosphate aldolase A isoform X1 [Ovis aries]	3	313.159	2.6087	0.0014557	102.95	yes	0.363	0.912	0.286
502	AAQEEYVK	XP_014959639.1	PREDICTED: fructose-bisphosphate aldolase A isoform X1 [Ovis aries]	2	469.235	3.6309	0.01022	88.495	yes	NA	NA	NA
503	AAQEEYVK	XP_014959639.1	PREDICTED: fructose-bisphosphate aldolase A isoform X1 [Ovis aries]	2	469.235	3.2881	0.01022	88.495	yes	NA	NA	NA
504	AAQEEYVK	XP_014959639.1	PREDICTED: fructose-bisphosphate aldolase A isoform X1 [Ovis aries]	2	469.235		0.012346	88.495	yes	NA	NA	NA
505	AAQEEYVK	XP_014959639.1	PREDICTED: fructose-bisphosphate aldolase A isoform X1 [Ovis aries]	2	469.235		0.012346	88.495	yes	NA	NA	NA
506	AAQEEYVK	XP_014959639.1	PREDICTED: fructose-bisphosphate aldolase A isoform X1 [Ovis aries]	2	469.235		0.042542	67.704	yes	NA	NA	NA
507	AAQEEYVK	XP_014959639.1	PREDICTED: fructose-bisphosphate aldolase A isoform X1 [Ovis aries]	2	469.235	3.7412	0.0048402	109.29	yes	0.537	0.967	0.459
508	AAQEEYVK	XP_014959639.1	PREDICTED: fructose-bisphosphate aldolase A isoform X1 [Ovis aries]	2	469.235	3.1626	0.038196	67.334	yes	0.652	1.752	0.767
509	AAQEEYVK	XP_014959639.1	PREDICTED: fructose-bisphosphate aldolase A isoform X1 [Ovis aries]	2	469.235	2.7153	0.0050035	108.43	yes	NA	NA	NA
510	AAQEEYVK	XP_014959639.1	PREDICTED: fructose-bisphosphate aldolase A isoform X1 [Ovis aries]	2	469.235		0.023058	77.662	yes	NA	NA	NA
511	AAQEEYVKR	XP_014959639.1	PREDICTED: fructose-bisphosphate aldolase A isoform X1 [Ovis aries]	2	547.285	3.3962	0.0021039	164.97	yes	0.426	0.865	0.329
512	AAQEEYVKR	XP_014959639.1	PREDICTED: fructose-bisphosphate aldolase A isoform X1 [Ovis aries]	3	365.193	2.457	0.00054618	100.88	yes	0.427	0.833	0.27
513	AAQEEYVKR	XP_014959639.1	PREDICTED: fructose-bisphosphate aldolase A isoform X1 [Ovis aries]	3	365.193	2.6978	0.0056073	66.19	yes	0.592	0.87	0.568
514	AAQEQVLNASR	XP_004007873.1	PREDICTED: dnaJ homolog subfamily C member 2 isoform X1 [Ovis aries]	2	593.812	1.7754	6.841e-05	106.58	yes	NA	NA	NA
515	AAQEREEELKR	XP_014948472.1	PREDICTED: A-kinase anchor protein 2 isoform X7 [Ovis aries]	3	453.572	3.4826	0.00010294	103.44	yes	1.112	0.99	1.561
516	AAQEREEELKR	XP_014948472.1	PREDICTED: A-kinase anchor protein 2 isoform X7 [Ovis aries]	4	340.431	2.5953	0.0063537	64.121	yes	1.119	1.001	1.631
517	AAQGLGAQGLLLSR	XP_012033159.1	PREDICTED: acetolactate synthase-like protein [Ovis aries]	3	452.265	2.478	2.0263e-11	127.32	yes	1.001	1.024	1.399
518	AAQGLGAQGLLLSR	XP_012033159.1	PREDICTED: acetolactate synthase-like protein [Ovis aries]	2	677.894	2.9039	1.6213e-07	118.52	yes	1.24	1.022	1.145
519	AAQGSPSPVPSMVQK	XP_012016454.1	PREDICTED: nuclear pore complex protein Nup214 isoform X2 [Ovis aries]	3	495.257		0.0012516	65.374	yes	NA	NA	NA
520	AAQGWLK	XP_012024934.1	PREDICTED: MICOS complex subunit MIC60 isoform X4 [Ovis aries]	2	387.219	3.5811	0.027754	81.32	no	0.905	1.045	1.287
521	AAQHELPASEGEVWSLPVPAER	XP_012038471.1	PREDICTED: katanin p60 ATPase-containing subunit A1 [Ovis aries]	3	791.733	2.3056	1.7438e-06	67.194	yes	0.979	0.952	1.253
522	AAQKPDVLTTGAGNPVGDK	XP_004016445.1	PREDICTED: catalase isoform X1 [Ovis aries]	3	613.658	3.2551	3.5136e-19	139.11	yes	0.78	1.213	1.015
523	AAQLAIR	XP_004018589.1	PREDICTED: 60S ribosomal protein L32 isoform X1 [Ovis aries]	2	371.732	3.462	9.681e-05	148.21	yes	1.152	1.003	1.529
524	AAQLATEIADIK	XP_014950083.1	PREDICTED: early endosome antigen 1 isoform X4 [Ovis aries]	3	415.235	3.8336	2.3351e-07	123.95	yes	0.841	1.179	1.194
525	AAQLCGAGMAAVVDK	XP_014949962.1	PREDICTED: LOW QUALITY PROTEIN: hexokinase-2 [Ovis aries]	3	487.911	2.7702	0.00022091	70.41	yes	NA	NA	NA
526	AAQLDGLEAR	XP_011955450.2	PREDICTED: LOW QUALITY PROTEIN: laminin subunit beta-2 isoform X1 [Ovis aries]	2	522.278	2.1381	0.00017203	119.55	yes	1.104	1.175	0.97
527	AAQLQHSEK	XP_014959855.1	PREDICTED: LOW QUALITY PROTEIN: coiled-coil domain-containing protein 6 [Ovis aries]	3	337.845	1.6271	0.0078596	63.32	yes	NA	NA	NA
528	AAQLQHSEK	XP_014959855.1	PREDICTED: LOW QUALITY PROTEIN: coiled-coil domain-containing protein 6 [Ovis aries]	2	506.265	2.2968	0.0031447	89.171	yes	NA	NA	NA
529	AAQMHSGYQR	XP_014958469.1	PREDICTED: LOW QUALITY PROTEIN: RNA-binding protein 14 isoform X1 [Ovis aries]	3	383.514	2.1355	0.00024272	92.445	yes	NA	NA	NA
530	AAQMHSGYQR	XP_014958469.1	PREDICTED: LOW QUALITY PROTEIN: RNA-binding protein 14 isoform X1 [Ovis aries]	3	383.514	0.59047	3.896e-05	129.28	yes	0.865	0.929	1.711
531	AAQNISK	XP_014949459.1	PREDICTED: prohibitin-2 isoform X1, partial [Ovis aries]	2	366.206	3.427	0.061521	69.598	yes	0.851	1.038	1.216
532	AAQNSGEAEYIEK	XP_014950752.1	PREDICTED: laminin subunit beta-1 [Ovis aries]	2	705.331	4.3901	1.8874e-09	136.81	yes	1.205	0.744	1.811
533	AAQNSGEAEYIEK	XP_014950752.1	PREDICTED: laminin subunit beta-1 [Ovis aries]	3	470.556	3.492	2.6795e-05	100.11	yes	NA	NA	NA
534	AAQPVDSAK	XP_011951059.1	PREDICTED: nucleobindin-2 [Ovis aries]	2	443.735	3.4243	0.0084587	76.927	yes	NA	NA	NA
535	AAQQAASSSGQGQQAQTPTGF	XP_012034173.1	PREDICTED: casein kinase I isoform alpha isoform X5 [Ovis aries]	3	674.315	1.8927	4.1199e-14	106.75	yes	NA	NA	NA
536	AAQQAASSSGQGQQAQTPTGK	XP_004009007.1	PREDICTED: casein kinase I isoform alpha isoform X7 [Ovis aries]	3	667.991	3.4879	8.0587e-19	114.75	yes	NA	NA	NA
537	AAQQFSK	XP_014953789.1	PREDICTED: LOW QUALITY PROTEIN: unconventional myosin-XVIIIa isoform X1 [Ovis aries]	2	390.206	2.3001	0.055489	71.692	yes	1.111	1.155	1.244
538	AAQQPGGGEEPPK	XP_014951797.1	PREDICTED: LOW QUALITY PROTEIN: nucleolar protein 14 isoform X1 [Ovis aries]	3	422.542	4.085	0.00053172	67.019	yes	NA	NA	NA
539	AAQQQQPSASPR	XP_011955337.1	PREDICTED: protein polybromo-1 isoform X9 [Ovis aries]	3	423.55	3.3694	0.0078021	52.495	yes	NA	NA	NA
540	AAQSGVKPAAK	XP_004021616.2	PREDICTED: LOW QUALITY PROTEIN: WASH complex subunit FAM21 isoform X1 [Ovis aries]	3	343.201	4.4284	0.035698	47.815	yes	NA	NA	NA
541	AAQSLLNK	XP_014955849.1	PREDICTED: ATP-dependent RNA helicase DDX19A isoform X1 [Ovis aries]	2	422.748	3.5195	0.017056	79.148	no	NA	NA	NA
542	AAQSQLSQGDLVVAIDGVNTDTMTHLEAQNK	XP_004021585.2	PREDICTED: LIM domain-binding protein 3 isoform X1 [Ovis aries]	4	814.404	1.6932	4.3042e-15	89.356	yes	NA	NA	NA
543	AAQSTAMNR	XP_004013052.1	PREDICTED: vesicle-fusing ATPase isoform X2 [Ovis aries]	2	483.227	3.4148	0.0095667	70.441	yes	NA	NA	NA
[truncated: 62,121 more rows]

## Sheet: Statistics
Peptide length	Number of peptides
[truncated: 35 more rows]
