# Supplementary material for: Proteomic analyses of sheep (ovis aries) embryonic skeletal muscle
Source: Sci Rep. 2020 Feb 4;10:1750. doi: 10.1038/s41598-020-58349-0 (PMC7000794; doi:10.1038/s41598-020-58349-0)
Supplement: Supplementary file 1 — Supplementary Table S1 the detail of the quantitation proteins. [file 41598_2020_58349_MOESM1_ESM.zip › Table S1/Exp.1.MS_identified_information.xlsx]

## Sheet: Summary
Proteomic analysis of sheep (ovis aries) embryonic skeletal muscle Xinyue Wang¶, Tianpei Shi¶, Zhida Zhao, Haobin Hou, Li Zhang* Institute of Animal Science, Chinese Academy of Agricultural Sciences, (CAAS) Beijing, China
Header line description of table 1			Table 1. MS/MS spectrum database search analysis summary
Total spectrum	Number of spectrum produced by mass spectrometer
Matched spectrum	Number of spectrum matched with alignment protein		Total spectrum	Matched spectrum	Peptides	Unique peptides	Identified proteins	Quantifiable proteins
Peptides	Number of peptides whitch spectrum hit		316072	73543 (23.3%)	37239	33260	5142	4288
Unique peptides	Number of identified peptides that only come form this protein groups
Identified proteins	Number of proteins detected by spectrum search analysis
Quantifiable proteins	Number of proteins quantifiable		Table 2. Differentially expressed protein summary (Filtered whith threshold value of expression fold change and P value < 0.05)
Header line description of worksheet "Protein_quant"			Compare group	Regulated type	fold change >1.2	fold change >1.3	fold change >1.5	fold change >2
Protein accession	Protein accession number of database used for search		D135N_1/D85N_1	up-regulated	564	472	335	131
Protein description	Protein functional description			down-regulated	759	541	269	51
Gene name	Indicates the name of the gene that code for the protein sequence		D105N_1/D85N_1	up-regulated	198	109	37	5
MW [kDa]	Protein molecular weight ,unit [kDa]			down-regulated	126	54	13	3
Score	A simple rule to be used to judge whether a result is significant or not		D135N_1/D105N_1	up-regulated	453	376	224	63
Coverage [%]	Percent of identified peptdie sequence covering in protein sequence			down-regulated	632	446	184	24
Peptides	Number of peptides whitch spectrum hit
PSMs	Number of spectrum which protein matched
Unique peptides	Number of identified peptides that only come form this protein groups
Header line description of worksheet "Peptide_quant"
ID	Identified peptide index number
Sequence	Identified peptide amino acid sequence
Protein accession	Protein accession number of database used for search
Protein description	Protein functional description
Charge	Carried charge of peptide
m/z	Mass-to-charge ratio of peptide
mass error [ppm]	Parts per million ratio of peptide mass error between the theory and practice
PEP	The maximal posterior error probability for peptides
Score	A simple rule to be used to judge whether a result is significant or not
Unique [yes/no]	When marked with 'yes', this particular peptide is unique to a single identified protein group

## Sheet: Protein_quant
Protein accession	Protein description	Gene name	MW [kDa]	Score	Coverage [%]	Peptides	PSMs	Unique peptides	D105N_1	D135N_1	D85N_1	D135N_1/D85N_1 Ratio	D135N_1/D85N_1 P value	D105N_1/D85N_1 Ratio	D105N_1/D85N_1 P value	D135N_1/D105N_1 Ratio	D135N_1/D105N_1 P value
NP_001009192.1	glycogen phosphorylase, muscle form [Ovis aries]	---	97.306	323.31	57.1	56	164	44	0.747	1.33	0.66	2.015	1e-32	1.132	1.64754e-05	1.78	1.62448e-12
NP_001009194.1	aquaporin-1 [Ovis aries]	---	29.056	9.8701	12.1	2	3	2	0.975	1.118	0.938	1.192	0.094276	1.039	0.5005	1.147	0.121104
NP_001009201.1	biglycan precursor [Ovis aries]	---	41.523	77.214	28.2	10	20	10	1.168	1.048	1.064	0.985	0.98154	1.098	0.39616	0.897	0.46382
NP_001009208.1	14-3-3 protein sigma [Ovis aries]	---	27.849	1.7559	13.3	4	16	1	0.976	1.004	1.038	0.967	0.51204	0.94	0.65448	1.029	0.30876
NP_001009212.1	calpain-3 [Ovis aries]	---	94.594	234.18	34.7	23	43	0
NP_001009220.1	pyridoxal kinase [Ovis aries]	---	32.925	5.306	8.1	3	3	3	0.715	1.309	1.003	1.305		0.713		1.831
NP_001009234.1	cAMP-dependent protein kinase catalytic subunit alpha [Ovis aries]	---	40.589	114.77	35.6	11	30	4	1.393	0.91	0.703	1.294	0.0188832	1.982	2.2881e-05	0.653	0.0065638
NP_001009256.1	acetyl-CoA carboxylase 1 [Ovis aries]	---	265.25	47.649	4.2	9	11	9	0.957	0.924	1.006	0.918	0.64984	0.951	0.21058	0.966	0.78014
NP_001009259.1	carnitine O-palmitoyltransferase 1, muscle isoform [Ovis aries]	---	88.353	24.278	15.4	12	14	12	0.772	1.378	0.753	1.83	6.4428e-05	1.025	0.60118	1.785	0.00015582
NP_001009270.1	histone H2A.Z [Ovis aries]	---	13.553	12.116	31.2	4	11	2	0.999	1.109	0.999	1.11	0.23318	1	0.69858	1.11	0.282
NP_001009276.1	isocitrate dehydrogenase [NADP] cytoplasmic [Ovis aries]	---	46.783	79.451	44.7	19	37	1	1.298	1.329	1.052	1.263	0.077944	1.234	0.2013	1.024	0.84728
NP_001009287.1	galectin-1 [Ovis aries]	---	14.818	87.41	64.7	8	34	4	1.023	1.072	0.934	1.148	0.005625	1.095	0.87288	1.048	0.33986
NP_001009360.1	sodium/potassium-transporting ATPase subunit alpha-1 precursor [Ovis aries]	---	112.66	66.979	30	28	48	16	1.136	0.689	1.143	0.603	5.0305e-08	0.994	0.40834	0.607	1.222e-08
NP_001009376.1	serum albumin precursor [Ovis aries]	---	69.188	323.31	86.5	85	395	54	1.012	0.909	1.022	0.889	1e-32	0.99	1e-32	0.898	1e-32
NP_001009402.1	signal transducer and activator of transcription 5A [Ovis aries]	---	90.916	1.4393	13.4	11	14	1
NP_001009412.1	tryptase beta-2 precursor [Ovis aries]	---	30.156	8.2653	15.4	4	6	4	1	0.854	1.033	0.827	0.56574	0.968	0.84854	0.854	0.6324
NP_001009421.1	thioredoxin [Ovis aries]	---	11.843	39.786	58.1	8	19	8	0.952	1.134	0.927	1.223	0.00142067	1.027	0.90234	1.191	0.0081788
NP_001009429.1	copper transport protein ATOX1 [Ovis aries]	---	7.3654	39.759	86.8	5	9	5	1.308	0.867	0.975	0.889	0.2644	1.342	0.00182141	0.663	0.0028365
NP_001009436.1	insulin-like growth factor-binding protein 2 precursor [Ovis aries]	---	34.189	24.709	25.9	7	12	7	1.029	0.912	1.021	0.893	0.85808	1.008	0.85986	0.886	0.92908
NP_001009444.1	branched-chain-amino-acid aminotransferase, cytosolic [Ovis aries]	---	43.073	141.41	32.2	11	23	11	1.055	0.632	1.298	0.487	7.4857e-07	0.813	7.7346e-05	0.599	5.567e-05
NP_001009447.1	transcriptional activator protein Pur-alpha [Ovis aries]	---	34.738	109.96	26.2	6	8	6	0.99	1.167	0.91	1.282	0.00079983	1.088	0.043902	1.179	0.039537
NP_001009456.1	calponin-1 [Ovis aries]	---	33.254	15.979	12.5	3	6	3	0.825	1.189	1.244	0.956		0.663		1.441
NP_001009467.1	6-phosphogluconate dehydrogenase, decarboxylating [Ovis aries]	---	52.969	73.78	37.7	18	35	18	1	0.956	1.066	0.897	0.56816	0.938	0.16652	0.956	0.52668
NP_001009469.1	serine hydroxymethyltransferase, cytosolic [Ovis aries]	---	53.024	59.291	26.9	12	18	12	1.047	0.928	0.999	0.929	0.065444	1.048	0.032216	0.886	0.00199758
NP_001009473.1	DNA (cytosine-5)-methyltransferase 1 [Ovis aries]	---	182.41	4.3165	2.2	3	3	3	1.092	0.67	1.261	0.531	0.005503	0.866	0.093703	0.614	0.0123387
NP_001009477.1	caveolin-1 [Ovis aries]	---	20.594	26.931	33.7	7	23	5	1.074	1.256	0.628	2	2.0264e-08	1.71	2.1495e-05	1.169	0.025902
NP_001009484.1	cofilin-1 [Ovis aries]	---	18.518	111.84	68.1	15	47	13	1.075	0.719	1.211	0.594	1.62459e-12	0.888	0.00163619	0.669	9.9656e-11
NP_001009753.1	interferon-induced GTP-binding protein Mx1 [Ovis aries]	---	75.53	1.8174	1.2	1	1	1
NP_001009778.1	retinal dehydrogenase 1 [Ovis aries]	---	54.824	35.355	17.8	9	11	7	0.559	1.595	0.555	2.874	0.00018364	1.007	0.9366	2.853	0.00055738
NP_001009788.1	calpastatin [Ovis aries]	---	78.998	189.45	26.8	21	34	21	0.97	1.099	0.966	1.138	0.0022185	1.004	0.42932	1.133	0.0068841
NP_001009796.1	sodium/potassium-transporting ATPase subunit beta-1 [Ovis aries]	---	35.071	38.563	36.6	11	16	11	0.987	1.39	0.777	1.789	5.8825e-05	1.27	0.0099162	1.408	0.00067685
NP_001009799.1	alpha-1-antiproteinase precursor [Ovis aries]	---	45.984	139.05	40.1	21	42	7	1.089	0.847	1.108	0.764	0.042319	0.983	0.96944	0.778	0.040503
NP_001009800.1	transthyretin precursor [Ovis aries]	---	15.771	28.053	35.4	5	6	5	1.002	0.606	0.967	0.627	0.037619	1.036	0.24052	0.605	0.00124128
NP_001012341.1	uroporphyrinogen decarboxylase [Ovis aries]	---	40.811	39.809	11.7	3	5	3	1.132	0.708	1.206	0.587	0.0044803	0.939	0.552	0.625	0.117983
NP_001012475.1	alpha-crystallin B chain [Ovis aries]	---	20.067	15.459	31.4	7	21	7	0.906	1.725	0.746	2.312	2.8038e-08	1.214	0.0029444	1.904	0.00023631
NP_001020032.1	glycogen phosphorylase, liver form [Ovis aries]	---	97.467	84.099	29	26	32	19	0.989	1.179	0.896	1.316	0.0064624	1.104	0.74128	1.192	0.021796
NP_001020034.1	glycogen phosphorylase, brain form [Ovis aries]	---	96.313	21.432	20.4	17	44	8	0.899	1.007	1.093	0.921	0.9642	0.823	0.0173239	1.12	0.043118
NP_001033102.1	U8 snoRNA-decapping enzyme [Ovis aries]	---	21.495	11.215	18.5	3	6	3	0.92	1.039	0.998	1.041	0.73086	0.922	0.039061	1.129	0.025956
NP_001072123.1	macrophage migration inhibitory factor [Ovis aries]	---	12.343	2.113	13.9	2	2	2	0.931	1.807	0.375	4.819		2.483		1.941
NP_001076064.1	ceroid-lipofuscinosis neuronal protein 5 precursor [Ovis aries]	---	41.315	4.2878	5	2	2	2	1.123	0.903	1.048	0.862		1.072		0.804
NP_001087249.1	glucose-6-phosphate 1-dehydrogenase [Ovis aries]	---	60.169	27.381	22.3	11	13	11	1.156	0.753	1.125	0.669	0.0023166	1.028	0.66638	0.651	0.00198094
NP_001093099.1	regakine 1-like protein precursor [Ovis aries]	---	11.538	3.0879	12.4	1	1	1
NP_001098398.1	26S proteasome non-ATPase regulatory subunit 4 [Ovis aries]	---	40.784	184.3	34	9	15	1	1.088	0.957	1.108	0.864		0.982		0.88
NP_001098399.1	squalene monooxygenase [Ovis aries]	---	63.59	4.1771	2.6	1	1	1	1.049	0.786	1.08	0.728		0.971		0.749
NP_001098401.1	alpha-ketoglutarate-dependent dioxygenase FTO [Ovis aries]	---	58.553	19.326	18.8	8	8	8	1.063	0.801	1.097	0.73	0.0149171	0.969	0.61416	0.754	0.0172808
NP_001098733.1	40S ribosomal protein SA [Ovis aries]	---	32.885	163.05	29.5	7	14	7	1.066	0.992	1.012	0.98	0.87242	1.053	0.25884	0.931	0.33604
NP_001103634.1	diacylglycerol O-acyltransferase 1 [Ovis aries]	---	55.716	0.99812	4.3	1	1	1
NP_001104541.1	hepatocyte growth factor receptor precursor [Ovis aries]	---	154.96	5.8396	2.8	4	4	4	1.091	0.929	0.97	0.958		1.125		0.852
NP_001106286.1	stearoyl-CoA desaturase 5 [Ovis aries]	---	38.329	4.9193	9.8	2	2	2	1.019	0.736	1.276	0.577	0.1192	0.799	0.3246	0.722	0.160856
NP_001106287.1	5'-AMP-activated protein kinase catalytic subunit alpha-2 [Ovis aries]	---	62.302	30.73	18.5	8	12	6	1.071	1.138	0.858	1.326	0.0133791	1.248	0.0120438	1.063	0.26342
NP_001106288.1	calpain-2 catalytic subunit [Ovis aries]	---	79.942	96.98	20.4	11	25	11	1.011	1.108	0.99	1.119	0.00065721	1.021	0.98974	1.096	0.0153198
NP_001106292.1	troponin C, skeletal muscle [Ovis aries]	---	18.096	171.03	58.1	8	40	7	0.995	1.117	0.903	1.237	0.029462	1.102	0.058757	1.123	0.70996
NP_001107242.1	integrin beta-1 precursor [Ovis aries]	---	88.109	256.2	21.9	19	36	2	1.076	0.94	1.061	0.886	0.080502	1.014	0.81854	0.874	0.041922
NP_001108139.1	fatty acid-binding protein, adipocyte [Ovis aries]	---	14.689	5.8662	14.4	2	4	2	0.716	1.732	0.473	3.662		1.514		2.419
NP_001108236.1	CD9 antigen [Ovis aries]	---	25.193	0.82118	3.5	1	1	1
NP_001116875.1	IgG receptor FcRn large subunit p51 precursor [Ovis aries]	---	39.189	13.566	13.6	3	4	3	0.79	1.042	1.179	0.884		0.67		1.319
NP_001119815.1	beta-hexosaminidase subunit alpha precursor [Ovis aries]	---	60.272	22.036	15.9	7	8	7	1.135	0.839	1.035	0.811		1.097		0.739
NP_001119816.1	2-oxoisovalerate dehydrogenase subunit alpha, mitochondrial [Ovis aries]	---	50.786	51.163	31.3	12	13	12	1.021	1.235	0.865	1.428	1.65381e-05	1.18	0.23868	1.21	0.0094786
NP_001119818.1	lysosomal acid lipase/cholesteryl ester hydrolase precursor [Ovis aries]	---	45.619	3.8532	6	2	2	2	0.816	1.002	1.107	0.905	0.71214	0.737	0.2159	1.228	0.39342
NP_001119820.1	serum paraoxonase/arylesterase 2 precursor [Ovis aries]	---	39.471	20.144	12.1	4	8	4	1.047	0.888	1.132	0.784	0.119219	0.925	0.32724	0.848	0.46462
NP_001119821.1	dysbindin [Ovis aries]	---	38.216	1.4635	2.9	1	1	1
NP_001119826.1	endoplasmic reticulum resident protein 29 precursor [Ovis aries]	---	28.835	79.731	23.9	6	10	6	1.06	0.93	0.987	0.942	0.48204	1.074	0.43304	0.877	0.93062
NP_001119827.1	U2 small nuclear ribonucleoprotein A' [Ovis aries]	---	28.297	33.573	32.2	7	10	7	0.917	0.995	1.139	0.874	0.047056	0.805	0.0185568	1.085	0.91576
NP_001119829.1	MICOS complex subunit MIC19 [Ovis aries]	---	26.172	61.953	29.1	8	15	8	0.95	1.178	0.827	1.424	6.4899e-07	1.149	0.024736	1.24	0.00048056
NP_001119836.1	ras-related protein Rab-7a [Ovis aries]	---	23.516	90.864	68.6	12	21	12	1.097	0.92	1.055	0.872	0.00150351	1.04	0.081201	0.839	3.9974e-05
NP_001119838.1	intraflagellar transport protein 27 homolog [Ovis aries]	---	20.623	1.9698	13.4	2	2	2
NP_001119839.1	ADP-ribosylation factor-like protein 1 [Ovis aries]	---	20.393	24.071	26	3	7	3	1.097	0.907	1.171	0.775	0.0195151	0.937	0.44022	0.827	0.106641
NP_001120745.1	mitochondrial 2-oxoglutarate/malate carrier protein [Ovis aries]	---	34.206	56.86	34.1	9	15	9	0.916	1.325	0.791	1.675	1.5353e-10	1.158	0.00057816	1.447	1.674e-07
NP_001120749.1	mitochondrial carnitine/acylcarnitine carrier protein [Ovis aries]	---	32.954	9.1354	17.6	4	6	4	0.93	1.141	0.854	1.336	0.02908	1.089	0.73788	1.227	0.041282
NP_001120750.1	ADP/ATP translocase 1 [Ovis aries]	---	32.88	22.272	38.6	13	30	6	0.85	1.544	0.631	2.447	7.38298e-13	1.347	0.00111777	1.816	4.6825e-08
NP_001120751.1	ADP/ATP translocase 2 [Ovis aries]	---	32.955	1.1367	36.9	12	24	1
NP_001120752.1	ADP/ATP translocase 3 [Ovis aries]	---	32.858	22.223	37.2	14	29	4	1.089	0.742	1.211	0.613	1.3023e-08	0.899	0.044402	0.681	1.1525e-06
NP_001120753.1	CD81 antigen [Ovis aries]	---	25.779	64.498	25	3	6	3	0.955	1.349	0.828	1.629	0.0179751	1.153	0.5655	1.413	0.20572
NP_001120760.1	glutaredoxin-1 [Ovis aries]	---	11.784	42.079	29.2	2	5	2	0.844	1.086	0.95	1.143	0.11088	0.888	0.091138	1.287	0.0139621
NP_001120763.1	mitochondrial dicarboxylate carrier [Ovis aries]	---	31.441	11.08	10.1	3	4	3	1.064	0.921	1.041	0.885		1.022		0.866
NP_001121145.1	rho-related GTP-binding protein RhoB [Ovis aries]	---	22.123	3.456	24	4	6	2	1.081	0.959	1.005	0.954		1.076		0.887
NP_001121626.1	hormone-sensitive lipase [Ovis aries]	---	75.807	4.0657	2.9	1	1	1
NP_001123205.1	insulin-like growth factor-binding protein 5 precursor [Ovis aries]	---	30.321	3.1719	7	2	3	2	0.88	0.846	1.125	0.752		0.782		0.961
NP_001123212.1	glycogen synthase kinase-3 beta [Ovis aries]	---	46.717	109.79	38.1	12	15	8	1.066	1.011	1.118	0.904	0.38756	0.953	0.27498	0.948	0.90802
NP_001124407.1	regucalcin [Ovis aries]	---	33.407	7.8532	16.7	4	4	4	0.958	1.097	1.036	1.059	0.60846	0.925	0.46336	1.145	0.21874
NP_001127774.1	insulin-like growth factor-binding protein 4 precursor [Ovis aries]	---	27.916	2.2875	12	3	4	3	1.035	1.075	1.056	1.018	0.91562	0.98	0.8157	1.039	0.78666
NP_001127776.1	integral membrane protein 2B [Ovis aries]	---	30.306	2.4535	3.8	1	1	1
NP_001127778.1	hippocalcin-like protein 1 [Ovis aries]	---	22.285	26.206	60.1	11	19	4	0.945	1.035	0.827	1.252	0.0045975	1.143	0.0157843	1.095	0.50404
NP_001127780.1	insulin-like growth factor-binding protein 6 precursor [Ovis aries]	---	24.918	67.917	27.5	3	3	3	1.13	0.742	1.143	0.649	0.093562	0.989	0.96826	0.657	0.070436
NP_001129403.1	cyclin-dependent-like kinase 5 [Ovis aries]	---	33.288	7.8312	13.4	4	6	3	0.96	0.939	0.997	0.942	0.49892	0.963	0.34254	0.978	0.88994
NP_001129962.1	trifunctional enzyme subunit alpha, mitochondrial [Ovis aries]	---	83.294	289.76	39.4	25	57	25	0.888	1.385	0.796	1.74	1.62448e-12	1.116	0.057782	1.56	9.99201e-16
NP_001132917.1	guanine nucleotide-binding protein G(I)/G(S)/G(O) subunit gamma-11 [Ovis aries]	---	8.4947	1.9725	23.3	2	2	2	1.079	1.256	0.761	1.65		1.418		1.164
NP_001132918.1	proteasome subunit alpha type-6 [Ovis aries]	---	27.372	44.678	45.9	10	15	10	1.014	0.937	0.953	0.983	0.90838	1.064	0.116944	0.924	0.108004
NP_001135426.1	myosin regulatory light chain 2, ventricular/cardiac muscle isoform [Ovis aries]	---	18.92	180.53	59	11	73	11	0.736	1.561	1.162	1.343	1.62448e-12	0.633	1e-32	2.121	1e-32
NP_001135427.1	DNA-directed RNA polymerase II subunit RPB7 [Ovis aries]	---	19.218	8.3895	14.5	2	2	2
NP_001135981.1	cyclin-dependent kinase 2 [Ovis aries]	---	33.873	4.2554	12.4	4	6	3	1.033	1.068	0.895	1.193		1.154		1.034
NP_001135982.1	cyclin-dependent kinase inhibitor 1C [Ovis aries]	---	28.982	34.72	24	5	6	5	1.163	0.627	1.255	0.5	0.003459	0.927	0.96836	0.539	0.0024621
NP_001135983.1	casein kinase II subunit beta [Ovis aries]	---	24.942	67.778	33.5	5	12	5	1.15	0.855	1.16	0.737	0.00156453	0.991	0.3787	0.743	0.00101982
NP_001135988.1	phosphoglycerate kinase 1 [Ovis aries]	---	44.565	323.31	77	36	123	27	0.765	1.31	0.763	1.717	1e-32	1.003	0.84004	1.712	1e-32
NP_001136110.1	huntingtin [Ovis aries]	---	343.09	11.407	2.7	7	7	7	0.932	0.787	1.185	0.664	0.0027991	0.786	0.0011357	0.844	0.087901
NP_001136363.1	ATP synthase subunit d, mitochondrial [Ovis aries]	---	18.592	32.521	45.3	8	19	8	0.845	1.494	0.758	1.971	1.1404e-11	1.115	0.0127625	1.768	7.63833e-13
NP_001136367.1	phosphate carrier protein, mitochondrial [Ovis aries]	---	39.99	75.044	29.6	11	32	11	0.913	1.324	0.815	1.625	1e-32	1.12	2.2174e-05	1.45	4.51861e-14
NP_001137364.1	PC4 and SFRS1-interacting protein [Ovis aries]	---	60.094	75.741	25.3	13	18	12	0.938	0.909	1.11	0.819	0.000195712	0.845	0.00073912	0.969	0.3916
NP_001138650.1	reticulon-4 [Ovis aries]	---	22.377	2.3287	31.2	6	19	2	1.068	1.172	0.75	1.563	0.044425	1.424	0.097503	1.097	0.31106
NP_001138651.1	eukaryotic translation initiation factor 1A, X-chromosomal [Ovis aries]	---	16.46	28.048	34	6	14	6	1.053	0.975	1.039	0.938	0.59804	1.013	0.82506	0.926	0.86252
NP_001138652.1	fatty acid-binding protein, epidermal [Ovis aries]	---	15.103	171.19	59.3	9	23	9	0.996	1.144	0.898	1.274	2.6692e-07	1.109	0.0024009	1.149	0.00027721
NP_001138653.1	insulin-like growth factor-binding protein 7 precursor [Ovis aries]	---	28.979	33.663	27.3	5	6	5	1.06	1.089	0.922	1.181	0.68624	1.15	0.155964	1.027	0.4634
NP_001138655.1	myosin regulatory light chain 2, skeletal muscle isoform [Ovis aries]	---	19.102	208.24	82.9	19	255	2	0.993	1.13	0.843	1.34	1e-32	1.178	2.5679e-06	1.138	1.6356e-06
NP_001138656.1	SRA stem-loop-interacting RNA-binding protein, mitochondrial [Ovis aries]	---	12.449	2.4803	9	1	3	1	0.866	1.191	0.86	1.385		1.007		1.375
NP_001138659.1	cytochrome b-c1 complex subunit 6, mitochondrial [Ovis aries]	---	10.658	35.831	27.5	2	4	2	0.745	1.52	0.54	2.815	0.087801	1.38	0.44166	2.04	0.079777
NP_001138660.1	NADH dehydrogenase [ubiquinone] 1 alpha subcomplex subunit 12 [Ovis aries]	---	17.089	26.607	57.2	6	8	6	0.982	1.318	0.807	1.633	0.0192171	1.217	0.066298	1.342	0.129861
NP_001138927.1	serine/threonine-protein kinase mTOR [Ovis aries]	---	288.95	33.18	6.5	15	16	15	0.911	1.066	1.023	1.042	0.96236	0.891	0.075742	1.17	0.092001
NP_001155328.1	ras-related C3 botulinum toxin substrate 1 [Ovis aries]	---	21.45	37.769	36.5	7	19	6	1.041	0.987	1.017	0.971	0.158002	1.024	0.73526	0.948	0.4143
NP_001155329.1	RAC-alpha serine/threonine-protein kinase [Ovis aries]	---	55.773	27.463	23.8	9	14	6	1.117	0.818	1.151	0.711	0.076301	0.97	0.75728	0.732	0.096659
NP_001155332.1	ras-related protein Rab-8A [Ovis aries]	---	23.684	49.338	37.7	10	15	7	1.059	0.819	1.108	0.739	0.00141739	0.956	0.49128	0.773	0.00083562
NP_001155333.1	ras-related protein Rab-10 [Ovis aries]	---	22.589	5.7246	29	8	15	6	1.081	1.079	0.85	1.269		1.272		0.998
NP_001155334.1	ras-related protein Rab-1A [Ovis aries]	---	22.909	59.053	52.9	11	29	5	0.97	0.891	1.152	0.773	0.00033649	0.842	0.009839	0.919	0.51238
NP_001155336.1	ras-related GTP-binding protein A [Ovis aries]	---	36.566	5.2218	7.3	2	3	2	1.028	1.241	0.95	1.306		1.082		1.207
NP_001155337.1	rab GDP dissociation inhibitor beta [Ovis aries]	---	50.474	251.97	61.8	29	59	22	1.043	0.905	1.049	0.863	0.0098779	0.994	0.145359	0.868	0.000180188
NP_001155338.1	GTP-binding protein Rheb [Ovis aries]	---	20.479	37.23	27.2	5	6	5	1.062	0.981	1.031	0.952	0.8071	1.03	0.23538	0.924	0.075496
NP_001155343.1	rab GDP dissociation inhibitor alpha [Ovis aries]	---	50.565	106.43	41.8	17	37	10	1.034	1.005	0.99	1.015	0.54664	1.044	0.12776	0.972	0.054003
NP_001155346.1	ras-related protein Rab-21 [Ovis aries]	---	24.19	5.3075	15.3	3	4	3	1.041	1.059	0.931	1.137	0.34556	1.118	0.4173	1.017	0.67092
NP_001155354.1	adenylate kinase isoenzyme 1 [Ovis aries]	---	21.65	124.74	63.9	12	48	12	0.91	1.269	0.676	1.877	1e-32	1.346	5.7093e-08	1.395	5.64215e-13
NP_001155355.1	protein farnesyltransferase/geranylgeranyltransferase type-1 subunit alpha [Ovis aries]	---	39.405	21.079	29.2	9	12	9	1.118	0.898	1.015	0.885	0.076144	1.101	0.136883	0.803	0.0132804
NP_001155358.1	ubiquilin-1 [Ovis aries]	---	62.325	144.81	18.7	7	12	4	0.825	0.997	1.134	0.879	0.097662	0.728	0.3055	1.208	0.48236
NP_001155359.1	aspartate--tRNA ligase, cytoplasmic [Ovis aries]	---	57.071	85.779	38.7	18	31	18	0.93	1.061	1.018	1.042	0.45842	0.914	0.0036986	1.141	0.00145532
NP_001155360.1	complement component C1q receptor precursor [Ovis aries]	---	69.412	53.361	7.1	3	3	3	1.277	1.061	0.737	1.44	0.00128493	1.733	0.0088627	0.831	0.27744
NP_001155361.1	replication protein A 70 kDa DNA-binding subunit [Ovis aries]	---	68.115	114.96	21.8	14	21	14	1.079	0.842	1.129	0.746	4.6675e-06	0.956	0.72838	0.78	1.59848e-05
NP_001155362.1	copine-1 [Ovis aries]	---	58.897	67.658	27.2	12	17	11	0.958	0.964	1.039	0.928	0.55596	0.922	0.64578	1.006	0.95326
NP_001155363.1	fumarate hydratase, mitochondrial [Ovis aries]	---	54.621	228.26	40	20	40	20	0.839	1.442	0.799	1.805	1e-32	1.05	0.0071153	1.719	1e-32
NP_001156018.1	ADP-ribosylation factor 4 [Ovis aries]	---	20.527	29.423	37.2	6	14	4	1.166	0.696	1.212	0.574	0.00015642	0.962	0.098979	0.597	0.000122042
NP_001156019.1	ADP-ribosylation factor 5 [Ovis aries]	---	20.529	1.4874	25	4	10	1
NP_001156025.1	ADP-ribosylation factor-like protein 3 [Ovis aries]	---	20.504	57.488	33	4	5	4	1.092	0.756	1.072	0.705	0.24948	1.019	0.33658	0.692	0.053775
NP_001156027.1	ADP-ribosylation factor-like protein 5A [Ovis aries]	---	20.656	3.6992	11.7	2	2	2	1.042	0.974	1.214	0.802		0.858		0.935
NP_001156029.1	ADP-ribosylation factor-like protein 6-interacting protein 1 [Ovis aries]	---	23.413	3.3746	8.9	2	3	2	1.223	0.772	1.02	0.757	0.0035584	1.199	0.0172191	0.631	0.00179755
NP_001156030.1	ADP-ribosylation factor-like protein 8A [Ovis aries]	---	21.389	9.5529	23.7	4	5	3	1.002	1.221	0.897	1.361		1.117		1.219
NP_001156031.1	ADP-ribosylation factor-like protein 8B [Ovis aries]	---	21.539	15.882	18.8	4	5	3	1.018	1.096	0.885	1.238	0.124	1.15	0.0013554	1.077	0.48142
NP_001156032.1	ES1 protein homolog, mitochondrial [Ovis aries]	---	28.574	145.69	34.7	9	19	9	0.845	1.365	0.796	1.715	2.44249e-15	1.062	0.29998	1.615	2.1494e-10
NP_001156039.1	aminoacyl tRNA synthase complex-interacting multifunctional protein 2 [Ovis aries]	---	35.15	33.783	23.8	5	8	5	1.05	1.102	0.998	1.104	0.38284	1.052	0.73642	1.05	0.31102
NP_001156515.1	sequestosome-1 [Ovis aries]	---	47.842	48.342	11.6	4	5	4	1.122	0.951	0.956	0.995	0.98682	1.174	0.113697	0.848	0.13452
NP_001156517.1	protein disulfide-isomerase A3 precursor [Ovis aries]	---	57.015	302.26	63.4	32	90	32	1.123	0.749	1.136	0.659	1e-32	0.989	0.66904	0.667	1e-32
NP_001156518.1	protein disulfide-isomerase A5 precursor [Ovis aries]	---	59.611	51.91	24	10	15	10	1.13	0.862	1.091	0.79	0.028823	1.036	0.109603	0.763	0.0068011
NP_001156520.1	peptidyl-prolyl cis-trans isomerase E [Ovis aries]	---	33.46	4.3698	6.3	2	9	1	1.085	0.848	1.101	0.77		0.985		0.782
NP_001156527.1	tubulin alpha-4A chain [Ovis aries]	---	49.924	61.104	51.3	25	100	4	0.92	1.457	0.724	2.012	1.5314e-08	1.271	0.000116089	1.584	4.8822e-07
NP_001156529.1	thioredoxin domain-containing protein 17 [Ovis aries]	---	13.883	11.716	17.9	2	3	2	0.887	1.019	1.06	0.961		0.837		1.149
NP_001157066.1	centrin-2 [Ovis aries]	---	19.809	10.632	25.6	5	6	5	0.98	0.926	1.081	0.857	0.061557	0.907	0.060257	0.945	0.68496
NP_001159361.1	ATP synthase subunit O, mitochondrial [Ovis aries]	---	23.419	2.6098	46.9	8	23	1
NP_001159362.1	serine/threonine-protein kinase A-Raf [Ovis aries]	---	67.69	4.5984	6.8	4	4	2	1.075	0.79	1.104	0.716		0.974		0.735
NP_001159652.1	72 kDa type IV collagenase precursor [Ovis aries]	---	73.85	31.667	5.4	3	3	3	0.929	0.94	1.047	0.898		0.887		1.012
NP_001159653.1	matrix metalloproteinase-14 precursor [Ovis aries]	---	65.918	4.2696	6.9	5	5	4	1.129	0.755	1.077	0.701		1.048		0.669
NP_001159655.1	myeloid differentiation primary response protein MyD88 [Ovis aries]	---	33.673	7.1327	9.5	2	2	2
NP_001159663.1	cytochrome b5 [Ovis aries]	---	15.338	20.251	25.4	3	4	3	1.195	1.006	0.924	1.089	0.102081	1.293	0.0061019	0.842	0.045181
NP_001159664.1	cytoglobin [Ovis aries]	---	21.416	8.9217	26.3	5	6	5	1.039	0.815	1.137	0.717	0.043837	0.914	0.3346	0.784	0.104935
NP_001159667.1	prothrombin precursor [Ovis aries]	---	70.048	210.94	36.4	19	34	19	1.194	0.74	1.11	0.667	3.8781e-10	1.076	0.098624	0.62	1.9249e-10
NP_001159670.1	four and a half LIM domains protein 1 [Ovis aries]	---	33.609	323.31	82.1	27	71	27	0.843	1.725	0.722	2.389	1.62448e-12	1.168	0.0043621	2.046	3.263e-10
NP_001171148.1	60S ribosomal protein L23a [Ovis aries]	---	17.695	28.917	41.7	9	17	9	0.957	1.004	1.036	0.969	0.18168	0.924	0.093802	1.049	0.4178
NP_001171150.1	NADH dehydrogenase [ubiquinone] 1 beta subcomplex subunit 8, mitochondrial [Ovis aries]	---	21.712	35.318	33.3	5	11	5	1.011	1.192	0.851	1.401	0.0042956	1.188	0.08746	1.179	0.26396
NP_001172050.1	cysteine-rich secretory protein 3 precursor [Ovis aries]	---	27.31	3.9953	4.5	1	1	1
NP_001177319.1	glyceraldehyde-3-phosphate dehydrogenase [Ovis aries]	---	35.905	323.31	64	20	125	18	0.779	1.345	0.652	2.063	1.62448e-12	1.195	2.3474e-06	1.727	1e-32
NP_001182239.1	caveolin-2 [Ovis aries]	---	18.146	6.3408	9.9	1	1	1
NP_001182247.1	testin [Ovis aries]	---	47.992	40.819	30.9	11	16	11	1.13	0.761	1.168	0.652	0.0025008	0.967	0.54416	0.673	0.0056001
NP_001184109.1	macrophage mannose receptor 1 precursor [Ovis aries]	---	165.78	94.368	8.5	10	14	10	1.043	0.9	1.015	0.887	0.28098	1.028	0.7879	0.863	0.29008
NP_001189350.1	ADP-ribose pyrophosphatase, mitochondrial precursor [Ovis aries]	---	38.499	6.8291	16	5	6	5	0.984	0.948	1.011	0.938	0.38446	0.973	0.62812	0.963	0.85142
NP_001233140.1	beta-1,4-galactosyltransferase 1 [Ovis aries]	---	44.823	0.85107	2	1	1	1	0.963	0.83	1.028	0.807		0.937		0.862
NP_001254804.1	rho GTPase-activating protein 36 precursor [Ovis aries]	---	59.82	8.2427	5.1	2	3	2
NP_001254808.1	nuclear factor 1 B-type [Ovis aries]	---	38.839	28.82	30.1	8	12	7	1.133	0.722	1.214	0.595	0.00027772	0.933	0.34578	0.637	0.002461
NP_001254810.1	transcriptional coactivator YAP1 [Ovis aries]	---	44.079	18.827	14.6	4	4	1
NP_001254815.1	mothers against decapentaplegic homolog 4 [Ovis aries]	---	60.572	30.926	10.1	5	6	5	1.034	0.905	1.076	0.841	0.09276	0.961	0.6063	0.875	0.22234
NP_001263383.1	nucleolar RNA helicase 2 [Ovis aries]	---	87.173	20.003	12	8	10	8	0.907	0.966	1.041	0.928	0.3062	0.871	0.092	1.065	0.22048
NP_001265496.1	glutamate dehydrogenase 1, mitochondrial [Ovis aries]	---	61.586	88.081	25.5	12	18	12	0.97	1.131	0.961	1.177	1.81683e-05	1.009	0.99176	1.166	0.0103801
NP_001267617.1	40S ribosomal protein S17 [Ovis aries]	---	15.524	42.071	57	7	11	7	1.084	0.844	1.05	0.804	0.0051965	1.032	0.56544	0.779	0.0121565
NP_001267626.1	40S ribosomal protein S8 [Ovis aries]	---	24.205	77.341	48.6	10	22	10	1.029	0.91	1.007	0.904	0.45746	1.022	0.75726	0.884	0.34614
NP_001267632.1	superoxide dismutase [Mn], mitochondrial [Ovis aries]	---	24.58	30.584	30.2	7	13	7	0.963	1.441	0.807	1.786	4.2414e-07	1.193	0.08624	1.496	0.00160187
NP_001267633.1	peroxiredoxin-6 [Ovis aries]	---	25.067	40.971	41.5	10	22	10	0.894	1.294	0.862	1.501	1.626e-11	1.037	0.45646	1.447	1.57818e-12
NP_001267642.1	cystatin C precursor [Ovis aries]	---	16.157	24.463	26.7	4	4	4	1.248	0.826	0.942	0.877		1.325		0.662
NP_001268408.1	receptor of activated protein C kinase 1 [Ovis aries]	---	35.076	162.27	53.3	15	32	15	1.109	0.918	1.096	0.838	0.00020089	1.012	0.107318	0.828	3.5843e-06
NP_001274394.1	aryl hydrocarbon receptor nuclear translocator [Ovis aries]	---	86.668	8.1746	2.3	1	1	1
NP_001277722.1	retrotransposon-derived protein PEG10 [Ovis aries]	---	45.395	114.01	26.4	10	16	10	0.983	0.496	1.396	0.355	1.51031e-05	0.704	0.022375	0.505	6.2846e-05
NP_001295489.1	aryl hydrocarbon receptor nuclear translocator 2 [Ovis aries]	---	78.604	-2	1.1	1	1	1
NP_001295505.1	patatin-like phospholipase domain-containing protein 2 [Ovis aries]	---	53.077	0.77266	1.4	1	1	1	1.106	0.912	1.053	0.866		1.05		0.825
NP_001295507.1	peptidylprolyl isomerase A (cyclophilin A) [Ovis aries]	---	17.869	121.93	67.1	13	47	12	1.173	0.786	1.1	0.715	8.0914e-10	1.066	0.0101411	0.67	9.52827e-12
NP_001295509.1	membrane-associated progesterone receptor component 1 [Ovis aries]	---	21.632	24.119	25.3	7	12	6	1.162	0.909	0.986	0.922	0.9838	1.178	0.26112	0.782	0.48696
NP_001295522.1	serpin H1 precursor [Ovis aries]	---	46.506	292.87	47.6	19	50	19	1.108	0.64	1.158	0.553	1.43219e-14	0.957	0.80108	0.578	1.63425e-12
NP_008407.1	NADH dehydrogenase subunit 2 (mitochondrion) [Ovis aries]	---	39.128	2.806	4.6	2	3	2	0.888	1.402	0.731	1.918	0.00025608	1.215	0.020804	1.579	0.0021426
NP_008409.1	cytochrome c oxidase subunit II (mitochondrion) [Ovis aries]	---	25.997	30.114	17.6	4	13	4	0.968	1.481	0.737	2.009	2.1174e-07	1.313	0.0080015	1.53	1.99922e-05
NP_008410.1	ATP synthase F0 subunit 8 (mitochondrion) [Ovis aries]	---	7.9104	3.7345	45.5	3	8	3	0.821	1.26	0.715	1.762	0.027676	1.148	0.24758	1.535	0.042382
NP_008412.1	cytochrome c oxidase subunit III (mitochondrion) [Ovis aries]	---	29.863	1.7641	5.4	1	3	1
NP_008413.1	NADH dehydrogenase subunit 3 (mitochondrion) [Ovis aries]	---	13.102	7.7196	13	1	1	1	0.916	1.495	0.707	2.115		1.296		1.632
NP_008415.1	NADH dehydrogenase subunit 4 (mitochondrion) [Ovis aries]	---	52.026	0.7707	1.5	1	1	1	0.903	1.21	0.786	1.539		1.149		1.34
NP_008416.1	NADH dehydrogenase subunit 5 (mitochondrion) [Ovis aries]	---	68.367	6.3269	7.8	5	7	5	0.977	1.324	0.708	1.87	0.00178101	1.38	0.048518	1.355	0.0171592
XP_004001808.1	PREDICTED: NADH dehydrogenase [ubiquinone] 1 alpha subcomplex subunit 10, mitochondrial isoform X1 [Ovis aries]	---	40.422	48.668	30.7	12	22	12	1.046	1.489	0.756	1.97	1.5168e-11	1.384	0.00184178	1.424	0.000117122
XP_004001822.2	PREDICTED: LOW QUALITY PROTEIN: SH3 domain-binding protein 4 [Ovis aries]	---	103.48	2.0934	2	1	1	1
XP_004001839.1	PREDICTED: proteasome subunit beta type-2 isoform X1 [Ovis aries]	---	22.896	25.544	32.8	7	10	7	0.981	0.922	0.979	0.942	0.152216	1.002	0.95374	0.94	0.125821
XP_004001843.1	PREDICTED: protein argonaute-1 isoform X2 [Ovis aries]	---	97.187	4.8967	13.5	10	11	4	1.013	1.08	0.987	1.094		1.026		1.066
XP_004001857.1	PREDICTED: LOW QUALITY PROTEIN: smad nuclear-interacting protein 1 [Ovis aries]	---	44.889	11.32	4.6	1	1	1
XP_004001867.1	PREDICTED: splicing factor 3A subunit 3 [Ovis aries]	---	58.905	72.867	18.6	8	13	8	1.213	0.711	1.07	0.664	0.7341	1.134	0.157204	0.586	0.00020091
XP_004001873.1	PREDICTED: NADH dehydrogenase [ubiquinone] iron-sulfur protein 5 [Ovis aries]	---	12.579	15.494	30.2	3	6	3	1.017	1.271	0.823	1.544	0.0058835	1.236	0.042522	1.25	0.29434
XP_004001877.1	PREDICTED: polyadenylate-binding protein 4 isoform X4 [Ovis aries]	---	69.5	84.864	31.5	21	33	14	1.035	0.969	1.023	0.947	0.23392	1.012	0.48006	0.936	0.140543
XP_004001879.1	PREDICTED: cytosolic 5'-nucleotidase 1A [Ovis aries]	---	40.723	12.405	8.8	2	2	2	0.8	1.707	0.71	2.404	0.026842	1.127	0.58868	2.134	0.068163
XP_004001885.1	PREDICTED: palmitoyl-protein thioesterase 1 [Ovis aries]	---	34.025	40.167	16	6	8	6	1.116	0.853	1.135	0.752	0.094924	0.983	0.74538	0.764	0.113317
XP_004001941.1	PREDICTED: LOW QUALITY PROTEIN: importin-13 isoform X1 [Ovis aries]	---	108	23.027	7.5	5	5	5	1.046	0.991	1.013	0.978	0.7611	1.033	0.63736	0.947	0.071758
XP_004001950.1	PREDICTED: ERI1 exoribonuclease 3 isoform X4 [Ovis aries]	---	29.214	16.024	23.2	5	8	5	1.002	1.07	0.936	1.143	0.43174	1.071	0.33242	1.068	0.85852
XP_004001967.1	PREDICTED: peroxiredoxin-1 isoform X2 [Ovis aries]	---	22.209	59.386	45.7	13	32	10	0.952	1.192	0.898	1.327	3.6045e-07	1.06	0.085799	1.252	0.00021933
XP_004002006.1	PREDICTED: FAS-associated factor 1 [Ovis aries]	---	73.852	4.2621	1.7	1	1	1
XP_004002015.1	PREDICTED: oxysterol-binding protein-related protein 9 isoform X4 [Ovis aries]	---	81.768	2.5044	7.1	5	5	5	0.834	1.147	0.88	1.303		0.948		1.375
XP_004002018.1	PREDICTED: nardilysin isoform X2 [Ovis aries]	---	133.09	8.9055	4.7	5	6	5	0.922	1.142	1.018	1.122	0.17416	0.906	0.20584	1.239	0.067302
XP_004002024.1	PREDICTED: thioredoxin domain-containing protein 12 [Ovis aries]	---	19.244	9.3952	40.1	7	8	7	1.092	0.734	1.126	0.652	1.1494e-06	0.97	0.104159	0.672	1.56858e-05
XP_004002032.1	PREDICTED: cytochrome c oxidase assembly factor 7 [Ovis aries]	---	25.865	2.2295	4.3	1	2	1	1.031	1.019	1.015	1.004		1.016		0.988
XP_004002037.3	PREDICTED: non-specific lipid-transfer protein [Ovis aries]	---	58.555	45.776	27.1	12	17	12	0.952	1.084	1.009	1.074	0.036057	0.944	0.57738	1.139	0.0079229
XP_004002040.1	PREDICTED: carnitine O-palmitoyltransferase 2, mitochondrial [Ovis aries]	---	74.444	142.83	26.1	13	15	13	0.92	1.438	0.727	1.978	2.4399e-11	1.265	0.00029723	1.563	3.3356e-11
XP_004002041.1	PREDICTED: UPF0587 protein C1orf123 homolog isoform X1 [Ovis aries]	---	18.066	36.404	61.2	9	13	9	1.087	1.056	0.878	1.203	0.0020804	1.238	0.0020574	0.971	0.65276
XP_004002042.1	PREDICTED: protein mago nashi homolog [Ovis aries]	---	17.163	44.31	36.3	4	7	4	0.933	0.984	1.102	0.893	0.8114	0.847	0.69058	1.055	0.86756
XP_004002060.1	PREDICTED: LOW QUALITY PROTEIN: delta(24)-sterol reductase [Ovis aries]	---	59.953	3.5378	3.9	2	2	2
XP_004002064.1	PREDICTED: complement component C8 alpha chain [Ovis aries]	---	66.417	0.77147	3.9	2	2	2
XP_004002090.1	PREDICTED: phosphoglucomutase-1 isoform X2 [Ovis aries]	---	61.589	216.52	45.9	26	68	26	0.879	1.158	0.681	1.7	1e-32	1.291	8.4041e-11	1.317	1.03251e-14
XP_004002112.1	PREDICTED: plasminogen activator inhibitor 1 RNA-binding protein isoform X2 [Ovis aries]	---	44.099	75.182	35.9	14	26	14	0.98	1.03	1.018	1.012	0.22642	0.963	0.49792	1.051	0.38398
XP_004002136.1	PREDICTED: quinone oxidoreductase [Ovis aries]	---	35.293	39.146	30	9	15	9	0.932	0.944	0.966	0.977	0.80978	0.965	0.87274	1.013	0.69298
XP_004002140.1	PREDICTED: GPI-anchor transamidase [Ovis aries]	---	45.13	2.6548	4.8	2	2	2	0.998	1.207	0.756	1.597		1.32		1.209
XP_004002154.1	PREDICTED: adhesion G protein-coupled receptor L4 [Ovis aries]	---	77.062	1.2922	1.5	1	1	1
XP_004002199.2	PREDICTED: N(G),N(G)-dimethylarginine dimethylaminohydrolase 1 isoform X1 [Ovis aries]	---	36.711	157.39	45.1	12	20	11	1.051	1.045	0.881	1.186	6.1358e-05	1.193	0.00024118	0.994	0.7826
XP_004002209.1	PREDICTED: endophilin-B1 isoform X3 [Ovis aries]	---	40.766	42.146	25.2	9	13	8	1.07	0.848	1.083	0.783	4.0874e-06	0.988	0.52708	0.793	4.243e-05
XP_004002213.2	PREDICTED: 15 kDa selenoprotein isoform X1 [Ovis aries]	---	17.901	21.918	25.3	3	5	3	1.103	0.815	1.133	0.719	0.106245	0.974	0.597	0.739	0.135156
XP_004002218.1	PREDICTED: transcription initiation factor IIB [Ovis aries]	---	34.833	1.9204	7	2	2	2
XP_004002252.1	PREDICTED: transmembrane emp24 domain-containing protein 5 [Ovis aries]	---	25.847	1.9614	7.5	2	2	2	1.091	1.084	0.93	1.166		1.173		0.994
XP_004002253.1	PREDICTED: protein Dr1 [Ovis aries]	---	19.443	9.2458	15.9	3	5	3	1.078	0.735	1.152	0.638	0.00028354	0.936	0.066061	0.682	0.00129735
XP_004002255.1	PREDICTED: formin-binding protein 1-like isoform X2 [Ovis aries]	---	63.51	4.0872	6.6	4	4	4	1.098	0.95	1.067	0.89		1.029		0.865
XP_004002261.1	PREDICTED: calponin-3 [Ovis aries]	---	36.317	121.18	44.1	11	23	10	1.011	0.74	1.333	0.555	3.4851e-10	0.758	2.9445e-07	0.732	1.1026e-06
XP_004002272.1	PREDICTED: palmdelphin [Ovis aries]	---	62.518	38.907	20.4	11	12	11	0.925	1.235	0.984	1.255	0.00045525	0.94	0.31812	1.335	8.0837e-05
XP_004002311.1	PREDICTED: syntaxin-binding protein 3 isoform X1 [Ovis aries]	---	67.665	14.206	14.5	9	10	9	0.997	1.029	0.967	1.064	0.072556	1.031	0.90462	1.032	0.108996
XP_004002322.1	PREDICTED: serine--tRNA ligase, cytoplasmic [Ovis aries]	---	58.871	96.799	32.3	16	26	16	1.032	1.097	0.988	1.11	0.023742	1.045	0.32332	1.063	0.116239
XP_004002327.1	PREDICTED: sortilin isoform X3 [Ovis aries]	---	91.82	46.6	9.3	6	7	6	0.855	0.95	1.049	0.906	0.169557	0.815	0.057624	1.111	0.042081
XP_004002329.1	PREDICTED: proteasome subunit alpha type-5 [Ovis aries]	---	26.411	100.6	44	8	16	8	1.009	0.885	0.954	0.928	0.27334	1.058	0.087896	0.877	0.0125814
XP_004002338.1	PREDICTED: glutathione S-transferase Mu 1 isoform X1 [Ovis aries]	---	25.714	1.9607	41.3	9	17	1
XP_004002341.1	PREDICTED: glutathione S-transferase Mu 1 isoform X2 [Ovis aries]	---	25.707	58.757	72.9	16	70	5	0.951	1.062	0.865	1.228	0.000199318	1.099	0.30248	1.117	0.00175778
XP_004002344.1	PREDICTED: glutathione S-transferase Mu 1-like isoform X1 [Ovis aries]	---	25.892	24.716	51.8	11	30	2	0.835	1.178	0.467	2.522	0.0104598	1.788	0.034544	1.411	0.045058
XP_004002355.1	PREDICTED: ragulator complex protein LAMTOR5 [Ovis aries]	---	9.6138	54.344	54.9	3	4	3	1.008	0.978	0.957	1.022	0.3164	1.053	0.71692	0.97	0.82096
XP_004002367.1	PREDICTED: ATP synthase F(0) complex subunit B1, mitochondrial isoform X1 [Ovis aries]	---	28.73	33.888	30.5	10	31	10	0.87	1.353	0.753	1.797	2.22755e-12	1.155	0.0039376	1.555	2.3923e-07
XP_004002372.1	PREDICTED: probable ATP-dependent RNA helicase DDX20 [Ovis aries]	---	92.44	1.0655	1.2	1	1	1
XP_004002380.1	PREDICTED: F-actin-capping protein subunit alpha-1 [Ovis aries]	---	32.959	58.407	22.4	4	7	3	1.081	0.992	1.073	0.925	0.31268	1.007	0.70416	0.918	0.23134
XP_004002400.1	PREDICTED: olfactomedin-like protein 3 [Ovis aries]	---	45.896	89.151	21.2	7	11	7	1.02	0.873	1.096	0.797	0.0055969	0.931	0.078638	0.856	0.048804
XP_004002403.1	PREDICTED: E3 ubiquitin-protein ligase TRIM33 isoform X2 [Ovis aries]	---	120.52	2.7228	1.1	1	1	1	1.06	1.1	0.977	1.126		1.085		1.038
XP_004002406.1	PREDICTED: AMP deaminase 1 isoform X1 [Ovis aries]	---	90.23	154.69	34.2	27	52	27	0.91	1.322	0.698	1.894	1e-32	1.304	6.4311e-08	1.453	3.1556e-10
XP_004002408.1	PREDICTED: GTPase NRas [Ovis aries]	---	21.229	25.281	31.2	5	9	3	1.002	0.948	1.039	0.912	0.4731	0.964	0.4392	0.946	0.71332
XP_004002409.1	PREDICTED: cold shock domain-containing protein E1 isoform X4 [Ovis aries]	---	85.773	66.273	28	19	26	19	0.927	1.027	1.071	0.959	0.29324	0.866	0.00038169	1.108	0.0248
XP_004002414.1	PREDICTED: suppressor of IKBKE 1 isoform X1 [Ovis aries]	---	23.294	3.1886	6.3	1	1	1
XP_004002420.1	PREDICTED: calsequestrin-2 [Ovis aries]	---	49.919	31.818	21.1	9	26	9	0.982	1.624	0.745	2.18	5.9952e-15	1.318	1.60048e-05	1.654	1.2732e-06
XP_004002438.1	PREDICTED: D-3-phosphoglycerate dehydrogenase isoform X1 [Ovis aries]	---	56.501	25.069	15.4	7	8	7	1.006	0.94	1.052	0.894	0.042524	0.956	0.42776	0.934	0.073235
XP_004002441.1	PREDICTED: neurogenic locus notch homolog protein 2 [Ovis aries]	---	265.22	2.0193	0.6	2	2	2
XP_004002442.1	PREDICTED: vesicle-trafficking protein SEC22b [Ovis aries]	---	24.756	103.02	39.1	9	20	9	1.105	0.836	1.056	0.792	0.0002429	1.046	0.46106	0.757	0.00011504
XP_004002445.1	PREDICTED: 5'-AMP-activated protein kinase subunit beta-2 isoform X1 [Ovis aries]	---	30.197	33.302	18.5	5	8	5	1.073	1.265	0.831	1.522	0.0073365	1.291	0.0060032	1.179	0.41944
XP_004002460.1	PREDICTED: DNA-directed RNA polymerase III subunit RPC3 [Ovis aries]	---	60.595	3.8583	4.5	2	2	2
XP_004002485.1	PREDICTED: splicing factor 3B subunit 4 [Ovis aries]	---	44.371	19.563	3.3	1	2	1	0.996	0.847	1.17	0.724	0.20526	0.851	0.2146	0.85	0.48236
XP_004002487.1	PREDICTED: vacuolar protein sorting-associated protein 45 isoform X1 [Ovis aries]	---	65.118	27.28	17.2	10	11	10	1.088	0.813	1.089	0.747	0.00129756	0.999	0.92306	0.747	0.00113511
XP_004002500.1	PREDICTED: threonine--tRNA ligase, mitochondrial isoform X4 [Ovis aries]	---	80.716	0.85516	2.8	2	2	2
XP_004002503.1	PREDICTED: extracellular matrix protein 1 isoform X1 [Ovis aries]	---	46.269	2.1426	6.5	3	4	3	1.111	0.936	1.048	0.893		1.06		0.842
XP_004002508.1	PREDICTED: alpha-endosulfine [Ovis aries]	---	13.377	13.566	59.5	7	12	6	0.947	0.925	1.053	0.878	0.576	0.899	0.6423	0.977	0.66536
XP_004002514.1	PREDICTED: cathepsin K [Ovis aries]	---	37.146	24.461	18.5	4	5	3	1.378	0.887	0.92	0.964		1.498		0.644
XP_004002515.1	PREDICTED: histone-lysine N-methyltransferase SETDB1 isoform X2 [Ovis aries]	---	142.55	2.7042	2.3	3	3	3	1.048	0.755	1.262	0.598		0.83		0.72
XP_004002540.1	PREDICTED: proteasome subunit beta type-4 [Ovis aries]	---	28.973	53.906	22.3	5	9	5	0.954	0.976	0.953	1.024	0.3144	1.001	0.88788	1.023	0.4898
XP_004002557.1	PREDICTED: protein S100-A11 [Ovis aries]	---	11.352	9.1264	29.1	4	8	4	1.043	0.691	1.18	0.586	0.000180967	0.884	0.151404	0.663	0.00242
XP_004002575.1	PREDICTED: protein S100-A4 [Ovis aries]	---	11.776	3.7702	16.8	3	5	3	0.778	1.674	0.481	3.48	0.0121648	1.617	0.030876	2.152	0.021823
XP_004002577.1	PREDICTED: protein S100-A2 isoform X1 [Ovis aries]	---	10.893	19.042	27.8	5	5	5	0.661	1.009	0.6	1.682	0.00118245	1.102	0.158535	1.526	0.00163934
XP_004002582.1	PREDICTED: interleukin enhancer-binding factor 2 [Ovis aries]	---	43.062	85.754	16.9	6	9	6	1.095	0.812	1.133	0.717	0.00026173	0.966	0.25062	0.742	0.0004829
XP_004002583.1	PREDICTED: integrator complex subunit 3 [Ovis aries]	---	117.9	37.189	5.8	4	4	4	1.146	0.816	1.169	0.698	0.113018	0.98	0.65704	0.712	0.02228
XP_004002587.1	PREDICTED: ras-related protein Rab-13 isoform X1 [Ovis aries]	---	22.942	2.1956	17.7	4	6	1
XP_004002590.1	PREDICTED: tropomyosin alpha-3 chain isoform X6 [Ovis aries]	---	33.091	1.8955	56.3	21	33	0
XP_004002591.1	PREDICTED: tropomyosin alpha-3 chain isoform X3 [Ovis aries]	---	32.929	24.167	58.8	22	33	0
XP_004002626.1	PREDICTED: thrombospondin-3 isoform X1 [Ovis aries]	---	103.75	13.226	4.9	4	4	4	1.167	0.874	1.039	0.841	0.50626	1.123	0.64228	0.749	0.43434
XP_004002629.1	PREDICTED: glucosylceramidase [Ovis aries]	---	59.943	32.997	17	8	10	8	1.013	1.064	0.944	1.127	0.107364	1.073	0.44216	1.05	0.5597
XP_004002634.1	PREDICTED: secretory carrier-associated membrane protein 3 [Ovis aries]	---	38.651	43.975	25.9	7	7	7	1.049	0.925	1.041	0.889	0.0136845	1.008	0.57688	0.882	0.041396
XP_004002642.1	PREDICTED: protein misato homolog 1 [Ovis aries]	---	62.312	4.4763	3.1	2	3	2	1.051	0.819	1.03	0.795		1.02		0.779
XP_004002651.1	PREDICTED: ragulator complex protein LAMTOR2 [Ovis aries]	---	13.507	8.1145	24.8	3	4	3	0.928	0.996	0.961	1.036	0.72768	0.966	0.80608	1.073	0.100301
XP_004002663.1	PREDICTED: T-complex protein 1 subunit gamma [Ovis aries]	---	60.585	261.62	58.5	30	70	30	1.059	0.886	1.106	0.801	9.5155e-08	0.958	0.24904	0.837	3.9561e-05
XP_004002692.1	PREDICTED: spectrin alpha chain, erythrocytic 1 [Ovis aries]	---	280.53	36.196	6.8	13	15	13	0.867	1.315	0.845	1.556	0.20042	1.026	0.90628	1.517	0.154785
XP_004002707.1	PREDICTED: transgelin-2 [Ovis aries]	---	22.426	105.85	64.3	13	45	12	1.079	0.908	1.04	0.873	0.0086037	1.037	0.168919	0.842	0.00051929
XP_004002710.1	PREDICTED: sodium/potassium-transporting ATPase subunit alpha-2 [Ovis aries]	---	112.09	194.25	32.4	30	50	16	0.732	1.98	0.497	3.984	4.99156e-13	1.473	0.00040061	2.705	1.12876e-12
XP_004002712.1	PREDICTED: calsequestrin-1 [Ovis aries]	---	45.139	50.036	16.7	6	21	6	0.768	1.786	0.475	3.76	2.22045e-15	1.617	2.9048e-06	2.326	9.46843e-12
XP_004002713.1	PREDICTED: astrocytic phosphoprotein PEA-15 [Ovis aries]	---	15.04	58.584	32.3	3	6	3	1.166	0.751	1.145	0.656	0.0109579	1.018	0.47032	0.644	0.0137028
XP_004002718.1	PREDICTED: coatomer subunit alpha isoform X2 [Ovis aries]	---	138.34	185.57	27.9	33	48	33	1.072	0.768	1.165	0.659	3.39062e-13	0.92	0.32382	0.716	6.11311e-12
XP_004002726.1	PREDICTED: junctional adhesion molecule A isoform X1 [Ovis aries]	---	32.426	8.8715	14.4	5	5	5	1.038	1.31	0.758	1.728	0.000183458	1.369	0.0041963	1.262	0.0152839
XP_004002731.1	PREDICTED: prefoldin subunit 2 [Ovis aries]	---	16.648	30.673	54.5	7	12	7	0.931	1.072	1.06	1.011	0.41384	0.878	0.051917	1.151	0.134824
XP_004002740.2	PREDICTED: LOW QUALITY PROTEIN: NADH dehydrogenase [ubiquinone] iron-sulfur protein 2, mitochondrial [Ovis aries]	---	52.428	57.003	31.1	13	19	13	0.91	1.473	0.721	2.043	1.6584e-11	1.262	0.00069784	1.619	4.6193e-08
XP_004002745.1	PREDICTED: Purkinje cell protein 4-like protein 1 [Ovis aries]	---	7.5613	2.8834	20.3	1	1	1	1.047	0.966	0.83	1.164		1.261		0.923
XP_004002746.1	PREDICTED: succinate dehydrogenase cytochrome b560 subunit, mitochondrial [Ovis aries]	---	18.42	4.0505	12.4	2	3	2	0.938	1.303	0.843	1.546	0.0077642	1.113	0.0062188	1.389	0.0140567
XP_004002763.1	PREDICTED: 3-keto-steroid reductase isoform X2 [Ovis aries]	---	37.601	1.3618	6.3	2	3	2	1.254	0.734	1.311	0.56		0.957		0.585
XP_004002781.1	PREDICTED: protein CREG1 [Ovis aries]	---	23.818	4.28	7.7	1	1	1
XP_004002782.3	PREDICTED: LOW QUALITY PROTEIN: capZ-interacting protein isoform X1 [Ovis aries]	---	37.155	29.29	17.7	5	7	5	1.047	1.151	0.927	1.242	0.061038	1.129	0.60644	1.099	0.165583
XP_004002783.1	PREDICTED: myelin protein zero-like protein 1 isoform X2 [Ovis aries]	---	29.23	0.93316	3.3	1	1	1	0.998	0.935	0.984	0.95		1.014		0.937
XP_004002784.1	PREDICTED: mitochondrial pyruvate carrier 2 [Ovis aries]	---	14.282	2.7365	10.2	1	1	1	0.753	1.201	0.854	1.406		0.882		1.595
XP_004002786.1	PREDICTED: DDB1- and CUL4-associated factor 6 isoform X9 [Ovis aries]	---	95.831	22.49	6.6	4	4	4	0.81	1.264	0.879	1.438	0.0101648	0.922	0.24602	1.56	0.0108419
XP_004002836.1	PREDICTED: T-complex protein 1 subunit theta isoform X2 [Ovis aries]	---	59.609	-2	54	32	73	1	1.069	0.667	1.394	0.478		0.767		0.624
XP_004002842.3	PREDICTED: hemK methyltransferase family member 2 isoform X1 [Ovis aries]	---	22.898	1.947	5.6	1	2	1	1.201	0.915	1.234	0.741		0.973		0.762
XP_004002855.1	PREDICTED: amyloid beta A4 protein isoform X6 [Ovis aries]	---	76.707	6.082	4.9	3	3	3	1.049	1.036	1.006	1.03	0.74498	1.043	0.54682	0.988	0.82462
XP_004002861.1	PREDICTED: 39S ribosomal protein L39, mitochondrial isoform X1 [Ovis aries]	---	38.314	2.6848	10.7	3	3	3	0.89	1.05	0.96	1.094		0.927		1.18
XP_004002865.1	PREDICTED: chondrolectin [Ovis aries]	---	30.466	66.693	13.6	3	3	3	1.384	0.595	1.013	0.587		1.366		0.43
XP_004002869.1	PREDICTED: ubiquitin carboxyl-terminal hydrolase 25 isoform X10 [Ovis aries]	---	122.18	9.3321	2.4	2	2	2	0.927	1.089	0.882	1.235		1.051		1.175
XP_004002884.1	PREDICTED: 1,4-alpha-glucan-branching enzyme [Ovis aries]	---	80.957	69.203	7.7	4	5	4	0.902	1.277	0.837	1.526	0.0010605	1.078	0.19326	1.416	0.103436
XP_004002888.2	PREDICTED: charged multivesicular body protein 2b [Ovis aries]	---	33.718	7.1096	14.9	5	7	5	1.055	0.811	1.054	0.769	0.119815	1.001	0.98076	0.769	0.103237
XP_004002891.1	PREDICTED: CGG triplet repeat-binding protein 1 [Ovis aries]	---	18.82	34.642	32.3	5	6	5	1.001	0.876	1.133	0.773	0.0053382	0.883	0.063395	0.875	0.051016
XP_004002907.1	PREDICTED: bifunctional lysine-specific demethylase and histidyl-hydroxylase MINA isoform X2 [Ovis aries]	---	52.417	1.9837	4.8	2	2	2
XP_004002925.1	PREDICTED: TBC1 domain family member 23 isoform X2 [Ovis aries]	---	76.627	26.027	5.1	2	3	2	1.116	0.94	1.117	0.842		0.999		0.842
XP_004002927.1	PREDICTED: omega-amidase NIT2 isoform X1 [Ovis aries]	---	31.088	21.022	22.6	5	5	5	0.975	1.182	0.942	1.255	0.0022015	1.035	0.5447	1.212	0.0054977
XP_004002928.1	PREDICTED: mitochondrial import receptor subunit TOM70 isoform X1 [Ovis aries]	---	67.518	97.898	30.9	19	31	19	0.953	1.211	0.954	1.269	5.1494e-09	0.999	0.8517	1.271	2.6355e-07
XP_004002938.1	PREDICTED: 60S ribosomal protein L24 [Ovis aries]	---	17.779	21.132	47.8	11	23	11	0.977	0.858	1.155	0.743	2.3838e-07	0.846	0.0113046	0.878	0.0076037
XP_004002958.1	PREDICTED: mycophenolic acid acyl-glucuronide esterase, mitochondrial [Ovis aries]	---	34.135	26.391	14.4	4	4	4	1.023	1.122	0.976	1.15	0.108921	1.048	0.27364	1.097	0.154955
XP_004002959.1	PREDICTED: transgelin-3 [Ovis aries]	---	22.47	5.1061	23.6	5	18	4	0.895	0.863	1.179	0.732	0.22094	0.759	0.173835	0.964	0.80526
XP_004002968.1	PREDICTED: ubiquitin-like-conjugating enzyme ATG3 [Ovis aries]	---	35.766	10.699	16.6	5	6	5	1.104	0.819	1.061	0.772	0.00045648	1.041	0.20138	0.742	0.00076222
XP_004002985.1	PREDICTED: LOW QUALITY PROTEIN: neuromodulin isoform X1 [Ovis aries]	---	24.568	2.5768	9.2	2	2	2	0.866	0.531	1.504	0.353		0.576		0.613
XP_004002989.1	PREDICTED: beta-1,4-galactosyltransferase 4 [Ovis aries]	---	39.895	1.1707	5.8	2	2	2	0.947	0.638	1.306	0.489	0.097039	0.725	0.000159699	0.674	0.171918
XP_004002990.1	PREDICTED: rho GTPase-activating protein 31 [Ovis aries]	---	157.31	9.64	4.3	5	5	5	0.911	1.211	0.936	1.294	0.40868	0.973	0.30792	1.329	0.27692
XP_004003003.1	PREDICTED: NADH dehydrogenase [ubiquinone] 1 beta subcomplex subunit 4 [Ovis aries]	---	15.085	49.925	32.6	4	6	4	1.109	1.08	0.895	1.207	0.047539	1.239	0.158863	0.974	0.27244
XP_004003005.1	PREDICTED: rab-like protein 3 [Ovis aries]	---	26.382	3.2728	8.1	2	2	2	0.807	1.18	0.913	1.292	0.2704	0.884	0.61	1.462	0.0095631
XP_004003010.1	PREDICTED: hematopoietic lineage cell-specific protein [Ovis aries]	---	53.611	2.736	8.1	4	4	4	1.145	0.898	0.941	0.954		1.217		0.784
XP_004003023.1	PREDICTED: protein FAM162A [Ovis aries]	---	17.592	36.8	31.2	4	7	4	0.886	1.331	0.806	1.651	0.00013987	1.099	0.134517	1.502	0.00060245
XP_004003025.1	PREDICTED: importin subunit alpha-5 [Ovis aries]	---	60.204	14.567	11.3	5	7	4	0.894	1.197	0.83	1.442	0.148376	1.077	0.65586	1.339	0.019716
XP_004003036.1	PREDICTED: uridine 5'-monophosphate synthase [Ovis aries]	---	52.222	9.7211	6.5	3	3	3	0.929	0.975	1.103	0.884	0.62794	0.842	0.43064	1.05	0.92818
XP_004003040.2	PREDICTED: sorting nexin-4 isoform X1 [Ovis aries]	---	47.737	23.021	15	6	7	6	1.141	0.827	1.044	0.792	0.064055	1.093	0.0119419	0.725	0.0040787
XP_004003041.1	PREDICTED: oxysterol-binding protein-related protein 11 [Ovis aries]	---	84.444	17.235	8.9	5	5	5	0.94	0.935	1.077	0.868	0.155596	0.873	0.48984	0.995	0.96724
XP_004003047.1	PREDICTED: leucine-rich repeat and calponin homology domain-containing protein 3 isoform X10 [Ovis aries]	---	80.628	8.537	5	3	4	3	1.173	0.84	1.22	0.689	0.2458	0.961	0.91312	0.716	0.143541
XP_004003049.1	PREDICTED: UAP56-interacting factor isoform X1 [Ovis aries]	---	35.507	8.1098	16.9	6	8	6	0.884	1.025	1.048	0.978	0.79634	0.844	0.0094401	1.16	0.0023356
XP_004003056.1	PREDICTED: UBX domain-containing protein 7 [Ovis aries]	---	54.904	15.364	7.6	3	4	3	1.033	0.698	1.225	0.57		0.843		0.676
XP_004003062.1	PREDICTED: serine/threonine-protein kinase PAK 2 [Ovis aries]	---	58.06	45.173	25.6	11	17	6	0.966	0.947	1.116	0.849	0.191722	0.866	0.28628	0.98	0.89004
XP_004003065.1	PREDICTED: nuclear cap-binding protein subunit 2 [Ovis aries]	---	18.001	4.7706	12.2	2	2	2	0.98	0.887	1.108	0.801		0.884		0.905
XP_004003075.1	PREDICTED: apolipoprotein D [Ovis aries]	---	24.102	6.884	11.7	2	2	2	1.091	1.132	0.814	1.391	0.0127393	1.34	0.189517	1.038	0.77942
XP_004003076.1	PREDICTED: protein phosphatase inhibitor 2 isoform X2 [Ovis aries]	---	22.995	43.174	24.2	4	7	4	1.1	0.969	1.039	0.933	0.21682	1.059	0.7429	0.881	0.056959
XP_004003106.1	PREDICTED: kininogen-1 isoform X1 [Ovis aries]	---	68.912	96.272	24.1	16	22	4	0.97	0.9	1.086	0.829		0.893		0.928
XP_004003107.1	PREDICTED: kininogen-1 isoform X2 [Ovis aries]	---	48.69	44.566	29.6	13	20	1
XP_004003109.2	PREDICTED: histidine-rich glycoprotein isoform X1 [Ovis aries]	---	59.473	28.592	17.3	9	16	9	0.908	1.102	0.864	1.275	0.061144	1.051	0.78022	1.214	0.057015
XP_004003110.1	PREDICTED: fetuin-B [Ovis aries]	---	42.59	323.31	41.9	18	55	18	1.098	0.627	1.283	0.489	1.3583e-10	0.856	0.146222	0.571	1.5867e-09
XP_004003111.1	PREDICTED: dnaJ homolog subfamily B member 11 [Ovis aries]	---	40.503	13.537	12.3	3	4	3	1.069	0.909	0.995	0.914	0.7255	1.074	0.64046	0.85	0.49166
XP_004003128.1	PREDICTED: peroxisomal bifunctional enzyme isoform X1 [Ovis aries]	---	79.78	3.9694	5	4	4	4	0.669	1.743	0.512	3.404		1.307		2.605
XP_004003135.1	PREDICTED: DNA-directed RNA polymerases I, II, and III subunit RPABC3 [Ovis aries]	---	17.143	9.4758	24	3	4	3	1.005	1.157	1.004	1.152		1.001		1.151
XP_004003139.1	PREDICTED: 26S proteasome non-ATPase regulatory subunit 2 [Ovis aries]	---	100.23	83.631	30.7	25	38	25	0.992	1.017	1.092	0.931	0.087284	0.908	0.01006	1.025	0.31404
XP_004003144.2	PREDICTED: ATP-binding cassette sub-family F member 3 [Ovis aries]	---	79.811	7.0154	6.2	4	4	4	0.85	1.075	0.967	1.112		0.879		1.265
XP_004003147.1	PREDICTED: AP-2 complex subunit mu isoform X2 [Ovis aries]	---	48.653	59.807	41.3	17	26	17	1.089	0.821	1.086	0.756	0.00066104	1.003	0.43202	0.754	0.00020229
XP_004003153.1	PREDICTED: presenilins-associated rhomboid-like protein, mitochondrial [Ovis aries]	---	42.433	0.93628	1.9	1	1	1
XP_004003178.1	PREDICTED: NADH dehydrogenase [ubiquinone] 1 beta subcomplex subunit 5, mitochondrial isoform X1 [Ovis aries]	---	21.58	11.432	27	6	11	6	0.86	1.44	0.773	1.863	2.4372e-06	1.113	0.032602	1.674	4.6669e-08
XP_004003180.1	PREDICTED: 39S ribosomal protein L47, mitochondrial isoform X1 [Ovis aries]	---	29.584	6.9765	11.9	3	4	3	0.908	1.11	0.972	1.142	0.175144	0.934	0.50832	1.222	0.198859
XP_004003182.1	PREDICTED: guanine nucleotide-binding protein subunit beta-4 [Ovis aries]	---	37.581	26.914	32.1	10	17	6	1.078	0.952	1.078	0.883	0.046942	1	0.9731	0.883	0.29114
XP_004003196.1	PREDICTED: neutral cholesterol ester hydrolase 1 isoform X1 [Ovis aries]	---	46.049	19.8	12.7	4	6	4	0.949	0.9	1.02	0.882		0.93		0.948
XP_004003224.1	PREDICTED: translocation protein SEC62 [Ovis aries]	---	45.747	6.0356	17.8	8	10	8	1.047	1.267	0.901	1.406	0.4958	1.162	0.35506	1.21	0.98826
XP_004003234.2	PREDICTED: LOW QUALITY PROTEIN: Golgi integral membrane protein 4 isoform X1 [Ovis aries]	---	80.38	10.934	10.5	7	10	7	1.127	0.647	1.212	0.534	0.0051807	0.93	0.54512	0.574	0.0033791
XP_004003241.1	PREDICTED: cholinesterase isoform X1 [Ovis aries]	---	73.3	24.868	7.5	4	4	4	0.889	0.897	1.144	0.784	0.5944	0.777	0.025375	1.009	0.41764
XP_004003248.1	PREDICTED: 60S ribosomal export protein NMD3 [Ovis aries]	---	57.806	3.5121	5	2	2	2	1.086	0.939	1.083	0.867	0.36192	1.003	0.96872	0.865	0.28148
XP_004003251.1	PREDICTED: protein phosphatase 1L isoform X1 [Ovis aries]	---	41.011	3.3585	8.9	4	4	4	1.001	0.989	1.124	0.88		0.891		0.988
XP_004003255.1	PREDICTED: structural maintenance of chromosomes protein 4 [Ovis aries]	---	147.09	13.734	7.2	10	12	10	1.07	0.609	1.301	0.468	0.00080153	0.822	0.017664	0.569	0.0035034
XP_004003259.1	PREDICTED: schwannomin-interacting protein 1 isoform X3 [Ovis aries]	---	29.178	13.224	10	2	2	2	1.046	1.148	0.941	1.22		1.112		1.098
XP_004003269.1	PREDICTED: pentraxin-related protein PTX3 [Ovis aries]	---	41.739	5.1578	7.6	2	2	2	0.986	1.036	0.936	1.107		1.053		1.051
XP_004003283.1	PREDICTED: ATP-dependent RNA helicase DHX36 [Ovis aries]	---	114.84	29.847	10.6	9	12	9	0.944	0.855	1.089	0.785	0.142197	0.867	0.31874	0.906	0.38968
XP_004003309.2	PREDICTED: LOW QUALITY PROTEIN: TSC22 domain family protein 2 isoform X1 [Ovis aries]	---	77.429	22.614	6.8	6	9	3	1.051	0.842	1.178	0.715	0.143243	0.892	0.48538	0.801	0.128863
XP_004003340.1	PREDICTED: RING-box protein 2 isoform X1 [Ovis aries]	---	12.679	6.7064	18.6	2	2	2	0.894	0.957	1.122	0.853		0.797		1.07
XP_004003348.3	PREDICTED: LOW QUALITY PROTEIN: retinol-binding protein 1 isoform X1 [Ovis aries]	---	21.857	93.395	43.5	8	19	8	0.981	0.748	1.242	0.602	5.6082e-05	0.79	0.0098445	0.762	0.0034405
XP_004003349.1	PREDICTED: coatomer subunit beta' [Ovis aries]	---	102.34	220.7	32.5	29	48	29	1.088	0.789	1.122	0.703	4.5512e-10	0.97	0.20574	0.725	5.5599e-08
XP_004003350.1	PREDICTED: 28S ribosomal protein S22, mitochondrial [Ovis aries]	---	40.706	4.6562	9.2	3	3	3	0.956	0.989	0.971	1.019		0.985		1.035
XP_004003365.1	PREDICTED: propionyl-CoA carboxylase beta chain, mitochondrial [Ovis aries]	---	58.361	52.473	23.9	11	13	11	0.92	1.354	0.822	1.647	2.52e-08	1.119	0.113976	1.472	1.88846e-05
XP_004003369.1	PREDICTED: serine/threonine-protein phosphatase 2A regulatory subunit B'' subunit alpha isoform X2 [Ovis aries]	---	61.055	9.2802	12.6	7	7	7	1.137	1.19	0.878	1.355	0.0198419	1.295	0.112922	1.047	0.29402
XP_004003380.1	PREDICTED: inhibitor of carbonic anhydrase-like isoform X2 [Ovis aries]	---	72.781	274.1	46.5	25	37	1	0.974	0.702	0.974	0.721		1		0.721
XP_004003388.1	PREDICTED: dnaJ homolog subfamily C member 13 isoform X1 [Ovis aries]	---	254.3	37.447	10.6	22	24	22	1.034	0.934	1.096	0.852	0.027701	0.943	0.181316	0.903	0.482
XP_004003392.1	PREDICTED: 39S ribosomal protein L3, mitochondrial [Ovis aries]	---	38.698	1.2616	5.5	2	2	2	0.934	0.93	1.194	0.779	0.028725	0.782	0.071984	0.996	0.91554
XP_004003417.3	PREDICTED: NADH dehydrogenase [ubiquinone] flavoprotein 3, mitochondrial isoform X2 [Ovis aries]	---	11.898	8.8508	29.4	3	7	1	1.018	1.278	0.775	1.649	0.0063167	1.314	0.049179	1.255	0.085201
XP_004003418.2	PREDICTED: NADH dehydrogenase [ubiquinone] flavoprotein 3, mitochondrial isoform X1 [Ovis aries]	---	56.23	172.21	32.4	14	21	12	0.994	1.236	0.822	1.504	8.1171e-05	1.209	0.0088974	1.243	0.164619
XP_004003419.1	PREDICTED: homeobox protein PKNOX1 isoform X1 [Ovis aries]	---	47.163	1.1935	1.8	1	1	1
XP_004003421.2	PREDICTED: cystathionine beta-synthase isoform X1 [Ovis aries]	---	65.349	4.0182	3.4	2	2	2
XP_004003436.1	PREDICTED: LOW QUALITY PROTEIN: collagen alpha-1(VI) chain isoform X1 [Ovis aries]	---	109.49	300.18	32.2	30	60	30	1.105	1.154	0.83	1.39	1.06581e-13	1.331	1.22635e-12	1.044	0.93676
XP_004003446.1	PREDICTED: carbonyl reductase [NADPH] 1 [Ovis aries]	---	30.426	86.075	40.4	10	14	6	1.008	1.089	0.913	1.193	0.0050383	1.104	0.54278	1.08	0.0198614
XP_004003448.1	PREDICTED: carbonyl reductase [NADPH] 1-like [Ovis aries]	---	32.086	1.2284	17.2	4	4	2	0.921	1.209	0.896	1.349		1.028		1.313
XP_004003449.1	PREDICTED: carbonyl reductase [NADPH] 3 [Ovis aries]	---	30.695	70.371	20.2	4	6	2	0.908	0.777	1.439	0.54		0.631		0.856
XP_004003451.1	PREDICTED: MORC family CW-type zinc finger protein 3 [Ovis aries]	---	106.57	14.499	8.5	7	8	7	1.091	0.959	0.969	0.99	0.87372	1.126	0.43906	0.879	0.47788
XP_004003457.1	PREDICTED: dual specificity tyrosine-phosphorylation-regulated kinase 1A isoform X2 [Ovis aries]	---	84.427	5.3125	5.8	4	5	4	1.042	0.902	1.108	0.814	0.102935	0.94	0.63092	0.866	0.086224
XP_004003701.3	PREDICTED: SNARE-associated protein Snapin isoform X1 [Ovis aries]	---	23.916	12.707	26.9	5	5	5	0.896	1.209	0.918	1.317	0.20838	0.976	0.49452	1.349	0.090755
XP_004003704.1	PREDICTED: protein JTB isoform X1 [Ovis aries]	---	25.863	8.5959	5.4	1	1	1
XP_004003770.3	PREDICTED: LOW QUALITY PROTEIN: myelin protein P0 isoform X1 [Ovis aries]	---	34.186	16.594	19.2	7	11	7	1.033	1.427	0.696	2.05	0.00071641	1.484	0.00054217	1.381	0.62182
XP_004003783.1	PREDICTED: inactive dual specificity phosphatase 27 [Ovis aries]	---	124.32	38.809	10.5	9	10	9	1.189	0.766	1.175	0.652	0.04854	1.012	0.82654	0.644	0.0131777
XP_004003875.3	PREDICTED: LOW QUALITY PROTEIN: ephrin type-B receptor 3 isoform X1 [Ovis aries]	---	107.4	14.401	5.1	4	5	2
XP_004003882.3	PREDICTED: LOW QUALITY PROTEIN: MAP6 domain-containing protein 1 isoform X1 [Ovis aries]	---	20.51	-2	5.7	1	1	1	0.912	1.119	0.863	1.297		1.057		1.227
XP_004003960.1	PREDICTED: cystatin-B isoform X1 [Ovis aries]	---	11.155	15.586	29.2	3	5	3	1.094	0.941	0.93	1.012	0.47174	1.176	0.51046	0.86	0.91966
XP_004003973.2	PREDICTED: small ubiquitin-related modifier 3 isoform X1 [Ovis aries]	---	14.84	2.2432	15.7	2	3	1	0.899	0.922	1.162	0.793		0.774		1.026
XP_004003991.2	PREDICTED: LOW QUALITY PROTEIN: collagen alpha-6(VI) chain [Ovis aries]	---	246.41	151.23	12.9	25	30	18	1.059	0.708	1.148	0.617	6.6496e-08	0.922	0.171964	0.669	0.000102277
XP_004004006.1	PREDICTED: low molecular weight phosphotyrosine protein phosphatase isoform X5 [Ovis aries]	---	18.115	45.732	32.9	5	7	4	0.829	1.311	0.92	1.425	0.03118	0.901	0.07194	1.581	0.0184432
XP_004004007.1	PREDICTED: low molecular weight phosphotyrosine protein phosphatase isoform X4 [Ovis aries]	---	18.013	0.98962	12.7	2	5	1
XP_004004014.1	PREDICTED: ras-related protein Rab-14 [Ovis aries]	---	23.897	137.14	50.7	8	15	8	0.929	0.86	1.209	0.711	0.067204	0.768	0.4909	0.926	0.28094
XP_004004015.1	PREDICTED: complement C5 [Ovis aries]	---	188.59	19.638	6.2	11	13	11	1.343	0.755	1.086	0.695	0.00123567	1.237	0.3308	0.562	0.0035823
XP_004004017.1	PREDICTED: 26S proteasome non-ATPase regulatory subunit 5 [Ovis aries]	---	56.187	123.81	35.9	14	19	14	1.155	0.985	0.995	0.99	0.74504	1.161	0.22236	0.853	0.41146
XP_004004032.1	PREDICTED: protein AMBP [Ovis aries]	---	39.228	114.3	33.8	13	24	13	1.057	0.685	1.371	0.5	1.50213e-12	0.771	0.0025383	0.648	0.000158383
XP_004004046.1	PREDICTED: U4/U6 small nuclear ribonucleoprotein Prp4 isoform X4 [Ovis aries]	---	58.364	17.357	11.9	5	6	5	0.98	0.848	1.22	0.695		0.803		0.865
XP_004004059.1	PREDICTED: hydroxysteroid dehydrogenase-like protein 2 [Ovis aries]	---	45.171	30.788	15.8	6	7	6	0.847	1.406	0.711	1.977	5.5911e-08	1.191	0.0041559	1.66	9.6826e-08
XP_004004080.1	PREDICTED: trimeric intracellular cation channel type B [Ovis aries]	---	32.452	28.987	14.1	3	3	3	0.856	1.3	0.64	2.031	0.00136186	1.337	0.0128179	1.519	0.0119643
XP_004004087.2	PREDICTED: structural maintenance of chromosomes protein 2 [Ovis aries]	---	135.58	7.9604	3.9	5	6	5	1.111	0.828	1.145	0.723	0.0119007	0.97	0.51032	0.745	0.040338
XP_004004096.1	PREDICTED: 39S ribosomal protein L50, mitochondrial [Ovis aries]	---	18.079	1.0079	15.1	2	2	2	0.854	1.098	0.901	1.219		0.948		1.286
XP_004004098.1	PREDICTED: muscle-related coiled-coil protein [Ovis aries]	---	41.342	58.427	27.4	9	19	9	0.936	1.225	0.789	1.553	1.6624e-07	1.186	0.0076014	1.309	4.0715e-06
XP_004004115.1	PREDICTED: serine palmitoyltransferase 1 [Ovis aries]	---	52.829	5.1623	4.2	2	3	2
XP_004004126.1	PREDICTED: asporin [Ovis aries]	---	42.225	6.155	5.1	2	2	2	1.245	1.17	0.737	1.588		1.689		0.94
XP_004004142.1	PREDICTED: fructose-1,6-bisphosphatase isozyme 2 isoform X1 [Ovis aries]	---	36.751	64.82	39.8	11	17	11	0.651	1.465	0.483	3.033	7.4783e-07	1.348	0.089103	2.25	8.2758e-09
XP_004004147.1	PREDICTED: anaphase-promoting complex subunit CDC26 [Ovis aries]	---	9.7809	1.3046	14.1	1	1	1
XP_004004152.1	PREDICTED: BDNF/NT-3 growth factors receptor isoform X7 [Ovis aries]	---	52.755	4.1515	3.2	1	2	1	1.223	0.786	1.006	0.781		1.216		0.643
XP_004004160.1	PREDICTED: UPF0553 protein C9orf64 homolog [Ovis aries]	---	39.055	15.537	18.5	7	9	7	1.052	1.034	0.992	1.042	0.198738	1.06	0.16682	0.983	0.82282
XP_004004173.1	PREDICTED: dynactin subunit 3 [Ovis aries]	---	21.191	9.4928	23.1	5	7	5	1.034	0.949	1.048	0.906	0.0139213	0.987	0.93178	0.918	0.039819
XP_004004187.1	PREDICTED: ubiquitin-associated protein 2 isoform X1 [Ovis aries]	---	118.93	46.779	12	10	12	10	1.047	1.041	0.937	1.111	0.4939	1.117	0.61648	0.994	0.8075
XP_004004189.1	PREDICTED: ubiquitin-conjugating enzyme E2 R2 [Ovis aries]	---	27.166	8.4384	18.1	4	4	4	1.045	0.935	1.024	0.913	0.22428	1.021	0.81604	0.895	0.32374
XP_004004195.1	PREDICTED: charged multivesicular body protein 5 isoform X1 [Ovis aries]	---	25.889	40.354	19.1	3	6	3	1.019	0.956	1.083	0.883	0.0032975	0.941	0.22358	0.938	0.146458
XP_004004197.1	PREDICTED: WD40 repeat-containing protein SMU1 [Ovis aries]	---	57.543	31.231	28.8	13	17	13	1.039	0.86	1.139	0.755	0.00054052	0.912	0.141343	0.828	0.0028818
XP_004004205.1	PREDICTED: bifunctional epoxide hydrolase 2 [Ovis aries]	---	62.662	4.9378	5.6	3	3	3	0.933	1.441	0.787	1.831		1.186		1.544
XP_004004216.1	PREDICTED: dihydropyrimidinase-related protein 2 isoform X1 [Ovis aries]	---	62.277	323.31	50.2	20	58	16	1.058	1.063	0.96	1.107	0.0118824	1.102	0.00116315	1.005	0.37864
XP_004004229.2	PREDICTED: neurofilament medium polypeptide isoform X1 [Ovis aries]	---	104.76	23.922	12	11	16	10	0.905	0.854	1.216	0.702	0.0089636	0.744	0.0165223	0.944	0.3302
XP_004004233.1	PREDICTED: charged multivesicular body protein 7 [Ovis aries]	---	50.596	4.1686	5.1	2	3	2	0.879	1.03	1.155	0.892	0.22546	0.761	0.031422	1.172	0.07978
XP_004004237.1	PREDICTED: cell cycle and apoptosis regulator protein 2 isoform X4 [Ovis aries]	---	101.97	124.77	19.8	16	25	16	1.078	0.829	1.126	0.736	1.88743e-05	0.957	0.103397	0.769	0.000144014
XP_004004259.3	PREDICTED: exportin-7 isoform X2 [Ovis aries]	---	124.05	64.695	15.5	16	19	16	1.049	0.973	1.054	0.923	0.022901	0.995	0.88966	0.928	0.028416
XP_004004266.1	PREDICTED: V-type proton ATPase subunit B, brain isoform [Ovis aries]	---	56.576	45.847	19.8	9	12	9	0.975	0.978	1.003	0.975	0.139883	0.972	0.144839	1.003	0.71352
XP_004004270.1	PREDICTED: endoplasmic reticulum resident protein 44 [Ovis aries]	---	46.85	58.63	23.9	9	14	9	1.076	0.851	1.064	0.8	0.078102	1.011	0.65848	0.791	0.140439
XP_004004274.1	PREDICTED: LOW QUALITY PROTEIN: alpha-1,3/1,6-mannosyltransferase ALG2 [Ovis aries]	---	46.369	23.531	5.8	2	3	2	1.085	0.84	1.05	0.8		1.033		0.774
XP_004004282.1	PREDICTED: nuclear cap-binding protein subunit 1 [Ovis aries]	---	91.842	46.727	13	7	9	7	1.031	0.71	1.106	0.642	0.038684	0.932	0.59168	0.689	0.056859
XP_004004314.1	PREDICTED: histidine triad nucleotide-binding protein 2, mitochondrial isoform X2 [Ovis aries]	---	17.173	93.769	22.1	2	2	2	0.885	1.645	0.691	2.381		1.281		1.859
XP_004004323.1	PREDICTED: LOW QUALITY PROTEIN: talin-1 isoform X1 [Ovis aries]	---	268.99	323.31	45	96	155	82	1.053	0.993	1.004	0.989	0.97668	1.049	0.035442	0.943	0.045565
XP_004004327.1	PREDICTED: tropomyosin beta chain isoform X3 [Ovis aries]	---	32.8	3.0798	59.5	25	1	1	0.89	1.157	1.08	1.071		0.824		1.3
XP_004004337.1	PREDICTED: stomatin-like protein 2, mitochondrial [Ovis aries]	---	38.785	68.985	25.3	6	9	6	0.981	0.94	1.105	0.851	0.027761	0.888	0.3278	0.958	0.055782
XP_004004345.1	PREDICTED: phosphoserine aminotransferase [Ovis aries]	---	40.481	12.303	15.7	5	7	5	0.823	1.527	0.871	1.753	1.74216e-05	0.945	0.29984	1.855	1.95903e-05
XP_004004350.1	PREDICTED: osteoclast-stimulating factor 1 isoform X2 [Ovis aries]	---	23.756	8.3596	13.1	2	2	2	1.055	0.997	0.932	1.07		1.132		0.945
XP_004004354.1	PREDICTED: annexin A1 [Ovis aries]	---	38.798	102.33	48.3	15	23	15	1.053	1.198	0.839	1.428	3.5774e-05	1.255	0.00017859	1.138	0.113478
XP_004004358.2	PREDICTED: ATP synthase subunit e, mitochondrial [Ovis aries]	---	13.831	12.2	25.6	3	6	3	0.897	1.494	0.621	2.406	0.00024187	1.444	0.0138768	1.666	0.0033015
XP_004004380.1	PREDICTED: tight junction protein ZO-2 isoform X6 [Ovis aries]	---	115.42	9.8223	5	5	7	5	1.134	1.015	0.931	1.09	0.28782	1.218	0.22312	0.895	0.52788
XP_004004384.2	PREDICTED: protein FAM122A [Ovis aries]	---	35.976	11.594	10.6	3	4	2	0.919	0.942	1.06	0.889	0.47496	0.867	0.55004	1.025	0.88522
XP_004004386.1	PREDICTED: phosphoglucomutase-like protein 5 [Ovis aries]	---	62.146	149.87	35.6	21	42	21	1.001	1.126	1.045	1.078	0.0008229	0.958	0.040225	1.125	5.1924e-08
XP_004004394.1	PREDICTED: LOW QUALITY PROTEIN: probable global transcription activator SNF2L2 isoform X1 [Ovis aries]	---	177.29	3.6307	3.8	5	5	2
XP_004004403.1	PREDICTED: GTP:AMP phosphotransferase AK3, mitochondrial isoform X1 [Ovis aries]	---	25.698	88.654	54.2	12	25	12	0.9	1.411	0.846	1.668	3.3595e-11	1.064	0.67398	1.568	1.0323e-09
XP_004004420.1	PREDICTED: E3 ubiquitin-protein ligase UHRF2 [Ovis aries]	---	89.941	2.93	2.9	2	2	1	1.139	0.753	1.201	0.627		0.948		0.661
XP_004004443.1	PREDICTED: 40S ribosomal protein S6 [Ovis aries]	---	28.666	44.735	39	10	21	10	0.957	0.892	1.122	0.795	2.6822e-06	0.853	0.0079574	0.932	0.020699
XP_004004447.2	PREDICTED: focadhesin isoform X1 [Ovis aries]	---	203.16	20.83	3.3	6	8	6	0.92	1.073	0.981	1.094	0.163282	0.938	0.806	1.166	0.105577
XP_004004454.1	PREDICTED: kelch-like protein 9 [Ovis aries]	---	69.398	7.7316	3.6	2	2	2
XP_004004465.2	PREDICTED: phospholipase A-2-activating protein isoform X2 [Ovis aries]	---	90.5	36.508	22.2	14	17	14	0.931	1.104	0.969	1.139	0.170219	0.961	0.44656	1.186	0.079956
XP_004004482.1	PREDICTED: coiled-coil domain-containing protein 25 [Ovis aries]	---	24.576	13.177	19.2	5	6	5	0.891	1.036	1.06	0.977	0.86662	0.841	0.0063786	1.163	0.0086954
XP_004004485.1	PREDICTED: scavenger receptor class A member 5 [Ovis aries]	---	53.495	7.3452	5.5	2	2	2	0.834	1.375	0.92	1.495		0.907		1.649
XP_004004486.1	PREDICTED: elongator complex protein 3 isoform X2 [Ovis aries]	---	62.304	8.0967	12.2	6	6	6	0.952	1.025	0.917	1.118	0.58562	1.038	0.66468	1.077	0.93804
XP_004004492.1	PREDICTED: mitochondrial peptide methionine sulfoxide reductase isoform X1 [Ovis aries]	---	25.993	33.11	23.6	5	5	5	1.08	0.835	1.065	0.784	0.086798	1.014	0.67046	0.773	0.171018
XP_004004495.1	PREDICTED: myotubularin-related protein 9 [Ovis aries]	---	63.461	4.6712	4	2	2	2	1.184	0.949	1.001	0.948		1.183		0.802
XP_004004498.1	PREDICTED: endonuclease 8-like 2 [Ovis aries]	---	36.603	1.7534	4	1	1	1	0.774	1.045	0.905	1.155		0.855		1.35
XP_004004515.1	PREDICTED: aminoacyl tRNA synthase complex-interacting multifunctional protein 1 isoform X1 [Ovis aries]	---	35.507	2.6774	26.7	6	9	1	0.987	1.096	0.939	1.167	0.57314	1.051	0.72436	1.11	0.64772
XP_004004540.2	PREDICTED: LOW QUALITY PROTEIN: LIM and senescent cell antigen-like-containing domain protein 2 isoform X1 [Ovis aries]	---	42.363	2.1354	5.9	2	2	2	1.101	0.909	0.964	0.943		1.142		0.826
XP_004004561.1	PREDICTED: WD repeat-containing protein 75 [Ovis aries]	---	94.473	13.888	3.4	2	2	2	1.026	0.951	1.01	0.942		1.016		0.927
XP_004004562.1	PREDICTED: collagen alpha-2(V) chain [Ovis aries]	---	144.96	35.832	5.1	5	6	5	1.038	0.676	1.139	0.594	0.161176	0.911	0.5241	0.651	0.24374
XP_004004569.1	PREDICTED: zinc finger CCCH domain-containing protein 15 [Ovis aries]	---	48.469	39.224	20	9	10	9	1.025	0.861	1.058	0.814	0.146743	0.969	0.62594	0.84	0.21678
XP_004004593.1	PREDICTED: peptidyl-prolyl cis-trans isomerase FKBP7 isoform X1 [Ovis aries]	---	25.113	10.261	20.6	5	6	5	1.305	0.798	1.05	0.76	0.0149381	1.243	0.0148964	0.611	0.00130275
XP_004004598.1	PREDICTED: oxysterol-binding protein-related protein 6 isoform X9 [Ovis aries]	---	102.55	1.3916	1.2	1	1	1	0.861	1.007	1.168	0.862		0.737		1.17
XP_004004602.1	PREDICTED: cytochrome c 2 [Ovis aries]	---	11.739	0.91126	13.3	2	3	1	0.686	1.623	0.558	2.909	2.2664e-05	1.229	0.005421	2.366	2.0989e-05
XP_004004619.2	PREDICTED: LOW QUALITY PROTEIN: cyclic AMP-dependent transcription factor ATF-2 [Ovis aries]	---	54.885	4.4586	6.7	4	4	4	1.03	0.91	1.07	0.85	0.074742	0.963	0.59188	0.883	0.25814
XP_004004637.2	PREDICTED: pyruvate dehydrogenase (acetyl-transferring) kinase isozyme 1, mitochondrial [Ovis aries]	---	49.564	17.48	8.9	3	3	3	0.85	1.297	0.793	1.636	0.2286	1.072	0.74186	1.526	0.086559
XP_004004643.2	PREDICTED: histone acetyltransferase type B catalytic subunit [Ovis aries]	---	52.531	8.6845	4.7	2	2	2	1.038	0.813	1.173	0.693		0.885		0.783
XP_004004646.1	PREDICTED: calcium-binding mitochondrial carrier protein Aralar1 isoform X2 [Ovis aries]	---	74.529	84.726	32	20	30	16	0.882	1.35	0.766	1.762	1.70775e-12	1.151	0.00092172	1.531	3.4786e-08
XP_004004655.2	PREDICTED: LOW QUALITY PROTEIN: Golgi reassembly-stacking protein 2 [Ovis aries]	---	44.838	69.734	21	7	12	6	1.207	0.748	1.024	0.73	0.38038	1.179	0.075304	0.62	0.0079772
XP_004004668.1	PREDICTED: kelch-like protein 41 [Ovis aries]	---	68.035	128.85	38.6	24	48	24	0.97	1.262	1.004	1.257	4.4026e-11	0.966	0.156075	1.301	2.9859e-10
XP_004004674.1	PREDICTED: kinetochore protein Spc25 [Ovis aries]	---	27.987	1.1459	4.6	1	1	1
XP_004004706.1	PREDICTED: prolyl endopeptidase FAP isoform X1 [Ovis aries]	---	87.696	62.377	14.6	10	10	10	1.091	0.796	1.248	0.638	0.2759	0.874	0.68898	0.73	0.45764
XP_004004741.1	PREDICTED: pre-mRNA-processing factor 40 homolog A isoform X2 [Ovis aries]	---	105.79	28.288	13.6	11	13	11	1.109	0.836	1.061	0.788	0.030958	1.045	0.28408	0.754	0.0065956
XP_004004770.1	PREDICTED: kynureninase [Ovis aries]	---	52.345	8.9926	5.6	2	4	2	0.961	0.364	1.593	0.228		0.603		0.379
XP_004004773.1	PREDICTED: histamine N-methyltransferase [Ovis aries]	---	33.551	6.9632	8.6	2	3	2
XP_004004776.1	PREDICTED: DNA replication licensing factor MCM6 [Ovis aries]	---	92.845	33.427	25.3	21	25	21	1.121	0.607	1.262	0.481	1.51057e-05	0.888	0.085975	0.541	9.8753e-05
XP_004004799.1	PREDICTED: acyl-CoA-binding protein [Ovis aries]	---	10.021	47.227	73.6	8	21	8	1.003	1.038	0.946	1.097	0.053496	1.06	0.031223	1.035	0.5037
XP_004004804.1	PREDICTED: band 4.1-like protein 5 isoform X4 [Ovis aries]	---	57.469	0.78807	3	1	1	1
XP_004004809.1	PREDICTED: ras-related protein Ral-B isoform X2 [Ovis aries]	---	23.408	21.799	20.9	5	8	3	1.101	1.147	0.892	1.286	0.1427	1.234	0.34122	1.042	0.80926
XP_004004826.1	PREDICTED: serum deprivation-response protein [Ovis aries]	---	47.061	136.17	33.9	13	26	13	1.083	1.299	0.719	1.807	9.1516e-09	1.506	2.0257e-06	1.199	0.3415
XP_004004838.1	PREDICTED: splicing factor 3B subunit 1 isoform X1 [Ovis aries]	---	145.86	162.95	25.8	30	38	30	1.104	0.733	1.146	0.64	7.88258e-15	0.963	0.27308	0.664	2.57572e-14
XP_004004841.1	PREDICTED: 60 kDa heat shock protein, mitochondrial [Ovis aries]	---	60.993	176.07	41	22	43	22	0.951	1.145	0.947	1.209	1.2398e-09	1.004	0.5877	1.204	3.2822e-08
XP_004004850.1	PREDICTED: inactive phospholipase C-like protein 1 isoform X1 [Ovis aries]	---	113.01	17.102	8.2	7	8	7	0.912	1.24	0.773	1.604	0.025545	1.18	0.21868	1.36	2.165e-05
XP_004004859.1	PREDICTED: aldehyde oxidase [Ovis aries]	---	147.64	1.7467	1.9	2	2	2	0.799	1.283	0.938	1.368		0.852		1.606
XP_004004861.1	PREDICTED: basic leucine zipper and W2 domain-containing protein 1 isoform X3 [Ovis aries]	---	48.043	13.943	22.2	11	17	11	1.028	0.855	1.166	0.733	0.00021767	0.882	0.48538	0.832	2.0925e-05
XP_004004877.1	PREDICTED: transmembrane protein 237 isoform X1 [Ovis aries]	---	44.555	2.7519	3	1	1	1
XP_004004892.2	PREDICTED: neurobeachin-like protein 1 isoform X8 [Ovis aries]	---	305.28	7.0352	2	5	5	5	0.846	0.882	1.061	0.831	0.21056	0.797	0.111459	1.043	0.56838
XP_004004901.1	PREDICTED: neuropilin-2 isoform X4 [Ovis aries]	---	100.92	0.97393	1.2	1	1	1
XP_004004904.1	PREDICTED: NADH-ubiquinone oxidoreductase 75 kDa subunit, mitochondrial [Ovis aries]	---	79.428	320.99	49	28	42	28	0.905	1.377	0.786	1.752	7.84695e-12	1.151	0.041243	1.522	2.2357e-07
XP_004004906.1	PREDICTED: elongation factor 1-beta [Ovis aries]	---	24.804	68.958	39.1	8	27	6	1.045	0.938	1.115	0.841	1.1159e-07	0.937	0.050001	0.898	0.0043199
XP_004004917.1	PREDICTED: cyclin-Y-like protein 1 isoform X2 [Ovis aries]	---	35.43	7.5699	8	2	2	2	1.307	1.1	0.863	1.275		1.514		0.842
XP_004004940.1	PREDICTED: myosin light chain 1/3, skeletal muscle isoform isoform X1 [Ovis aries]	---	20.906	223.25	70.3	15	108	2	0.746	1.196	0.676	1.769	5.8664e-05	1.104	0.65408	1.603	0.000177103
XP_004004941.1	PREDICTED: myosin light chain 1/3, skeletal muscle isoform isoform X3 [Ovis aries]	---	16.661	1.8852	92.7	14	99	1	0.4	1.137	0.643	1.768		0.622		2.842
XP_004004954.1	PREDICTED: bifunctional purine biosynthesis protein PURH [Ovis aries]	---	64.651	75.109	30.4	13	21	13	1.047	0.817	1.208	0.676	0.00075913	0.867	0.0049572	0.78	0.020457
XP_004004961.1	PREDICTED: peroxisomal trans-2-enoyl-CoA reductase [Ovis aries]	---	32.878	0.98472	3.3	1	1	1	0.683	1.226	0.946	1.296		0.722		1.795
XP_004004963.1	PREDICTED: X-ray repair cross-complementing protein 5 [Ovis aries]	---	83.008	86.398	13.5	7	8	7	1.116	0.832	1.125	0.74	0.00032389	0.992	0.88186	0.746	0.00132176
XP_004004970.1	PREDICTED: probable hydrolase PNKD isoform X2 [Ovis aries]	---	15.458	2.4141	9.2	1	1	1	1.39	0.741	0.785	0.944		1.771		0.533
XP_004004975.1	PREDICTED: cell differentiation protein RCD1 homolog [Ovis aries]	---	33.601	1.8881	6.4	2	2	2
XP_004004989.1	PREDICTED: protein FAM134A [Ovis aries]	---	57.657	0.87637	1.7	1	1	1
XP_004004992.1	PREDICTED: ATP-binding cassette sub-family B member 6, mitochondrial isoform X1 [Ovis aries]	---	93.729	25.261	3.7	2	2	2	0.997	0.895	1.063	0.842		0.938		0.898
XP_004004997.1	PREDICTED: tubulin alpha-1D chain [Ovis aries]	---	50.282	323.31	51.1	26	123	1	1.084	0.718	1.272	0.564	0.00151761	0.852	0.0066582	0.662	0.0055402
XP_004005000.1	PREDICTED: LOW QUALITY PROTEIN: aspartyl aminopeptidase isoform X1 [Ovis aries]	---	51.75	79.969	27	11	18	11	0.979	1.112	0.894	1.244	0.00022488	1.095	0.142799	1.136	0.0089171
XP_004005001.1	PREDICTED: desmin [Ovis aries]	---	53.531	323.31	65.1	33	159	29	0.96	0.901	1.047	0.861	0.64184	0.917	0.0155623	0.939	0.076119
XP_004005011.1	PREDICTED: phenylalanine--tRNA ligase beta subunit [Ovis aries]	---	66.341	74.837	33.8	19	28	19	1.029	1.043	1.033	1.01	0.161419	0.996	0.26116	1.014	0.66328
XP_004005013.1	PREDICTED: long-chain-fatty-acid--CoA ligase 3 [Ovis aries]	---	80.127	18.504	7.2	3	3	2	1.024	1.091	0.577	1.891	0.4271	1.775	0.44314	1.065	0.74642
XP_004005016.1	PREDICTED: WD repeat and FYVE domain-containing protein 1 isoform X1 [Ovis aries]	---	47.76	3.0927	2.4	1	1	1	1.274	0.81	1.016	0.797		1.254		0.636
XP_004005022.1	PREDICTED: NADH dehydrogenase [ubiquinone] 1 alpha subcomplex subunit 5 isoform X2 [Ovis aries]	---	13.269	16.23	31	4	6	4	0.953	1.389	0.758	1.832	0.00111855	1.257	0.027842	1.458	0.0083385
XP_004005043.1	PREDICTED: calcium-binding protein 39 [Ovis aries]	---	39.869	17.915	21.1	8	10	7	0.901	0.948	1.15	0.824	0.116777	0.783	0.025323	1.052	0.33542
XP_004005050.1	PREDICTED: retinal rod rhodopsin-sensitive cGMP 3',5'-cyclic phosphodiesterase subunit delta [Ovis aries]	---	17.39	4.2472	16	2	3	2
XP_004005056.1	PREDICTED: adenylate kinase 2, mitochondrial isoform X2 [Ovis aries]	---	24.975	69.356	52.4	11	20	11	0.921	1.139	0.892	1.277	6.0941e-07	1.033	0.094084	1.237	0.000140065
XP_004005061.1	PREDICTED: tyrosine--tRNA ligase, cytoplasmic [Ovis aries]	---	59.086	46.881	34.5	17	24	17	1.004	1.025	1.007	1.018	0.08792	0.997	0.85294	1.021	0.21984
XP_004005066.1	PREDICTED: BSD domain-containing protein 1 isoform X2 [Ovis aries]	---	47.356	9.7089	10.2	4	4	4	1.06	0.802	1.094	0.733	0.037779	0.969	0.70994	0.757	0.102218
XP_004005074.1	PREDICTED: eukaryotic translation initiation factor 3 subunit I [Ovis aries]	---	36.472	143.32	49.8	11	15	11	1.139	0.823	1.06	0.776	0.07934	1.075	0.24214	0.723	0.025855
XP_004005083.1	PREDICTED: KH domain-containing, RNA-binding, signal transduction-associated protein 1 [Ovis aries]	---	42.377	9.6317	11.7	5	7	5	1.019	0.892	1.153	0.774	0.0038181	0.884	0.0104378	0.875	0.065224
XP_004005084.1	PREDICTED: protein tyrosine phosphatase type IVA 2 [Ovis aries]	---	19.127	19.406	31.7	5	5	5	1.075	0.928	1.011	0.918	0.33904	1.063	0.8146	0.863	0.5178
XP_004005087.1	PREDICTED: peflin [Ovis aries]	---	30.278	8.5091	11.8	4	6	4
XP_004005095.1	PREDICTED: U5 small nuclear ribonucleoprotein 40 kDa protein [Ovis aries]	---	39.351	19.27	16.5	6	6	6	1.156	0.777	1.004	0.774		1.151		0.672
XP_004005098.1	PREDICTED: syndecan-3 [Ovis aries]	---	35.567	2.427	11.3	2	2	2
XP_004005119.1	PREDICTED: dnaJ homolog subfamily C member 8 [Ovis aries]	---	29.822	26.936	31.6	9	12	9	0.997	0.889	1.12	0.794	0.0130429	0.89	0.8687	0.892	0.058361
XP_004005123.1	PREDICTED: nuclear inhibitor of protein phosphatase 1 [Ovis aries]	---	38.478	22.032	9.4	3	4	3	0.929	0.922	0.986	0.935	0.21112	0.942	0.43822	0.992	0.52464
XP_004005136.1	PREDICTED: LOW QUALITY PROTEIN: nuclear migration protein nudC isoform X1 [Ovis aries]	---	38.218	62.657	34.8	11	19	11	0.952	0.972	1.085	0.896	0.073536	0.877	0.025801	1.021	0.71464
XP_004005144.1	PREDICTED: SH3 domain-binding glutamic acid-rich-like protein 3 [Ovis aries]	---	10.438	35.01	47.3	4	6	4	1.283	0.707	1.042	0.679	0.0075396	1.231	0.0137011	0.551	0.00082058
XP_004005149.1	PREDICTED: E3 ubiquitin-protein ligase TRIM63 isoform X1 [Ovis aries]	---	40.266	5.7181	14.1	4	6	3	1.016	1.334	0.854	1.562		1.19		1.313
XP_004005159.1	PREDICTED: chloride intracellular channel protein 4 [Ovis aries]	---	28.713	69.284	27.7	6	15	5	1.184	0.853	1.013	0.842	0.170919	1.169	0.07474	0.72	0.0057794
XP_004005169.1	PREDICTED: myomesin-3 isoform X2 [Ovis aries]	---	163.19	323.31	31.4	36	59	36	0.916	1.148	0.929	1.236	9.6188e-09	0.986	0.126598	1.253	5.8186e-05
XP_004005173.1	PREDICTED: tissue alpha-L-fucosidase [Ovis aries]	---	53.749	3.0454	10	5	5	5	0.838	1.275	0.924	1.38	0.20662	0.907	0.25244	1.521	0.134358
XP_004005174.1	PREDICTED: hydroxymethylglutaryl-CoA lyase, mitochondrial [Ovis aries]	---	34.199	21.049	20.6	5	6	5	1.051	1.249	0.807	1.548	0.0038967	1.302	0.033121	1.188	0.0123788
XP_004005177.1	PREDICTED: acyl-protein thioesterase 2 [Ovis aries]	---	24.767	27.257	17.7	4	6	4	0.987	0.863	1.068	0.808	0.23402	0.924	0.70756	0.874	0.4934
XP_004005182.1	PREDICTED: heterogeneous nuclear ribonucleoprotein R isoform X2 [Ovis aries]	---	70.902	66.125	33.8	21	38	13	1.112	0.806	1.221	0.66	1.3364e-08	0.911	0.128299	0.725	2.4747e-07
XP_004005189.1	PREDICTED: complement C1q subcomponent subunit C [Ovis aries]	---	25.42	4.1534	5.4	1	2	1	1.023	1.124	1.035	1.086		0.988		1.099
XP_004005193.1	PREDICTED: cell division control protein 42 homolog isoform X1 [Ovis aries]	---	21.258	19.256	31.4	5	12	2	1.204	0.859	1.019	0.843	0.070565	1.182	0.069923	0.713	0.0056016
XP_004005194.1	PREDICTED: cell division control protein 42 homolog isoform X2 [Ovis aries]	---	21.31	1.3509	22.5	4	8	1
XP_004005208.1	PREDICTED: dolichyl-diphosphooligosaccharide--protein glycosyltransferase 48 kDa subunit [Ovis aries]	---	48.761	7.547	14.1	7	8	7	1.049	0.896	1.008	0.889	0.4179	1.041	0.229	0.854	0.118402
XP_004005219.1	PREDICTED: F-actin-capping protein subunit beta isoform X1 [Ovis aries]	---	33.599	-2	41.5	11	16	2	0.833	1.219	1.104	1.104		0.755		1.463
XP_004005225.1	PREDICTED: adaptin ear-binding coat-associated protein 2 isoform X1 [Ovis aries]	---	27.81	21.517	20.7	3	4	3	1.007	0.824	1.139	0.723	0.0109214	0.884	0.28266	0.818	0.028043
XP_004005320.2	PREDICTED: sialic acid synthase isoform X1 [Ovis aries]	---	36.051	40.866	34.9	10	19	10	1.1	0.877	1.054	0.832	0.2991	1.044	0.38326	0.797	0.106897
XP_004005421.1	PREDICTED: cytochrome b reductase 1 isoform X1 [Ovis aries]	---	35.641	2.9836	3.1	1	2	1	0.868	0.985	1.152	0.855		0.753		1.135
XP_004005562.1	PREDICTED: serine/arginine-rich splicing factor 10 isoform X1 [Ovis aries]	---	26.238	1.4856	24.4	6	8	1
XP_004005614.1	PREDICTED: 60S ribosomal protein L7a isoform X1 [Ovis aries]	---	29.995	85.558	42.1	14	32	14	0.964	0.912	1.082	0.843	0.00023945	0.891	0.0101804	0.946	0.2312
XP_004005618.1	PREDICTED: ubiquitin-associated domain-containing protein 1 isoform X1 [Ovis aries]	---	45.094	61.062	30.4	12	14	12	0.913	1.338	0.826	1.62	8.0621e-07	1.105	0.37582	1.465	3.5533e-05
XP_004005631.1	PREDICTED: argininosuccinate synthase [Ovis aries]	---	45.931	9.776	8.3	3	4	3	0.865	0.982	1.152	0.852	0.042964	0.751	0.0076569	1.135	0.43466
XP_004005637.1	PREDICTED: phytanoyl-CoA dioxygenase domain-containing protein 1 [Ovis aries]	---	32.503	5.1842	8.6	2	2	2	1	1.107	0.992	1.116		1.008		1.107
XP_004005642.1	PREDICTED: endonuclease G, mitochondrial [Ovis aries]	---	32.237	11.805	6.7	2	3	2	0.796	1.419	0.752	1.887	0.0125751	1.059	0.83886	1.783	0.0026818
XP_004005643.1	PREDICTED: TBC1 domain family member 13 isoform X1 [Ovis aries]	---	46.471	33.377	15.8	5	5	5	0.907	0.946	1.175	0.805		0.772		1.043
XP_004005652.1	PREDICTED: ubiquitin-related modifier 1 isoform X1 [Ovis aries]	---	11.283	4.4296	14.9	1	1	1
XP_004005666.1	PREDICTED: endoglin [Ovis aries]	---	70.2	13.978	7.7	4	4	4	0.95	1.074	0.952	1.128	0.047023	0.998	0.91738	1.131	0.041237
XP_004005686.1	PREDICTED: 78 kDa glucose-regulated protein [Ovis aries]	---	72.426	323.31	53.3	34	96	31	1.102	0.751	1.164	0.645	1.62437e-12	0.947	0.00094046	0.681	4.44089e-16
XP_004005694.1	PREDICTED: proteasome subunit beta type-7 [Ovis aries]	---	29.923	18.257	20.6	6	10	6	1.009	0.9	1.022	0.881	0.0089386	0.987	0.61882	0.892	0.132938
XP_004005706.1	PREDICTED: LOW QUALITY PROTEIN: phosducin-like protein [Ovis aries]	---	34.004	0.8267	3.3	1	1	1	0.804	0.857	0.938	0.914		0.857		1.066
XP_004005716.1	PREDICTED: NADH dehydrogenase [ubiquinone] 1 alpha subcomplex subunit 8 [Ovis aries]	---	20.105	39.018	48.8	7	14	7	1.009	1.393	0.781	1.784	9.516e-08	1.292	0.0065644	1.381	0.00047852
XP_004005727.1	PREDICTED: isoamyl acetate-hydrolyzing esterase 1 homolog [Ovis aries]	---	27.59	41.739	28.5	6	8	6	0.902	1.098	0.934	1.176	8.0102e-05	0.966	0.57356	1.217	0.00042416
XP_004005743.1	PREDICTED: ATP-dependent RNA helicase DDX1 [Ovis aries]	---	82.427	233.23	41.5	29	41	29	1.025	0.979	1.068	0.917	0.0025622	0.96	0.2589	0.955	0.050457
XP_004005751.1	PREDICTED: retinol dehydrogenase 14 [Ovis aries]	---	36.572	5.326	7.1	2	2	2	0.848	1.145	0.949	1.207		0.894		1.35
XP_004005767.1	PREDICTED: splicing factor 3B subunit 6 isoform X1 [Ovis aries]	---	14.585	18.194	27.2	3	4	3	1.175	0.722	1.217	0.593	0.00137848	0.965	0.82652	0.614	0.00069941
XP_004005781.1	PREDICTED: trifunctional enzyme subunit beta, mitochondrial isoform X2 [Ovis aries]	---	51.339	78.783	31.8	14	30	14	0.918	1.371	0.787	1.742	2.60902e-14	1.166	0.00143883	1.493	5.43243e-12
XP_004005790.2	PREDICTED: dihydropyrimidinase-related protein 5 isoform X1 [Ovis aries]	---	66.907	26.484	15.9	9	11	9	0.968	0.624	1.2	0.52	0.000138178	0.807	0.096335	0.645	0.00139714
XP_004005800.1	PREDICTED: prolactin regulatory element-binding protein isoform X1 [Ovis aries]	---	45.802	40.781	21.5	6	6	4	1.002	0.94	1.034	0.909	0.26512	0.969	0.50584	0.938	0.31942
XP_004005815.1	PREDICTED: protein phosphatase 1G [Ovis aries]	---	58.606	18.252	15.7	8	10	8	0.972	0.844	1.311	0.644	2.1366e-05	0.741	0.00169708	0.868	0.15406
XP_004005826.1	PREDICTED: kanadaptin isoform X2 [Ovis aries]	---	82.449	13.689	6.8	4	4	4	0.924	1.181	0.987	1.197	0.088036	0.936	0.5467	1.278	0.128704
XP_004005838.1	PREDICTED: serine/threonine-protein phosphatase PP1-beta catalytic subunit isoform X1 [Ovis aries]	---	34.121	9.6557	39.5	11	26	3	1.076	1.049	0.879	1.193	0.23422	1.224	0.199464	0.975	0.84386
XP_004005851.1	PREDICTED: LOW QUALITY PROTEIN: EH domain-containing protein 3 [Ovis aries]	---	60.268	1.588	16.9	9	18	1
XP_004005852.1	PREDICTED: small nuclear ribonucleoprotein G [Ovis aries]	---	8.496	4.3112	25	2	3	2	0.99	0.959	1.008	0.951	0.5892	0.982	0.85312	0.969	0.27942
XP_004005853.1	PREDICTED: prenylcysteine oxidase 1 [Ovis aries]	---	56.866	62.569	16.5	8	19	8	0.899	1.298	0.9	1.442	5.55112e-16	0.999	0.4426	1.444	1.33227e-15
XP_004005858.1	PREDICTED: poly(rC)-binding protein 1 [Ovis aries]	---	37.497	251.59	56.5	14	39	9	1.078	0.955	0.949	1.006	0.8682	1.136	0.0035589	0.886	0.0063016
XP_004005861.1	PREDICTED: annexin A4 isoform X1 [Ovis aries]	---	35.93	173.81	52.4	16	28	16	0.986	1.083	0.951	1.139	0.000163902	1.037	0.95396	1.098	0.0026176
XP_004005862.1	PREDICTED: LOW QUALITY PROTEIN: AP2-associated protein kinase 1 isoform X1 [Ovis aries]	---	102.65	112.56	11.1	9	9	9	1.01	0.941	1.068	0.881	0.41026	0.946	0.99056	0.932	0.24638
XP_004005873.1	PREDICTED: CB1 cannabinoid receptor-interacting protein 1 [Ovis aries]	---	18.664	4.164	11.6	2	2	2	1.195	0.823	1.039	0.792	0.0055436	1.15	0.07204	0.689	0.0128425
XP_004005893.1	PREDICTED: UTP--glucose-1-phosphate uridylyltransferase isoform X1 [Ovis aries]	---	56.903	303.07	45.5	24	73	24	1.047	0.934	1.025	0.911	0.047557	1.021	0.062964	0.892	0.00119529
XP_004005894.1	PREDICTED: malate dehydrogenase, cytoplasmic [Ovis aries]	---	36.439	103.38	45.8	17	46	17	0.846	1.372	0.893	1.536	1e-32	0.947	0.02472	1.622	1e-32
XP_004005898.1	PREDICTED: LOW QUALITY PROTEIN: EH domain-binding protein 1 isoform X1 [Ovis aries]	---	139.42	8.458	1.8	2	2	2	0.975	0.997	1.068	0.934	0.69772	0.913	0.56038	1.023	0.86928
XP_004005915.1	PREDICTED: all-trans-retinol 13,14-reductase [Ovis aries]	---	66.881	5.3747	8	5	5	5	0.959	0.951	1.019	0.933	0.70894	0.941	0.32586	0.992	0.91182
XP_004005920.1	PREDICTED: S-adenosylmethionine synthase isoform type-2 [Ovis aries]	---	43.65	19.329	19.7	9	13	9	0.999	1.012	0.995	1.017	0.54914	1.004	0.3986	1.013	0.78398
XP_004005941.1	PREDICTED: charged multivesicular body protein 3 isoform X3 [Ovis aries]	---	24.973	3.6836	14	4	4	4	0.943	1.095	0.977	1.121	0.2702	0.965	0.81294	1.161	0.59434
XP_004005948.1	PREDICTED: threonine synthase-like 2 isoform X1 [Ovis aries]	---	54.172	17.463	8.9	3	3	3	0.363	1.642	0.795	2.065		0.457		4.523
XP_004005960.1	PREDICTED: coiled-coil-helix-coiled-coil-helix domain-containing protein 5 isoform X2 [Ovis aries]	---	12.431	6.6503	35.5	2	2	2
XP_004005965.1	PREDICTED: LOW QUALITY PROTEIN: cytoplasmic protein NCK2 [Ovis aries]	---	38.785	13.501	23.3	7	8	6	1.051	0.928	1.113	0.834	0.187521	0.944	0.44384	0.883	0.31672
XP_004005974.1	PREDICTED: 39S ribosomal protein L19, mitochondrial [Ovis aries]	---	33.307	2.2934	3.8	1	1	1
XP_004005976.1	PREDICTED: peroxisome biogenesis factor 13 [Ovis aries]	---	44.375	1.0661	2.5	1	1	1
XP_004005985.1	PREDICTED: polyribonucleotide nucleotidyltransferase 1, mitochondrial isoform X1 [Ovis aries]	---	85.989	19.218	7.3	5	5	5	0.859	1.219	0.882	1.382	8.1262e-05	0.974	0.72086	1.419	0.000122264
XP_004005991.1	PREDICTED: prolyl-tRNA synthetase associated domain-containing protein 1 [Ovis aries]	---	18.39	4.1487	18.2	3	4	3
XP_004005993.2	PREDICTED: ubiquitin-40S ribosomal protein S27a [Ovis aries]	---	22.668	94.878	42.2	7	35	3	1.115	1.012	1.034	0.979	0.48642	1.078	0.40648	0.908	0.30628
XP_004005997.1	PREDICTED: spectrin beta chain, non-erythrocytic 1 isoform X4 [Ovis aries]	---	251.19	1.4434	47.5	100	213	1	1.151	0.646	1.33	0.486		0.865		0.561
XP_004006021.1	PREDICTED: multiple coagulation factor deficiency protein 2 isoform X1 [Ovis aries]	---	10.632	15.187	18.3	1	1	1	1.084	0.822	1.138	0.722		0.953		0.758
XP_004006028.1	PREDICTED: S1 RNA-binding domain-containing protein 1 isoform X2 [Ovis aries]	---	112.86	9.6932	2.4	2	2	2	1.168	0.719	1.218	0.59		0.959		0.616
XP_004006036.1	PREDICTED: protein phosphatase 1B isoform X5 [Ovis aries]	---	42.834	46.123	29.5	9	13	8	1.019	1.134	0.924	1.227	0.0004422	1.103	0.044463	1.113	0.057717
XP_004006060.1	PREDICTED: aldose 1-epimerase isoform X1 [Ovis aries]	---	37.612	32.005	16.4	5	7	5	1.058	1.08	1.038	1.04	0.163239	1.019	0.70312	1.021	0.68724
XP_004006069.3	PREDICTED: LOW QUALITY PROTEIN: CCAAT/enhancer-binding protein zeta [Ovis aries]	---	121.61	2.2406	3.1	3	3	3
XP_004006086.1	PREDICTED: protein YIPF4 [Ovis aries]	---	27.136	0.96118	3.7	1	1	1	1.009	0.888	1.085	0.818		0.93		0.88
XP_004006092.1	PREDICTED: protein dpy-30 homolog [Ovis aries]	---	11.25	4.1543	11.1	1	1	1	1.027	0.849	1.14	0.745		0.901		0.827
XP_004006095.1	PREDICTED: protein FAM136A isoform X2 [Ovis aries]	---	15.683	8.801	34.1	4	5	4	0.944	1.067	0.929	1.149	0.65126	1.016	0.85044	1.13	0.64976
XP_004006107.1	PREDICTED: dysferlin isoform X11 [Ovis aries]	---	236.76	323.31	37.8	70	122	67	0.973	1.158	0.966	1.199	1e-32	1.007	0.9347	1.19	1e-32
XP_004006118.1	PREDICTED: sepiapterin reductase [Ovis aries]	---	28.731	85.399	37.5	8	13	8	0.969	0.983	0.925	1.063	0.3707	1.048	0.29156	1.014	0.88286
XP_004006121.1	PREDICTED: T-complex protein 1 subunit eta [Ovis aries]	---	59.442	161.42	47.5	25	43	25	1.038	0.954	1.071	0.891	0.113601	0.969	0.06052	0.919	0.81956
XP_004006147.3	PREDICTED: mannosyl-oligosaccharide glucosidase isoform X1 [Ovis aries]	---	85.01	13.994	8.4	5	6	5	0.916	1.118	1.008	1.109		0.909		1.221
XP_004006148.1	PREDICTED: 39S ribosomal protein L53, mitochondrial [Ovis aries]	---	12.028	0.84114	13.4	1	1	1	0.922	1.119	1.04	1.076		0.887		1.214
XP_004006170.1	PREDICTED: 28S ribosomal protein S9, mitochondrial [Ovis aries]	---	45.237	19.109	16.2	6	8	6	0.97	1.008	0.935	1.078	0.39164	1.037	0.38604	1.039	0.80218
XP_004006178.1	PREDICTED: 60S ribosomal protein L31 [Ovis aries]	---	14.463	10.747	34.4	5	14	5	0.992	0.924	1.025	0.901	0.97626	0.968	0.57722	0.931	0.6057
XP_004006182.1	PREDICTED: phosducin-like protein 3 [Ovis aries]	---	27.582	23.214	19.6	5	9	5	0.946	0.946	1.004	0.942	0.164697	0.942	0.22782	1	0.88584
XP_004006199.1	PREDICTED: cytochrome c oxidase assembly factor 5 [Ovis aries]	---	8.4167	17.689	52.7	3	3	3	0.981	0.877	0.931	0.942	0.39514	1.054	0.69824	0.894	0.40496
XP_004006204.1	PREDICTED: cytochrome c oxidase subunit 5B, mitochondrial [Ovis aries]	---	13.76	21.07	42.6	7	15	7	0.806	1.607	0.737	2.18	5.898e-07	1.094	0.103117	1.994	2.0208e-08
XP_004006216.1	PREDICTED: probable cytosolic iron-sulfur protein assembly protein CIAO1 [Ovis aries]	---	37.84	34.042	19.2	5	6	5	1.153	0.917	0.979	0.937	0.64128	1.178	0.24282	0.795	0.17124
XP_004006250.1	PREDICTED: KRR1 small subunit processome component homolog [Ovis aries]	---	43.55	5.051	6	2	2	2
XP_004006296.1	PREDICTED: plasma membrane calcium-transporting ATPase 1 isoform X2 [Ovis aries]	---	134.6	193.86	24.3	25	31	15	1.015	0.91	1.087	0.837	0.003401	0.934	0.042763	0.897	0.056562
XP_004006308.1	PREDICTED: death domain-containing protein CRADD [Ovis aries]	---	22.693	17.596	20.6	3	3	3	0.816	1.223	0.789	1.55	0.020097	1.034	0.7628	1.499	0.044205
XP_004006311.2	PREDICTED: vezatin isoform X2 [Ovis aries]	---	92.966	4.9445	3.7	2	2	2	1.002	0.928	1.125	0.825		0.891		0.926
XP_004006314.1	PREDICTED: methionine aminopeptidase 2 [Ovis aries]	---	52.831	45.224	23.7	8	11	8	0.988	1.065	0.944	1.128	0.4253	1.047	0.31384	1.078	0.95806
XP_004006322.1	PREDICTED: coatomer subunit zeta-1 isoform X2 [Ovis aries]	---	20.228	42.115	24.9	3	3	3	0.975	0.789	1.206	0.654		0.808		0.809
XP_004006335.2	PREDICTED: calcium-binding and coiled-coil domain-containing protein 1 isoform X1 [Ovis aries]	---	79.739	9.7154	6.7	4	5	4	0.873	0.977	1.112	0.879	0.59552	0.785	0.0058979	1.119	0.40338
XP_004006353.2	PREDICTED: UPF0160 protein MYG1, mitochondrial [Ovis aries]	---	46.735	15.352	14.4	4	4	4	0.946	0.995	1.065	0.934	0.40882	0.888	0.119004	1.052	0.59928
XP_004006354.1	PREDICTED: prefoldin subunit 5 [Ovis aries]	---	17.385	52.49	37.7	5	11	5	1.048	0.988	0.986	1.002	0.49806	1.063	0.4513	0.943	0.2749
XP_004006363.1	PREDICTED: eukaryotic translation initiation factor 4B isoform X2 [Ovis aries]	---	68.828	140.01	26.7	14	23	14	1.078	0.881	1.077	0.818	0.000164505	1.001	0.25686	0.817	0.0079561
XP_004006365.1	PREDICTED: keratin, type I cytoskeletal 18 isoform X1 [Ovis aries]	---	44.85	1.329	4	2	1	1	1.383	0.965	1.123	0.859		1.232		0.698
XP_004006403.1	PREDICTED: methyltransferase-like protein 7A isoform X1 [Ovis aries]	---	28.422	13.503	6.1	1	1	1
XP_004006408.1	PREDICTED: LIM domain and actin-binding protein 1 isoform X4 [Ovis aries]	---	85.087	161.11	22.4	13	14	13	1.093	0.584	1.358	0.43	6.2778e-08	0.805	0.0023601	0.534	5.8025e-05
XP_004006413.2	PREDICTED: glycerol-3-phosphate dehydrogenase [NAD(+)], cytoplasmic [Ovis aries]	---	48.359	58.072	37	16	36	13	0.613	1.529	0.592	2.583	1.63314e-12	1.035	0.74604	2.494	1.62514e-12
XP_004006425.1	PREDICTED: formin-like protein 3 isoform X5 [Ovis aries]	---	111.07	2.6057	3.7	3	3	2	0.926	1.121	0.906	1.237		1.022		1.211
XP_004006436.1	PREDICTED: peptidyl-prolyl cis-trans isomerase FKBP11 [Ovis aries]	---	22.294	16.085	19.4	3	7	3	1.162	0.883	1.048	0.843	0.092936	1.109	0.3151	0.76	0.055001
XP_004006448.1	PREDICTED: cyclin-T1 isoform X1 [Ovis aries]	---	81.123	3.5947	5.2	3	3	3	0.617	1.253	1.168	1.073		0.528		2.031
XP_004006455.1	PREDICTED: LOW QUALITY PROTEIN: ATP-dependent 6-phosphofructokinase, muscle type isoform X1 [Ovis aries]	---	93.249	323.31	34.4	27	104	24	0.872	1.379	0.658	2.096	1e-32	1.325	2.29261e-13	1.581	1e-32
XP_004006474.1	PREDICTED: AT-rich interactive domain-containing protein 2 [Ovis aries]	---	197.55	0.97126	1.1	2	2	2	0.952	0.876	1.182	0.741		0.805		0.92
XP_004006518.1	PREDICTED: T-complex protein 1 subunit beta isoform X1 [Ovis aries]	---	57.519	170.46	45.8	24	51	24	0.992	0.959	1.094	0.877	0.25908	0.907	0.00043522	0.967	0.082275
XP_004006526.1	PREDICTED: C-Myc-binding protein [Ovis aries]	---	11.997	6.0404	26.2	2	4	2	1.056	0.904	1.101	0.821		0.959		0.856
XP_004006537.1	PREDICTED: cullin-associated NEDD8-dissociated protein 1 [Ovis aries]	---	136.39	196.69	30.2	34	56	32	1.014	0.902	1.059	0.852	2.0838e-07	0.958	0.30002	0.89	0.0004436
XP_004006544.1	PREDICTED: N-acetylglucosamine-6-sulfatase [Ovis aries]	---	61.931	21.403	12.7	6	10	6	1.094	0.846	1.063	0.796	0.090618	1.029	0.84124	0.773	0.109063
XP_004006549.1	PREDICTED: UPF0536 protein C12orf66 homolog [Ovis aries]	---	50.294	0.93736	2.5	1	2	1	0.89	1.299	0.935	1.389	0.021025	0.952	0.27674	1.46	0.0119008
XP_004006557.1	PREDICTED: ubiquitin carboxyl-terminal hydrolase 15 isoform X2 [Ovis aries]	---	109.41	43.873	17.3	15	19	15	0.988	1.081	0.964	1.121	0.088696	1.025	0.64784	1.094	0.31648
XP_004006563.1	PREDICTED: elongation factor Ts, mitochondrial [Ovis aries]	---	36.647	7.7627	10.4	4	4	4	0.93	1.275	0.861	1.481		1.08		1.371
XP_004006570.1	PREDICTED: tetraspanin-31 isoform X2 [Ovis aries]	---	21.397	2.4054	8.6	2	2	2	0.998	0.621	1.132	0.549		0.882		0.622
XP_004006585.1	PREDICTED: dynactin subunit 2 isoform X4 [Ovis aries]	---	44.335	132.13	42.9	13	24	13	1.039	0.908	1.08	0.841	0.0166751	0.962	0.28784	0.874	0.11372
XP_004006607.1	PREDICTED: signal transducer and activator of transcription 6 isoform X3 [Ovis aries]	---	81.826	3.8356	4.7	3	3	3	1.066	1.051	0.891	1.18	0.170325	1.196	0.117803	0.986	0.74554
XP_004006621.1	PREDICTED: ATP synthase subunit beta, mitochondrial [Ovis aries]	---	56.208	323.31	49.2	21	82	21	0.917	1.348	0.748	1.802	1e-32	1.226	8.7794e-09	1.47	1e-32
XP_004006629.1	PREDICTED: signal transducer and activator of transcription 2 isoform X2 [Ovis aries]	---	97.107	4.9878	4	3	4	3	1.153	0.877	1.017	0.862		1.134		0.761
XP_004006632.1	PREDICTED: protein canopy homolog 2 [Ovis aries]	---	20.638	58.125	19.8	3	4	3	1.352	0.669	0.991	0.675	0.14308	1.364	0.061816	0.495	0.0044764
XP_004006633.1	PREDICTED: citrate synthase, mitochondrial [Ovis aries]	---	51.774	72.312	27.9	13	32	13	0.835	1.462	0.724	2.019	1e-32	1.153	0.0155233	1.751	1.35447e-13
XP_004006639.1	PREDICTED: myosin light polypeptide 6 isoform X2 [Ovis aries]	---	16.93	51.222	45	7	16	7	1.278	0.817	0.976	0.837	0.00428	1.309	0.00055668	0.639	9.1656e-07
XP_004006643.1	PREDICTED: LOW QUALITY PROTEIN: extended synaptotagmin-1 [Ovis aries]	---	123.29	143.05	21.2	22	37	22	1.07	0.789	1.094	0.721	1.3512e-07	0.978	0.95086	0.737	2.8748e-07
XP_004006644.1	PREDICTED: proliferation-associated protein 2G4 [Ovis aries]	---	43.83	124.85	40.9	15	32	15	1.028	0.999	1.039	0.962	0.033862	0.989	0.43958	0.972	0.23146
XP_004006678.1	PREDICTED: leukotriene A-4 hydrolase isoform X2 [Ovis aries]	---	69.249	139.53	31.4	17	26	17	0.975	1.096	0.962	1.139	0.0022593	1.014	0.93068	1.124	0.0025409
XP_004006684.1	PREDICTED: inhibitor of nuclear factor kappa-B kinase-interacting protein isoform X1 [Ovis aries]	---	42.866	44.371	30.6	12	18	12	1.065	0.764	1.075	0.711	9.6954e-08	0.991	0.53544	0.717	3.5537e-06
XP_004006699.1	PREDICTED: SCY1-like protein 2 isoform X3 [Ovis aries]	---	103.18	6.3097	3	3	3	3	1.053	0.868	1.129	0.769	0.105236	0.933	0.46832	0.824	0.164242
XP_004006738.1	PREDICTED: mitochondrial 10-formyltetrahydrofolate dehydrogenase [Ovis aries]	---	101.77	35.365	13.9	11	14	11	1.089	1.197	0.928	1.29	0.068959	1.173	0.141181	1.099	0.42958
XP_004006741.1	PREDICTED: cytoskeleton-associated protein 4 [Ovis aries]	---	64.85	323.31	58.6	34	69	34	1.135	0.72	1.202	0.599	9.99201e-16	0.944	0.143116	0.634	1.65801e-12
XP_004006750.1	PREDICTED: transmembrane protein 263 [Ovis aries]	---	11.593	39.756	65.2	5	10	5	1.012	0.964	1.071	0.9	0.102621	0.945	0.61336	0.953	0.31912
XP_004006752.1	PREDICTED: periodic tryptophan protein 1 homolog [Ovis aries]	---	55.823	10.87	6.4	2	2	2
XP_004006754.1	PREDICTED: tRNA-splicing ligase RtcB homolog [Ovis aries]	---	55.226	107.54	35.2	16	29	16	1.04	0.975	1.068	0.913	0.065945	0.974	0.5426	0.938	0.20144
XP_004006760.1	PREDICTED: protein HP-25 homolog 1 [Ovis aries]	---	22.713	9.8521	9.4	1	1	1	0.848	1.12	0.925	1.211		0.917		1.321
XP_004006770.1	PREDICTED: eukaryotic translation initiation factor 3 subunit D isoform X3 [Ovis aries]	---	63.93	66.011	20.4	8	10	8	0.951	1.039	0.99	1.049	0.89348	0.961	0.71058	1.093	0.79206
XP_004006789.1	PREDICTED: tyrosine--tRNA ligase, mitochondrial [Ovis aries]	---	53.495	4.5577	4.3	1	1	1	0.632	0.644	0.745	0.864		0.848		1.019
XP_004006823.1	PREDICTED: GTPase KRas isoform X2 [Ovis aries]	---	21.438	5.6753	31.4	5	8	3	0.929	0.996	0.965	1.032	0.63888	0.963	0.64742	1.072	0.384
XP_004006841.3	PREDICTED: L-lactate dehydrogenase B chain [Ovis aries]	---	36.481	104.64	41	14	52	10	0.892	1.465	0.895	1.637	1.33227e-15	0.997	0.61482	1.642	3.45945e-12
XP_004006869.2	PREDICTED: deoxyribose-phosphate aldolase [Ovis aries]	---	38.388	11.837	22.8	7	8	7	0.949	1.076	0.902	1.193	0.148079	1.052	0.68864	1.134	0.3705
XP_004006878.1	PREDICTED: rho GDP-dissociation inhibitor 2 isoform X2 [Ovis aries]	---	22.806	12.285	17.5	2	3	2	0.948	1.361	0.819	1.662	0.031085	1.158	0.27224	1.436	0.096081
XP_004006891.1	PREDICTED: epithelial membrane protein 1 [Ovis aries]	---	17.798	1.1751	5	1	1	1	1.144	1.075	0.923	1.165		1.239		0.94
XP_004006893.1	PREDICTED: heme-binding protein 1 isoform X1 [Ovis aries]	---	21.186	67.38	59.2	8	13	8	1.076	0.956	1.008	0.948	0.2537	1.067	0.90172	0.888	0.3186
XP_004006897.1	PREDICTED: probable ATP-dependent RNA helicase DDX47 [Ovis aries]	---	50.88	35.336	8.5	3	3	3	0.939	0.819	1.16	0.706		0.809		0.872
XP_004006899.1	PREDICTED: cyclin-dependent kinase inhibitor 1B [Ovis aries]	---	22.152	14.091	26.3	4	5	4	0.967	1.052	1.134	0.928	0.58982	0.853	0.26946	1.088	0.27282
XP_004006944.1	PREDICTED: adaptin ear-binding coat-associated protein 1 [Ovis aries]	---	29.482	3.1689	6.9	2	3	2	0.982	0.802	1.181	0.679	0.129723	0.831	0.32248	0.817	0.25554
XP_004006946.1	PREDICTED: cation-dependent mannose-6-phosphate receptor isoform X1 [Ovis aries]	---	31.267	29.442	7.9	2	4	2	1.031	0.886	1.122	0.79		0.919		0.859
XP_004006967.1	PREDICTED: lysophospholipid acyltransferase 5 isoform X1 [Ovis aries]	---	55.71	10.011	8.5	4	5	4	0.871	1.347	0.798	1.688	2.2353e-05	1.091	0.195141	1.546	3.9417e-05
XP_004006973.1	PREDICTED: LOW QUALITY PROTEIN: ubiquitin carboxyl-terminal hydrolase 5 isoform X1 [Ovis aries]	---	92.929	127.8	28.1	18	31	18	0.982	1.018	1.042	0.977	0.92994	0.942	0.22084	1.037	0.2581
XP_004006984.1	PREDICTED: probable 28S rRNA (cytosine(4447)-C(5))-methyltransferase isoform X2 [Ovis aries]	---	90.018	10.602	6.5	4	5	4	1.023	1.032	0.952	1.084		1.075		1.009
XP_004006995.1	PREDICTED: NADH dehydrogenase [ubiquinone] 1 alpha subcomplex subunit 9, mitochondrial [Ovis aries]	---	42.96	69.702	32.1	11	17	11	0.877	1.415	0.808	1.751	1.93711e-05	1.085	0.89216	1.613	0.000158379
XP_004007007.3	PREDICTED: nuclear receptor-interacting protein 2 [Ovis aries]	---	35.596	9.0813	8.6	2	3	2	1.314	1.112	0.776	1.433	0.132497	1.693	0.101498	0.846	0.42244
XP_004007021.1	PREDICTED: V-type proton ATPase subunit E 1 [Ovis aries]	---	26.125	23.155	20.8	4	5	4	1.011	0.936	0.994	0.942	0.21484	1.017	0.99426	0.926	0.093737
XP_004007024.1	PREDICTED: cdc42 effector protein 1 [Ovis aries]	---	32.664	8.1305	16.7	4	4	4	1.043	0.973	1.004	0.969	0.42982	1.039	0.56856	0.933	0.35306
XP_004007025.1	PREDICTED: ADP-ribosylation factor-binding protein GGA1 isoform X1 [Ovis aries]	---	60.689	17.703	12.8	8	14	7	0.905	0.903	1.145	0.789	0.23206	0.79	0.172284	0.998	0.96468
XP_004007026.1	PREDICTED: LOW QUALITY PROTEIN: SH3 domain-binding protein 1 [Ovis aries]	---	75.31	28.192	7.5	4	4	4	0.919	1.034	1.089	0.949	0.4949	0.844	0.168136	1.125	0.29538
XP_004007027.1	PREDICTED: pyridoxal phosphate phosphatase [Ovis aries]	---	31.778	27.562	15.2	4	5	4	1.04	1.094	0.897	1.22	0.39764	1.159	0.43246	1.052	0.74338
XP_004007029.1	PREDICTED: histone H1.0 [Ovis aries]	---	20.981	24.364	27.3	6	12	6	0.692	1.214	0.92	1.32	4.4619e-05	0.752	0.0091435	1.754	2.8123e-09
XP_004007030.1	PREDICTED: 2-amino-3-ketobutyrate coenzyme A ligase, mitochondrial [Ovis aries]	---	44.944	4.7146	5.3	2	2	2	0.843	1.243	0.928	1.339		0.908		1.474
XP_004007031.1	PREDICTED: eukaryotic translation initiation factor 3 subunit L [Ovis aries]	---	66.756	88.361	32.1	16	25	16	1.044	0.972	1.057	0.92	0.2026	0.988	0.98692	0.931	0.25318
XP_004007043.1	PREDICTED: mitochondrial import receptor subunit TOM22 homolog [Ovis aries]	---	14.88	24.487	17.2	2	4	2	1.04	0.975	1.048	0.93		0.992		0.938
XP_004007048.1	PREDICTED: 60S ribosomal protein L3 isoform X1 [Ovis aries]	---	46.051	63.276	41.2	18	31	16	1.033	0.625	1.241	0.504	5.90979e-11	0.832	0.00021983	0.605	2.5889e-08
XP_004007050.1	PREDICTED: active regulator of SIRT1 [Ovis aries]	---	15.349	0.79953	9.5	1	1	1
XP_004007053.1	PREDICTED: adenylosuccinate lyase isoform X1 [Ovis aries]	---	55.438	96.435	17.8	8	16	8	0.895	1.226	0.794	1.544	5.5591e-05	1.127	0.082844	1.37	0.000117914
XP_004007059.1	PREDICTED: LOW QUALITY PROTEIN: histone acetyltransferase p300 [Ovis aries]	---	264.86	1.3467	1.2	2	2	1	1.045	0.743	1.16	0.641		0.901		0.711
XP_004007062.1	PREDICTED: PHD finger-like domain-containing protein 5A [Ovis aries]	---	12.405	30.076	33.6	4	4	4	1.138	0.757	1.162	0.651		0.979		0.665
XP_004007068.1	PREDICTED: NHP2-like protein 1 [Ovis aries]	---	14.201	27.953	31.2	3	4	3	1.108	0.814	1.083	0.752	0.020822	1.023	0.94586	0.735	0.036939
XP_004007073.1	PREDICTED: NADH dehydrogenase [ubiquinone] 1 alpha subcomplex subunit 6 isoform X1 [Ovis aries]	---	15.025	6.7442	26.6	4	8	4
XP_004007077.1	PREDICTED: polymerase delta-interacting protein 3 isoform X1 [Ovis aries]	---	46.055	20.167	16.9	6	6	6	1.019	0.748	1.175	0.637	0.176705	0.867	0.30098	0.734	0.37294
XP_004007079.1	PREDICTED: ADP-ribosylation factor GTPase-activating protein 3 [Ovis aries]	---	56.868	65.294	23.2	10	12	10	1.096	0.944	1.057	0.893	0.5173	1.037	0.35694	0.861	0.119236
XP_004007104.1	PREDICTED: protein SCO2 homolog, mitochondrial [Ovis aries]	---	29.877	2.6944	3.8	1	1	1	1.097	1.046	1.001	1.045		1.096		0.954
XP_004007174.1	PREDICTED: hamartin isoform X1 [Ovis aries]	---	130.65	27.497	8.7	9	9	9	0.993	0.944	1.074	0.879	0.71544	0.925	0.56586	0.951	0.92962
XP_004007180.1	PREDICTED: mediator of RNA polymerase II transcription subunit 27 isoform X1 [Ovis aries]	---	39.014	0.94703	2.9	1	2	1
XP_004007304.3	PREDICTED: succinyl-CoA ligase [ADP/GDP-forming] subunit alpha, mitochondrial isoform X1 [Ovis aries]	---	20.375	27.287	19.5	3	10	3	0.816	1.377	0.8	1.721	0.0005839	1.02	0.64992	1.688	1.8311e-05
XP_004007359.2	PREDICTED: SET and MYND domain-containing protein 5 isoform X1 [Ovis aries]	---	51.288	6.0735	9.5	4	4	4	1.08	0.88	1.036	0.849	0.09182	1.042	0.48292	0.815	0.0076172
XP_004007591.2	PREDICTED: sarcospan isoform X1 [Ovis aries]	---	21.712	15.348	7.1	2	5	2	0.925	1.275	0.884	1.442	0.0119368	1.046	0.306	1.378	0.0064594
XP_004007704.1	PREDICTED: ataxin-10 isoform X1 [Ovis aries]	---	50.576	82.335	15.4	7	11	7	1.034	0.871	1.216	0.716	0.030199	0.85	0.51204	0.842	0.119057
XP_004007733.2	PREDICTED: LOW QUALITY PROTEIN: lipase maturation factor 2 isoform X1, partial [Ovis aries]	---	70.37	9.9908	7.7	4	5	4	1.315	0.756	0.975	0.775	0.35632	1.349	0.190579	0.575	0.072356
XP_004007775.1	PREDICTED: collagen alpha-2(I) chain isoform X1 [Ovis aries]	---	128.97	117.19	19.9	24	36	24	1.207	0.833	1.063	0.784	1.1179e-07	1.135	0.07394	0.69	5.8538e-08
XP_004007785.1	PREDICTED: serum paraoxonase/lactonase 3 [Ovis aries]	---	39.706	16.545	7.9	2	3	2	0.765	1.457	0.764	1.907	0.21332	1.001	0.88996	1.905	0.086064
XP_004007802.1	PREDICTED: cytochrome c oxidase subunit NDUFA4 [Ovis aries]	---	9.3547	12.581	56.1	6	14	6	0.96	1.401	0.781	1.794	6.1523e-07	1.229	0.00098297	1.459	0.00126411
XP_004007805.1	PREDICTED: adseverin [Ovis aries]	---	80.588	27.215	14.4	9	11	9	1.143	1.303	0.773	1.686	0.137563	1.479	0.21788	1.14	0.091421
XP_004007818.1	PREDICTED: ankyrin repeat and MYND domain-containing protein 2 [Ovis aries]	---	49.46	6.0514	9	4	5	4	0.91	0.887	1.09	0.814		0.835		0.975
XP_004007866.1	PREDICTED: tyrosine-protein phosphatase non-receptor type 12 isoform X1 [Ovis aries]	---	88.139	30.477	10.7	7	8	7	1.151	0.868	1.064	0.816	0.075704	1.082	0.088321	0.754	0.0184847
XP_004007871.1	PREDICTED: leucine-rich repeat-containing protein 17 [Ovis aries]	---	51.925	10.979	2.5	1	2	1
XP_004007875.1	PREDICTED: mitochondrial-processing peptidase subunit beta [Ovis aries]	---	54.359	10.143	14.3	6	7	5	0.969	1.267	0.865	1.465	0.0070402	1.12	0.37972	1.308	0.0100172
XP_004007876.1	PREDICTED: 26S protease regulatory subunit 7 [Ovis aries]	---	48.633	144.14	58.7	26	43	26	1.017	1.062	1.077	0.986	0.7622	0.944	0.0129222	1.044	0.0455
XP_004007891.1	PREDICTED: nicotinamide phosphoribosyltransferase isoform X1 [Ovis aries]	---	55.414	4.4358	10.4	6	6	6	0.955	1.037	0.89	1.165	0.021323	1.073	0.48418	1.086	0.39536
XP_004007902.1	PREDICTED: dihydrolipoyl dehydrogenase, mitochondrial [Ovis aries]	---	54.169	29.076	24.6	10	16	10	0.806	1.51	0.63	2.397	8.3236e-07	1.279	0.018295	1.873	1.64049e-05
XP_004007919.1	PREDICTED: F-actin-capping protein subunit alpha-2 isoform X1 [Ovis aries]	---	34.198	53.844	22.6	5	6	4	0.98	1.089	0.948	1.149		1.034		1.111
XP_004007922.1	PREDICTED: transcription factor EC isoform X3 [Ovis aries]	---	31.653	1.9026	2.9	1	1	1	0.954	1.19	0.863	1.379		1.105		1.247
XP_004007947.1	PREDICTED: septin-7 isoform X1 [Ovis aries]	---	50.679	233.47	48.3	23	44	1	1.193	0.781	1.124	0.695		1.061		0.655
XP_004007976.1	PREDICTED: glycine--tRNA ligase [Ovis aries]	---	83.129	60.013	22.2	16	19	16	1.034	1.084	0.986	1.099	0.26658	1.049	0.20992	1.048	0.89052
XP_004007978.1	PREDICTED: LOW QUALITY PROTEIN: gamma-glutamylcyclotransferase [Ovis aries]	---	20.531	0.78347	5.4	1	1	1	1.073	1.082	1.013	1.068		1.059		1.008
XP_004008023.1	PREDICTED: protein TBRG4 isoform X2 [Ovis aries]	---	71.637	2.1551	1.7	1	1	1
XP_004008033.1	PREDICTED: nudC domain-containing protein 3 isoform X1 [Ovis aries]	---	40.25	3.9894	13.1	5	5	4	1.055	0.918	0.972	0.944	0.125504	1.085	0.484	0.87	0.27966
XP_004008034.1	PREDICTED: synaptobrevin homolog YKT6 [Ovis aries]	---	22.436	54.94	48	9	10	9	1.029	0.929	1.056	0.88	0.0040974	0.974	0.81512	0.903	0.0110811
XP_004008038.1	PREDICTED: DNA polymerase delta subunit 2 [Ovis aries]	---	51.04	5.4192	5.5	2	3	2	1.131	0.933	1.41	0.662		0.802		0.825
XP_004008040.1	PREDICTED: biliverdin reductase A [Ovis aries]	---	33.612	45.187	26.4	8	15	8	0.965	1.109	0.939	1.181	0.000184831	1.028	0.91858	1.149	0.00094003
XP_004008046.1	PREDICTED: proteasome subunit alpha type-2 [Ovis aries]	---	25.898	22.553	23.1	6	7	6	0.965	1.122	0.894	1.255	0.079658	1.079	0.33264	1.163	0.18724
XP_004008051.1	PREDICTED: ras-related protein Ral-A isoform X1 [Ovis aries]	---	23.54	28.817	27.2	7	12	5	1.015	0.851	1.191	0.715	0.00171734	0.852	0.028315	0.838	0.075742
XP_004008057.1	PREDICTED: LSM8 homolog, U6 small nuclear RNA associated [Ovis aries]	---	10.403	1.6121	27.1	3	3	3	1.016	1.039	1.059	0.981		0.959		1.023
XP_004008084.1	PREDICTED: GRIP and coiled-coil domain-containing protein 1 [Ovis aries]	---	87.404	1.9813	1	1	1	1
XP_004008094.1	PREDICTED: calumenin isoform X2 [Ovis aries]	---	37.086	13.778	51.4	16	32	2	0.885	0.862	1.2	0.718	0.024679	0.738	0.026478	0.974	0.27468
XP_004008098.1	PREDICTED: V-type proton ATPase subunit F [Ovis aries]	---	13.398	2.7198	13.4	2	4	2	1.176	0.808	1.042	0.775	0.81408	1.129	0.92952	0.687	0.79052
XP_004008104.1	PREDICTED: adenosylhomocysteinase 3 isoform X4 [Ovis aries]	---	56.28	22.265	14.1	8	10	2	0.743	1.73	0.727	2.38		1.022		2.328
XP_004008106.1	PREDICTED: ubiquitin-conjugating enzyme E2 H isoform X1 [Ovis aries]	---	20.655	21.497	23	4	8	4	1.069	0.826	1.07	0.772	0.039677	0.999	0.53412	0.773	0.0196755
XP_004008117.1	PREDICTED: centrosomal protein of 41 kDa isoform X2 [Ovis aries]	---	41.438	14.68	12.3	4	5	4	1.322	0.677	1.127	0.601		1.173		0.512
XP_004008126.1	PREDICTED: aldose reductase [Ovis aries]	---	35.915	126	50.3	14	31	14	1.025	1.03	0.923	1.116	0.055055	1.111	0.00068424	1.005	0.080561
XP_004008137.1	PREDICTED: nuclear pore complex protein Nup205 [Ovis aries]	---	227.6	39.45	6.6	11	14	11	1.052	0.897	1.013	0.885	0.093101	1.038	0.78384	0.853	0.055704
XP_004008140.1	PREDICTED: myotrophin [Ovis aries]	---	12.889	58.955	33.1	4	8	4	0.954	0.739	1.18	0.626	0.00193911	0.808	0.007425	0.775	0.032104
XP_004008142.1	PREDICTED: pleiotrophin isoform X3 [Ovis aries]	---	18.874	24.409	25.6	3	4	3	1.101	0.951	1.052	0.904		1.047		0.864
XP_004008151.2	PREDICTED: putative RNA-binding protein Luc7-like 2 isoform X2 [Ovis aries]	---	46.522	59.863	31.9	12	15	8	1.091	0.874	1.035	0.844	0.00112449	1.054	0.31838	0.801	0.00024133
XP_004008154.1	PREDICTED: UPF0562 protein C7orf55 homolog [Ovis aries]	---	12.852	3.1042	28.3	3	5	3
XP_004008158.1	PREDICTED: uncharacterized aarF domain-containing protein kinase 2 [Ovis aries]	---	69.417	0.97793	2.9	1	2	1	0.633	1.671	0.84	1.989	0.0078221	0.754	0.25394	2.64	0.030783
XP_004008159.1	PREDICTED: NADH dehydrogenase [ubiquinone] 1 beta subcomplex subunit 2, mitochondrial [Ovis aries]	---	12.211	2.0402	9.3	1	2	1	0.857	1.301	0.79	1.647	0.0130351	1.085	0.21864	1.518	0.0107201
XP_004008238.1	PREDICTED: ubiquitin-protein ligase E3C isoform X1 [Ovis aries]	---	123.24	34.737	8	7	7	7	0.898	1.125	0.925	1.216	0.022143	0.971	0.56864	1.253	0.044204
XP_004008297.1	PREDICTED: 3-hydroxyisobutyrate dehydrogenase, mitochondrial isoform X1 [Ovis aries]	---	43.354	30.288	21.3	6	7	6	0.844	1.226	0.879	1.395	0.00032055	0.96	0.31568	1.453	0.00049786
XP_004008309.2	PREDICTED: LOW QUALITY PROTEIN: transcriptional activator protein Pur-beta [Ovis aries]	---	34.025	57.792	25.5	7	10	7	1.041	0.863	1.087	0.794	0.0172172	0.958	0.80776	0.829	0.022955
XP_004008376.3	PREDICTED: LOW QUALITY PROTEIN: zyxin isoform X1 [Ovis aries]	---	52.573	113.64	38.9	14	20	14	1.078	0.817	1.065	0.767	0.108058	1.012	0.20806	0.758	0.0110431
XP_004008428.3	PREDICTED: glutamine--fructose-6-phosphate aminotransferase [isomerizing] 2 [Ovis aries]	---	77.108	16.429	11.4	6	7	3
XP_004008450.1	PREDICTED: NADH dehydrogenase [ubiquinone] 1 alpha subcomplex subunit 13 [Ovis aries]	---	16.745	33.365	43.1	6	14	6	0.949	1.398	0.727	1.923	4.6162e-09	1.305	9.6099e-05	1.473	5.8562e-07
XP_004008455.1	PREDICTED: nuclear receptor 2C2-associated protein [Ovis aries]	---	15.802	3.3842	8.6	1	1	1
XP_004008458.2	PREDICTED: LOW QUALITY PROTEIN: armadillo repeat-containing protein 6 [Ovis aries]	---	48.872	39.621	20.9	7	8	7	1.005	0.777	1.103	0.704	0.0039046	0.911	0.2913	0.773	0.0147603
XP_004008462.1	PREDICTED: coatomer subunit epsilon isoform X1 [Ovis aries]	---	34.507	108.26	29.4	7	10	7	1.125	0.748	1.159	0.645	0.00016376	0.971	0.22958	0.665	0.00066472
XP_004008466.1	PREDICTED: peptidyl-prolyl cis-trans isomerase FKBP8 isoform X1 [Ovis aries]	---	27.378	29.697	11.9	2	3	2	1.196	0.771	1.109	0.695	0.042962	1.078	0.48476	0.645	0.0171219
XP_004008470.1	PREDICTED: ras-related protein Rab-3A [Ovis aries]	---	24.934	1.3527	9.1	2	2	1	0.907	1.09	0.946	1.152		0.959		1.202
XP_004008476.1	PREDICTED: 6-phosphogluconolactonase [Ovis aries]	---	27.572	28.772	30.6	7	10	7	1.071	1.043	0.985	1.059	0.26446	1.087	0.107605	0.974	0.66118
XP_004008479.1	PREDICTED: LOW QUALITY PROTEIN: plasmalemma vesicle-associated protein [Ovis aries]	---	49.831	17.149	21.2	10	11	10	1.049	1.254	0.85	1.475	6.4316e-05	1.234	0.00193998	1.195	0.32742
XP_004008482.1	PREDICTED: DET1- and DDB1-associated protein 1 [Ovis aries]	---	11.835	0.7752	19.6	2	2	2
XP_004008492.1	PREDICTED: trimeric intracellular cation channel type A isoform X1 [Ovis aries]	---	33.284	5.6475	7	3	4	3	0.949	1.322	0.845	1.564	0.027282	1.123	0.50228	1.393	0.108157
XP_004008503.1	PREDICTED: tropomyosin alpha-4 chain isoform X2 [Ovis aries]	---	32.747	7.7724	35.6	16	10	4	1.198	0.661	1.197	0.552	0.00068318	1.001	0.54982	0.552	0.00037535
XP_004008512.2	PREDICTED: LOW QUALITY PROTEIN: epoxide hydrolase 3 isoform X1 [Ovis aries]	---	59.512	8.2245	5.1	2	2	2	1.052	1.158	0.959	1.208	0.063861	1.097	0.5211	1.101	0.47704
XP_004008517.1	PREDICTED: NADH dehydrogenase [ubiquinone] 1 beta subcomplex subunit 7 [Ovis aries]	---	16.384	99.456	59.1	9	18	9	0.863	1.185	0.884	1.34	5.644e-05	0.976	0.91734	1.373	2.1618e-05
XP_004008518.1	PREDICTED: dnaJ homolog subfamily B member 1 isoform X4 [Ovis aries]	---	38.217	32.962	29.7	9	13	8	1.01	0.819	1.166	0.702	0.00195596	0.866	0.086844	0.811	0.063496
XP_004008527.1	PREDICTED: leydig cell tumor 10 kDa protein homolog [Ovis aries]	---	10.619	2.6292	23.5	3	5	3	1.072	1.127	0.942	1.196	0.048503	1.138	0.47586	1.051	0.28762
XP_004008533.1	PREDICTED: calreticulin [Ovis aries]	---	48.058	137.91	44.4	18	51	18	1.104	0.785	1.176	0.668	1.6257e-12	0.939	0.040697	0.711	8.4863e-11
XP_004008536.2	PREDICTED: phenylalanine--tRNA ligase alpha subunit [Ovis aries]	---	60.936	17.455	11.4	5	7	5	1.053	0.921	1.08	0.853	0.40708	0.975	0.485	0.875	0.86084
XP_004008541.1	PREDICTED: ATPase ASNA1 [Ovis aries]	---	38.808	50.932	19.3	5	6	5	1.105	0.9	1.027	0.876	0.23224	1.076	0.3795	0.814	0.084657
XP_004008543.1	PREDICTED: LOW QUALITY PROTEIN: F-box/WD repeat-containing protein 9 isoform X1 [Ovis aries]	---	49.745	4.5055	6.4	2	2	2	0.795	1.185	0.743	1.595		1.07		1.491
XP_004008556.2	PREDICTED: peptidyl-prolyl cis-trans isomerase NIMA-interacting 1 isoform X1 [Ovis aries]	---	18.273	60.201	22.7	3	5	3	0.965	0.897	1.192	0.753	0.153555	0.81	0.19628	0.93	0.3737
XP_004008560.1	PREDICTED: eukaryotic translation initiation factor 3 subunit G [Ovis aries]	---	35.611	47.57	34.7	10	13	10	0.964	1.048	1.034	1.014	0.68894	0.932	0.049241	1.087	0.2661
XP_004008565.1	PREDICTED: LOW QUALITY PROTEIN: ribonucleoprotein PTB-binding 1 isoform X1 [Ovis aries]	---	79.795	23.437	3.7	2	2	2	1.025	0.995	1.036	0.96	0.68858	0.989	0.89216	0.971	0.76092
XP_004008567.1	PREDICTED: hsp90 co-chaperone Cdc37 [Ovis aries]	---	44.58	84.962	33.7	12	24	12	1.042	0.926	1.036	0.894	0.077339	1.006	0.70712	0.889	0.134342
XP_004008572.1	PREDICTED: choline transporter-like protein 2 isoform X1 [Ovis aries]	---	79.859	4.6433	6.2	7	8	4	0.997	1.18	0.852	1.385	0.030621	1.17	0.154395	1.184	0.046684
XP_004008584.1	PREDICTED: ras-related protein Rab-3D isoform X2 [Ovis aries]	---	24.387	8.2421	9.1	2	2	1
XP_004008586.1	PREDICTED: transmembrane protein 205 isoform X3 [Ovis aries]	---	20.975	10.782	9	1	1	1	1.071	1.016	0.807	1.259		1.327		0.949
XP_004008604.1	PREDICTED: pre-mRNA-splicing factor SYF1 [Ovis aries]	---	99.873	5.1878	3.9	3	3	3
XP_004008614.1	PREDICTED: NADH dehydrogenase [ubiquinone] 1 alpha subcomplex subunit 7 [Ovis aries]	---	12.511	39.494	61.1	9	10	9	0.841	1.372	0.808	1.698	0.000164168	1.041	0.55666	1.631	0.0022584
XP_004008616.1	PREDICTED: ras-related protein Rab-11B [Ovis aries]	---	24.488	63.459	47.2	9	16	9	0.974	0.949	1.097	0.865	0.026741	0.888	0.176583	0.974	0.182178
XP_004008618.1	PREDICTED: heterogeneous nuclear ribonucleoprotein M isoform X12 [Ovis aries]	---	73.574	32.246	46	30	60	1	1.103	0.818	1.048	0.781	0.186501	1.052	0.6093	0.742	0.115256
XP_004008624.1	PREDICTED: general transcription factor IIF subunit 1 [Ovis aries]	---	58.278	5.3963	9.5	4	4	4	0.973	0.889	1.029	0.864	0.51872	0.946	0.51152	0.914	0.79278
XP_004008625.1	PREDICTED: ATP-dependent Clp protease proteolytic subunit, mitochondrial [Ovis aries]	---	29.693	28.018	34.6	7	7	7	0.958	1.161	0.855	1.358	0.2007	1.12	0.54078	1.212	0.43124
XP_004008629.1	PREDICTED: LOW QUALITY PROTEIN: ran-binding protein 3 isoform X1 [Ovis aries]	---	59.432	66.431	23.7	10	11	10	0.982	0.897	1.054	0.851	0.040721	0.932	0.08684	0.913	0.197995
XP_004008632.1	PREDICTED: NADH dehydrogenase [ubiquinone] 1 alpha subcomplex subunit 11 [Ovis aries]	---	14.727	8.6159	36.2	3	4	3	0.927	1.251	0.853	1.467	0.031402	1.087	0.35776	1.35	0.0168218
XP_004008634.1	PREDICTED: 60S ribosomal protein L36 isoform X1 [Ovis aries]	---	12.224	14.46	37.1	5	11	5	0.944	1.031	0.979	1.053	0.28614	0.964	0.28686	1.092	0.121118
XP_004008638.2	PREDICTED: LOW QUALITY PROTEIN: lon protease homolog, mitochondrial isoform X1 [Ovis aries]	---	106.19	61.414	21.1	19	32	19	0.926	1.221	0.864	1.413	4.56779e-12	1.072	0.33646	1.319	2.977e-09
XP_004008652.1	PREDICTED: dual specificity mitogen-activated protein kinase kinase 2 isoform X1 [Ovis aries]	---	44.516	40.419	31.5	12	17	8	1.057	0.816	1.102	0.74	0.060338	0.959	0.56452	0.772	0.0999
XP_004008659.1	PREDICTED: LOW QUALITY PROTEIN: cactin isoform X1 [Ovis aries]	---	87.797	2.4918	3.7	2	2	2
XP_004008666.1	PREDICTED: LOW QUALITY PROTEIN: deoxyhypusine hydroxylase [Ovis aries]	---	30.95	22.131	19.3	3	3	3	0.934	0.931	1.131	0.823		0.826		0.997
XP_004008669.1	PREDICTED: nicalin isoform X1 [Ovis aries]	---	62.97	8.49	8.4	4	5	4	0.919	0.978	0.931	1.05	0.9598	0.987	0.87842	1.064	0.76716
XP_004008686.1	PREDICTED: DNA repair protein RAD50 isoform X1 [Ovis aries]	---	153.67	14.454	7.2	8	10	8	1.15	0.862	1.099	0.784	0.21154	1.046	0.64552	0.75	0.137019
XP_004008702.1	PREDICTED: fibrillin-2 [Ovis aries]	---	314.56	323.31	23.7	60	89	56	1.088	0.736	1.166	0.631	1.62448e-12	0.933	0.11674	0.676	1.66533e-15
XP_004008706.1	PREDICTED: protein PRRC1 [Ovis aries]	---	46.396	16.049	10.3	5	7	5	1.191	0.771	1.06	0.727	0.0047554	1.124	0.097664	0.647	0.002183
XP_004008711.1	PREDICTED: lamin-B1 [Ovis aries]	---	66.436	323.31	53.9	36	91	35	1.08	0.826	1.088	0.759	1.62437e-12	0.993	0.7146	0.765	1.11022e-16
XP_004008725.1	PREDICTED: peptidyl-prolyl cis-trans isomerase C [Ovis aries]	---	22.767	4.781	16.5	4	13	2	1.191	0.857	1.097	0.781	0.098078	1.086	0.41722	0.72	0.059656
XP_004008734.2	PREDICTED: peroxisomal multifunctional enzyme type 2 isoform X1 [Ovis aries]	---	86.788	115.49	25.3	16	22	16	1	1.014	1.067	0.95	0.2099	0.937	0.153162	1.014	0.7392
XP_004008738.1	PREDICTED: dmX-like protein 1 isoform X7 [Ovis aries]	---	337.49	18.146	2.9	7	7	7	1.056	0.933	1.112	0.839	0.23502	0.95	0.59018	0.884	0.3427
XP_004008742.1	PREDICTED: COMM domain-containing protein 10 isoform X1 [Ovis aries]	---	22.836	46.585	30.7	5	8	5	1.05	1.02	0.992	1.028	0.2401	1.058	0.60986	0.971	0.42328
XP_004008744.1	PREDICTED: nucleolar protein 16 [Ovis aries]	---	21.139	6.143	24.7	5	6	5	1.016	0.874	1.13	0.773	0.046197	0.899	0.34536	0.86	0.101524
XP_004008745.1	PREDICTED: HIG1 domain family member 2A, mitochondrial [Ovis aries]	---	11.545	8.0973	28.3	1	1	1
XP_004008746.1	PREDICTED: clathrin light chain B isoform X2 [Ovis aries]	---	23.089	9.7126	27.6	7	10	7	1.049	1.023	0.993	1.03	0.53162	1.056	0.31396	0.975	0.6761
XP_004008748.1	PREDICTED: FAS-associated factor 2 isoform X1 [Ovis aries]	---	52.636	18.918	17.5	5	8	5	1.123	0.878	1.115	0.787	0.31656	1.007	0.92986	0.782	0.2654
XP_004008754.1	PREDICTED: hexokinase-3 isoform X1 [Ovis aries]	---	99.403	0.76965	2.1	2	3	1	1.021	1.079	0.961	1.123		1.062		1.057
XP_004008760.1	PREDICTED: ras-related protein Rab-24 [Ovis aries]	---	23.125	1.4066	4.4	1	1	1	0.946	1.115	0.999	1.116		0.947		1.179
XP_004008763.1	PREDICTED: vesicular integral-membrane protein VIP36 isoform X2 [Ovis aries]	---	40.497	24.245	19.7	7	14	7	1.063	0.963	1.027	0.938	0.088777	1.035	0.2304	0.906	0.023322
XP_004008772.1	PREDICTED: transmembrane emp24 domain-containing protein 9 [Ovis aries]	---	27.199	7.8589	11.5	3	6	2	1.091	0.846	1.096	0.772	0.0079953	0.995	0.40734	0.775	0.0038372
XP_004008774.1	PREDICTED: LOW QUALITY PROTEIN: H/ACA ribonucleoprotein complex subunit 2 isoform X1 [Ovis aries]	---	15.765	10.759	20.4	2	2	2	0.87	1.126	0.966	1.166	0.12062	0.901	0.32712	1.294	0.043035
XP_004008775.1	PREDICTED: heterogeneous nuclear ribonucleoprotein A/B isoform X2 [Ovis aries]	---	30.623	65.483	33.3	10	20	9	1.145	0.794	1.179	0.673	3.8819e-06	0.971	0.2495	0.693	4.9495e-07
XP_004008810.1	PREDICTED: basigin [Ovis aries]	---	29.571	50.583	24.5	5	7	5	0.883	1.266	0.887	1.427	0.0007806	0.995	0.72766	1.434	0.0003971
XP_004008817.1	PREDICTED: calponin-2 [Ovis aries]	---	33.451	13.096	25.2	7	11	6	0.98	0.941	1.175	0.801	0.043716	0.834	0.039264	0.96	0.62372
XP_004008824.1	PREDICTED: ATP synthase subunit delta, mitochondrial [Ovis aries]	---	17.566	89.446	22.6	3	7	3	0.861	1.55	0.715	2.168	0.000119496	1.204	0.129083	1.8	0.00082074
XP_004008826.1	PREDICTED: PWWP domain-containing protein MUM1 isoform X2 [Ovis aries]	---	72.119	8.7661	6.3	4	4	4	0.974	0.785	1.219	0.644	0.063439	0.799	0.066296	0.806	0.30508
XP_004008829.1	PREDICTED: UPF0449 protein C19orf25 homolog [Ovis aries]	---	12.779	7.489	28.8	3	4	3	0.823	0.96	1.052	0.913		0.782		1.166
XP_004008834.3	PREDICTED: secretory carrier-associated membrane protein 4 isoform X1 [Ovis aries]	---	41.391	0.86857	2.1	1	2	1	0.989	0.832	1.175	0.708		0.842		0.841
XP_004008838.1	PREDICTED: cytochrome b-c1 complex subunit 8 isoform X1 [Ovis aries]	---	9.7201	9.6165	31.7	5	7	5	1.541	0.847	0.577	1.468	0.0058378	2.671	4.3597e-06	0.55	0.0017409
XP_004008844.1	PREDICTED: heat shock 70 kDa protein 4 isoform X1 [Ovis aries]	---	94.442	299.4	46.1	37	85	35	0.988	0.995	1.089	0.914	8.1884e-05	0.907	4.3247e-06	1.007	0.26142
XP_004008854.1	PREDICTED: GTP-binding protein SAR1b isoform X1 [Ovis aries]	---	22.409	3.1481	21.2	5	9	1	1.093	1.103	0.898	1.228		1.217		1.009
XP_004008856.1	PREDICTED: UPF0461 protein C5orf24 homolog [Ovis aries]	---	20.067	4.9295	7.4	1	1	1	1.013	1.01	0.977	1.034		1.037		0.997
XP_004008862.1	PREDICTED: leukocyte cell-derived chemotaxin-2 [Ovis aries]	---	16.433	4.8793	9.3	1	1	1	1.269	0.965	0.738	1.308		1.72		0.76
XP_004008879.3	PREDICTED: cell division cycle protein 23 homolog isoform X1 [Ovis aries]	---	68.753	3.439	3.2	2	2	2	1.155	0.86	1.103	0.78	0.2859	1.047	0.82502	0.745	0.3244
XP_004008884.1	PREDICTED: 40S ribosomal protein S25 [Ovis aries]	---	13.742	5.2037	28	4	10	4	0.973	0.865	1.07	0.808	0.031642	0.909	0.20524	0.889	0.034302
XP_004008889.1	PREDICTED: stress-70 protein, mitochondrial isoform X1 [Ovis aries]	---	73.707	296.18	46.8	34	68	33	0.951	1.253	0.847	1.479	1e-32	1.123	0.010495	1.318	5.55112e-16
XP_004008911.1	PREDICTED: prefoldin subunit 1 [Ovis aries]	---	14.223	15.058	41.8	7	11	7	0.981	0.992	1.038	0.956	0.135783	0.945	0.0099219	1.011	0.78672
XP_004008914.2	PREDICTED: steroid receptor RNA activator 1 [Ovis aries]	---	24.885	5.0024	22.1	4	4	4	0.839	1.226	0.872	1.406		0.962		1.461
XP_004008917.1	PREDICTED: NADH dehydrogenase [ubiquinone] 1 alpha subcomplex subunit 2 isoform X1 [Ovis aries]	---	11.08	75.705	49.5	6	11	6	0.883	1.378	0.86	1.602	5.6765e-05	1.027	0.37894	1.561	0.000104879
XP_004008921.1	PREDICTED: histidine--tRNA ligase, cytoplasmic isoform X2 [Ovis aries]	---	57.271	49.391	28.1	16	23	16	1.005	0.938	1.134	0.827	2.0013e-07	0.886	3.6492e-06	0.933	0.159443
XP_004008942.1	PREDICTED: transcription initiation factor TFIID subunit 7 [Ovis aries]	---	40.215	3.2842	9.5	3	3	3	1.1	0.97	0.926	1.048		1.188		0.882
XP_004008950.1	PREDICTED: histone deacetylase 3 [Ovis aries]	---	48.861	0.99165	5.6	2	3	2	1.712	0.656	0.711	0.923		2.408		0.383
XP_004008956.1	PREDICTED: glucosamine-6-phosphate isomerase 1 [Ovis aries]	---	32.557	117.65	53.6	11	16	8	0.975	1.013	0.994	1.019	0.86808	0.981	0.49962	1.039	0.5804
XP_004009003.1	PREDICTED: actin filament-associated protein 1-like 1 isoform X2 [Ovis aries]	---	85.887	8.314	6.2	4	4	4	1.104	0.866	1.036	0.836		1.066		0.784
XP_004009007.1	PREDICTED: casein kinase I isoform alpha isoform X7 [Ovis aries]	---	38.914	51.783	17.5	5	6	1	0.735	0.916	1.123	0.816	0.20762	0.654	0.3133	1.246	0.53662
XP_004009024.1	PREDICTED: 40S ribosomal protein S14 [Ovis aries]	---	16.273	137.67	37.7	6	14	6	1.132	0.797	1.015	0.785	0.0151552	1.115	0.116055	0.704	0.00060357
XP_004009029.1	PREDICTED: dynactin subunit 4 isoform X2 [Ovis aries]	---	52.392	22.041	11.7	4	5	4	1.149	0.999	1.078	0.927	0.78932	1.066	0.39042	0.869	0.55364
XP_004009036.1	PREDICTED: annexin A6 isoform X1 [Ovis aries]	---	75.812	323.31	62	46	154	4	0.943	1.153	0.98	1.177	0.00050461	0.962	0.22954	1.223	8.4718e-08
XP_004009037.1	PREDICTED: ganglioside GM2 activator [Ovis aries]	---	20.974	1.2842	4.1	1	1	1
XP_004009041.1	PREDICTED: ras GTPase-activating protein-binding protein 1 isoform X2 [Ovis aries]	---	52.095	87.427	23	9	16	9	1.027	1.058	0.999	1.059	0.52198	1.028	0.144438	1.03	0.96062
XP_004009069.2	PREDICTED: cytoplasmic FMR1-interacting protein 2 isoform X2 [Ovis aries]	---	149.81	10.602	8.1	10	12	1	1.111	1.031	0.991	1.04		1.121		0.928
XP_004009075.1	PREDICTED: transcription factor COE1 isoform X4 [Ovis aries]	---	63.595	11.559	7.7	4	5	4	1.042	0.938	1.028	0.912	0.59046	1.014	0.94428	0.9	0.61462
XP_004009081.1	PREDICTED: tetratricopeptide repeat protein 1 [Ovis aries]	---	33.688	10.363	13	3	4	3	1.002	1.047	1.002	1.045	0.68188	1	0.99502	1.045	0.67118
XP_004009100.1	PREDICTED: zinc finger FYVE domain-containing protein 16 isoform X2 [Ovis aries]	---	169.08	17.724	4	5	5	5	0.881	0.943	1.166	0.809	0.0086228	0.756	0.0098837	1.07	0.7974
XP_004009101.1	PREDICTED: protein FAM151B [Ovis aries]	---	31.675	1.7282	4	1	1	1
XP_004009103.1	PREDICTED: dihydrofolate reductase isoform X1 [Ovis aries]	---	21.707	8.2781	26.2	5	11	5	1.077	0.528	1.298	0.407	0.0048951	0.83	0.022236	0.49	0.0071556
XP_004009106.2	PREDICTED: LOW QUALITY PROTEIN: creatine kinase S-type, mitochondrial [Ovis aries]	---	45.37	89.843	34.4	13	27	13	0.614	1.286	0.572	2.248	3.4881e-06	1.073	0.175683	2.094	2.7518e-06
XP_004009116.1	PREDICTED: versican core protein isoform X1 [Ovis aries]	---	368.5	116.8	7	24	44	24	1.087	0.426	1.572	0.271	2.0581e-07	0.691	1.72997e-05	0.392	1.557e-05
XP_004009139.1	PREDICTED: endoplasmic reticulum aminopeptidase 1 isoform X2 [Ovis aries]	---	107.05	23.592	11	10	14	10	0.942	1.267	0.873	1.451	0.00042134	1.079	0.92254	1.345	0.0022019
XP_004009149.1	PREDICTED: peptidyl-glycine alpha-amidating monooxygenase isoform X6 [Ovis aries]	---	98.593	2.1574	1.9	1	1	1	0.645	1.457	1.298	1.122		0.497		2.259
XP_004009205.1	PREDICTED: inositol-3-phosphate synthase 1 isoform X1 [Ovis aries]	---	47.566	121.06	25.1	11	19	11	0.839	0.51	1.414	0.361	8.9627e-08	0.593	3.0156e-06	0.608	0.000199104
XP_004009381.1	PREDICTED: cdc42-interacting protein 4 isoform X1 [Ovis aries]	---	65.954	34.396	24.1	13	15	13	1.008	1.168	0.903	1.293	0.00019574	1.116	0.0087409	1.159	0.013844
XP_004009619.1	PREDICTED: WD repeat-containing protein 36 [Ovis aries]	---	98.983	2.1893	2.3	2	2	2	0.925	0.936	1.006	0.93	0.029938	0.919	0.072336	1.012	0.70734
XP_004009634.1	PREDICTED: mitotic spindle assembly checkpoint protein MAD2A isoform X1 [Ovis aries]	---	23.494	2.0924	4.9	1	1	1	0.996	0.843	1.209	0.697		0.824		0.846
XP_004009651.2	PREDICTED: calcium/calmodulin-dependent protein kinase type II subunit delta isoform X6 [Ovis aries]	---	57.747	1.0332	37.7	18	27	1
XP_004009671.1	PREDICTED: complement factor I [Ovis aries]	---	68.631	56.637	19.6	13	20	13	1.219	0.788	1.052	0.749	0.038979	1.159	0.0533	0.646	0.00027593
XP_004009678.1	PREDICTED: oligosaccharyltransferase complex subunit OSTC [Ovis aries]	---	16.769	6.0418	8.1	1	3	1	1.192	0.81	1.119	0.724	0.031015	1.065	0.33324	0.68	0.0113777
XP_004009681.1	PREDICTED: 60S ribosomal protein L34 [Ovis aries]	---	13.293	11.207	36.8	6	21	6	1.055	0.836	1.084	0.771	7.1872e-07	0.973	0.74248	0.792	4.9297e-06
XP_004009686.1	PREDICTED: hydroxyacyl-coenzyme A dehydrogenase, mitochondrial [Ovis aries]	---	34.285	50.675	39.5	16	33	16	0.79	1.569	0.671	2.338	1e-32	1.177	0.00038463	1.986	1e-32
XP_004009694.2	PREDICTED: nephronectin isoform X6 [Ovis aries]	---	71.411	3.3536	6.5	3	3	3	1.123	0.973	0.978	0.995	0.99674	1.148	0.38926	0.866	0.21876
XP_004009710.1	PREDICTED: LOW QUALITY PROTEIN: CDGSH iron-sulfur domain-containing protein 2 isoform X1 [Ovis aries]	---	14.949	25.634	46.6	6	6	6	1.089	0.812	1.03	0.788	0.017037	1.057	0.66716	0.746	0.023358
XP_004009723.1	PREDICTED: ragulator complex protein LAMTOR3 isoform X1 [Ovis aries]	---	13.65	49.188	30.6	2	3	2	1.099	1.033	0.996	1.037	0.41932	1.103	0.66442	0.94	0.81924
XP_004009730.1	PREDICTED: alcohol dehydrogenase class-3 isoform X1 [Ovis aries]	---	39.711	79.786	30.7	12	27	12	1.063	1.047	0.955	1.096	0.69584	1.113	0.0083447	0.985	0.150379
XP_004009732.1	PREDICTED: eukaryotic translation initiation factor 4E isoform X2 [Ovis aries]	---	25.093	18.96	28.1	5	8	5	1.036	0.999	1.062	0.941	0.4378	0.976	0.96952	0.964	0.57462
XP_004009739.1	PREDICTED: PDZ and LIM domain protein 5 isoform X5 [Ovis aries]	---	63.805	103.73	26.4	14	23	2	1.027	0.823	1.277	0.644		0.804		0.801
XP_004009741.1	PREDICTED: PDZ and LIM domain protein 5 isoform X10 [Ovis aries]	---	23.949	3.9745	46.7	12	23	0
XP_004009744.1	PREDICTED: PDZ and LIM domain protein 5 isoform X8 [Ovis aries]	---	52.875	46.798	29	13	23	0
XP_004009757.1	PREDICTED: protein FAM13A isoform X1 [Ovis aries]	---	116.22	2.2697	1.7	1	1	1
XP_004009763.1	PREDICTED: protein phosphatase 1K, mitochondrial isoform X2 [Ovis aries]	---	41.152	1.2443	2.4	1	1	1
XP_004009788.1	PREDICTED: pre-mRNA-splicing factor ATP-dependent RNA helicase DHX15 [Ovis aries]	---	90.962	69.393	21	15	21	15	1.072	0.837	1.119	0.748	1.327e-07	0.958	0.30336	0.781	3.1766e-06
XP_004009797.2	PREDICTED: anaphase-promoting complex subunit 4 isoform X1 [Ovis aries]	---	91.263	1.3195	1.2	1	1	1	1.082	1.048	0.997	1.051		1.085		0.969
XP_004009800.1	PREDICTED: small integral membrane protein 20 isoform X1 [Ovis aries]	---	7.716	1.693	32.8	2	2	2
XP_004009824.1	PREDICTED: lipoyl synthase, mitochondrial isoform X1 [Ovis aries]	---	41.865	6.1304	8.3	2	2	2
XP_004009826.1	PREDICTED: UDP-glucose 6-dehydrogenase [Ovis aries]	---	55.109	46.878	22.1	9	14	9	1.086	0.752	1.104	0.681	0.000103745	0.984	0.4604	0.692	1.88712e-05
XP_004009838.1	PREDICTED: ubiquitin carboxyl-terminal hydrolase isozyme L1 [Ovis aries]	---	24.938	47.298	27.8	6	10	6	0.978	0.729	1.223	0.596	0.00028496	0.8	0.0106404	0.745	0.035657
XP_004009843.1	PREDICTED: transmembrane protein 33 [Ovis aries]	---	28.141	2.3501	4	1	1	1
XP_004009851.1	PREDICTED: glucosamine-6-phosphate isomerase 2 isoform X2 [Ovis aries]	---	31.164	7.6688	28.3	6	11	3	0.984	0.958	1.073	0.893	0.0706	0.917	0.65176	0.974	0.193943
XP_004009872.1	PREDICTED: OCIA domain-containing protein 2 [Ovis aries]	---	16.875	6.4977	18.8	3	3	3	0.946	0.982	0.969	1.013	0.8734	0.976	0.85984	1.038	0.77478
XP_004009876.1	PREDICTED: sec1 family domain-containing protein 2 [Ovis aries]	---	74.817	32.725	10.1	5	7	5	1.098	0.948	1.033	0.918	0.121682	1.063	0.29354	0.863	0.02564
XP_004009881.1	PREDICTED: polyprenol reductase [Ovis aries]	---	36.672	0.82572	3.5	1	1	1
XP_004009891.1	PREDICTED: signal recognition particle subunit SRP72 [Ovis aries]	---	74.696	78.531	32.3	19	24	19	1.026	0.901	1.06	0.85	0.027721	0.968	0.64946	0.878	0.046038
XP_004009895.1	PREDICTED: DNA-directed RNA polymerase II subunit RPB2 [Ovis aries]	---	133.87	13.809	5.5	6	7	6	0.981	0.917	1.059	0.866	0.026423	0.926	0.42826	0.935	0.073581
XP_004009912.1	PREDICTED: ubiquitin-like modifier-activating enzyme 6 [Ovis aries]	---	118.98	72.098	17.4	16	22	16	1.004	0.899	1.045	0.86	0.00049991	0.961	0.31044	0.895	0.0088245
XP_004009942.1	PREDICTED: G-rich sequence factor 1 isoform X1 [Ovis aries]	---	41.446	3.8201	7.7	3	4	3	1.046	0.84	1.015	0.828	0.27462	1.031	0.92374	0.803	0.28444
XP_004009967.1	PREDICTED: ras GTPase-activating protein-binding protein 2 isoform X1 [Ovis aries]	---	53.998	17.161	16.6	7	9	7	0.885	1.056	1.077	0.981	0.7748	0.822	0.043259	1.193	0.145822
XP_004009969.1	PREDICTED: general vesicular transport factor p115 isoform X4 [Ovis aries]	---	107.78	316.17	30.4	26	37	26	1.034	0.946	1.102	0.858	0.0007592	0.938	0.11292	0.915	0.042865
XP_004009975.1	PREDICTED: nucleoporin p54 [Ovis aries]	---	55.911	7.9546	5.3	3	3	3	0.964	1.101	0.972	1.133	0.26508	0.992	0.9378	1.142	0.11958
XP_004009976.1	PREDICTED: starch-binding domain-containing protein 1 [Ovis aries]	---	35.826	80.512	49.1	12	20	12	0.898	1.258	0.731	1.721	1.3443e-09	1.228	0.00028474	1.401	3.6736e-06
XP_004009988.1	PREDICTED: anthrax toxin receptor 2 [Ovis aries]	---	53.618	1.7546	6.6	3	3	2
XP_004009995.1	PREDICTED: enolase-phosphatase E1 isoform X2 [Ovis aries]	---	28.856	17.719	18	3	4	3	1.155	0.786	1.079	0.728	0.0122191	1.07	0.79362	0.681	0.028036
XP_004010006.1	PREDICTED: COP9 signalosome complex subunit 4 isoform X1 [Ovis aries]	---	46.284	124.19	59.1	20	32	20	1.048	1.007	0.928	1.085	0.22208	1.129	0.0100563	0.961	0.28744
XP_004010030.1	PREDICTED: estradiol 17-beta-dehydrogenase 11 [Ovis aries]	---	33.17	14.802	16	4	4	4
XP_004010031.1	PREDICTED: SPARC-like protein 1 [Ovis aries]	---	74.371	10.032	4.1	2	2	2	0.995	0.997	1.014	0.983		0.981		1.002
XP_004010040.1	PREDICTED: syntaxin-18 isoform X1 [Ovis aries]	---	38.643	5.9827	14.6	5	5	5	0.961	0.916	1.238	0.74	0.164099	0.776	0.21678	0.953	0.67794
XP_004010041.1	PREDICTED: cell growth-regulating nucleolar protein [Ovis aries]	---	43.315	2.4308	2.4	1	1	1
XP_004010062.1	PREDICTED: grpE protein homolog 1, mitochondrial [Ovis aries]	---	24.516	7.1724	22.6	6	9	6	0.918	1.051	1.07	0.982	0.59286	0.858	0.35888	1.145	0.22104
XP_004010221.1	PREDICTED: signal recognition particle 19 kDa protein isoform X1 [Ovis aries]	---	16.182	44.59	36.8	4	7	4	0.938	0.786	1.107	0.71	0.107041	0.847	0.21522	0.838	0.41056
XP_004010253.1	PREDICTED: AP-3 complex subunit beta-1 isoform X2 [Ovis aries]	---	120.13	21.72	11.9	14	16	14	1.062	0.838	1.129	0.742	0.071604	0.941	0.08772	0.789	0.70468
XP_004010259.1	PREDICTED: homer protein homolog 1 isoform X2 [Ovis aries]	---	40.343	13.388	18.1	6	8	6	0.852	1.19	0.899	1.324	0.041043	0.948	0.9757	1.397	0.092741
XP_004010265.1	PREDICTED: glucosamine 6-phosphate N-acetyltransferase isoform X1 [Ovis aries]	---	20.776	16.045	29.3	4	4	4	1.056	0.853	1.119	0.762	0.036743	0.944	0.62322	0.808	0.038423
XP_004010269.1	PREDICTED: 26S protease regulatory subunit 10B isoform X1 [Ovis aries]	---	45.796	50.289	33.7	13	19	13	0.996	1.007	1.057	0.953	0.59198	0.942	0.078316	1.011	0.34968
XP_004010279.1	PREDICTED: cartilage intermediate layer protein 1 isoform X2 [Ovis aries]	---	132.05	14.168	9.1	9	9	9	0.896	1.006	1.127	0.893	0.99114	0.795	0.52126	1.123	0.5059
XP_004010289.1	PREDICTED: von Willebrand factor A domain-containing protein 9 [Ovis aries]	---	57.449	10.789	4.8	1	1	1
XP_004010301.1	PREDICTED: 60S ribosomal protein L4 isoform X1 [Ovis aries]	---	47.411	157.75	44.8	20	38	20	0.979	0.941	1.052	0.894	0.0055363	0.931	0.176636	0.961	0.172242
XP_004010315.1	PREDICTED: acidic leucine-rich nuclear phosphoprotein 32 family member A isoform X1 [Ovis aries]	---	28.617	36.979	34.5	9	20	5	1.092	0.831	1.153	0.721	6.1847e-08	0.947	0.0167215	0.761	2.6058e-06
XP_004010318.1	PREDICTED: D-glucuronyl C5-epimerase isoform X1 [Ovis aries]	---	69.932	17.016	6	3	3	3
XP_004010319.1	PREDICTED: 60S acidic ribosomal protein P1 isoform X1 [Ovis aries]	---	11.514	14.248	14	1	2	1	0.992	1	1.096	0.912	0.42752	0.905	0.33158	1.008	0.9295
XP_004010328.1	PREDICTED: pyruvate kinase PKM isoform X7 [Ovis aries]	---	57.963	323.31	66.9	35	142	4	1.028	0.976	1.055	0.925	0.21674	0.974	0.8159	0.949	0.22512
XP_004010337.1	PREDICTED: neuroplastin isoform X1 [Ovis aries]	---	44.389	15.684	12.8	5	12	5	1.113	0.79	1.094	0.722	8.3542e-05	1.017	0.92946	0.71	4.2149e-05
XP_004010348.1	PREDICTED: dehydrogenase/reductase SDR family member 1 [Ovis aries]	---	34.111	8.7076	16	4	4	4	0.889	1.135	0.91	1.247		0.977		1.277
XP_004010354.1	PREDICTED: NEDD8 [Ovis aries]	---	9.0714	15.458	28.4	3	6	3	0.934	0.963	1.142	0.843	0.071141	0.818	0.106561	1.031	0.94966
XP_004010362.1	PREDICTED: proteasome activator complex subunit 2 [Ovis aries]	---	27.337	38.544	22.6	5	15	5	1.153	0.982	0.951	1.033	0.66306	1.212	0.02658	0.852	0.054257
XP_004010363.1	PREDICTED: proteasome activator complex subunit 1 [Ovis aries]	---	28.677	53.845	53.8	13	26	13	1.03	1.084	0.964	1.124	0.0113163	1.068	0.0165206	1.052	0.71402
XP_004010370.1	PREDICTED: dehydrogenase/reductase SDR family member 4 [Ovis aries]	---	29.599	1.4384	3.6	1	1	1
XP_004010374.1	PREDICTED: myosin-7 [Ovis aries]	---	223.21	323.31	48.6	100	238	38	0.75	1.92	0.793	2.421	1e-32	0.946	0.088257	2.56	1.62448e-12
XP_004010384.2	PREDICTED: LOW QUALITY PROTEIN: apoptotic chromatin condensation inducer in the nucleus isoform X1 [Ovis aries]	---	147.86	61.51	16.6	22	27	22	1.03	0.868	1.163	0.746	0.00053617	0.886	0.0167994	0.843	0.056118
XP_004010385.1	PREDICTED: proteasome subunit beta type-5 [Ovis aries]	---	28.709	37.393	24.7	7	13	7	1.043	0.864	0.999	0.865	0.034999	1.044	0.92946	0.828	0.043004
XP_004010390.1	PREDICTED: protein arginine N-methyltransferase 5 isoform X1 [Ovis aries]	---	72.644	31.86	21	12	18	12	0.943	1.033	1.029	1.004	0.49192	0.916	0.22428	1.095	0.72918
XP_004010411.1	PREDICTED: N6-adenosine-methyltransferase 70 kDa subunit [Ovis aries]	---	64.471	21.805	7.4	3	3	3	1.044	0.938	1.251	0.75		0.835		0.898
XP_004010414.1	PREDICTED: ras-related protein Rab-2B [Ovis aries]	---	24.167	4.8956	25.9	5	11	2	1.172	0.776	1.053	0.737		1.113		0.662
XP_004010417.1	PREDICTED: FACT complex subunit SPT16 isoform X1 [Ovis aries]	---	119.93	6.9724	5.3	5	5	5	1.037	0.817	1.11	0.736		0.934		0.788
XP_004010438.1	PREDICTED: probable tRNA N6-adenosine threonylcarbamoyltransferase [Ovis aries]	---	36.498	29.288	17	4	5	4	1.035	1.03	1.008	1.022	0.84548	1.027	0.82372	0.995	0.97696
XP_004010466.1	PREDICTED: ER membrane protein complex subunit 4 [Ovis aries]	---	20.086	2.7199	5.5	1	1	1	1.028	1.138	0.821	1.386		1.252		1.107
XP_004010468.1	PREDICTED: ER membrane protein complex subunit 7 [Ovis aries]	---	26.5	1.2501	4.1	1	1	1
XP_004010477.1	PREDICTED: diphthine--ammonia ligase isoform X1 [Ovis aries]	---	30.002	1.0925	3.7	1	1	1	0.983	1.043	1.002	1.041		0.981		1.061
XP_004010490.1	PREDICTED: signal recognition particle 14 kDa protein [Ovis aries]	---	12.46	1.816	19.1	2	3	2	1.049	0.906	1.031	0.879	0.068516	1.017	0.93642	0.864	0.128962
XP_004010499.1	PREDICTED: abscission/NoCut checkpoint regulator isoform X1 [Ovis aries]	---	44.344	18.755	10.8	4	4	4	1.078	0.918	0.895	1.026	0.79406	1.204	0.25458	0.852	0.29862
XP_004010500.1	PREDICTED: GTP cyclohydrolase 1 feedback regulatory protein [Ovis aries]	---	9.615	51.473	50	2	3	2	1.314	0.679	0.84	0.808	0.65872	1.564	0.37702	0.517	0.178599
XP_004010505.2	PREDICTED: LOW QUALITY PROTEIN: vacuolar protein sorting-associated protein 18 homolog [Ovis aries]	---	103.16	6.0995	4.6	4	4	4	1.118	0.86	1.064	0.808	0.00022482	1.051	0.022843	0.769	0.0007357
XP_004010509.1	PREDICTED: calcineurin B homologous protein 1 [Ovis aries]	---	22.442	58.316	41	6	8	6	0.973	0.861	1.157	0.744	0.0141811	0.841	0.083043	0.885	0.122204
XP_004010514.1	PREDICTED: RNA polymerase-associated protein RTF1 homolog isoform X1 [Ovis aries]	---	67.142	16.995	12.6	7	8	7	0.984	0.909	1.058	0.859	0.00070033	0.93	0.036443	0.924	0.020961
XP_004010522.1	PREDICTED: EH domain-containing protein 4 [Ovis aries]	---	61.097	66.051	32.6	15	22	11	0.979	1.309	0.866	1.512	1.4098e-06	1.13	0.0123231	1.337	5.5207e-05
XP_004010527.1	PREDICTED: transmembrane protein 87A isoform X2 [Ovis aries]	---	63.483	7.688	5.6	3	3	3	1.115	0.764	1.08	0.707	0.194079	1.032	0.89466	0.685	0.24096
XP_004010540.1	PREDICTED: cyclin-D1-binding protein 1 [Ovis aries]	---	39.839	1.6449	2.5	1	2	1
XP_004010545.1	PREDICTED: 40S ribosomal protein S29 [Ovis aries]	---	6.6767	5.574	33.9	2	4	2	1.225	0.936	0.874	1.071		1.402		0.764
XP_004010546.1	PREDICTED: 60S ribosomal protein L36a-like [Ovis aries]	---	12.441	10.456	26.4	5	9	5	1.044	0.856	1.052	0.814	0.0046381	0.992	0.35394	0.82	0.024699
XP_004010548.1	PREDICTED: alpha-1,6-mannosyl-glycoprotein 2-beta-N-acetylglucosaminyltransferase [Ovis aries]	---	51.554	1.4179	6.1	3	3	3	1.039	0.991	1.067	0.929		0.974		0.954
XP_004010553.1	PREDICTED: nuclear export mediator factor NEMF isoform X2 [Ovis aries]	---	122.8	6.5598	5.1	6	7	6	1.006	0.918	1.049	0.875	0.020062	0.959	0.125541	0.913	0.039758
XP_004010561.1	PREDICTED: ATP synthase subunit s, mitochondrial isoform X1 [Ovis aries]	---	23.275	3.5446	10.5	2	3	2	0.819	1.515	0.78	1.942		1.05		1.85
XP_004010572.1	PREDICTED: thioredoxin-related transmembrane protein 1 [Ovis aries]	---	31.611	17.343	24.8	9	11	9	0.957	1.032	0.926	1.114	0.30072	1.033	0.40668	1.078	0.65824
XP_004010577.1	PREDICTED: nidogen-2 [Ovis aries]	---	142.34	271.25	32.5	32	65	32	1.139	0.809	1.012	0.799	1.3632e-06	1.125	0.00119693	0.71	1.0059e-10
XP_004010579.1	PREDICTED: pleckstrin homology domain-containing family O member 2 [Ovis aries]	---	54.214	17.854	8.4	3	3	3	1.005	1.08	0.914	1.182		1.1		1.075
XP_004010585.1	PREDICTED: peptidyl-prolyl cis-trans isomerase B [Ovis aries]	---	23.729	100.73	52.3	13	33	11	1.097	0.718	1.109	0.647	0.0008233	0.989	0.112218	0.655	1.511e-06
XP_004010587.1	PREDICTED: sorting nexin-1 isoform X2 [Ovis aries]	---	54.575	104.24	32.1	13	23	11	0.975	1.004	1.062	0.945	0.27804	0.918	0.173262	1.03	0.89058
XP_004010595.1	PREDICTED: ras-related protein Rab-8B isoform X1 [Ovis aries]	---	23.713	12.687	30.4	7	9	4	1.091	0.905	0.953	0.95	0.062701	1.145	0.027701	0.83	0.0100396
XP_004010596.1	PREDICTED: 40S ribosomal protein S27-like isoform X1 [Ovis aries]	---	9.4631	16.624	38.1	3	6	3	1.155	0.713	1.113	0.641	0.070598	1.038	0.23696	0.617	0.005745
XP_004010597.1	PREDICTED: talin-2 isoform X2 [Ovis aries]	---	271.38	323.31	40.4	82	141	68	0.99	1.036	1.014	1.022	0.199656	0.976	0.66912	1.046	0.127157
XP_004010601.1	PREDICTED: vacuolar protein sorting-associated protein 13C isoform X3 [Ovis aries]	---	403.5	74.503	5.6	16	17	16	0.959	1.011	0.996	1.015	0.132082	0.963	0.63292	1.054	0.119124
XP_004010614.1	PREDICTED: disintegrin and metalloproteinase domain-containing protein 10 isoform X1 [Ovis aries]	---	84.192	80.324	12.2	8	11	8	1.079	1.099	0.902	1.218	0.22126	1.196	0.0126979	1.019	0.3629
XP_004010617.1	PREDICTED: retinal dehydrogenase 2 [Ovis aries]	---	56.676	6.6535	14.3	6	9	2
XP_004010619.1	PREDICTED: protein GRINL1A [Ovis aries]	---	41.4	1.2931	3.2	1	1	1
XP_004010653.1	PREDICTED: RNA polymerase-associated protein LEO1 [Ovis aries]	---	75.682	12.998	7.2	4	7	4	0.977	0.775	1.185	0.654	0.0569	0.824	0.129395	0.793	0.171015
XP_004010664.1	PREDICTED: AP-4 complex subunit epsilon-1 [Ovis aries]	---	128.1	4.9036	4.4	5	5	5	0.87	1.262	0.921	1.37	0.050343	0.945	0.73498	1.451	0.163699
XP_004010675.1	PREDICTED: COP9 signalosome complex subunit 2 isoform X1 [Ovis aries]	---	51.596	91.293	27.1	12	20	12	0.98	1.075	0.985	1.091	0.0143553	0.995	0.30132	1.097	0.188201
XP_004010693.1	PREDICTED: nucleophosmin [Ovis aries]	---	32.703	51.919	37.8	12	28	12	0.98	0.89	1.11	0.802	0.058796	0.883	0.145979	0.908	0.4649
XP_004010698.1	PREDICTED: glycine amidinotransferase, mitochondrial [Ovis aries]	---	48.493	2.2384	8	3	3	3	1.133	0.969	0.983	0.986		1.153		0.855
XP_004010700.1	PREDICTED: sorbitol dehydrogenase [Ovis aries]	---	38.099	48.261	26.4	8	9	8	0.88	1.063	1.014	1.048	0.142999	0.868	0.36146	1.208	0.038498
XP_004010707.1	PREDICTED: glia maturation factor beta isoform X2 [Ovis aries]	---	16.713	16.928	26.8	5	5	5	1.059	0.854	1.072	0.797	0.029481	0.988	0.81368	0.806	0.0065153
XP_004010710.1	PREDICTED: WD repeat and HMG-box DNA-binding protein 1 isoform X1 [Ovis aries]	---	125.38	1.2125	1	1	1	1
XP_004010713.1	PREDICTED: galectin-3 [Ovis aries]	---	26.26	9.2178	10	2	2	2	1.013	1.155	0.906	1.275		1.118		1.14
XP_004010725.1	PREDICTED: exocyst complex component 5 [Ovis aries]	---	81.864	21.001	15.4	10	12	10	1.022	0.952	0.997	0.955	0.46456	1.025	0.92128	0.932	0.56894
XP_004010726.1	PREDICTED: AP-5 complex subunit mu-1 isoform X3 [Ovis aries]	---	54.641	2.0423	2.4	1	1	1	0.909	0.857	0.924	0.927		0.984		0.943
XP_004010730.1	PREDICTED: proteasome subunit alpha type-3 [Ovis aries]	---	28.419	23.593	36.1	8	14	8	0.974	0.987	1.015	0.972	0.84632	0.96	0.05806	1.013	0.096021
XP_004010741.1	PREDICTED: reticulon-1 isoform X1 [Ovis aries]	---	23.633	1.334	7.7	2	2	2	1.088	0.852	1.14	0.747		0.954		0.783
XP_004010742.1	PREDICTED: dehydrogenase/reductase SDR family member 7 [Ovis aries]	---	38.095	9.5007	17.1	6	7	6	0.996	1.046	0.874	1.197	0.27122	1.14	0.6694	1.05	0.80856
XP_004010749.1	PREDICTED: tRNA (guanine(37)-N1)-methyltransferase isoform X1 [Ovis aries]	---	56.634	6.5097	6.7	3	3	3
XP_004010764.1	PREDICTED: C-1-tetrahydrofolate synthase, cytoplasmic isoform X1 [Ovis aries]	---	101.27	165.06	33.2	30	54	30	1.001	1.075	1.068	1.007	0.48094	0.937	0.024076	1.074	0.043582
XP_004010768.1	PREDICTED: heat shock-related 70 kDa protein 2 [Ovis aries]	---	69.808	120.08	53.1	37	80	20	0.977	0.957	1.231	0.777	1.0046e-09	0.794	8.4861e-07	0.98	0.2576
XP_004010781.1	PREDICTED: eukaryotic translation initiation factor 2 subunit 1 isoform X1 [Ovis aries]	---	36.094	84.27	40.6	15	22	15	1.024	1.004	1.034	0.971	0.68534	0.99	0.75386	0.98	0.50666
XP_004010785.1	PREDICTED: vesicle transport through interaction with t-SNAREs homolog 1B [Ovis aries]	---	26.769	1.2576	4.7	1	1	1	1.198	0.813	1.153	0.705		1.039		0.679
XP_004010796.1	PREDICTED: LOW QUALITY PROTEIN: polypeptide N-acetylgalactosaminyltransferase 16 [Ovis aries]	---	62.856	2.2868	5.9	3	3	3	0.967	1.339	0.78	1.717		1.24		1.385
XP_004010800.1	PREDICTED: enhancer of rudimentary homolog [Ovis aries]	---	12.259	49.921	33.7	3	11	3	1.211	0.746	1.109	0.673	4.3849e-05	1.092	0.037803	0.616	3.611e-06
XP_004010808.1	PREDICTED: synaptojanin-2-binding protein [Ovis aries]	---	15.855	5.9503	21.4	3	4	3	1.026	0.912	1.154	0.79		0.889		0.889
XP_004010812.1	PREDICTED: signal-induced proliferation-associated 1-like protein 1 isoform X4 [Ovis aries]	---	197.14	2.1568	0.7	1	3	1	0.598	2.044	0.62	3.297	0.020837	0.965	0.86672	3.418	0.0128377
XP_004010818.1	PREDICTED: RNA-binding protein 25 [Ovis aries]	---	100.15	59.296	12.2	8	10	8	1.051	0.747	1.121	0.666	0.0042574	0.938	0.195341	0.711	0.0090953
XP_004010840.1	PREDICTED: LOW QUALITY PROTEIN: YLP motif-containing protein 1 [Ovis aries]	---	234.07	37.88	7.6	14	18	14	1.108	0.72	1.153	0.624	5.9887e-05	0.961	0.64782	0.65	0.00041748
XP_004010842.1	PREDICTED: dihydrolipoyllysine-residue succinyltransferase component of 2-oxoglutarate dehydrogenase complex, mitochondrial [Ovis aries]	---	49.029	56.964	29.5	11	17	11	0.845	1.34	0.78	1.718	4.5117e-11	1.083	0.172783	1.586	1.2731e-09
XP_004010843.1	PREDICTED: translation initiation factor eIF-2B subunit beta [Ovis aries]	---	39.286	25.016	24.6	7	9	7	0.971	1.047	0.965	1.085	0.094736	1.006	0.83542	1.078	0.04632
XP_004010846.2	PREDICTED: acylphosphatase-1 isoform X2 [Ovis aries]	---	11.46	27.41	34.7	3	4	3	1.008	1.07	0.932	1.148	0.23966	1.082	0.4435	1.062	0.33342
XP_004010847.1	PREDICTED: transmembrane emp24 domain-containing protein 10 [Ovis aries]	---	24.827	41.565	31.5	7	14	7	1.052	0.941	1.048	0.898	0.031599	1.004	0.53392	0.894	0.2276
XP_004010864.1	PREDICTED: spermatogenesis-defective protein 39 homolog isoform X1 [Ovis aries]	---	57.02	5.3359	8.9	4	4	4	0.966	0.974	1.037	0.939		0.932		1.008
XP_004010868.1	PREDICTED: serine palmitoyltransferase 2 [Ovis aries]	---	62.8	2.6862	5.9	3	3	3	1.215	0.858	1.085	0.791	0.039002	1.12	0.193896	0.706	0.041761
XP_004010870.1	PREDICTED: SNW domain-containing protein 1 [Ovis aries]	---	61.537	2.9973	5.4	3	3	3	1.075	0.889	1.17	0.76	0.131101	0.919	0.3936	0.827	0.164581
XP_004010922.1	PREDICTED: LOW QUALITY PROTEIN: immunoglobulin superfamily DCC subclass member 4 isoform X1 [Ovis aries]	---	132.22	8.723	4.1	4	4	4	0.923	0.858	1.206	0.711		0.765		0.93
XP_004010944.2	PREDICTED: nucleolar protein 9 isoform X1 [Ovis aries]	---	60.568	1.0757	2.4	1	1	1	0.709	1.081	0.953	1.134		0.744		1.525
XP_004010987.1	PREDICTED: olfactory receptor 11G2-like isoform X1 [Ovis aries]	---	36.635	-2	3.1	1	1	1
XP_004011021.3	PREDICTED: LOW QUALITY PROTEIN: actin, alpha cardiac muscle 1 [Ovis aries]	---	42.064	323.31	64.3	25	184	2	1.215	0.563	1.328	0.424	0.00064047	0.915	0.29308	0.463	0.00130243
XP_004011117.1	PREDICTED: ubiquinone biosynthesis monooxygenase COQ6, mitochondrial isoform X1, partial [Ovis aries]	---	51.673	2.1386	1.9	1	1	1	0.668	1.607	0.747	2.151		0.894		2.406
XP_004011159.1	PREDICTED: cytochrome c oxidase subunit 7A2, mitochondrial [Ovis aries]	---	9.3068	2.9038	12	1	1	1	1.271	0.459	1.092	0.42		1.164		0.361
XP_004011178.1	PREDICTED: phosphoacetylglucosamine mutase [Ovis aries]	---	59.837	31.228	20.8	10	13	10	1.026	0.933	1.148	0.813	0.00060194	0.894	0.051942	0.909	0.25752
XP_004011192.1	PREDICTED: HD domain-containing protein 2 [Ovis aries]	---	23.276	3.6428	5.4	1	1	1	0.974	1.297	0.821	1.58		1.186		1.332
XP_004011198.2	PREDICTED: triadin isoform X1 [Ovis aries]	---	81.616	35.478	18.9	16	20	16	0.877	1.432	0.683	2.097	4.3108e-11	1.284	0.00038402	1.633	4.8614e-10
XP_004011201.1	PREDICTED: fatty acid-binding protein, brain [Ovis aries]	---	14.942	5.9222	20.5	2	2	2	1.215	0.77	1.093	0.704		1.112		0.634
XP_004011208.1	PREDICTED: gap junction alpha-1 protein [Ovis aries]	---	43.088	2.0479	3.7	1	2	1
XP_004011210.2	PREDICTED: glycylpeptide N-tetradecanoyltransferase 1 [Ovis aries]	---	54.986	45.789	20.1	7	12	7	0.961	1.064	1.05	1.013	0.49138	0.915	0.054175	1.107	0.32512
XP_004011219.1	PREDICTED: Golgi-associated PDZ and coiled-coil motif-containing protein isoform X2 [Ovis aries]	---	49.853	5.7041	11	5	6	5	1.015	0.875	1.083	0.808	0.095262	0.937	0.42428	0.862	0.105841
XP_004011238.1	PREDICTED: histone deacetylase 2 [Ovis aries]	---	55.364	59.576	22.3	9	14	6	0.937	0.855	1.226	0.697	0.027079	0.764	0.028915	0.912	0.32562
XP_004011239.1	PREDICTED: laminin subunit alpha-4 isoform X2 [Ovis aries]	---	201.69	247.01	23.9	43	75	43	1.08	0.81	1.06	0.764	1e-32	1.019	0.9677	0.75	1.6247e-12
XP_004011246.1	PREDICTED: tyrosine-protein kinase Fyn isoform X2 [Ovis aries]	---	60.082	1.865	5.4	3	4	1	1.092	0.643	1.215	0.529		0.899		0.589
XP_004011262.1	PREDICTED: protein-methionine sulfoxide oxidase MICAL1 isoform X2 [Ovis aries]	---	118.4	23.448	7.7	6	6	6	1.124	0.754	1.231	0.613	0.030995	0.913	0.75552	0.671	0.032865
XP_004011271.1	PREDICTED: sestrin-1 isoform X4 [Ovis aries]	---	49.645	2.9177	8.5	4	4	4	0.821	1.358	0.925	1.468		0.888		1.654
XP_004011275.1	PREDICTED: sorting nexin-3 [Ovis aries]	---	18.762	53.489	51.9	9	12	8	1.107	0.88	1.064	0.827	0.000118406	1.04	0.45928	0.795	0.000161462
XP_004011278.1	PREDICTED: translocation protein SEC63 homolog [Ovis aries]	---	87.91	5.7745	7.9	5	6	5	0.996	1.01	1.043	0.968	0.82666	0.955	0.53564	1.014	0.51206
XP_004011302.1	PREDICTED: arginine/serine-rich protein PNISR isoform X2 [Ovis aries]	---	92.648	0.76249	0.9	1	1	1
XP_004011304.1	PREDICTED: ubiquinone biosynthesis O-methyltransferase, mitochondrial [Ovis aries]	---	41.533	4.2096	6.8	2	2	2
XP_004011312.1	PREDICTED: E3 UFM1-protein ligase 1 [Ovis aries]	---	89.531	51.538	20.1	16	19	15	1.054	1.014	1.026	0.988	0.558	1.027	0.94718	0.962	0.58082
XP_004011345.1	PREDICTED: heterogeneous nuclear ribonucleoprotein Q isoform X1 [Ovis aries]	---	69.602	85.212	34.8	22	39	1
XP_004011351.1	PREDICTED: 5'-nucleotidase isoform X1 [Ovis aries]	---	63.21	28.767	9.6	4	4	4	0.944	1.073	0.709	1.513	0.25228	1.331	0.27396	1.137	0.6665
XP_004011359.1	PREDICTED: rho GTPase-activating protein 18 isoform X1 [Ovis aries]	---	74.974	77.373	25.3	14	19	14	1.108	1.041	0.946	1.1	0.2471	1.171	0.0197415	0.94	0.33824
XP_004011364.1	PREDICTED: band 4.1-like protein 2 isoform X4 [Ovis aries]	---	110.98	93.362	35.2	34	58	1
XP_004011375.2	PREDICTED: LOW QUALITY PROTEIN: ectonucleotide pyrophosphatase/phosphodiesterase family member 1 [Ovis aries]	---	104.51	13.409	8.1	8	11	8	1.026	1.216	0.955	1.273	0.055598	1.074	0.31476	1.185	0.2585
XP_004011376.1	PREDICTED: syntaxin-7 [Ovis aries]	---	29.656	42.707	27.6	7	10	7	1.085	1.057	1.032	1.024	0.40916	1.051	0.160705	0.974	0.33366
XP_004011386.1	PREDICTED: pantetheinase isoform X3 [Ovis aries]	---	55.903	20.923	12.8	5	6	5	0.968	0.926	0.98	0.945	0.5552	0.988	0.40274	0.957	0.81436
XP_004011391.1	PREDICTED: 40S ribosomal protein S12 [Ovis aries]	---	14.515	73.242	60.6	9	13	9	1.027	0.898	1.123	0.8	0.0071583	0.915	0.135518	0.874	0.21642
XP_004011405.1	PREDICTED: HBS1-like protein isoform X3 [Ovis aries]	---	70.097	1.2036	2.7	2	2	1	1.12	1.207	0.768	1.572		1.458		1.078
XP_004011424.1	PREDICTED: heme-binding protein 2 isoform X1 [Ovis aries]	---	22.928	9.1497	10.2	2	3	2	0.971	1.077	0.955	1.128		1.017		1.109
XP_004011429.1	PREDICTED: costars family protein ABRACL [Ovis aries]	---	9.0464	3.9573	21	2	4	2	0.869	0.858	1.174	0.731	0.082302	0.74	0.07648	0.987	0.93154
XP_004011442.1	PREDICTED: LOW QUALITY PROTEIN: zinc finger protein PLAGL1 isoform X1 [Ovis aries]	---	49.673	1.2626	2	1	1	1
XP_004011453.1	PREDICTED: peptidyl-prolyl cis-trans isomerase-like 4 [Ovis aries]	---	57.151	4.8883	6.1	3	3	3	0.984	1.019	1.045	0.975		0.942		1.036
XP_004011457.1	PREDICTED: nucleoporin Nup43 isoform X2 [Ovis aries]	---	42.001	7.7238	8.2	2	2	2	0.957	1.111	1.008	1.102		0.949		1.161
XP_004011460.1	PREDICTED: monofunctional C1-tetrahydrofolate synthase, mitochondrial [Ovis aries]	---	105.04	4.91	3	3	3	3
XP_004011484.2	PREDICTED: LOW QUALITY PROTEIN: pre-mRNA-splicing regulator WTAP isoform X1 [Ovis aries]	---	43.972	29.897	8.8	2	2	2
XP_004011485.1	PREDICTED: T-complex protein 1 subunit alpha [Ovis aries]	---	60.294	89.423	27.7	16	34	16	0.995	0.923	1.073	0.86	1.6095e-06	0.927	0.020281	0.928	0.0166787
XP_004011507.1	PREDICTED: proteasome subunit beta type-1 [Ovis aries]	---	26.362	27.761	27.4	5	7	5	1.001	0.982	0.972	1.01	0.86098	1.03	0.123556	0.981	0.72674
XP_004011595.1	PREDICTED: dynein light chain Tctex-type 1 isoform X1 [Ovis aries]	---	12.048	14.808	14.5	1	2	1
XP_004011597.1	PREDICTED: acetyl-CoA acetyltransferase, cytosolic isoform X1 [Ovis aries]	---	44.798	74.54	15.7	5	5	5	1.001	0.792	1.135	0.698	0.054455	0.882	0.84316	0.791	0.081516
XP_004011636.1	PREDICTED: 60S ribosomal protein L8 [Ovis aries]	---	28.024	88.129	44.7	10	16	10	0.992	0.959	1.037	0.925	0.33552	0.957	0.0987	0.967	0.42502
XP_004011652.1	PREDICTED: sharpin [Ovis aries]	---	43.205	1.4189	6.1	2	2	2
XP_004011667.1	PREDICTED: protein THEM6 [Ovis aries]	---	23.723	1.0762	4.3	1	1	1	0.798	1.015	0.947	1.072		0.843		1.272
XP_004011699.1	PREDICTED: NADH dehydrogenase [ubiquinone] 1 beta subcomplex subunit 9 isoform X1 [Ovis aries]	---	21.74	24.639	44.1	6	10	6	0.973	1.488	0.791	1.881	0.00144402	1.23	0.038779	1.529	0.071104
XP_004011711.1	PREDICTED: derlin-1 [Ovis aries]	---	28.864	3.4787	6.8	2	3	2	1.013	0.777	1.241	0.626		0.816		0.767
XP_004011726.1	PREDICTED: V-type proton ATPase subunit H isoform X2 [Ovis aries]	---	54.091	22.543	12.9	4	4	4	1.074	0.921	1.027	0.897	0.31882	1.046	0.21648	0.858	0.20562
XP_004011730.1	PREDICTED: 39S ribosomal protein L15, mitochondrial isoform X1 [Ovis aries]	---	33.716	2.0157	7.1	2	2	2
XP_004011734.1	PREDICTED: 40S ribosomal protein S20 [Ovis aries]	---	13.373	26.423	36.1	5	9	5	1.067	0.875	0.999	0.876	0.042464	1.068	0.126779	0.82	0.0065181
XP_004011741.1	PREDICTED: syntenin-1 isoform X1 [Ovis aries]	---	32.387	3.0814	9.4	2	2	2
XP_004011763.1	PREDICTED: LOW QUALITY PROTEIN: deubiquitinating protein VCIP135 [Ovis aries]	---	133.63	4.5316	6.4	7	7	7	0.972	1.007	1.113	0.905		0.873		1.036
XP_004011770.1	PREDICTED: COP9 signalosome complex subunit 5 isoform X1 [Ovis aries]	---	37.564	88.795	37.7	9	13	9	0.966	0.995	1.027	0.969	0.97902	0.941	0.74614	1.03	0.7865
XP_004011771.1	PREDICTED: brefeldin A-inhibited guanine nucleotide-exchange protein 1 [Ovis aries]	---	208.77	11.995	4.7	8	8	8	1.015	0.877	1.158	0.757	0.026784	0.877	0.081798	0.864	0.4012
XP_004011779.1	PREDICTED: beta-lactamase-like protein 2 [Ovis aries]	---	32.731	17.536	14.6	4	5	4	1.048	1.319	0.759	1.738		1.381		1.259
XP_004011788.1	PREDICTED: 60S ribosomal protein L7 [Ovis aries]	---	29.168	109.74	44.4	16	31	16	1.038	0.989	1.047	0.945	0.0149772	0.991	0.98934	0.953	0.052259
XP_004011793.1	PREDICTED: transcription elongation factor B polypeptide 1 isoform X1 [Ovis aries]	---	12.473	73.056	57.1	5	14	5	1.192	0.849	0.909	0.934	0.87792	1.311	0.00122072	0.712	0.00046327
XP_004011802.1	PREDICTED: cAMP-dependent protein kinase inhibitor alpha isoform X3 [Ovis aries]	---	8.0375	44.946	27.6	1	1	1	1.211	0.728	0.945	0.77		1.281		0.601
XP_004011803.1	PREDICTED: zinc finger C2HC domain-containing protein 1A [Ovis aries]	---	35.081	20.172	21.4	8	10	8	1.053	0.548	1.301	0.421	0.0022819	0.809	0.00170238	0.52	0.031595
XP_004011804.1	PREDICTED: stathmin-2 [Ovis aries]	---	20.828	3.7555	15.1	4	9	1	1.104	0.557	1.38	0.404	0.058495	0.8	0.108643	0.505	0.087524
XP_004011806.2	PREDICTED: 28S ribosomal protein S28, mitochondrial isoform X1 [Ovis aries]	---	23.663	0.88958	4.6	1	1	1
XP_004011807.1	PREDICTED: tumor protein D52 isoform X3 [Ovis aries]	---	24.386	111.36	52.7	9	16	9	0.994	0.646	1.188	0.544	2.2844e-05	0.837	0.0030618	0.65	0.00033555
XP_004011811.1	PREDICTED: myelin P2 protein [Ovis aries]	---	14.964	6.578	43.2	6	9	5	1.087	1.571	0.569	2.761	0.0102796	1.91	0.03762	1.445	0.019905
XP_004011819.1	PREDICTED: double-strand-break repair protein rad21 homolog [Ovis aries]	---	71.495	23.026	14.9	7	8	7	1.037	0.848	1.157	0.733	0.023881	0.896	0.29556	0.818	0.045718
XP_004011822.1	PREDICTED: eukaryotic translation initiation factor 3 subunit H [Ovis aries]	---	39.903	87.109	32.7	13	18	13	1.032	1.01	1.096	0.922	0.0124174	0.942	0.119716	0.979	0.175205
XP_004011831.1	PREDICTED: transcription and mRNA export factor ENY2 isoform X2 [Ovis aries]	---	10.984	9.3318	29.2	3	3	3	1.052	1.167	0.833	1.401	0.52702	1.263	0.49728	1.109	0.86268
XP_004011832.1	PREDICTED: nudC domain-containing protein 1 isoform X1 [Ovis aries]	---	66.677	5.4041	7	4	4	4	1.026	1.034	0.992	1.042	0.6948	1.034	0.82764	1.008	0.936
XP_004011834.1	PREDICTED: eukaryotic translation initiation factor 3 subunit E [Ovis aries]	---	52.19	60.721	30.1	12	21	12	1.018	0.988	1.069	0.924	0.040705	0.952	0.153916	0.971	0.788
XP_004011847.1	PREDICTED: collagen triple helix repeat-containing protein 1 [Ovis aries]	---	26.222	1.0446	3.3	1	2	1	0.881	0.756	1.203	0.628	0.170216	0.732	0.178519	0.858	0.44884
XP_004011876.1	PREDICTED: pleckstrin homology domain-containing family F member 2 [Ovis aries]	---	27.77	2.0122	3.6	1	1	1	1.083	1.032	0.94	1.098		1.152		0.953
XP_004011893.2	PREDICTED: OTU domain-containing protein 6B isoform X1 [Ovis aries]	---	34.168	2.0701	6.4	2	2	2
XP_004011896.2	PREDICTED: 2,4-dienoyl-CoA reductase, mitochondrial isoform X1 [Ovis aries]	---	42.398	1.0512	2.3	1	1	1
XP_004011903.2	PREDICTED: regulator of microtubule dynamics protein 1 isoform X1 [Ovis aries]	---	40.882	5.4705	8.9	3	3	3	0.902	1.2	0.935	1.283	0.044484	0.965	0.66918	1.33	0.034698
XP_004011982.1	PREDICTED: protein NDRG1 isoform X1 [Ovis aries]	---	41.601	6.9735	7.3	2	2	2
XP_004012002.2	PREDICTED: DNA replication licensing factor MCM4 isoform X1 [Ovis aries]	---	75.898	60.114	25.7	17	22	17	1.091	0.724	1.227	0.59	0.00065927	0.889	0.0090981	0.664	0.0044424
XP_004012013.2	PREDICTED: LOW QUALITY PROTEIN: inositol monophosphatase 3 isoform X1 [Ovis aries]	---	42.056	11.715	18.7	9	13	9	1.228	0.715	1.119	0.639	0.0047613	1.097	0.32614	0.582	0.0021604
XP_004012050.1	PREDICTED: polyadenylate-binding protein 1 isoform X1 [Ovis aries]	---	64.085	34.09	21	14	30	8	1.107	0.765	1.141	0.67	0.0051647	0.97	0.42784	0.691	0.0114584
XP_004012093.1	PREDICTED: WW domain-binding protein 4 isoform X1 [Ovis aries]	---	44.696	4.4519	5.1	2	2	2
XP_004012106.1	PREDICTED: general transcription factor IIF subunit 2 isoform X1 [Ovis aries]	---	28.446	3.5926	11.6	3	3	3	0.966	0.774	1.189	0.651	0.22154	0.812	0.198117	0.801	0.41788
XP_004012116.1	PREDICTED: succinyl-CoA ligase [ADP-forming] subunit beta, mitochondrial [Ovis aries]	---	50.191	172.93	37.1	16	37	16	0.81	1.554	0.677	2.295	1e-32	1.196	0.00125515	1.919	1e-32
XP_004012122.1	PREDICTED: fibronectin type-III domain-containing protein 3A isoform X4 [Ovis aries]	---	125.2	8.0548	3.9	4	4	4	1.163	0.696	1.302	0.535		0.893		0.598
XP_004012143.1	PREDICTED: 28S ribosomal protein S31, mitochondrial isoform X1 [Ovis aries]	---	43.483	39.874	12.7	3	4	3	0.955	1.201	0.966	1.243		0.989		1.258
XP_004012145.1	PREDICTED: conserved oligomeric Golgi complex subunit 6 [Ovis aries]	---	73.336	8.4182	7.2	5	6	5	0.981	0.922	1.143	0.807	0.0188249	0.858	0.072541	0.94	0.2342
XP_004012150.1	PREDICTED: FRAS1-related extracellular matrix protein 2 isoform X1 [Ovis aries]	---	350.78	87.284	4.6	10	11	10	0.961	1.089	0.834	1.306	0.0034194	1.152	0.050021	1.133	0.033558
XP_004012151.1	PREDICTED: ubiquitin-fold modifier 1 [Ovis aries]	---	9.1675	18.103	27.1	2	4	2	1.03	0.985	1.013	0.972	0.52244	1.017	0.67342	0.956	0.158915
XP_004012161.1	PREDICTED: periostin isoform X4 [Ovis aries]	---	89.984	-2	36.6	32	3	0
XP_004012165.1	PREDICTED: exosome complex component RRP43 isoform X1 [Ovis aries]	---	30.137	6.2825	10.1	2	2	2	0.914	1.052	1.011	1.041		0.904		1.151
XP_004012200.1	PREDICTED: DNA-directed RNA polymerases I and III subunit RPAC2 isoform X1 [Ovis aries]	---	13.94	-2	12.2	1	1	1	1.11	0.337	1.436	0.235		0.773		0.304
XP_004012207.2	PREDICTED: myotubularin-related protein 6 isoform X2 [Ovis aries]	---	74.596	6.3883	8.4	5	6	5	1.02	0.921	1.129	0.816	0.70912	0.903	0.71554	0.903	0.92696
XP_004012209.1	PREDICTED: gamma-sarcoglycan [Ovis aries]	---	32.229	86.173	30.6	5	10	5	0.975	1.23	0.823	1.495	0.0048776	1.185	0.175756	1.262	0.00188117
XP_004012213.1	PREDICTED: histone deacetylase complex subunit SAP18 [Ovis aries]	---	19.576	5.263	26.2	5	8	5	1.1	0.784	1.193	0.657	0.00042329	0.922	0.33666	0.713	0.034421
XP_004012220.2	PREDICTED: LOW QUALITY PROTEIN: paraspeckle component 1 [Ovis aries]	---	54.697	73.989	31.5	15	20	15	1.163	0.885	1.104	0.802	0.00094434	1.053	0.147697	0.761	0.0035559
XP_004012236.2	PREDICTED: COMM domain-containing protein 6 [Ovis aries]	---	10.594	3.2325	19.4	2	2	2	1.001	0.908	1.007	0.902		0.994		0.907
XP_004012242.1	PREDICTED: RNA-binding protein 26 isoform X13 [Ovis aries]	---	110.62	28.984	12.2	14	16	14	1.05	0.808	1.143	0.707	0.0104837	0.919	0.47954	0.77	0.0116231
XP_004012250.1	PREDICTED: glypican-6 isoform X1 [Ovis aries]	---	62.542	14.901	13.7	5	9	3	1.08	1.056	1.008	1.048		1.071		0.978
XP_004012260.1	PREDICTED: importin-5 isoform X1 [Ovis aries]	---	116.86	197.07	28.9	26	49	26	1.023	0.934	1.064	0.878	0.000101133	0.961	0.23444	0.913	0.039276
XP_004012270.1	PREDICTED: transmembrane 9 superfamily member 2 [Ovis aries]	---	75.606	18.893	10.9	6	11	6	1.142	0.799	1.138	0.702	0.0051151	1.004	0.31158	0.7	0.0174588
XP_004012272.1	PREDICTED: histidine triad nucleotide-binding protein 1 [Ovis aries]	---	13.753	5.2556	18.3	3	6	3	0.895	1.143	0.83	1.377	0.00119938	1.078	0.29436	1.277	0.0138574
XP_004012278.1	PREDICTED: KDEL motif-containing protein 1 [Ovis aries]	---	58.324	14.81	18.1	8	9	8	1.341	0.504	1.317	0.383	0.0114023	1.018	0.56628	0.376	0.0093791
XP_004012283.1	PREDICTED: ephrin-B2 [Ovis aries]	---	36.898	3.5059	6.3	2	2	2	1.044	0.714	1.258	0.568		0.83		0.684
XP_004012284.1	PREDICTED: arginine and glutamate-rich protein 1 [Ovis aries]	---	33.216	6.5585	17.6	7	9	7	1.246	0.834	0.781	1.068	0.43706	1.595	0.0091765	0.669	0.017904
XP_004012358.2	PREDICTED: lambda-crystallin homolog isoform X1 [Ovis aries]	---	43.425	23.979	22	7	8	7	1.063	0.964	0.965	0.999	0.91978	1.102	0.051183	0.907	0.040477
XP_004012430.1	PREDICTED: cytochrome c oxidase assembly protein COX11, mitochondrial [Ovis aries]	---	31.729	1.7139	3.5	1	1	1	0.994	1.169	0.891	1.312		1.116		1.176
XP_004012436.1	PREDICTED: retinoid-inducible serine carboxypeptidase [Ovis aries]	---	50.974	2.4318	3.5	2	2	2
XP_004012437.1	PREDICTED: 28S ribosomal protein S23, mitochondrial [Ovis aries]	---	21.549	3.0525	5.8	1	1	1
XP_004012463.1	PREDICTED: peptidyl-tRNA hydrolase 2, mitochondrial [Ovis aries]	---	19.208	44.043	33	4	5	4	0.842	1.141	1.218	0.937	0.75556	0.691	0.136159	1.355	0.11218
XP_004012500.1	PREDICTED: C-C motif chemokine 16 [Ovis aries]	---	11.382	5.486	19	1	1	1	1.211	0.839	1.083	0.775		1.118		0.693
XP_004012508.1	PREDICTED: protein unc-45 homolog B [Ovis aries]	---	103.43	323.31	52.3	48	100	47	1.001	0.755	1.245	0.606	1.62448e-12	0.804	1e-32	0.754	1.62459e-12
XP_004012551.1	PREDICTED: stromal cell-derived factor 2 [Ovis aries]	---	23.195	39.937	35.5	6	8	6	1.128	0.736	1.115	0.66	0.0031007	1.012	0.59578	0.652	0.0128219
XP_004012552.1	PREDICTED: LOW QUALITY PROTEIN: transcription elongation factor SPT6 [Ovis aries]	---	198.13	7.2905	4.7	8	9	8	0.849	1.008	1.012	0.996	0.6523	0.839	0.088083	1.187	0.3239
XP_004012564.1	PREDICTED: nuclear fragile X mental retardation-interacting protein 2 isoform X1 [Ovis aries]	---	75.317	11.534	6.5	4	4	4	1	0.732	1.106	0.662		0.904		0.732
XP_004012565.1	PREDICTED: serine/threonine-protein kinase TAO1 [Ovis aries]	---	115.42	12.413	6.2	5	5	5
XP_004012579.1	PREDICTED: active breakpoint cluster region-related protein isoform X2 [Ovis aries]	---	92.51	4.8111	4.4	3	3	3	0.956	0.964	1.005	0.959	0.83654	0.951	0.76624	1.008	0.97542
XP_004012582.1	PREDICTED: glyoxalase domain-containing protein 4 isoform X1 [Ovis aries]	---	33.151	82.977	46.3	15	27	15	0.964	1.044	0.995	1.049	0.178102	0.969	0.37822	1.083	0.044199
XP_004012593.1	PREDICTED: phosphatidylinositol transfer protein alpha isoform isoform X1 [Ovis aries]	---	31.819	38.739	35.9	10	14	8	0.977	0.95	1.036	0.917	0.95198	0.943	0.943	0.972	0.98796
XP_004012594.1	PREDICTED: pre-mRNA-processing-splicing factor 8 [Ovis aries]	---	273.6	211.14	18.2	37	56	37	1.078	0.818	1.11	0.737	6.3367e-09	0.971	0.50868	0.759	7.6309e-08
XP_004012602.2	PREDICTED: pre-rRNA-processing protein TSR1 homolog isoform X1 [Ovis aries]	---	91.925	17.376	11.2	7	8	7	0.965	1.123	0.999	1.124	0.26968	0.966	0.88946	1.164	0.174404
XP_004012619.1	PREDICTED: tax1-binding protein 3 isoform X1 [Ovis aries]	---	13.672	21.142	25.8	3	5	3	1.176	0.772	1.105	0.699	0.00075607	1.064	0.115545	0.656	0.0032754
XP_004012638.1	PREDICTED: complement component 1 Q subcomponent-binding protein, mitochondrial [Ovis aries]	---	30.46	36.95	16.9	4	9	4	0.808	1.33	0.858	1.55	3.936e-08	0.942	0.29348	1.646	4.5591e-09
XP_004012652.3	PREDICTED: sperm-associated antigen 7 [Ovis aries]	---	26.038	9.2375	18.5	4	4	4	0.859	1.192	0.994	1.199	0.098495	0.864	0.048317	1.388	0.025805
XP_004012658.1	PREDICTED: proteasome subunit beta type-6 [Ovis aries]	---	25.572	26.278	30.5	7	9	7	0.984	1.052	0.992	1.06	0.31676	0.992	0.85808	1.069	0.39742
XP_004012675.2	PREDICTED: superoxide dismutase [Cu-Zn] isoform X1 [Ovis aries]	---	19.099	17.791	39.1	8	14	8	0.895	1.238	0.898	1.379	0.00035893	0.997	0.39984	1.383	0.00080158
XP_004012685.1	PREDICTED: very long-chain specific acyl-CoA dehydrogenase, mitochondrial [Ovis aries]	---	70.609	277.46	40	21	36	21	0.747	1.55	0.67	2.313	1.11022e-16	1.115	0.044403	2.075	1e-32
XP_004012689.2	PREDICTED: PHD finger protein 23 isoform X1 [Ovis aries]	---	50.383	1.6477	2.8	1	1	1	1.116	0.354	1.545	0.229		0.722		0.317
XP_004012690.1	PREDICTED: gamma-aminobutyric acid receptor-associated protein [Ovis aries]	---	13.918	1.9159	15.4	2	3	1	1.278	0.661	1.048	0.631		1.219		0.517
XP_004012697.1	PREDICTED: phospholipid scramblase 3 isoform X1 [Ovis aries]	---	32.251	23.144	14.9	3	4	3	1.053	0.8	1.101	0.727	0.097704	0.956	0.9357	0.76	0.126177
XP_004012718.1	PREDICTED: diamine acetyltransferase 2 [Ovis aries]	---	19.173	25.951	35.9	6	6	6	0.97	1.283	0.877	1.463	0.000140641	1.106	0.29766	1.323	0.00069931
XP_004012723.1	PREDICTED: N(alpha)-acetyltransferase 38, NatC auxiliary subunit isoform X2 [Ovis aries]	---	13.567	2.4862	14.3	2	2	2
XP_004012736.1	PREDICTED: 60S ribosomal protein L26 [Ovis aries]	---	17.258	6.5614	29	6	14	2	0.982	0.876	1.109	0.79	0.074555	0.885	0.37314	0.892	0.26516
XP_004012738.1	PREDICTED: myosin-10 isoform X4 [Ovis aries]	---	229.1	159.19	22.5	42	58	28	1.105	0.81	1.029	0.787	0.00080284	1.074	0.054638	0.733	4.2595e-05
XP_004012746.1	PREDICTED: dehydrogenase/reductase SDR family member 7C isoform X2 [Ovis aries]	---	34.463	38.527	25.7	6	9	6	0.949	1.386	0.781	1.775	0.0023422	1.215	0.08974	1.46	0.044804
XP_004012751.1	PREDICTED: myosin-4 isoform X1 [Ovis aries]	---	222.44	2.3671	42.4	95	266	1
XP_004012755.1	PREDICTED: myosin-1 isoform X1 [Ovis aries]	---	222.62	323.31	54.9	121	349	12	0.695	1.107	0.639	1.732	6.0336e-07	1.088	0.2052	1.593	1.2346e-06
XP_004012777.1	PREDICTED: fatty aldehyde dehydrogenase isoform X2 [Ovis aries]	---	53.979	40.365	24.1	12	18	12	0.993	1.009	0.932	1.083	0.0061419	1.065	0.11896	1.016	0.186323
XP_004012779.1	PREDICTED: epsin-2 isoform X4 [Ovis aries]	---	61.646	14.126	9.6	5	6	3	0.971	1.048	0.989	1.06	0.133437	0.982	0.57458	1.079	0.46122
XP_004012782.1	PREDICTED: LOW QUALITY PROTEIN: phosphoribosyl pyrophosphate synthase-associated protein 2 isoform X1 [Ovis aries]	---	40.9	51.828	18.9	5	7	5	0.876	0.918	1.054	0.871	0.81964	0.831	0.33422	1.048	0.44496
XP_004012793.2	PREDICTED: dual specificity mitogen-activated protein kinase kinase 3 isoform X1 [Ovis aries]	---	39.102	24.368	20.5	7	9	5	1.082	1.153	0.841	1.371	0.36192	1.287	0.2982	1.066	0.84528
XP_004012802.2	PREDICTED: C-Jun-amino-terminal kinase-interacting protein 4 isoform X9 [Ovis aries]	---	144.7	114.08	16.7	18	22	18	1	0.951	1.055	0.901	0.33946	0.948	0.132935	0.951	0.72092
XP_004012812.1	PREDICTED: acyl-CoA synthetase family member 2, mitochondrial [Ovis aries]	---	68.256	2.6333	7.6	4	4	4	0.939	1.28	0.83	1.542	0.0162849	1.131	0.138198	1.363	0.0070218
XP_004012816.1	PREDICTED: leucine-rich repeat-containing protein 59 [Ovis aries]	---	34.865	31.356	28.1	8	11	8	1.093	0.828	1.096	0.755	0.00178371	0.997	0.68726	0.758	0.0005355
XP_004012841.1	PREDICTED: phosphoethanolamine/phosphocholine phosphatase isoform X3 [Ovis aries]	---	27.31	3.6273	9	2	2	2	1.04	1.027	1.076	0.954		0.967		0.987
XP_004012847.1	PREDICTED: vacuolar-sorting protein SNF8 [Ovis aries]	---	28.907	51.468	27.5	6	10	6	1.013	1.007	1.03	0.978	0.82008	0.983	0.52842	0.994	0.45904
XP_004012848.1	PREDICTED: calcium-binding and coiled-coil domain-containing protein 2 isoform X2 [Ovis aries]	---	52.217	4.9305	3.1	1	1	1
XP_004012859.1	PREDICTED: CDK5 regulatory subunit-associated protein 3 isoform X1 [Ovis aries]	---	56.975	17.466	15.6	8	9	8	1.014	1.029	1	1.029	0.7756	1.014	0.7016	1.015	0.9699
XP_004012870.1	PREDICTED: 39S ribosomal protein L45, mitochondrial [Ovis aries]	---	35.269	10.069	9.5	2	2	2	1.05	0.933	0.983	0.949		1.068		0.889
XP_004012874.1	PREDICTED: proteasome subunit beta type-3 [Ovis aries]	---	22.993	51.64	32.7	6	10	6	0.98	1.031	0.984	1.048	0.90224	0.996	0.3537	1.052	0.45152
XP_004012879.1	PREDICTED: LIM and SH3 domain protein 1 isoform X1 [Ovis aries]	---	29.699	95.453	66.2	17	42	17	1.229	0.786	0.985	0.798	0.0170648	1.248	2.0092e-06	0.64	1.80223e-05
XP_004012884.1	PREDICTED: voltage-dependent L-type calcium channel subunit beta-1 isoform X4 [Ovis aries]	---	59.983	63.326	24.7	10	14	10	0.814	1.436	0.741	1.938	0.0094004	1.099	0.3576	1.764	0.0086383
XP_004012895.1	PREDICTED: telethonin [Ovis aries]	---	19	7.5174	22.2	4	5	4	0.801	1.414	0.551	2.566	0.0033759	1.454	0.066363	1.765	0.0023765
XP_004012896.1	PREDICTED: migration and invasion enhancer 1 [Ovis aries]	---	12.326	0.87422	9.6	1	1	1
XP_004012903.1	PREDICTED: 26S proteasome non-ATPase regulatory subunit 3 isoform X2 [Ovis aries]	---	60.857	94.371	31.1	16	26	16	1.019	0.979	1.129	0.867	0.0180961	0.903	0.0147596	0.961	0.59294
XP_004012904.1	PREDICTED: LOW QUALITY PROTEIN: mediator of RNA polymerase II transcription subunit 24 isoform X1 [Ovis aries]	---	110.12	5.1047	2	2	3	2	0.738	1.542	0.628	2.455	0.197922	1.175	0.7402	2.089	0.155036
XP_004012918.1	PREDICTED: SWI/SNF-related matrix-associated actin-dependent regulator of chromatin subfamily E member 1 isoform X2 [Ovis aries]	---	46.566	2.0551	10	4	4	3	1.116	0.839	1.116	0.752	0.163843	1	0.99632	0.752	0.159984
XP_004012969.1	PREDICTED: ras-related protein Rab-5C [Ovis aries]	---	23.466	45.685	38.9	7	12	4	1.131	0.963	1.192	0.808	0.024335	0.949	0.36364	0.851	0.31044
XP_004012976.1	PREDICTED: V-type proton ATPase 116 kDa subunit a isoform 1 isoform X4 [Ovis aries]	---	95.644	11.211	5.4	5	5	5	0.943	0.905	0.968	0.935	0.083478	0.974	0.45186	0.96	0.277
XP_004012980.1	PREDICTED: LOW QUALITY PROTEIN: bifunctional coenzyme A synthase [Ovis aries]	---	62.106	3.7439	4.1	2	3	2	0.922	1.02	1	1.02	0.53062	0.922	0.4587	1.106	0.36948
XP_004012986.1	PREDICTED: tubulin gamma-1 chain isoform X1 [Ovis aries]	---	50.326	25.342	13.5	4	4	4	1.141	0.947	1.037	0.913	0.24186	1.1	0.29296	0.83	0.096659
XP_004012993.1	PREDICTED: vacuolar protein-sorting-associated protein 25 [Ovis aries]	---	20.732	33.298	34.1	5	6	5	0.954	1.186	0.946	1.254	0.016484	1.008	0.96904	1.243	0.016443
XP_004012996.1	PREDICTED: proteasome activator complex subunit 3 isoform X2 [Ovis aries]	---	29.506	38.773	23.6	5	8	5	0.945	0.878	1.169	0.751	0.0107205	0.808	0.0031249	0.929	0.5193
XP_004013025.1	PREDICTED: protein LSM12 homolog [Ovis aries]	---	21.701	8.3346	6.7	1	1	1
XP_004013036.2	PREDICTED: LOW QUALITY PROTEIN: G patch domain-containing protein 8 isoform X1 [Ovis aries]	---	159.01	2.0185	2	3	3	3	1.129	0.912	1.158	0.788		0.975		0.808
XP_004013052.1	PREDICTED: vesicle-fusing ATPase isoform X2 [Ovis aries]	---	83.121	52.063	18.6	13	18	12	0.979	0.979	1.116	0.877	0.026358	0.877	0.0042773	1	0.3935
XP_004013066.1	PREDICTED: DDB1- and CUL4-associated factor 7 [Ovis aries]	---	38.926	22.781	24.6	7	10	7	0.924	1.13	0.952	1.187	0.44022	0.971	0.81718	1.223	0.52562
XP_004013069.1	PREDICTED: coiled-coil domain-containing protein 47 isoform X1 [Ovis aries]	---	55.699	8.4391	12.4	5	5	5	1.01	1.018	0.96	1.06	0.26054	1.052	0.28608	1.008	0.87102
XP_004013072.1	PREDICTED: 26S protease regulatory subunit 8 [Ovis aries]	---	45.656	76.197	39.9	13	22	12	1.002	1.045	1.055	0.991	0.60024	0.95	0.29868	1.043	0.79282
XP_004013081.1	PREDICTED: probable ATP-dependent RNA helicase DDX5 [Ovis aries]	---	69.147	83.073	38.3	25	39	16	1.05	0.63	1.275	0.494	1.1339e-08	0.824	3.8663e-05	0.6	1.725e-06
XP_004013087.1	PREDICTED: 26S proteasome non-ATPase regulatory subunit 12 [Ovis aries]	---	53.02	133.07	37.3	17	28	17	1.004	0.938	1.079	0.869	0.00090032	0.93	0.065216	0.934	0.041023
XP_004013089.1	PREDICTED: LOW QUALITY PROTEIN: tubulin-specific chaperone D isoform X1 [Ovis aries]	---	132.91	32.393	10.3	13	16	13	1.058	0.956	1.002	0.954	0.35226	1.056	0.021257	0.904	0.00155817
XP_004013090.1	PREDICTED: fructosamine-3-kinase [Ovis aries]	---	35.023	13.775	11.3	3	4	3
XP_004013091.1	PREDICTED: ketosamine-3-kinase [Ovis aries]	---	34.344	61.958	15.2	5	5	5	2.248	0.389	0.567	0.686	0.45148	3.965	0.029537	0.173	0.046536
XP_004013116.2	PREDICTED: protein disulfide-isomerase isoform X1 [Ovis aries]	---	66.715	242.39	38.4	25	72	25	1.081	0.837	1.103	0.759	1.62503e-12	0.98	0.169563	0.774	4.5036e-10
XP_004013117.1	PREDICTED: protein phosphatase 1 regulatory subunit 27 [Ovis aries]	---	17.496	6.7901	18.8	2	2	2	1.052	0.989	0.777	1.273		1.354		0.94
XP_004013127.3	PREDICTED: actin, cytoplasmic 2 [Ovis aries]	---	41.792	258.99	62.9	22	165	8	1.311	0.646	1.144	0.565	8.0956e-08	1.146	0.0040184	0.493	6.6586e-11
XP_004013131.1	PREDICTED: regulatory-associated protein of mTOR isoform X4 [Ovis aries]	---	149.49	5.674	3.4	4	4	4	1.079	0.924	0.976	0.947		1.106		0.856
XP_004013164.1	PREDICTED: signal recognition particle subunit SRP68 [Ovis aries]	---	70.897	120.84	37.9	19	25	19	0.953	1.007	1.117	0.902	0.125739	0.853	0.0167645	1.057	0.402
XP_004013169.2	PREDICTED: 39S ribosomal protein L38, mitochondrial isoform X3 [Ovis aries]	---	42.593	6.4251	5.8	2	2	2	1.023	0.976	1.014	0.963		1.009		0.954
XP_004013171.1	PREDICTED: WW domain-binding protein 2 isoform X1 [Ovis aries]	---	23.58	10.206	6.9	2	3	2	1.115	0.816	1.085	0.752	0.29972	1.028	0.80596	0.732	0.2125
XP_004013177.1	PREDICTED: 28S ribosomal protein S7, mitochondrial [Ovis aries]	---	28.162	3.126	10.3	2	3	2
XP_004013178.1	PREDICTED: ADP-ribosylation factor-binding protein GGA3 isoform X1 [Ovis aries]	---	76.305	15.331	5.6	4	5	3	0.956	0.98	1.12	0.875		0.854		1.025
XP_004013180.1	PREDICTED: nuclear pore complex protein Nup85 [Ovis aries]	---	74.956	18.035	7.2	5	6	5	1.011	0.889	1.073	0.829	0.589	0.942	0.7347	0.879	0.67156
XP_004013182.1	PREDICTED: hematological and neurological expressed 1 protein [Ovis aries]	---	16.072	83.15	41.6	4	8	4	0.884	0.764	1.373	0.556	0.0189568	0.644	0.00072464	0.864	0.149956
XP_004013197.1	PREDICTED: dual specificity mitogen-activated protein kinase kinase 6 isoform X1 [Ovis aries]	---	37.534	11.886	22.2	7	9	5	0.894	1.515	0.865	1.751		1.034		1.695
XP_004013204.1	PREDICTED: beta-2-glycoprotein 1 [Ovis aries]	---	38.156	80.42	27	8	3	3	1.072	0.853	1.151	0.741		0.931		0.796
XP_004013205.1	PREDICTED: probable helicase with zinc finger domain isoform X1 [Ovis aries]	---	216.34	2.4702	0.7	1	1	1	1.013	0.939	1.016	0.924		0.997		0.927
XP_004013253.1	PREDICTED: DNA ligase 3 isoform X2 [Ovis aries]	---	99.693	1.7551	5	4	4	4
XP_004013271.1	PREDICTED: vitronectin isoform X1 [Ovis aries]	---	54.97	11.34	15.1	7	8	7	1.011	0.463	1.578	0.293	0.0061163	0.641	0.037305	0.458	0.030178
XP_004013338.1	PREDICTED: DNA-directed RNA polymerase II subunit RPB1 [Ovis aries]	---	209.46	68.207	7.6	12	13	12	1.043	0.862	1.099	0.784	0.00089945	0.949	0.4235	0.826	0.00020448
XP_004013351.2	PREDICTED: phosphoribosylformylglycinamidine synthase-like [Ovis aries]	---	67.468	14.965	6.2	3	6	3	1.101	0.888	1.053	0.843	0.25822	1.046	0.64484	0.807	0.57478
XP_004013439.2	PREDICTED: peptidyl-prolyl cis-trans isomerase FKBP10 isoform X1 [Ovis aries]	---	57.812	72.736	25.3	13	27	12	1.07	0.658	1.14	0.577	7.6677e-07	0.939	0.77334	0.615	8.1305e-07
XP_004013452.1	PREDICTED: primary amine oxidase, lung isozyme isoform X1 [Ovis aries]	---	85.567	1.5305	9.9	8	16	1	1.056	1.171	0.704	1.663		1.5		1.109
XP_004013591.1	PREDICTED: fibromodulin [Ovis aries]	---	43.015	86.043	22.1	7	15	7	1.366	1.076	0.895	1.202	0.013516	1.526	2.9086e-06	0.788	0.0046982
XP_004013593.1	PREDICTED: prolargin [Ovis aries]	---	43.654	5.5012	6	2	2	2	0.893	1.525	0.535	2.85		1.669		1.708
XP_004013598.1	PREDICTED: small nuclear ribonucleoprotein E [Ovis aries]	---	10.803	1.1915	13	1	1	1	0.94	1.013	1.065	0.951		0.883		1.078
XP_004013603.1	PREDICTED: retinoblastoma-binding protein 5 isoform X1 [Ovis aries]	---	59.136	6.7323	5.9	3	4	3	1.118	0.734	1.169	0.628		0.956		0.657
XP_004013650.1	PREDICTED: transforming growth factor beta-2 isoform X2 [Ovis aries]	---	47.691	10.636	8.2	3	4	3	0.959	1.037	1.028	1.009	0.721	0.933	0.4045	1.081	0.34494
XP_004013652.1	PREDICTED: bifunctional glutamate/proline--tRNA ligase isoform X2 [Ovis aries]	---	170.02	323.31	35.9	46	81	45	1.016	0.997	1.057	0.943	0.0067155	0.961	0.040796	0.981	0.38184
XP_004013653.1	PREDICTED: 3'(2'),5'-bisphosphate nucleotidase 1 isoform X2 [Ovis aries]	---	33.356	35.575	23.7	6	7	6	0.961	0.998	1.028	0.971	0.829	0.935	0.56008	1.039	0.71418
XP_004013655.1	PREDICTED: rab3 GTPase-activating protein non-catalytic subunit isoform X1 [Ovis aries]	---	155.62	60.615	13.7	15	17	15	0.983	0.931	1.107	0.841	0.00030399	0.888	0.021482	0.947	0.095502
XP_004013675.1	PREDICTED: signal recognition particle 9 kDa protein [Ovis aries]	---	10.072	6.7702	45.3	4	5	4	1.104	0.855	0.907	0.943	0.61542	1.217	0.142315	0.774	0.043162
XP_004013682.1	PREDICTED: histone H3.3 [Ovis aries]	---	15.328	2.3251	30.1	7	10	2	0.94	0.86	1.039	0.828		0.905		0.915
XP_004013689.1	PREDICTED: serine/threonine-protein kinase MRCK alpha isoform X14 [Ovis aries]	---	185.97	7.4359	5.9	9	11	6	1.145	0.892	1.006	0.887	0.85826	1.138	0.2838	0.779	0.37224
XP_004013699.1	PREDICTED: cytochrome c oxidase protein 20 homolog isoform X1 [Ovis aries]	---	13.059	4.2944	11.7	1	1	1	0.844	1.334	0.896	1.489		0.942		1.581
XP_004013708.1	PREDICTED: centrosomal protein of 170 kDa isoform X8 [Ovis aries]	---	175.2	26.564	5.8	8	10	8	0.998	0.802	1.136	0.706	0.003685	0.879	0.022001	0.804	0.099017
XP_004013720.1	PREDICTED: dermatopontin [Ovis aries]	---	24.009	1.7373	5.5	1	2	1
XP_004013729.1	PREDICTED: kinesin-associated protein 3 isoform X3 [Ovis aries]	---	91.184	1.1024	2.5	2	2	1
XP_004013732.1	PREDICTED: RAB6-interacting golgin [Ovis aries]	---	45.096	7.1422	3.3	1	1	1	1.077	0.774	1.106	0.7		0.974		0.719
XP_004013741.1	PREDICTED: LOW QUALITY PROTEIN: protein PRRC2C isoform X1 [Ovis aries]	---	305.89	65.008	9.7	23	27	22	1.061	0.882	1.128	0.782	4.1707e-07	0.941	0.165821	0.831	6.0902e-05
XP_004013745.1	PREDICTED: methyltransferase-like protein 13 [Ovis aries]	---	78.794	10.456	5.3	3	3	3	0.921	1.394	0.803	1.736		1.147		1.514
XP_004013764.1	PREDICTED: chloride transport protein 6 isoform X2 [Ovis aries]	---	97.206	9.0174	3	2	2	2
XP_004013766.1	PREDICTED: methylenetetrahydrofolate reductase isoform X1 [Ovis aries]	---	73.884	12.836	10.2	6	8	6	0.887	0.986	1.223	0.806	0.0573	0.725	0.133215	1.112	0.73514
XP_004013774.1	PREDICTED: exosome component 10 isoform X1 [Ovis aries]	---	101.38	20.736	10.5	7	8	7	1.036	0.829	1.13	0.734	0.35758	0.917	0.186516	0.8	0.69656
XP_004013777.1	PREDICTED: peroxisomal membrane protein PEX14 [Ovis aries]	---	40.957	2.9952	5.6	2	3	2	0.958	0.939	1.025	0.916	0.27802	0.935	0.41766	0.98	0.7744
XP_004013781.1	PREDICTED: kinesin-like protein KIF1B isoform X10 [Ovis aries]	---	130.23	51.264	11.4	11	14	11	0.932	1.02	1.036	0.985	0.29046	0.9	0.040983	1.094	0.24108
XP_004013786.1	PREDICTED: protein LZIC [Ovis aries]	---	21.523	29.737	42.6	9	14	9	1.076	0.987	0.964	1.024	0.70818	1.116	0.130658	0.917	0.28858
XP_004013795.2	PREDICTED: alpha-enolase isoform X2 [Ovis aries]	---	49.302	16.92	53.1	20	87	2	0.886	1.649	0.607	2.717	0.00070017	1.46	0.126144	1.861	0.0150171
XP_004013798.1	PREDICTED: protein deglycase DJ-1 [Ovis aries]	---	20.063	111.81	64	13	32	13	0.968	1.204	0.911	1.322	1.11022e-15	1.063	0.005699	1.244	1.3894e-11
XP_004013801.1	PREDICTED: dnaJ homolog subfamily C member 11 [Ovis aries]	---	61.982	16.284	10.9	5	6	5	0.86	1.016	0.864	1.176	0.070959	0.995	0.76182	1.181	0.141264
XP_004013808.1	PREDICTED: 60S ribosomal protein L22 isoform X1 [Ovis aries]	---	11.168	15.095	25.3	2	4	2	0.938	0.991	1.121	0.884	0.059083	0.837	0.0035047	1.057	0.20382
XP_004013826.2	PREDICTED: LOW QUALITY PROTEIN: ATPase family AAA domain-containing protein 3A isoform X1 [Ovis aries]	---	65.66	75.796	15.6	8	9	8	1.016	0.952	1.059	0.899	0.0119595	0.959	0.33952	0.937	0.43738
XP_004013841.1	PREDICTED: nucleolar complex protein 2 homolog isoform X2 [Ovis aries]	---	84.853	1.8823	1.7	1	1	1
XP_004013866.1	PREDICTED: calcyclin-binding protein isoform X1 [Ovis aries]	---	26.317	121.04	35.2	8	12	8	1.09	0.895	1.113	0.804	7.9687e-05	0.979	0.6631	0.821	0.00062376
XP_004013893.1	PREDICTED: syntaxin-6 [Ovis aries]	---	29.043	18.295	22.7	4	4	4	1.019	0.962	1.009	0.953		1.01		0.944
XP_004013897.1	PREDICTED: glutamine synthetase isoform X1 [Ovis aries]	---	42.045	18.071	24.1	10	11	10	0.996	1.05	1.024	1.025	0.94184	0.973	0.31534	1.054	0.26958
XP_004013907.1	PREDICTED: laminin subunit gamma-1 [Ovis aries]	---	177.78	323.31	47.7	69	121	69	1.068	0.934	0.949	0.984	0.31008	1.125	1.1829e-07	0.875	9.8289e-05
XP_004013912.1	PREDICTED: actin-related protein 2/3 complex subunit 5 [Ovis aries]	---	16.274	44.772	35.1	5	7	5	1.035	0.929	1.029	0.903	0.8832	1.006	0.581	0.898	0.47552
XP_004013921.1	PREDICTED: influenza virus NS1A-binding protein [Ovis aries]	---	71.776	1.5451	3.1	2	2	2
XP_004013923.1	PREDICTED: nucleoprotein TPR isoform X1 [Ovis aries]	---	267.22	221.41	24.1	55	72	55	1.026	0.923	1.05	0.879	0.0054171	0.977	0.041604	0.9	0.5083
XP_004013945.1	PREDICTED: kinetochore-associated protein NSL1 homolog isoform X1 [Ovis aries]	---	32.302	3.5893	6	1	1	1
XP_004013951.1	PREDICTED: serine/threonine-protein phosphatase 2A 56 kDa regulatory subunit alpha isoform isoform X1 [Ovis aries]	---	56.525	24.903	10.8	5	6	5	0.978	1.386	0.803	1.726	0.147703	1.218	0.30166	1.417	0.32674
XP_004013954.1	PREDICTED: integrator complex subunit 7 isoform X1 [Ovis aries]	---	106.74	19.119	3.2	2	2	2	1.034	0.97	1.022	0.949		1.012		0.938
XP_004013961.1	PREDICTED: LOW QUALITY PROTEIN: TNF receptor-associated factor 5 isoform X1 [Ovis aries]	---	64.755	4.5792	4.6	2	2	2	0.776	1.085	0.933	1.163		0.832		1.398
XP_004013976.1	PREDICTED: complement factor H-related protein 2 [Ovis aries]	---	31.072	3.6701	9.2	3	4	3	1.063	1.015	0.951	1.067		1.118		0.955
XP_004014079.2	PREDICTED: LOW QUALITY PROTEIN: protein-S-isoprenylcysteine O-methyltransferase [Ovis aries]	---	31.861	0.76834	2.8	1	1	1	0.982	0.985	0.983	1.002		0.999		1.003
XP_004014108.1	PREDICTED: 45 kDa calcium-binding protein isoform X2 [Ovis aries]	---	42.137	4.5352	3.5	1	1	1	1.094	1.061	1.225	0.866		0.893		0.97
XP_004014121.3	PREDICTED: LOW QUALITY PROTEIN: EF-hand domain-containing protein D2 [Ovis aries]	---	26.251	38.468	37	9	12	9	1.116	0.64	1.194	0.536	0.00024178	0.935	0.025896	0.573	0.00030403
XP_004014141.2	PREDICTED: quinone oxidoreductase-like protein 2 isoform X1 [Ovis aries]	---	38.371	28.924	18.7	5	5	5	1.554	0.932	1.049	0.888		1.481		0.6
XP_004014146.2	PREDICTED: sulfhydryl oxidase 1 isoform X1 [Ovis aries]	---	82.534	2.3588	1.8	1	1	1
XP_004014226.1	PREDICTED: LOW QUALITY PROTEIN: inter-alpha-trypsin inhibitor heavy chain H5 [Ovis aries]	---	103.59	40.835	10.8	10	10	10	1.055	1.045	0.865	1.208	0.155278	1.22	0.0089367	0.991	0.42456
XP_004014228.1	PREDICTED: DNA/RNA-binding protein KIN17 isoform X2 [Ovis aries]	---	45.219	1.0696	3.1	1	1	1
XP_004014235.1	PREDICTED: probable 2-oxoglutarate dehydrogenase E1 component DHKTD1, mitochondrial [Ovis aries]	---	103	4.8553	2.6	2	2	2
XP_004014244.2	PREDICTED: acyl-CoA-binding domain-containing protein 5 isoform X2 [Ovis aries]	---	55.413	1.5609	2.2	1	1	1
XP_004014249.1	PREDICTED: abl interactor 1 isoform X11 [Ovis aries]	---	42.667	53.167	18	5	7	5	1.12	0.831	1.06	0.784	0.007223	1.057	0.063144	0.742	0.0026366
XP_004014268.1	PREDICTED: COMM domain-containing protein 3 isoform X1 [Ovis aries]	---	22.199	33.042	21.5	3	4	3	1.016	1.054	1.027	1.026	0.2881	0.989	0.94434	1.037	0.25576
XP_004014282.1	PREDICTED: selenide, water dikinase 1 [Ovis aries]	---	42.88	10.768	14.3	4	5	4	1.002	0.878	0.95	0.924	0.42604	1.055	0.142196	0.876	0.24864
XP_004014286.1	PREDICTED: cerebral dopamine neurotrophic factor [Ovis aries]	---	20.712	11.569	27.8	6	7	6	0.936	1.123	0.838	1.34	0.0116624	1.117	0.132023	1.2	0.034502
XP_004014296.1	PREDICTED: vimentin [Ovis aries]	---	53.489	323.31	59.1	37	142	31	1.101	0.735	1.156	0.636	1e-32	0.952	8.0306e-05	0.668	1e-32
XP_004014297.1	PREDICTED: signal transducing adapter molecule 1 isoform X1 [Ovis aries]	---	58.663	51.508	19.3	9	17	8	0.982	1.029	1.057	0.974	0.36736	0.929	0.33166	1.048	0.90912
XP_004014311.1	PREDICTED: kinesin-1 heavy chain isoform X2 [Ovis aries]	---	109.78	323.31	49.4	42	62	33	0.983	0.863	1.171	0.737	2.2749e-09	0.839	1.3727e-07	0.878	0.0140151
XP_004014327.1	PREDICTED: ras-related protein Rab-18 isoform X1 [Ovis aries]	---	22.991	102.19	49	9	17	9	0.979	0.961	1.105	0.87	0.00057919	0.886	0.0032248	0.982	0.25608
XP_004014341.1	PREDICTED: DNA-directed RNA polymerase III subunit RPC6 isoform X2 [Ovis aries]	---	35.671	2.0872	3.8	1	1	1
XP_004014342.1	PREDICTED: putative hydrolase RBBP9 [Ovis aries]	---	21.012	17.766	30.1	5	6	5	0.988	1.066	0.991	1.076	0.66678	0.997	0.95218	1.079	0.68572
XP_004014347.1	PREDICTED: N-alpha-acetyltransferase 20 [Ovis aries]	---	20.368	1.1084	5.1	1	1	1
XP_004014356.1	PREDICTED: adipocyte plasma membrane-associated protein isoform X1 [Ovis aries]	---	46.026	53.789	38.3	16	28	16	1.104	1.057	0.956	1.106	0.65922	1.155	0.00099868	0.957	0.085838
XP_004014369.1	PREDICTED: dihydrodiol dehydrogenase 3 [Ovis aries]	---	36.732	1.7184	22.9	7	8	0
XP_004014372.1	PREDICTED: prostaglandin F synthase 1 isoform X1 [Ovis aries]	---	36.819	35.165	28.2	8	10	3	0.392	1.524	0.358	4.257		1.095		3.888
XP_004014376.1	PREDICTED: malignant T-cell-amplified sequence 1-like [Ovis aries]	---	20.572	20.487	17.1	4	4	4	0.993	1.079	0.939	1.149		1.058		1.087
XP_004014381.1	PREDICTED: nucleolar GTP-binding protein 1 isoform X1 [Ovis aries]	---	74.065	2.4444	2.8	2	2	2	0.945	0.828	1.144	0.724		0.826		0.876
XP_004014389.1	PREDICTED: proliferating cell nuclear antigen isoform X1 [Ovis aries]	---	28.779	79.453	33	7	13	7	1.11	0.712	1.184	0.601	1.3999e-07	0.938	0.40714	0.641	1.121e-06
XP_004014415.1	PREDICTED: UPF0687 protein C20orf27 homolog isoform X1 [Ovis aries]	---	19.53	3.7213	8	1	2	1
XP_004014416.1	PREDICTED: LOW QUALITY PROTEIN: heat shock 70 kDa protein 12B [Ovis aries]	---	74.326	32.728	21.5	11	13	11	1.086	0.953	0.991	0.962	0.7941	1.096	0.087657	0.878	0.035384
XP_004014418.1	PREDICTED: inosine triphosphate pyrophosphatase isoform X2 [Ovis aries]	---	23.093	45.552	18.3	2	3	2	1.006	0.818	1.092	0.749	0.136099	0.921	0.193142	0.813	0.52538
XP_004014421.1	PREDICTED: DDRGK domain-containing protein 1 [Ovis aries]	---	35.869	49.469	16	3	4	3	1.126	1.024	0.935	1.095	0.88714	1.204	0.41032	0.909	0.055164
XP_004014428.1	PREDICTED: vacuolar protein sorting-associated protein 16 homolog [Ovis aries]	---	94.885	11.184	4.3	3	4	3	1.136	0.913	0.956	0.955		1.188		0.804
XP_004014434.1	PREDICTED: nucleolar protein 56 [Ovis aries]	---	66.234	30.875	19	9	11	9	0.956	1.004	1.012	0.992	0.28186	0.945	0.171744	1.05	0.62716
XP_004014435.1	PREDICTED: isocitrate dehydrogenase [NAD] subunit beta, mitochondrial isoform X1 [Ovis aries]	---	42.497	44.538	28.1	10	18	10	0.91	1.226	0.79	1.552	1.82116e-05	1.152	0.041523	1.347	0.000155626
XP_004014442.1	PREDICTED: tyrosine-protein phosphatase non-receptor type substrate 1 isoform X2 [Ovis aries]	---	54.758	14.844	9.9	3	3	3	1.091	0.768	1.23	0.624	0.20216	0.887	0.66218	0.704	0.151376
XP_004014474.1	PREDICTED: protein phosphatase 1 regulatory subunit 3D [Ovis aries]	---	32.338	4.9911	14	3	3	3	0.982	0.913	1.089	0.838	0.055901	0.902	0.30518	0.93	0.39228
XP_004014487.1	PREDICTED: syntaxin-16 isoform X6 [Ovis aries]	---	35.071	10.986	11.1	3	3	3	0.958	0.864	1.182	0.731		0.81		0.902
XP_004014501.1	PREDICTED: NSFL1 cofactor p47 isoform X2 [Ovis aries]	---	40.639	131.33	44.9	13	22	13	0.986	1.15	0.914	1.258	0.000115071	1.079	0.010984	1.166	0.030877
XP_004014508.1	PREDICTED: sulfiredoxin-1 [Ovis aries]	---	14.367	2.8474	15.9	2	2	2	0.952	0.923	0.961	0.96	0.69676	0.991	0.94684	0.97	0.73104
XP_004014509.1	PREDICTED: casein kinase II subunit alpha isoform X1 [Ovis aries]	---	45.143	79.706	33.2	10	15	10	1.012	0.85	1.051	0.809	0.49754	0.963	0.3714	0.84	0.030062
XP_004014524.1	PREDICTED: GDP-fucose protein O-fucosyltransferase 1 isoform X1 [Ovis aries]	---	44.323	28.365	19.2	7	9	7	0.988	0.701	1.237	0.567	0.00036444	0.799	0.020581	0.71	0.0052249
XP_004014545.2	PREDICTED: alpha-1-syntrophin [Ovis aries]	---	53.963	39.548	17.8	9	11	8	0.839	1.645	0.539	3.052	0.0004195	1.557	0.019517	1.961	0.0047625
XP_004014547.1	PREDICTED: heterogeneous nuclear ribonucleoprotein A1-like [Ovis aries]	---	34.097	156.92	51.2	15	34	14	1.112	0.727	1.107	0.657	0.00130237	1.005	0.2629	0.654	3.8225e-05
XP_004014551.1	PREDICTED: charged multivesicular body protein 4b [Ovis aries]	---	24.949	86.016	25.9	6	9	6	1.02	0.954	1.1	0.867	0.00135945	0.927	0.067919	0.935	0.2555
XP_004014552.1	PREDICTED: RNA-binding protein Raly isoform X2 [Ovis aries]	---	29.994	16.9	34.5	8	14	8	1.061	0.778	1.191	0.653	0.0071758	0.891	0.156895	0.733	0.0180595
XP_004014556.1	PREDICTED: adenosylhomocysteinase [Ovis aries]	---	47.693	86.531	45.4	22	44	22	0.989	0.924	0.953	0.97	0.71228	1.038	0.023563	0.934	0.026435
XP_004014558.1	PREDICTED: dynein light chain roadblock-type 1 isoform X3 [Ovis aries]	---	10.99	64.466	34.4	2	2	2	1.285	0.796	0.987	0.806	0.36496	1.302	0.41808	0.619	0.25804
XP_004014562.1	PREDICTED: acetyl-coenzyme A synthetase, cytoplasmic isoform X2 [Ovis aries]	---	78.805	60.196	17.8	9	13	9	0.975	1.02	1.044	0.977	0.69482	0.934	0.80458	1.046	0.55934
XP_004014571.1	PREDICTED: ubiquinol-cytochrome-c reductase complex assembly factor 1 [Ovis aries]	---	34.032	4.2647	9.1	2	2	2	0.945	1.106	0.843	1.312	0.0035767	1.121	0.123497	1.17	0.077344
XP_004014574.1	PREDICTED: endoplasmic reticulum-Golgi intermediate compartment protein 3 isoform X2 [Ovis aries]	---	43.344	1.7113	3.7	1	1	1
XP_004014579.1	PREDICTED: cysteine desulfurase, mitochondrial [Ovis aries]	---	49.464	2.7249	2.2	1	1	1	0.944	1.221	0.954	1.28		0.99		1.293
XP_004014611.1	PREDICTED: beta-catenin-like protein 1 isoform X1 [Ovis aries]	---	65.183	2.6145	5.3	4	4	4	0.98	0.835	1.096	0.762	0.0043779	0.894	0.062283	0.852	0.0078964
XP_004014633.1	PREDICTED: fat storage-inducing transmembrane protein 2 [Ovis aries]	---	32.135	4.6217	4.6	1	1	1
XP_004014645.1	PREDICTED: LOW QUALITY PROTEIN: GPI transamidase component PIG-T isoform X1 [Ovis aries]	---	62.142	9.4615	5	3	3	3	1.082	0.862	1.095	0.787		0.988		0.797
XP_004014653.1	PREDICTED: deoxynucleotidyltransferase terminal-interacting protein 1 isoform X2 [Ovis aries]	---	36.998	2.7242	5.5	2	3	2
XP_004014654.1	PREDICTED: ubiquitin-conjugating enzyme E2 C [Ovis aries]	---	19.58	4.0077	13.4	2	2	2	0.911	0.864	1.235	0.7		0.738		0.948
XP_004014668.1	PREDICTED: TP53-regulating kinase [Ovis aries]	---	28.079	12.658	14.2	3	3	3
XP_004014672.1	PREDICTED: nuclear receptor coactivator 3 isoform X2 [Ovis aries]	---	152.56	5.1215	1.6	2	2	2	0.962	0.574	1.314	0.437		0.732		0.597
XP_004014673.2	PREDICTED: exportin-2 isoform X1 [Ovis aries]	---	115.37	102.91	21.5	22	36	22	1.004	0.986	1.04	0.948	0.38622	0.965	0.2148	0.982	0.61096
XP_004014680.1	PREDICTED: E3 ubiquitin-protein ligase RNF114 [Ovis aries]	---	25.758	4.1029	9.6	2	3	2	0.827	1.101	0.904	1.218		0.915		1.331
XP_004014681.1	PREDICTED: ubiquitin-conjugating enzyme E2 variant 1 isoform X3 [Ovis aries]	---	16.495	11.117	42.9	7	11	3	1.047	1.028	1.002	1.026	0.76516	1.045	0.87962	0.982	0.87824
XP_004014683.1	PREDICTED: LOW QUALITY PROTEIN: activity-dependent neuroprotector homeobox protein [Ovis aries]	---	123.18	14.706	5.5	5	5	5	1.216	0.668	1.249	0.535	0.0102005	0.974	0.3502	0.549	0.0104819
XP_004014685.2	PREDICTED: adenylyltransferase and sulfurtransferase MOCS3 [Ovis aries]	---	49.724	4.709	2.8	1	1	1	0.959	1.137	0.904	1.258		1.061		1.186
XP_004014736.2	PREDICTED: LOW QUALITY PROTEIN: supervillin isoform X1 [Ovis aries]	---	255.17	29.454	5.7	11	11	11	1.093	0.988	0.958	1.031	0.48512	1.141	0.141843	0.904	0.67522
XP_004014945.1	PREDICTED: cytochrome b-c1 complex subunit Rieske, mitochondrial [Ovis aries]	---	29.53	14.702	26.3	6	8	6	0.839	1.456	0.687	2.119	0.00012036	1.221	0.061622	1.735	0.00036051
XP_004014947.1	PREDICTED: splicing factor 3B subunit 3 [Ovis aries]	---	135.56	103.45	20	21	30	21	1.022	0.842	1.097	0.768	4.9519e-08	0.932	0.31042	0.824	2.3638e-06
XP_004014948.1	PREDICTED: conserved oligomeric Golgi complex subunit 4 [Ovis aries]	---	89.086	9.2136	8.1	6	6	6	1.043	0.781	1.065	0.733	0.025002	0.979	0.9271	0.749	0.0022448
XP_004014952.1	PREDICTED: alanine--tRNA ligase, cytoplasmic [Ovis aries]	---	106.74	103.14	33.2	28	38	28	1.01	0.955	1.068	0.894	0.029541	0.946	0.4589	0.946	0.029063
XP_004014960.1	PREDICTED: craniofacial development protein 1 [Ovis aries]	---	33.33	4.7045	9.4	4	5	2	1.017	0.797	1.156	0.689	0.0033603	0.88	0.125304	0.784	0.035558
XP_004014965.1	PREDICTED: telomeric repeat-binding factor 2-interacting protein 1 [Ovis aries]	---	40.818	36.112	17.2	4	5	4	0.934	1.141	0.932	1.224	0.8038	1.002	0.5269	1.222	0.5648
XP_004014983.1	PREDICTED: cadherin-13 isoform X1 [Ovis aries]	---	78.2	227.89	21.7	13	24	13	0.929	1.489	0.602	2.473	2.13163e-14	1.543	5.9186e-08	1.603	1.36779e-13
XP_004014992.1	PREDICTED: coactosin-like protein [Ovis aries]	---	16.01	53.048	58.5	10	15	10	1.071	0.749	1.074	0.697	0.00035833	0.997	0.33018	0.699	2.3262e-05
XP_004014998.1	PREDICTED: ER membrane protein complex subunit 8 [Ovis aries]	---	23.776	4.1749	21	5	6	5	0.957	1.082	0.962	1.125	0.043041	0.995	0.92464	1.131	0.172984
XP_004014999.1	PREDICTED: LOW QUALITY PROTEIN: cytochrome c oxidase subunit 4 isoform 1, mitochondrial isoform X1 [Ovis aries]	---	20.769	68.554	43.1	10	22	10	0.9	1.603	0.641	2.501	4.65961e-12	1.404	0.00098462	1.781	2.7749e-06
XP_004015002.1	PREDICTED: microtubule-associated proteins 1A/1B light chain 3B [Ovis aries]	---	14.704	15.833	16.8	2	3	1	1.177	0.668	1.088	0.614		1.082		0.568
XP_004015005.1	PREDICTED: diphosphomevalonate decarboxylase isoform X1 [Ovis aries]	---	42.829	35.433	12.8	4	5	4	1	0.718	1.327	0.541	0.0086247	0.754	0.04476	0.718	0.030897
XP_004015015.1	PREDICTED: vacuolar protein sorting-associated protein 35 [Ovis aries]	---	91.849	104.07	28.8	21	31	21	1.024	1.003	1.037	0.967	0.049895	0.987	0.27014	0.979	0.37578
XP_004015026.1	PREDICTED: HEAT repeat-containing protein 3 [Ovis aries]	---	74.727	0.92209	3.5	2	2	2
XP_004015035.1	PREDICTED: AKT-interacting protein isoform X2 [Ovis aries]	---	33.144	8.4142	5.8	1	1	1	0.857	1.069	1.097	0.974		0.781		1.247
XP_004015043.1	PREDICTED: liver carboxylesterase-like isoform X1 [Ovis aries]	---	62.312	9.9668	8.5	4	6	4	1.193	1.23	0.744	1.653	0.00067758	1.603	0.0022954	1.031	0.168661
XP_004015051.1	PREDICTED: prolyl 3-hydroxylase OGFOD1 isoform X1 [Ovis aries]	---	62.399	3.6112	7.4	4	4	4	0.823	0.988	1.102	0.897		0.747		1.2
XP_004015053.1	PREDICTED: cleavage and polyadenylation specificity factor subunit 5 [Ovis aries]	---	26.227	19.03	39.2	8	11	8	1.075	0.796	1.143	0.696	0.038999	0.941	0.32342	0.74	0.128077
XP_004015058.1	PREDICTED: nuclear pore complex protein Nup93 isoform X1 [Ovis aries]	---	93.431	53.171	23.1	18	23	18	1.013	0.882	1.097	0.804	2.0248e-05	0.923	0.080118	0.871	0.00189771
XP_004015066.2	PREDICTED: LOW QUALITY PROTEIN: copine-2 isoform X1 [Ovis aries]	---	63.361	16.288	9.3	5	8	4	1.136	0.952	0.937	1.016	0.8167	1.212	0.032736	0.838	0.0110422
XP_004015073.1	PREDICTED: ubiquinone biosynthesis protein COQ9, mitochondrial [Ovis aries]	---	35.476	20.057	14.8	4	8	4	0.816	1.521	0.673	2.26	7.7389e-05	1.212	0.033317	1.864	0.00044218
XP_004015075.1	PREDICTED: DNA-directed RNA polymerase II subunit RPB3 [Ovis aries]	---	31.429	15.978	21.1	5	6	5	0.977	0.993	1.024	0.97	0.81616	0.954	0.70094	1.016	0.96322
XP_004015078.1	PREDICTED: katanin p80 WD40 repeat-containing subunit B1 isoform X1 [Ovis aries]	---	72.408	7.7674	5.3	3	3	3	0.916	0.975	1.183	0.824	0.26204	0.774	0.045535	1.064	0.70162
XP_004015083.1	PREDICTED: cilia- and flagella-associated protein 20 [Ovis aries]	---	22.748	10.186	19.2	4	5	4	1.182	0.612	1.185	0.516		0.997		0.518
XP_004015091.1	PREDICTED: aspartate aminotransferase, mitochondrial [Ovis aries]	---	47.505	121.85	39.8	18	38	18	0.68	1.696	0.614	2.762	1e-32	1.107	0.000162234	2.494	1e-32
XP_004015095.1	PREDICTED: cadherin-5 isoform X1 [Ovis aries]	---	84.776	39.105	15.3	11	16	11	1.197	0.907	0.999	0.908	0.063017	1.198	0.047096	0.758	0.0097842
XP_004015097.1	PREDICTED: cytoplasmic dynein 1 light intermediate chain 2 [Ovis aries]	---	54.14	99.98	30.1	15	22	15	0.99	0.899	1.102	0.816	0.000144147	0.898	0.119078	0.908	0.032117
XP_004015131.1	PREDICTED: proteasome subunit beta type-10 [Ovis aries]	---	28.984	0.91606	3.7	1	1	1	0.916	1.238	0.766	1.616		1.196		1.352
XP_004015140.1	PREDICTED: protein arginine N-methyltransferase 7 [Ovis aries]	---	78.953	3.0818	1.9	1	2	1
XP_004015142.1	PREDICTED: cadherin-1 isoform X1 [Ovis aries]	---	97.931	9.794	4	3	3	3	1.029	0.685	1.255	0.546		0.82		0.666
XP_004015151.1	PREDICTED: NAD(P)H dehydrogenase [quinone] 1 isoform X1 [Ovis aries]	---	31.009	1.852	9.1	3	4	3	1.044	1.198	0.823	1.456	0.20018	1.269	0.111144	1.148	0.56184
XP_004015155.1	PREDICTED: 26S proteasome non-ATPase regulatory subunit 7 [Ovis aries]	---	36.738	16.941	15.8	6	12	6	0.985	0.992	1.115	0.89	0.042997	0.883	0.0043586	1.007	0.127499
XP_004015160.1	PREDICTED: haptoglobin [Ovis aries]	---	44.514	1.5529	4.2	2	2	2
XP_004015161.3	PREDICTED: LOW QUALITY PROTEIN: dihydroorotate dehydrogenase (quinone), mitochondrial isoform X1 [Ovis aries]	---	42.352	8.3321	10.7	3	3	3
XP_004015193.1	PREDICTED: xaa-Pro dipeptidase [Ovis aries]	---	54.858	117.71	27	12	20	12	0.982	1.099	0.936	1.174	0.182803	1.049	0.25564	1.119	0.36004
XP_004015227.1	PREDICTED: tubulin-folding cofactor B isoform X1 [Ovis aries]	---	27.48	44.373	35.7	9	14	9	1.076	0.82	1.091	0.752	0.00135525	0.986	0.5569	0.762	0.006584
XP_004015228.1	PREDICTED: DNA-directed RNA polymerase II subunit RPB9 [Ovis aries]	---	14.523	3.1902	20	2	2	2	1.155	0.84	1.093	0.769		1.057		0.727
XP_004015237.1	PREDICTED: cytochrome c oxidase subunit 7A1, mitochondrial [Ovis aries]	---	9.0284	10.56	28.8	2	6	2	0.866	1.567	0.761	2.059	0.21492	1.138	0.64846	1.809	0.27328
XP_004015238.1	PREDICTED: cytochrome c oxidase subunit 6B1 [Ovis aries]	---	10.186	65.469	64	10	19	10	0.87	1.55	0.698	2.221	8.54872e-15	1.246	4.7777e-06	1.782	1.96609e-12
XP_004015279.1	PREDICTED: eukaryotic translation initiation factor 3 subunit K [Ovis aries]	---	25.073	27.784	21.1	4	6	4	1.012	1.004	0.952	1.055	0.66228	1.063	0.94408	0.992	0.60678
XP_004015286.2	PREDICTED: delta(3,5)-Delta(2,4)-dienoyl-CoA isomerase, mitochondrial [Ovis aries]	---	38.665	40.929	21.8	7	10	7	0.73	1.547	0.737	2.099	0.00129964	0.991	0.95602	2.119	0.00066391
XP_004015294.1	PREDICTED: RNA polymerase II-associated factor 1 homolog [Ovis aries]	---	60.256	3.8507	7.1	3	3	3	1.095	0.972	0.965	1.007	0.91398	1.135	0.92224	0.888	0.8675
XP_004015297.1	PREDICTED: transcription elongation factor SPT5 isoform X2 [Ovis aries]	---	119.71	23.062	9.3	8	9	8	1.074	0.787	1.145	0.687	0.104804	0.938	0.65242	0.733	0.122778
XP_004015299.1	PREDICTED: 26S protease regulatory subunit 6B [Ovis aries]	---	47.366	100.3	34.9	14	19	14	0.968	1.024	1.095	0.935	0.54306	0.884	0.195757	1.058	0.39362
XP_004015312.1	PREDICTED: UPF0692 protein C19orf54 homolog [Ovis aries]	---	37.473	4.7113	10.1	2	2	2
XP_004015343.1	PREDICTED: 40S ribosomal protein S19 [Ovis aries]	---	16.06	40.487	60.7	11	25	11	1.061	0.949	1.015	0.935	0.139363	1.045	0.36036	0.894	0.059344
XP_004015351.1	PREDICTED: LOW QUALITY PROTEIN: persulfide dioxygenase ETHE1, mitochondrial isoform X1 [Ovis aries]	---	27.978	28.87	28.7	6	8	6	0.961	1.017	0.986	1.031	0.43258	0.975	0.71736	1.058	0.56336
XP_004015361.2	PREDICTED: mitochondrial import receptor subunit TOM40 homolog isoform X1 [Ovis aries]	---	41.699	25.102	19.2	5	9	5	0.982	1.037	1.037	1	0.58528	0.947	0.30224	1.056	0.2966
XP_004015363.1	PREDICTED: apolipoprotein C-II isoform X2 [Ovis aries]	---	11.119	16.784	21.8	2	4	2	1.032	0.913	0.986	0.926		1.047		0.885
XP_004015368.1	PREDICTED: LOW QUALITY PROTEIN: reticulon-2 isoform X1 [Ovis aries]	---	51.033	55.23	9.9	3	8	3	0.937	1.38	0.672	2.054	0.00039869	1.394	0.0188602	1.473	0.0057405
XP_004015369.1	PREDICTED: vasodilator-stimulated phosphoprotein isoform X1 [Ovis aries]	---	40.509	76.36	27.2	10	17	1	1.176	0.661	1.41	0.469	0.052842	0.834	0.48252	0.562	0.022918
XP_004015372.1	PREDICTED: small nuclear ribonucleoprotein Sm D2 [Ovis aries]	---	13.527	41.351	61.9	8	18	8	1.07	0.815	1.188	0.686	4.1358e-06	0.901	0.00087809	0.762	0.0002831
XP_004015377.1	PREDICTED: coiled-coil domain-containing protein 8 isoform X1 [Ovis aries]	---	59.767	66.314	29.7	13	18	13	1.059	0.841	1.062	0.792	0.00111731	0.997	0.3014	0.794	0.0051166
XP_004015378.1	PREDICTED: calmodulin [Ovis aries]	---	16.837	87.29	52.3	9	36	8	1.012	0.96	1.004	0.956	0.82934	1.008	0.84668	0.949	0.6983
XP_004015380.1	PREDICTED: LOW QUALITY PROTEIN: serine/threonine-protein kinase D2 isoform X1 [Ovis aries]	---	94.349	6.9838	3.3	2	2	1	0.839	1.253	1.094	1.145		0.767		1.493
XP_004015381.1	PREDICTED: rho GTPase-activating protein 35 [Ovis aries]	---	170.41	15.671	5.5	8	8	8	1.066	0.893	1.171	0.763	0.0034165	0.91	0.059862	0.838	0.0086647
XP_004015383.1	PREDICTED: SUMO-activating enzyme subunit 1 isoform X1 [Ovis aries]	---	38.306	71.053	45.7	16	27	16	1.043	0.861	1.108	0.777	0.000115501	0.941	0.24506	0.826	0.0036569
XP_004015399.1	PREDICTED: LOW QUALITY PROTEIN: ER lumen protein-retaining receptor 1 [Ovis aries]	---	23.869	0.77059	3.9	1	1	1	1.045	0.641	1.123	0.571		0.931		0.613
XP_004015400.1	PREDICTED: glutamate-rich WD repeat-containing protein 1 [Ovis aries]	---	49.446	20.415	7	3	3	3	0.859	0.937	1.032	0.908		0.832		1.091
XP_004015402.1	PREDICTED: 60S ribosomal protein L18 [Ovis aries]	---	21.521	80.236	37.2	8	14	8	0.953	0.96	1.064	0.902	0.38048	0.896	0.7154	1.007	0.55092
XP_004015404.1	PREDICTED: LOW QUALITY PROTEIN: branched-chain-amino-acid aminotransferase, mitochondrial isoform X1 [Ovis aries]	---	45.103	6.1962	8	2	2	2	1.04	1.023	0.945	1.083		1.101		0.984
XP_004015410.1	PREDICTED: LOW QUALITY PROTEIN: nucleobindin-1 isoform X1 [Ovis aries]	---	53.047	112.54	42.7	18	30	17	1.023	0.921	1.038	0.887	0.0127802	0.986	0.3287	0.9	0.034163
XP_004015411.1	PREDICTED: trans-1,2-dihydrobenzene-1,2-diol dehydrogenase isoform X1 [Ovis aries]	---	36.514	24.044	25.4	7	12	7	0.882	1.288	0.72	1.789	0.0064996	1.225	0.056096	1.46	0.177321
XP_004015412.1	PREDICTED: apoptosis regulator BAX isoform X2 [Ovis aries]	---	19.387	4.7947	11.6	1	1	1
XP_004015415.1	PREDICTED: ruvB-like 2 [Ovis aries]	---	51.142	69.775	43.8	21	33	21	1.142	0.822	1.115	0.737	2.0876e-09	1.024	0.87206	0.72	2.1006e-09
XP_004015419.1	PREDICTED: PIH1 domain-containing protein 1 [Ovis aries]	---	32.422	1.9124	3.4	1	1	1
XP_004015421.1	PREDICTED: 40S ribosomal protein S11 [Ovis aries]	---	18.431	48.722	48.1	9	17	9	1.057	0.858	1.108	0.774	0.0055646	0.954	0.65088	0.812	0.0153026
XP_004015422.1	PREDICTED: reticulocalbin-3 [Ovis aries]	---	37.383	11.248	22.6	6	9	1	1.232	0.835	1.049	0.796		1.174		0.678
XP_004015426.1	PREDICTED: ras-related protein R-Ras isoform X1 [Ovis aries]	---	22.906	17.052	38.2	6	10	5	1.047	1.196	0.856	1.397	0.079323	1.223	0.04796	1.142	0.87448
XP_004015435.2	PREDICTED: electron transfer flavoprotein subunit beta isoform X1 [Ovis aries]	---	27.848	97.703	55.5	13	23	13	0.846	1.44	0.792	1.818	1.2134e-10	1.068	0.29234	1.702	3.283e-10
XP_004015439.1	PREDICTED: myosin-binding protein C, fast-type isoform X1 [Ovis aries]	---	128.12	170.55	28.4	29	37	28	0.963	1.083	0.379	2.858	5.4717e-09	2.541	4.658e-08	1.125	0.060539
XP_004015463.1	PREDICTED: voltage-dependent calcium channel gamma-6 subunit isoform X1 [Ovis aries]	---	27.298	4.1863	9.5	2	3	2	0.917	1.109	0.942	1.177	0.30358	0.973	0.83016	1.209	0.19422
XP_004015514.1	PREDICTED: 40S ribosomal protein S5 [Ovis aries]	---	22.876	17.255	30.4	7	11	7	1.075	1.007	1.054	0.955	0.4634	1.02	0.3942	0.937	0.24544
XP_004015516.1	PREDICTED: charged multivesicular body protein 2a [Ovis aries]	---	25.132	17.828	30.2	7	9	7	1.002	0.993	1.006	0.987	0.80198	0.996	0.27888	0.991	0.57152
XP_004015524.3	PREDICTED: LOW QUALITY PROTEIN: exosome complex component MTR3 [Ovis aries]	---	27.413	16.382	11.1	2	2	2	1.102	0.862	1.178	0.732	0.054903	0.935	0.5123	0.782	0.066518
XP_004015525.2	PREDICTED: pyruvate dehydrogenase phosphatase regulatory subunit, mitochondrial isoform X1 [Ovis aries]	---	93.819	50.718	19.3	14	19	14	0.92	1.287	0.854	1.507	2.598e-07	1.077	0.73974	1.399	1.53122e-05
XP_004015546.3	PREDICTED: LOW QUALITY PROTEIN: malonyl-CoA decarboxylase, mitochondrial [Ovis aries]	---	55.342	8.06	6.2	2	2	2
XP_004015692.1	PREDICTED: glyceraldehyde-3-phosphate dehydrogenase, testis-specific isoform X1 [Ovis aries]	---	41.295	16.204	13.6	4	15	2	0.974	1.231	0.771	1.597	0.044678	1.263	0.108676	1.264	0.259
XP_004015734.2	PREDICTED: LOW QUALITY PROTEIN: mediator of RNA polymerase II transcription subunit 29 [Ovis aries]	---	20.36	3.7246	7.3	1	1	1
XP_004015785.2	PREDICTED: LOW QUALITY PROTEIN: nectin-2 isoform X1 [Ovis aries]	---	69.33	6.4509	6.2	3	3	3	1.165	0.833	1.114	0.748		1.046		0.715
XP_004015828.1	PREDICTED: EH domain-containing protein 2 isoform X1 [Ovis aries]	---	60.673	119.39	36.5	17	31	16	1.077	1.285	0.735	1.748	1e-32	1.465	3.07199e-12	1.193	4.8308e-06
XP_004015846.1	PREDICTED: LOW QUALITY PROTEIN: glycogen [starch] synthase, muscle isoform X1 [Ovis aries]	---	86.2	113.76	25.3	15	25	15	0.961	1.182	0.768	1.539	4.405e-08	1.251	0.00015906	1.23	0.074476
XP_004015857.1	PREDICTED: LOW QUALITY PROTEIN: aldehyde dehydrogenase family 16 member A1 isoform X1 [Ovis aries]	---	84.308	7.2065	5.4	3	4	3	1.107	0.998	0.914	1.092		1.211		0.902
XP_004015954.2	PREDICTED: tRNA-splicing endonuclease subunit Sen34 isoform X1 [Ovis aries]	---	27.803	19.335	7.1	1	1	1
XP_004016059.1	PREDICTED: serine/threonine-protein phosphatase 2A 65 kDa regulatory subunit A beta isoform isoform X3 [Ovis aries]	---	66.17	7.3062	5.5	3	4	1
XP_004016073.1	PREDICTED: mitochondrial import inner membrane translocase subunit Tim8 B [Ovis aries]	---	9.3435	4.3568	31.3	3	3	3	0.848	1.294	0.88	1.47		0.964		1.526
XP_004016090.1	PREDICTED: cell adhesion molecule 1 isoform X6 [Ovis aries]	---	45.738	4.887	10.6	3	3	3	0.98	0.859	1.027	0.836	0.479	0.954	0.71274	0.877	0.54806
XP_004016094.1	PREDICTED: zinc finger protein ZPR1 [Ovis aries]	---	51.182	46.23	20.3	7	8	7	1.021	0.88	1.099	0.801	0.00042489	0.929	0.131979	0.862	0.046762
XP_004016097.1	PREDICTED: apolipoprotein C-III isoform X1 [Ovis aries]	---	10.767	192.2	52.6	4	7	4	0.917	0.743	1.066	0.697	0.196421	0.86	0.58124	0.81	0.26108
XP_004016100.1	PREDICTED: transgelin isoform X1 [Ovis aries]	---	25.444	62.525	55.5	13	35	13	0.895	1.418	0.867	1.636	1e-32	1.032	0.154663	1.584	1e-32
XP_004016127.1	PREDICTED: coatomer subunit delta [Ovis aries]	---	57.274	73.276	36.8	21	35	21	1.024	0.84	1.121	0.749	1.07e-06	0.913	0.068819	0.82	3.8038e-05
XP_004016136.1	PREDICTED: trafficking protein particle complex subunit 4 [Ovis aries]	---	24.264	2.4579	11.4	2	3	2
XP_004016139.1	PREDICTED: LOW QUALITY PROTEIN: vacuolar protein sorting-associated protein 11 homolog isoform X1 [Ovis aries]	---	107.36	20.306	9.7	8	9	8	0.923	1.061	1.038	1.022	0.89554	0.889	0.043281	1.15	0.1128
XP_004016142.1	PREDICTED: histone H2AX [Ovis aries]	---	15.128	1.7192	17.5	4	10	2
XP_004016173.1	PREDICTED: small acidic protein [Ovis aries]	---	20.122	28.84	21	5	8	5	1.297	0.995	0.848	1.173		1.529		0.767
XP_004016174.1	PREDICTED: 10 kDa heat shock protein, mitochondrial isoform X1 [Ovis aries]	---	10.932	41.757	75.5	11	22	4	0.998	1.043	0.989	1.055	0.067481	1.009	0.57488	1.045	0.102762
XP_004016181.1	PREDICTED: proteasome subunit alpha type-1 [Ovis aries]	---	29.585	59.028	45.6	13	26	13	0.986	0.995	0.99	1.005	0.89536	0.996	0.2009	1.009	0.31552
XP_004016192.1	PREDICTED: putative 60S ribosomal protein L37a [Ovis aries]	---	10.222	30.696	51.1	4	10	4	1.141	0.868	1.056	0.822	0.069262	1.08	0.0844	0.761	0.0124035
XP_004016195.1	PREDICTED: dickkopf-related protein 3 [Ovis aries]	---	38.348	9.609	6.6	1	1	1
XP_004016212.1	PREDICTED: switch-associated protein 70 [Ovis aries]	---	68.911	51.181	29.7	16	22	16	1.039	0.935	1.014	0.922	0.050364	1.025	0.33494	0.9	0.0167836
XP_004016216.1	PREDICTED: importin-7 [Ovis aries]	---	119.52	78.029	12.6	10	17	10	0.991	0.951	1.124	0.846	0.0119826	0.882	0.0053182	0.96	0.70588
XP_004016238.1	PREDICTED: olfactomedin-like protein 1 [Ovis aries]	---	46.086	8.9476	10.2	4	5	4	1.114	1.032	0.88	1.173		1.266		0.926
XP_004016254.1	PREDICTED: 39S ribosomal protein L17, mitochondrial [Ovis aries]	---	19.726	2.0621	5.2	1	2	1	0.845	1.076	0.97	1.109	0.0131203	0.871	0.128598	1.273	0.048696
XP_004016255.1	PREDICTED: tripeptidyl-peptidase 1 [Ovis aries]	---	62.471	14.257	4.9	3	4	3	1.089	0.821	1.051	0.781	0.151721	1.036	0.35458	0.754	0.025075
XP_004016257.1	PREDICTED: mitochondrial import inner membrane translocase subunit Tim10 B [Ovis aries]	---	12.892	30.76	18.1	1	1	1
XP_004016263.1	PREDICTED: LOW QUALITY PROTEIN: FTS and Hook-interacting protein isoform X1 [Ovis aries]	---	103.81	3.1883	1.8	1	1	1
XP_004016289.1	PREDICTED: hemoglobin subunit beta isoform X1 [Ovis aries]	---	16.073	144.51	75.2	12	67	8	0.454	2.138	0.396	5.399	1.62459e-12	1.146	0.042395	4.709	1e-32
XP_004016290.1	PREDICTED: hemoglobin fetal subunit beta [Ovis aries]	---	15.931	323.31	80.7	14	179	12	0.976	1.314	0.687	1.913	1.62437e-12	1.421	1e-32	1.346	1.9719e-07
XP_004016318.1	PREDICTED: ribonucleoside-diphosphate reductase large subunit [Ovis aries]	---	90.02	54.332	23.4	18	25	18	1.123	0.691	1.181	0.585	3.6907e-07	0.951	0.26196	0.615	4.7489e-07
XP_004016320.1	PREDICTED: stromal interaction molecule 1 isoform X1 [Ovis aries]	---	87.979	35.223	14.5	11	16	11	0.982	1.098	0.939	1.169	0.0067364	1.046	0.55802	1.118	0.097281
XP_004016340.2	PREDICTED: phosphatidylinositol 3,4,5-trisphosphate 5-phosphatase 2 isoform X1 [Ovis aries]	---	139.79	51.708	15.3	17	20	17	0.964	0.897	1.097	0.818	0.00031508	0.879	0.0117621	0.93	0.159118
XP_004016360.1	PREDICTED: proteasomal ATPase-associated factor 1 isoform X4 [Ovis aries]	---	42.229	6.3773	9.4	3	3	3	0.943	0.977	1.003	0.974	0.31242	0.94	0.25652	1.036	0.50284
XP_004016366.1	PREDICTED: protein phosphatase methylesterase 1 isoform X1 [Ovis aries]	---	41.714	45.372	28.7	9	13	9	0.973	1.022	1.031	0.991	0.54632	0.944	0.8962	1.05	0.20486
XP_004016369.1	PREDICTED: DNA polymerase delta subunit 3 [Ovis aries]	---	51.13	1.7214	2.2	1	1	1	1.032	0.687	1.282	0.536		0.805		0.666
XP_004016372.2	PREDICTED: signal peptidase complex subunit 2 [Ovis aries]	---	27.981	133.51	34.4	6	8	6	1.103	0.542	1.291	0.42	0.0117442	0.854	0.073642	0.491	0.0153181
XP_004016377.1	PREDICTED: 40S ribosomal protein S3 [Ovis aries]	---	26.688	32.431	56.8	14	34	14	1.062	0.871	1.115	0.781	5.859e-10	0.952	0.03014	0.82	6.0124e-07
XP_004016394.1	PREDICTED: calpain-5 isoform X1 [Ovis aries]	---	72.988	32.252	16.4	9	10	9	1.207	0.799	1.032	0.774	0.0027628	1.17	0.22152	0.662	0.0070207
XP_004016405.1	PREDICTED: protein lin-7 homolog C [Ovis aries]	---	21.834	9.7196	15.2	3	4	3	0.996	0.826	1.134	0.728	0.052676	0.878	0.57418	0.829	0.143179
XP_004016417.1	PREDICTED: elongator complex protein 4 [Ovis aries]	---	45.625	2.3289	6.7	3	4	3	0.924	1.063	1.066	0.997		0.867		1.15
XP_004016428.1	PREDICTED: eukaryotic translation initiation factor 3 subunit M isoform X1 [Ovis aries]	---	42.488	63.879	24.3	8	16	8	1.013	0.981	0.986	0.995	0.85094	1.027	0.29126	0.968	0.35606
XP_004016433.1	PREDICTED: cleavage stimulation factor subunit 3 isoform X1 [Ovis aries]	---	82.921	25.064	16.2	10	14	10	1.103	0.739	1.147	0.644	2.2741e-06	0.962	0.3492	0.67	6.2114e-05
XP_004016441.1	PREDICTED: F-box only protein 3 isoform X1 [Ovis aries]	---	54.19	4.6063	3.6	1	1	1
XP_004016445.1	PREDICTED: catalase isoform X1 [Ovis aries]	---	59.965	113.99	42.5	21	27	21	0.984	1.138	0.892	1.276	0.00044035	1.103	0.071443	1.157	0.025081
XP_004016452.1	PREDICTED: methylthioribulose-1-phosphate dehydratase [Ovis aries]	---	27.131	60.149	46.3	10	19	10	1.001	1.145	0.915	1.251	0.0089031	1.094	0.023744	1.144	0.29452
XP_004016453.1	PREDICTED: pyruvate dehydrogenase protein X component, mitochondrial [Ovis aries]	---	53.923	51.8	14.6	7	14	7	0.781	1.461	0.715	2.043	1.455e-09	1.092	0.049383	1.871	1.4439e-09
XP_004016470.1	PREDICTED: very-long-chain 3-oxoacyl-CoA reductase [Ovis aries]	---	34.764	38.709	26.6	8	10	8	1.014	1.045	1.038	1.007	0.67626	0.977	0.2707	1.031	0.5924
XP_004016503.1	PREDICTED: 26S protease regulatory subunit 6A [Ovis aries]	---	49.306	111.46	50	19	41	19	0.972	0.988	0.977	1.011	0.56422	0.995	0.136344	1.016	0.29384
XP_004016507.1	PREDICTED: NADH dehydrogenase [ubiquinone] iron-sulfur protein 3, mitochondrial isoform X1 [Ovis aries]	---	30.019	93.601	43.3	11	19	11	0.899	1.409	0.765	1.842	2.0976e-07	1.175	0.021935	1.567	4.3062e-05
XP_004016511.1	PREDICTED: formin-binding protein 4 [Ovis aries]	---	107.24	5.5682	4.5	4	4	4	0.863	1.076	1.063	1.012	0.85038	0.812	0.22052	1.247	0.27636
XP_004016535.1	PREDICTED: thioredoxin-related transmembrane protein 2 [Ovis aries]	---	34.132	5.0366	10.5	3	3	3	1.016	0.88	1.031	0.854		0.985		0.866
XP_004016564.1	PREDICTED: isobutyryl-CoA dehydrogenase, mitochondrial isoform X1 [Ovis aries]	---	39.755	6.11	19.6	6	6	6	0.789	1.402	0.899	1.56	0.120081	0.878	0.23852	1.777	0.088257
XP_004016565.1	PREDICTED: thymocyte nuclear protein 1 isoform X1 [Ovis aries]	---	24.059	49.771	37.9	7	9	7	0.958	1.147	0.928	1.236	0.038597	1.032	0.75616	1.197	0.20106
XP_004016631.3	PREDICTED: protein SAAL1 isoform X1 [Ovis aries]	---	53.029	12.353	5.3	2	2	2	1.036	0.882	1.174	0.751	0.139178	0.882	0.07218	0.851	0.2892
XP_004016922.1	PREDICTED: vesicle transport protein SEC20 [Ovis aries]	---	26.141	24.05	22.8	4	4	4	0.993	0.982	1.024	0.959	0.71546	0.97	0.8471	0.989	0.6207
XP_004016931.1	PREDICTED: beta-hexosaminidase subunit beta isoform X1 [Ovis aries]	---	61.264	31.174	15.7	7	8	7	1.432	0.615	1.067	0.576	0.037998	1.342	0.056938	0.429	0.022016
XP_004016951.1	PREDICTED: methylcrotonoyl-CoA carboxylase beta chain, mitochondrial [Ovis aries]	---	61.121	14.437	10.7	5	5	5	0.891	1.174	0.878	1.337	0.0047353	1.015	0.98448	1.318	0.0121972
XP_004016962.1	PREDICTED: cyclin-dependent kinase 7 [Ovis aries]	---	38.946	1.7105	7.2	2	2	2
XP_004016963.1	PREDICTED: 28S ribosomal protein S36, mitochondrial [Ovis aries]	---	11.589	10.436	11.7	1	2	1	0.823	1.207	0.883	1.367	0.21476	0.932	0.6458	1.467	0.118396
XP_004016983.1	PREDICTED: peptidylprolyl isomerase domain and WD repeat-containing protein 1 isoform X1 [Ovis aries]	---	73.377	13.165	10.6	6	6	6	0.993	0.9	0.961	0.937	0.53332	1.033	0.82054	0.906	0.49898
XP_004016996.1	PREDICTED: importin-11 [Ovis aries]	---	112.2	4.9124	1.7	1	1	1
XP_004017031.1	PREDICTED: ATP-dependent RNA helicase DHX29 [Ovis aries]	---	154.76	17.683	5.6	6	6	6	0.935	1.013	1.033	0.981	0.85008	0.905	0.34582	1.083	0.034304
XP_004017032.1	PREDICTED: superkiller viralicidic activity 2-like 2 isoform X1 [Ovis aries]	---	117.76	33.412	12.2	14	17	14	1.003	0.825	1.135	0.727	0.000120121	0.884	0.0042646	0.823	0.0029237
XP_004017038.1	PREDICTED: probable glutathione peroxidase 8 isoform X1 [Ovis aries]	---	23.955	9.9941	25.8	5	5	5	0.977	0.912	1.137	0.802	0.051639	0.859	0.199143	0.933	0.52512
XP_004017044.1	PREDICTED: heat shock protein beta-3 [Ovis aries]	---	16.722	28.439	45	6	11	6	0.939	1.189	0.98	1.213	0.0023027	0.958	0.095282	1.266	0.00061803
XP_004017046.1	PREDICTED: NADH dehydrogenase [ubiquinone] iron-sulfur protein 4, mitochondrial [Ovis aries]	---	19.811	46.873	37.1	6	13	6	0.817	1.556	0.704	2.21	3.5643e-07	1.161	0.75052	1.905	2.067e-06
XP_004017048.1	PREDICTED: molybdopterin synthase catalytic subunit isoform X1 [Ovis aries]	---	22.875	7.6931	18.2	3	3	3	0.975	1.221	0.869	1.405	0.041295	1.122	0.183417	1.252	0.058517
XP_004017083.1	PREDICTED: pikachurin isoform X1 [Ovis aries]	---	111.55	2.2486	1.9	2	2	2	0.897	1.081	1.085	0.996		0.827		1.205
XP_004017087.1	PREDICTED: WD repeat-containing protein 70 [Ovis aries]	---	72.638	2.8156	3.7	2	2	2
XP_004017112.1	PREDICTED: LOW QUALITY PROTEIN: alpha-methylacyl-CoA racemase [Ovis aries]	---	40.829	11.151	17.9	6	7	6	0.778	1.387	0.921	1.506	0.0044222	0.845	0.34842	1.783	0.0088003
XP_004017114.1	PREDICTED: threonine--tRNA ligase, cytoplasmic [Ovis aries]	---	83.403	127.68	36.2	23	41	23	0.992	1.026	1.004	1.022	0.91944	0.988	0.34188	1.034	0.46118
XP_004017116.1	PREDICTED: activated RNA polymerase II transcriptional coactivator p15 [Ovis aries]	---	14.395	60.37	51.2	6	13	6	1.024	0.68	1.155	0.589	0.0066185	0.887	0.031578	0.664	0.027144
XP_004017117.2	PREDICTED: LOW QUALITY PROTEIN: myotubularin-related protein 12 [Ovis aries]	---	88.185	15.149	3.7	2	2	2
XP_004017118.1	PREDICTED: Golgi phosphoprotein 3 [Ovis aries]	---	33.725	13.561	9.4	2	3	2	0.996	0.752	1.228	0.612		0.811		0.755
XP_004017119.1	PREDICTED: UPF0489 protein C5orf22 homolog [Ovis aries]	---	50.085	3.3934	5.4	2	2	2	0.938	1.154	1.056	1.093		0.888		1.23
XP_004017135.1	PREDICTED: carboxymethylenebutenolidase homolog [Ovis aries]	---	27.985	39.324	22.4	5	10	5	0.958	1.387	0.591	2.347	0.00021677	1.621	0.0161788	1.448	0.050796
XP_004017136.1	PREDICTED: T-complex protein 1 subunit epsilon [Ovis aries]	---	59.614	98.651	36.6	24	53	24	1.013	0.924	1.103	0.838	0.00194471	0.918	0.7151	0.912	0.0035625
XP_004017231.1	PREDICTED: fibrinogen gamma chain isoform X2 [Ovis aries]	---	49.278	202.46	42.2	21	53	21	1.246	0.795	1.11	0.716	6.1921e-11	1.123	0.0024767	0.638	1.78968e-13
XP_004017232.2	PREDICTED: fibrinogen alpha chain isoform X1 [Ovis aries]	---	91.889	323.31	47.9	40	116	40	1.18	0.829	1.04	0.797	1.0871e-08	1.135	0.00030151	0.703	7.02771e-14
XP_004017251.1	PREDICTED: 40S ribosomal protein S3a isoform X1 [Ovis aries]	---	29.931	46.627	55.3	18	42	18	1.081	0.859	0.938	0.916	0.15274	1.152	0.00180488	0.795	0.00011724
XP_004017265.1	PREDICTED: U6 snRNA-associated Sm-like protein LSm6 [Ovis aries]	---	9.1275	5.5052	23.8	2	3	2	1.161	0.902	1.041	0.866	0.20704	1.115	0.4144	0.777	0.11372
XP_004017271.1	PREDICTED: ATP-binding cassette sub-family E member 1 [Ovis aries]	---	67.288	68.766	22.5	11	13	11	0.979	0.997	0.993	1.004	0.67532	0.986	0.32418	1.018	0.49174
XP_004017274.1	PREDICTED: SWI/SNF-related matrix-associated actin-dependent regulator of chromatin subfamily A member 5 [Ovis aries]	---	121.93	21.283	9.1	10	12	5	1.077	0.848	1.136	0.746	0.08172	0.948	0.149022	0.787	0.121022
XP_004017290.1	PREDICTED: microsomal glutathione S-transferase 2 isoform X3 [Ovis aries]	---	8.3458	1.9012	18.2	1	1	1
XP_004017291.1	PREDICTED: histone-lysine N-methyltransferase SETD7 isoform X1 [Ovis aries]	---	40.661	18.287	11.5	4	7	4	1.082	0.899	1.067	0.843	0.0059783	1.014	0.48982	0.831	0.011098
XP_004017292.1	PREDICTED: NADH dehydrogenase [ubiquinone] 1 subunit C1, mitochondrial [Ovis aries]	---	8.7901	3.7313	13.2	1	3	1	1.259	1.314	0.611	2.151		2.061		1.044
XP_004017324.1	PREDICTED: uncharacterized protein KIAA1109 homolog isoform X7 [Ovis aries]	---	554.87	2.8945	0.3	1	1	1
XP_004017329.1	PREDICTED: peptidyl-prolyl cis-trans isomerase D isoform X1 [Ovis aries]	---	40.646	53.233	50.8	20	30	20	0.974	1.025	1.017	1.008	0.63032	0.958	0.0121961	1.052	0.069077
XP_004017330.1	PREDICTED: electron transfer flavoprotein-ubiquinone oxidoreductase, mitochondrial isoform X1 [Ovis aries]	---	68.623	71.353	23.8	13	21	13	0.81	1.564	0.674	2.32	7.7089e-07	1.202	0.039618	1.931	1.1984e-06
XP_004017360.1	PREDICTED: acetoacetyl-CoA synthetase isoform X2 [Ovis aries]	---	74.892	32.628	12.9	9	13	9	1.089	0.941	1.024	0.919	0.194239	1.063	0.26868	0.864	0.075281
XP_004017377.1	PREDICTED: LOW QUALITY PROTEIN: ATP-binding cassette sub-family B member 9 [Ovis aries]	---	84.615	0.9316	0.9	1	1	1	1.337	0.69	1.142	0.604		1.171		0.516
XP_004017381.1	PREDICTED: arginine/serine-rich coiled-coil protein 2 isoform X1 [Ovis aries]	---	50.534	1.8116	6	3	3	3
XP_004017384.1	PREDICTED: LOW QUALITY PROTEIN: zinc finger CCHC domain-containing protein 8 [Ovis aries]	---	78.369	4.6423	5.5	3	3	3
XP_004017388.1	PREDICTED: vacuolar protein sorting-associated protein 33A [Ovis aries]	---	67.566	2.2242	3.2	2	2	2
XP_004017389.2	PREDICTED: diablo homolog, mitochondrial isoform X1 [Ovis aries]	---	30.56	1.7001	8.1	3	3	3	0.969	1.086	1.015	1.07	0.63186	0.955	0.56918	1.121	0.46526
XP_004017391.1	PREDICTED: 26S proteasome non-ATPase regulatory subunit 9 [Ovis aries]	---	24.256	71.31	32.6	6	10	6	0.977	0.988	0.981	1.007	0.55902	0.996	0.7725	1.011	0.56946
XP_004017411.1	PREDICTED: actin-related protein 2/3 complex subunit 3 isoform X1 [Ovis aries]	---	20.546	8.7514	19.1	3	4	3	1.059	0.841	1.11	0.758	0.083343	0.954	0.48032	0.794	0.129881
XP_004017412.1	PREDICTED: vacuolar protein sorting-associated protein 29 isoform X3 [Ovis aries]	---	20.495	24.975	33	6	10	6	1.124	0.976	1.047	0.932	0.27068	1.074	0.28358	0.868	0.058398
XP_004017416.2	PREDICTED: LOW QUALITY PROTEIN: serine/threonine-protein phosphatase PP1-gamma catalytic subunit isoform X1, partial [Ovis aries]	---	35.417	2.0881	26.5	8	19	1
XP_004017419.1	PREDICTED: BRCA1-associated protein [Ovis aries]	---	67.176	6.8748	4.2	2	2	2	0.915	0.914	1.061	0.861	0.29354	0.862	0.136885	0.999	0.9705
XP_004017424.1	PREDICTED: LOW QUALITY PROTEIN: heat shock protein beta-8 [Ovis aries]	---	21.129	23.491	29.7	7	10	7	1.146	1.215	0.812	1.496	0.0039578	1.411	0.044424	1.06	0.4285
XP_004017427.1	PREDICTED: phosphatidylethanolamine-binding protein 1 [Ovis aries]	---	21.016	267.06	82.9	14	35	14	1.054	1.019	0.884	1.153	0.000119878	1.192	0.00039692	0.967	0.57304
XP_004017438.1	PREDICTED: probable RNA-binding protein 19 isoform X2 [Ovis aries]	---	102.62	0.83869	1.4	1	1	1
XP_004017449.1	PREDICTED: tyrosine-protein phosphatase non-receptor type 11 isoform X3 [Ovis aries]	---	68.009	16.598	16.5	11	12	11	0.992	0.954	1.091	0.874	0.022784	0.909	0.058763	0.962	0.66408
XP_004017453.1	PREDICTED: TRAF-type zinc finger domain-containing protein 1 [Ovis aries]	---	64.846	4.7949	4.6	3	3	3	0.926	0.978	1.068	0.916		0.867		1.056
XP_004017454.1	PREDICTED: N-alpha-acetyltransferase 25, NatB auxiliary subunit [Ovis aries]	---	112.14	12.828	7.1	6	7	6	0.883	1.126	0.895	1.258	0.0131185	0.987	0.60688	1.275	0.0040804
XP_004017458.1	PREDICTED: aldehyde dehydrogenase, mitochondrial [Ovis aries]	---	56.7	294.48	38.5	16	37	13	0.91	1.488	0.599	2.484	1.11022e-16	1.519	1.0866e-09	1.635	1e-32
XP_004017462.2	PREDICTED: 60S acidic ribosomal protein P0 isoform X1 [Ovis aries]	---	33.998	33.967	29.7	9	19	9	0.995	0.92	1.08	0.852	7.6564e-05	0.921	0.0139962	0.925	0.091856
XP_004017467.2	PREDICTED: TP53-regulated inhibitor of apoptosis 1 [Ovis aries]	---	10.022	22.528	48.9	5	6	5	1.021	1.094	0.963	1.136	0.025	1.06	0.2096	1.071	0.080838
XP_004017469.3	PREDICTED: 2-methoxy-6-polyprenyl-1,4-benzoquinol methylase, mitochondrial isoform X2 [Ovis aries]	---	37.357	18.151	17.7	5	6	5	0.99	1.328	0.876	1.516	0.000176905	1.13	0.22742	1.341	0.0031963
XP_004017477.1	PREDICTED: ankyrin repeat domain-containing protein 13A [Ovis aries]	---	67.439	61.677	3.9	1	1	1	0.902	1.252	0.905	1.383		0.997		1.388
XP_004017507.1	PREDICTED: coiled-coil domain-containing protein 117 isoform X1 [Ovis aries]	---	30.443	12.896	18.3	5	6	5	1.055	0.703	1.229	0.572	0.026399	0.858	0.090558	0.666	0.056435
XP_004017510.3	PREDICTED: LOW QUALITY PROTEIN: neurofilament heavy polypeptide isoform X1 [Ovis aries]	---	102.83	1.5238	3.7	3	8	2	1.21	0.824	1.127	0.731		1.074		0.681
XP_004017515.1	PREDICTED: cytochrome b-c1 complex subunit 9 [Ovis aries]	---	7.4295	10.681	50	3	5	3	0.724	1.711	0.629	2.72	0.000198705	1.151	0.45204	2.363	0.00050336
XP_004017522.1	PREDICTED: splicing factor 3A subunit 1 isoform X1 [Ovis aries]	---	87.776	63.483	14.9	11	20	11	1.064	0.792	1.203	0.658	1.7327e-08	0.884	0.00189574	0.744	0.00056093
XP_004017543.1	PREDICTED: developmentally-regulated GTP-binding protein 1 [Ovis aries]	---	40.542	61.5	30.5	10	11	9	0.987	0.858	1.112	0.772	0.00036318	0.888	0.0158437	0.869	0.025879
XP_004017549.2	PREDICTED: 14-3-3 protein eta isoform X1 [Ovis aries]	---	27.19	38.955	34.4	11	49	7	1.056	0.911	1.053	0.865	7.5459e-05	1.003	0.4425	0.863	0.005039
XP_004017559.1	PREDICTED: mitotic-spindle organizing protein 2 isoform X1 [Ovis aries]	---	15.863	1.5436	8.9	1	1	1
XP_004017580.3	PREDICTED: LOW QUALITY PROTEIN: membrane-associated progesterone receptor component 2 isoform X1 [Ovis aries]	---	23.453	62.14	27	7	12	6	1.118	0.939	1.028	0.913	0.48944	1.088	0.238	0.84	0.049701
XP_004017620.1	PREDICTED: vacuolar protein sorting-associated protein 37B isoform X1 [Ovis aries]	---	30.308	23.273	12.2	3	5	3	0.883	0.965	1.13	0.854	0.0034153	0.781	0.021117	1.093	0.189739
XP_004017662.1	PREDICTED: cob(I)yrinic acid a,c-diamide adenosyltransferase, mitochondrial isoform X1 [Ovis aries]	---	25.565	8.9567	8.6	2	4	2	0.951	1.09	0.951	1.146		1		1.146
XP_004017712.2	PREDICTED: SWI/SNF-related matrix-associated actin-dependent regulator of chromatin subfamily B member 1 isoform X2 [Ovis aries]	---	40.967	2.256	2.8	1	2	1	1.094	0.816	1.238	0.659		0.884		0.746
XP_004017786.1	PREDICTED: LOW QUALITY PROTEIN: 39S ribosomal protein L46, mitochondrial isoform X1 [Ovis aries]	---	30.615	2.7477	3.7	1	1	1	0.928	1.14	0.907	1.257		1.023		1.228
XP_004017787.1	PREDICTED: 28S ribosomal protein S11, mitochondrial [Ovis aries]	---	20.96	1.8213	4.6	1	1	1	0.996	0.895	0.907	0.987		1.098		0.899
XP_004017801.1	PREDICTED: AP-3 complex subunit sigma-2 [Ovis aries]	---	22.035	4.5013	9.8	2	2	2
XP_004017806.2	PREDICTED: LOW QUALITY PROTEIN: protein unc-45 homolog A isoform X1 [Ovis aries]	---	101.84	40.876	13	11	15	10	0.96	0.923	1.129	0.818	0.00111765	0.85	0.037118	0.961	0.87612
XP_004017825.2	PREDICTED: UPF0235 protein C15orf40 homolog isoform X1 [Ovis aries]	---	16.293	3.6792	8.4	1	1	1	0.967	1.139	0.902	1.263		1.072		1.178
XP_004017832.1	PREDICTED: transmembrane emp24 domain-containing protein 3 [Ovis aries]	---	24.71	15.472	11	2	2	2	1.168	0.916	1.071	0.855		1.091		0.784
XP_004017834.1	PREDICTED: 5-formyltetrahydrofolate cyclo-ligase [Ovis aries]	---	22.939	1.7054	4.5	1	1	1
XP_004017844.1	PREDICTED: LDLR chaperone MESD [Ovis aries]	---	25.934	47.465	20.3	4	6	4	0.949	0.888	1.074	0.827	0.158321	0.884	0.121457	0.936	0.98526
XP_004017849.2	PREDICTED: methylmalonyl-CoA epimerase, mitochondrial [Ovis aries]	---	18.983	14.194	10.1	1	1	1
XP_004017863.2	PREDICTED: dnaJ homolog subfamily A member 4 isoform X1 [Ovis aries]	---	56.669	32.245	19.8	10	13	10	0.961	1.213	0.993	1.222	0.00028064	0.968	0.66952	1.262	0.00080061
XP_004017868.1	PREDICTED: proteasome subunit alpha type-4 [Ovis aries]	---	29.483	59.763	36	8	15	8	1.014	1.015	1.007	1.008	0.22228	1.007	0.57652	1.001	0.30418
XP_004017873.1	PREDICTED: ubiquitin-conjugating enzyme E2 Q2 isoform X3 [Ovis aries]	---	38.717	2.2252	5.6	2	2	1
XP_004017874.1	PREDICTED: F-box only protein 22 [Ovis aries]	---	44.68	7.7284	3.5	1	2	1	0.859	1.159	0.935	1.24	0.32718	0.919	0.44706	1.349	0.169559
XP_004017875.1	PREDICTED: electron transfer flavoprotein subunit alpha, mitochondrial isoform X1 [Ovis aries]	---	35.021	191.81	53.2	16	36	16	0.848	1.547	0.743	2.082	1e-32	1.141	0.0003219	1.824	3.66096e-12
XP_004017886.1	PREDICTED: LOW QUALITY PROTEIN: sorting nexin-33 [Ovis aries]	---	64.925	3.5249	2.6	1	1	1
XP_004017891.1	PREDICTED: LOW QUALITY PROTEIN: COMM domain-containing protein 4 isoform X1 [Ovis aries]	---	21.408	5.8214	13.1	3	4	3	1.049	0.925	1.011	0.915	0.32356	1.038	0.58604	0.882	0.051578
XP_004017893.1	PREDICTED: phosphopantothenoylcysteine decarboxylase isoform X2 [Ovis aries]	---	24.114	4.2149	6.8	1	2	1	0.894	1.325	0.867	1.528		1.031		1.482
XP_004017895.3	PREDICTED: mannose-6-phosphate isomerase [Ovis aries]	---	46.326	71.486	17.5	5	12	5	0.752	1.606	0.627	2.561	1.2052e-09	1.199	0.063538	2.136	4.0269e-09
XP_004017896.1	PREDICTED: secretory carrier-associated membrane protein 2 isoform X2 [Ovis aries]	---	36.729	41.973	16.5	4	8	4	1.095	0.803	1.13	0.711	0.00055758	0.969	0.29596	0.733	0.0038603
XP_004017899.1	PREDICTED: tyrosine-protein kinase CSK isoform X1 [Ovis aries]	---	50.172	23.316	20.9	7	9	7	0.952	0.88	1.15	0.765	0.000195496	0.828	0.0166816	0.924	0.121222
XP_004017908.1	PREDICTED: immunoglobulin superfamily containing leucine-rich repeat protein [Ovis aries]	---	45.303	8.9378	8.5	3	4	3	0.963	0.903	1.019	0.886	0.67558	0.945	0.43964	0.938	0.72904
XP_004017940.1	PREDICTED: protein FAM177A1 isoform X1 [Ovis aries]	---	20.784	4.51	6.6	1	1	1	0.923	1.045	1.081	0.967		0.854		1.132
XP_004017955.1	PREDICTED: protein transport protein Sec23A [Ovis aries]	---	86.212	112.79	27.5	18	29	16	1.128	0.822	1.056	0.778	0.0176778	1.068	0.123662	0.729	0.00134081
XP_004017960.1	PREDICTED: pinin isoform X1 [Ovis aries]	---	82.06	17.386	11.2	9	13	9	1.048	0.879	1.109	0.793	0.00097514	0.945	0.27194	0.839	0.0039622
XP_004017961.1	PREDICTED: cTAGE family member 5 isoform X11 [Ovis aries]	---	87.947	64.743	12.4	8	8	8	1.02	0.895	0.97	0.923	0.136758	1.052	0.77136	0.877	0.130699
XP_004017987.1	PREDICTED: small EDRK-rich factor 2 isoform X1 [Ovis aries]	---	6.8998	15.111	32.2	3	10	3	1.104	0.933	0.997	0.936	0.02272	1.107	0.38458	0.845	0.0133954
XP_004017991.1	PREDICTED: microfibrillar-associated protein 1 [Ovis aries]	---	51.977	8.2296	12.3	5	5	5	1.085	0.819	1.05	0.78	0.065457	1.033	0.72154	0.755	0.10372
XP_004017996.1	PREDICTED: serine/threonine-protein phosphatase 4 regulatory subunit 3A isoform X2 [Ovis aries]	---	93.821	26.015	7.3	6	9	6	1.053	0.803	1.199	0.67	0.061062	0.878	0.129897	0.763	0.113976
XP_004018002.1	PREDICTED: NADH dehydrogenase [ubiquinone] 1 beta subcomplex subunit 1 isoform X1 [Ovis aries]	---	7.0492	4.1139	19	1	3	1	0.937	1.503	0.682	2.204	7.6164e-05	1.374	0.008859	1.604	0.0004045
XP_004018011.1	PREDICTED: uncharacterized protein C14orf142 homolog isoform X2 [Ovis aries]	---	10.749	36.307	41.4	2	4	2	0.925	1.117	0.758	1.474	0.072782	1.22	0.9459	1.208	0.080517
XP_004018030.1	PREDICTED: glutaredoxin-related protein 5, mitochondrial [Ovis aries]	---	16.771	13.302	17.1	2	5	2	1.039	1.084	0.821	1.32	0.037457	1.266	0.14178	1.043	0.56788
XP_004018043.1	PREDICTED: LOW QUALITY PROTEIN: cytoplasmic dynein 1 heavy chain 1 isoform X1 [Ovis aries]	---	529.07	323.31	33.4	146	246	146	1.046	0.921	1.103	0.835	1e-32	0.948	0.00088137	0.88	2.42349e-11
XP_004018044.1	PREDICTED: heat shock protein HSP 90-alpha [Ovis aries]	---	84.73	323.31	46.8	38	140	27	1.092	0.872	1.1	0.793	0.00102268	0.993	0.139101	0.799	8.35187e-12
XP_004018052.1	PREDICTED: ras-related protein Rap-2c-like [Ovis aries]	---	21.77	21.602	15	3	7	3	1.189	0.839	1.009	0.832	0.065464	1.178	0.0184844	0.706	0.0048976
XP_004018103.3	PREDICTED: LOW QUALITY PROTEIN: isocitrate dehydrogenase [NADP], mitochondrial [Ovis aries]	---	50.936	202.73	47	21	52	20	0.585	2.219	0.496	4.474	1e-32	1.179	0.0160244	3.793	1e-32
XP_004018172.1	PREDICTED: peptidyl-prolyl cis-trans isomerase FKBP3 isoform X1 [Ovis aries]	---	30.633	46.687	31.9	11	21	11	0.973	1.191	0.918	1.297	8.4084e-07	1.06	0.23502	1.224	0.000162493
XP_004018174.1	PREDICTED: LOW QUALITY PROTEIN: microtubule-associated protein 1A isoform X1 [Ovis aries]	---	331.43	208.93	15.3	36	45	35	1.028	0.726	1.164	0.624	2.5525e-06	0.883	0.0179566	0.706	0.000118492
XP_004018182.1	PREDICTED: putative E3 ubiquitin-protein ligase UBR7 isoform X1 [Ovis aries]	---	48.06	6.3072	6.1	3	3	3	1.123	0.77	1.212	0.635	0.0165591	0.927	0.085558	0.686	0.026277
XP_004018190.2	PREDICTED: serpin A3-5 [Ovis aries]	---	39.212	72.056	24.6	10	7	2	1.173	0.974	1.791	0.544	0.059965	0.655	0.120937	0.83	0.145661
XP_004018207.2	PREDICTED: REST corepressor 1 isoform X1 [Ovis aries]	---	49.078	10.226	11	4	5	2	1.034	0.912	1.114	0.819		0.928		0.882
XP_004018234.1	PREDICTED: ubiquitin-conjugating enzyme E2 D4 isoform X2 [Ovis aries]	---	16.677	2.8881	12.2	2	2	2
XP_004018237.1	PREDICTED: drebrin-like protein isoform X4 [Ovis aries]	---	47.811	5.3154	34.5	11	24	0
XP_004018238.1	PREDICTED: phosphoglycerate mutase 2 [Ovis aries]	---	28.757	59.618	46.2	15	68	14	0.717	1.411	0.56	2.52	1e-32	1.28	0.0007444	1.968	1.62448e-12
XP_004018251.3	PREDICTED: glycerol-3-phosphate dehydrogenase 1-like protein [Ovis aries]	---	38.18	18.705	25.6	9	10	6	0.915	1.207	0.937	1.288	0.0079024	0.977	0.45826	1.319	0.00139772
XP_004018252.1	PREDICTED: CCR4-NOT transcription complex subunit 10 isoform X1 [Ovis aries]	---	88.859	3.0411	1.2	1	1	1	1.067	0.672	1.257	0.535		0.849		0.63
XP_004018274.2	PREDICTED: integrin alpha-9 isoform X1 [Ovis aries]	---	114.33	10.908	5	5	6	5	1.036	0.826	1.143	0.723	0.0247	0.906	0.23256	0.797	0.019782
XP_004018276.3	PREDICTED: 3-ketoacyl-CoA thiolase, peroxisomal isoform X1 [Ovis aries]	---	36.948	63.962	35.1	8	11	8	0.967	1.058	0.931	1.136	0.62544	1.039	0.83354	1.094	0.42488
XP_004018277.1	PREDICTED: serine/threonine-protein kinase OSR1 isoform X1 [Ovis aries]	---	57.886	95.742	23.3	12	22	8	0.951	1.026	1.068	0.961	0.62854	0.89	0.0114362	1.079	0.0111826
XP_004018289.1	PREDICTED: eukaryotic translation initiation factor 1b [Ovis aries]	---	12.823	69.926	13.3	2	4	2	0.916	1.041	1.043	0.998	0.87042	0.878	0.013739	1.136	0.010016
XP_004018316.1	PREDICTED: kinesin-like protein KIF15 isoform X4 [Ovis aries]	---	160.43	2.5807	0.9	1	1	1
XP_004018321.1	PREDICTED: protein BRICK1 [Ovis aries]	---	8.7308	7.6108	54.7	4	6	4	1.003	0.916	1.083	0.846	0.20298	0.926	0.74156	0.913	0.56078
XP_004018325.1	PREDICTED: ER membrane protein complex subunit 3 [Ovis aries]	---	29.952	6.2404	10.3	2	2	2	0.945	1.04	0.943	1.103	0.40774	1.002	0.97968	1.101	0.43798
XP_004018330.1	PREDICTED: actin-related protein 2/3 complex subunit 4 [Ovis aries]	---	19.667	8.129	28	5	11	5	1.076	0.945	1.059	0.892	0.143256	1.016	0.8188	0.878	0.099378
XP_004018333.1	PREDICTED: calcium/calmodulin-dependent protein kinase type 1 [Ovis aries]	---	41.226	72.458	28.6	7	9	6	0.994	0.795	1.015	0.783	0.0066201	0.979	0.89088	0.8	0.022784
XP_004018349.1	PREDICTED: caveolin-3 [Ovis aries]	---	17.381	3.0788	17.9	4	7	2	0.904	1.331	0.798	1.668	8.1519e-05	1.133	0.0024827	1.472	0.000161859
XP_004018351.1	PREDICTED: LOW QUALITY PROTEIN: LIM and cysteine-rich domains protein 1 [Ovis aries]	---	40.224	164.09	55.3	16	31	16	0.744	1.732	0.881	1.966	1.62448e-12	0.844	2.0161e-05	2.328	1e-32
XP_004018361.1	PREDICTED: sulfatase-modifying factor 1 [Ovis aries]	---	37.556	16.355	9.8	2	2	2	0.837	0.732	1.274	0.575		0.657		0.875
XP_004018363.1	PREDICTED: leucine-rich repeat neuronal protein 1 [Ovis aries]	---	80.873	4.8254	2.5	1	1	1	1.072	0.597	1.294	0.461		0.828		0.557
XP_004018384.1	PREDICTED: PRA1 family protein 3 [Ovis aries]	---	21.694	27.133	27.7	6	18	6	0.902	1.272	0.914	1.392	1.773e-11	0.987	0.21594	1.41	8.14682e-13
XP_004018386.1	PREDICTED: TATA element modulatory factor [Ovis aries]	---	121.98	20.047	2	2	2	2
XP_004018389.1	PREDICTED: succinyl-CoA ligase [GDP-forming] subunit beta, mitochondrial isoform X1 [Ovis aries]	---	46.637	99.281	35	18	31	18	0.922	1.264	0.922	1.371	7.7573e-09	1	0.180865	1.371	1.4212e-07
XP_004018394.1	PREDICTED: 26S proteasome non-ATPase regulatory subunit 6 isoform X1 [Ovis aries]	---	45.505	41.098	39.6	14	22	14	1.031	1.033	1.064	0.971	0.21168	0.969	0.48336	1.002	0.40802
XP_004018411.1	PREDICTED: LOW QUALITY PROTEIN: filamin-B isoform X1 [Ovis aries]	---	276.32	323.31	25.4	57	83	49	1.065	0.952	1.026	0.928	0.93636	1.038	0.32968	0.894	0.43338
XP_004018432.1	PREDICTED: mRNA-decapping enzyme 1A [Ovis aries]	---	62.782	16.222	12.1	4	4	4	1.034	0.988	1.032	0.957	0.21106	1.002	0.97096	0.956	0.21884
XP_004018433.1	PREDICTED: transketolase [Ovis aries]	---	67.86	124.46	29.5	14	17	14	1.02	1.172	0.876	1.338	6.9324e-07	1.164	0.0034831	1.149	0.0027623
XP_004018439.1	PREDICTED: musculoskeletal embryonic nuclear protein 1 [Ovis aries]	---	8.893	48.12	31.7	2	4	2	0.74	1.826	0.62	2.945	0.037044	1.194	0.3736	2.468	0.017396
XP_004018442.1	PREDICTED: inter-alpha-trypsin inhibitor heavy chain H1 isoform X2 [Ovis aries]	---	100.97	31.5	11.3	10	2	2
XP_004018443.1	PREDICTED: glycosyltransferase 8 domain-containing protein 1 isoform X2 [Ovis aries]	---	41.838	1.6013	2.7	1	1	1
XP_004018449.1	PREDICTED: troponin C, slow skeletal and cardiac muscles [Ovis aries]	---	18.416	57.283	24.2	4	7	4	0.678	1.748	1.042	1.678	4.4123e-07	0.651	0.00025842	2.578	1.0962e-06
XP_004018455.1	PREDICTED: twinfilin-2 isoform X1 [Ovis aries]	---	39.371	16.241	15.8	5	8	4	1.065	1.051	1.011	1.04	0.38998	1.053	0.82074	0.987	0.45252
XP_004018459.1	PREDICTED: 60S ribosomal protein L29 [Ovis aries]	---	17.133	5.9122	23.7	4	8	4	1.109	0.924	0.992	0.931	0.34776	1.118	0.185299	0.833	0.0160762
XP_004018465.1	PREDICTED: alpha/beta hydrolase domain-containing protein 14B [Ovis aries]	---	22.483	19.056	28.1	4	4	4	0.952	1.06	0.929	1.141	0.122942	1.025	0.40282	1.113	0.144937
XP_004018467.1	PREDICTED: U3 small nucleolar RNA-interacting protein 2 [Ovis aries]	---	52.416	2.6444	5	2	2	2
XP_004018469.1	PREDICTED: IQ domain-containing protein F5 [Ovis aries]	---	17.885	0.78706	5.4	1	2	1	0.857	1.193	0.912	1.308		0.94		1.392
XP_004018479.1	PREDICTED: mesencephalic astrocyte-derived neurotrophic factor [Ovis aries]	---	20.325	18.988	26.3	5	8	5	0.975	0.777	1.105	0.703	0.054838	0.882	0.21216	0.797	0.050456
XP_004018488.1	PREDICTED: nitrogen permease regulator 2-like protein [Ovis aries]	---	43.635	0.85141	2.4	1	1	1
XP_004018495.1	PREDICTED: RNA-binding protein 5 [Ovis aries]	---	92.252	13.105	3.1	2	2	2	0.891	1.021	1.184	0.862		0.753		1.146
XP_004018506.1	PREDICTED: acylamino-acid-releasing enzyme isoform X1 [Ovis aries]	---	81.024	125.76	22.9	12	17	12	0.911	1.135	0.953	1.191	5.591e-05	0.956	0.88938	1.246	0.00045954
XP_004018507.1	PREDICTED: dystroglycan [Ovis aries]	---	97.913	92.937	15.9	16	23	16	1.079	1.062	0.923	1.151	0.88368	1.169	0.00064194	0.984	0.074223
XP_004018511.2	PREDICTED: glutathione peroxidase 1 [Ovis aries]	---	22.668	67.22	42	8	11	8	0.856	1.323	0.738	1.793	0.0002033	1.16	0.063479	1.546	0.00138312
XP_004018512.1	PREDICTED: ubiquitin carboxyl-terminal hydrolase 4 isoform X1 [Ovis aries]	---	108.71	45.081	12.8	11	14	10	0.938	1.056	1.029	1.026	0.48108	0.912	0.37466	1.126	0.22298
XP_004018519.1	PREDICTED: glutamine--tRNA ligase [Ovis aries]	---	87.412	55.713	24.4	17	24	16	0.887	0.978	1.021	0.958	0.4926	0.869	0.058464	1.103	0.22182
XP_004018523.1	PREDICTED: inosine-5'-monophosphate dehydrogenase 2 isoform X2 [Ovis aries]	---	55.762	50.508	15.6	7	8	7	0.951	1.289	1.024	1.259	0.0046591	0.929	0.68528	1.355	0.0144363
XP_004018525.1	PREDICTED: NADH dehydrogenase [ubiquinone] 1 alpha subcomplex assembly factor 3 [Ovis aries]	---	20.463	6.6156	17.4	3	3	3	0.821	1.243	0.877	1.417	0.015339	0.936	0.58422	1.514	0.0073378
XP_004018552.2	PREDICTED: coiled-coil domain-containing protein 12 isoform X1 [Ovis aries]	---	29.22	1.7327	8.9	1	1	1
XP_004018553.1	PREDICTED: myosin light chain 3 isoform X1 [Ovis aries]	---	21.931	70.091	50.8	9	15	7	0.662	0.647	1.416	0.457	8.3741e-05	0.468	6.5559e-09	0.977	0.33828
XP_004018566.1	PREDICTED: leucine zipper transcription factor-like protein 1 [Ovis aries]	---	34.577	49.85	41.1	11	15	11	1.08	0.741	1.213	0.611	4.6908e-06	0.89	0.02226	0.686	1.75748e-05
XP_004018567.1	PREDICTED: phosphatidylinositide phosphatase SAC1 [Ovis aries]	---	67.063	29.029	9.4	5	6	5	1.079	0.843	1.099	0.767	0.165723	0.982	0.41122	0.781	0.50212
XP_004018573.1	PREDICTED: palmitoyltransferase ZDHHC3 isoform X2 [Ovis aries]	---	34.155	-2	4.3	1	1	1	1.103	0.851	1.17	0.727		0.943		0.772
XP_004018574.1	PREDICTED: protein SEC13 homolog [Ovis aries]	---	35.449	51.734	33.9	9	11	9	1.052	0.851	1.103	0.772	1.67627e-05	0.954	0.21036	0.809	0.0011036
XP_004018589.1	PREDICTED: 60S ribosomal protein L32 isoform X1 [Ovis aries]	---	15.874	33.724	49.6	8	20	8	1.015	0.911	0.995	0.916	0.18702	1.02	0.20658	0.898	0.046641
XP_004018600.1	PREDICTED: U6 snRNA-associated Sm-like protein LSm3 [Ovis aries]	---	11.845	1.4876	11.8	1	1	1
XP_004018601.1	PREDICTED: LOW QUALITY PROTEIN: transmembrane protein 43 isoform X1 [Ovis aries]	---	44.489	11.421	17.8	8	10	8	1.068	0.995	0.99	1.005	0.96018	1.079	0.377	0.932	0.146996
XP_004018603.1	PREDICTED: histone H1x [Ovis aries]	---	22.403	63.279	44.9	12	24	12	1.049	0.985	0.999	0.986	0.8823	1.05	0.59066	0.939	0.4924
XP_004018675.1	PREDICTED: 2',5'-phosphodiesterase 12 isoform X1 [Ovis aries]	---	81.159	2.0903	1.6	1	1	1
XP_004018692.3	PREDICTED: LOW QUALITY PROTEIN: putative RNA-binding protein 15B isoform X1 [Ovis aries]	---	99.577	1.632	3.5	3	3	2
XP_004018812.1	PREDICTED: U1 small nuclear ribonucleoprotein C [Ovis aries]	---	17.394	5.1883	13.2	2	4	2	0.905	1.076	0.953	1.129	0.70368	0.95	0.84444	1.189	0.5282
XP_004018819.1	PREDICTED: 60S ribosomal protein L10a [Ovis aries]	---	24.831	75.778	43.8	10	27	10	1.019	0.887	1.066	0.832	1.5411e-07	0.956	0.117882	0.87	0.000163642
XP_004018836.1	PREDICTED: peptidase inhibitor 16 isoform X1 [Ovis aries]	---	49.588	14.716	14.9	5	8	5	1.036	1.383	0.625	2.213	0.0102208	1.658	0.02218	1.335	0.019842
XP_004018840.1	PREDICTED: coiled-coil domain-containing protein 167 isoform X3 [Ovis aries]	---	11.218	4.0589	11.3	1	1	1	0.976	0.884	1.001	0.883		0.975		0.906
XP_004018844.1	PREDICTED: lactoylglutathione lyase [Ovis aries]	---	20.778	18.913	32.1	7	13	7	0.928	0.904	1.02	0.886	0.193003	0.91	0.5129	0.974	0.43384
XP_004018849.1	PREDICTED: C-_U-editing enzyme APOBEC-2 [Ovis aries]	---	25.815	53.478	41.1	10	31	10	1.032	1.39	0.891	1.56	1.7333e-09	1.158	0.075241	1.347	3.6698e-06
XP_004018865.2	PREDICTED: bystin isoform X1 [Ovis aries]	---	37.163	1.5679	2.8	1	1	1
XP_004018876.1	PREDICTED: protein canopy homolog 3 isoform X1 [Ovis aries]	---	31.722	34.557	16.1	4	6	4	0.951	0.918	1.169	0.785	0.0050782	0.814	0.0061238	0.965	0.36306
XP_004018886.1	PREDICTED: 39S ribosomal protein L2, mitochondrial isoform X1 [Ovis aries]	---	33.415	0.87685	7.8	2	2	2
XP_004018888.1	PREDICTED: kinesin light chain 4 isoform X2 [Ovis aries]	---	68.248	55.957	25.2	12	14	8	1.001	0.853	1.031	0.827	0.023019	0.971	0.23508	0.852	0.10696
XP_004018899.1	PREDICTED: 28S ribosomal protein S18a, mitochondrial isoform X1 [Ovis aries]	---	22.411	5.6847	18.4	3	3	3	0.968	0.837	0.828	1.011		1.169		0.865
XP_004018903.1	PREDICTED: heat shock protein HSP 90-beta [Ovis aries]	---	83.252	323.31	51.9	38	125	26	1.026	0.898	1.145	0.784	0.00022219	0.896	0.0162009	0.875	0.31074
XP_004018904.1	PREDICTED: adenosine 3'-phospho 5'-phosphosulfate transporter 1 isoform X2 [Ovis aries]	---	37.226	0.95709	2.9	1	1	1
XP_004018907.1	PREDICTED: cell division cycle 5-like protein [Ovis aries]	---	92.269	82.09	22.9	14	16	14	1.075	0.787	1.107	0.711	0.0045795	0.971	0.4402	0.732	0.052184
XP_004018910.1	PREDICTED: chloride intracellular channel protein 5 isoform X1 [Ovis aries]	---	46.187	35.436	22	6	7	6	1.012	1.287	0.78	1.65	0.00029631	1.297	0.03528	1.272	0.032318
XP_004018931.1	PREDICTED: phosphoglycerate kinase 2 [Ovis aries]	---	44.7	0.78607	27.6	10	38	1	0.819	1.234	0.82	1.505		0.999		1.507
XP_004018938.2	PREDICTED: DNA replication licensing factor MCM3 isoform X1 [Ovis aries]	---	99.69	105.32	23.6	19	25	19	1.154	0.587	1.113	0.527	0.0025839	1.037	0.92634	0.509	0.0024183
XP_004018974.1	PREDICTED: LOW QUALITY PROTEIN: helicase SKI2W isoform X1 [Ovis aries]	---	137.48	45.57	12.7	14	19	14	1.089	0.888	1.089	0.815	0.0163563	1	0.4603	0.815	0.181095
XP_004018976.1	PREDICTED: negative elongation factor E isoform X2 [Ovis aries]	---	41.804	16.262	19.7	5	5	5	0.971	0.915	1.077	0.85	0.0181012	0.902	0.0090994	0.942	0.36854
XP_004018987.1	PREDICTED: U6 snRNA-associated Sm-like protein LSm2 [Ovis aries]	---	10.834	36.094	27.4	2	3	2	1.024	1.172	0.942	1.244	0.105183	1.087	0.3077	1.145	0.162602
XP_004018990.1	PREDICTED: chloride intracellular channel protein 1 [Ovis aries]	---	26.992	85.004	38.6	8	16	8	1.082	0.646	1.34	0.482	5.1723e-08	0.807	0.062321	0.597	0.136556
XP_004018993.1	PREDICTED: abhydrolase domain-containing protein 16A [Ovis aries]	---	63.299	4.6973	5	3	3	3	1.014	0.904	1.04	0.869	0.2881	0.975	0.86948	0.892	0.40126
XP_004019006.1	PREDICTED: allograft inflammatory factor 1 isoform X4 [Ovis aries]	---	16.811	5.2313	15.6	2	3	2	1.192	0.821	1.108	0.741		1.076		0.689
XP_004019014.1	PREDICTED: spliceosome RNA helicase DDX39B [Ovis aries]	---	48.964	71.222	30.6	15	32	7	1.024	0.943	1.136	0.83	0.098039	0.901	0.065604	0.921	0.75678
XP_004019024.1	PREDICTED: LOW QUALITY PROTEIN: putative pre-mRNA-splicing factor ATP-dependent RNA helicase DHX16 [Ovis aries]	---	119.17	4.1457	2.8	4	5	4	1.083	0.821	1.083	0.758	0.085339	1	0.85088	0.758	0.18874
XP_004019033.1	PREDICTED: tubulin beta chain [Ovis aries]	---	49.67	323.31	63.1	24	167	5	1.056	0.811	1.168	0.694	0.00037566	0.904	0.043757	0.768	0.032424
XP_004019050.1	PREDICTED: ribosome production factor 2 homolog [Ovis aries]	---	35.56	37.386	9.8	2	2	2	0.844	1.05	1.024	1.025		0.824		1.244
XP_004019051.1	PREDICTED: LOW QUALITY PROTEIN: tripartite motif-containing protein 26 [Ovis aries]	---	57.308	2.8383	2.2	1	2	1
XP_004019084.2	PREDICTED: LOW QUALITY PROTEIN: uncharacterized protein LOC101120961 isoform X1 [Ovis aries]	---	36.295	76.346	44.4	15	55	10	0.901	0.897	1.101	0.815	0.00143731	0.818	0.00095859	0.996	0.99728
XP_004019109.1	PREDICTED: histone H2A type 1 [Ovis aries]	---	13.572	2.0079	27	4	9	2	0.934	0.779	1.104	0.706	0.079256	0.846	0.003057	0.834	0.48036
XP_004019112.1	PREDICTED: high mobility group nucleosome-binding domain-containing protein 4 [Ovis aries]	---	9.5529	2.365	32.2	4	6	2	0.767	1.432	0.768	1.865		0.999		1.867
XP_004019136.1	PREDICTED: histone H1.2 [Ovis aries]	---	19.584	2.9338	37.1	9	21	2	0.937	1.207	1.001	1.206		0.936		1.288
XP_004019151.1	PREDICTED: acyl-coenzyme A thioesterase 13 [Ovis aries]	---	15.989	10.336	8.2	1	3	1	0.844	1.304	0.889	1.467	0.0251	0.949	0.50654	1.545	0.00176337
XP_004019166.1	PREDICTED: protein DEK isoform X1 [Ovis aries]	---	40.454	28.586	24.1	9	12	9	1.022	0.865	1.115	0.776	0.00106334	0.917	0.036345	0.846	0.033616
XP_004019172.1	PREDICTED: GMP reductase 1 [Ovis aries]	---	37.529	23.603	29.3	9	13	7	0.928	1.034	0.778	1.329	0.28768	1.193	0.21134	1.114	0.93044
XP_004019190.1	PREDICTED: biogenesis of lysosome-related organelles complex 1 subunit 5 [Ovis aries]	---	21.744	2.941	9.4	2	2	2	0.962	0.928	0.987	0.94	0.73772	0.975	0.84544	0.965	0.82744
XP_004019191.1	PREDICTED: serine/threonine-protein kinase RIO1 isoform X1 [Ovis aries]	---	64.814	2.4563	3.3	2	2	2	0.868	0.877	1.216	0.721	0.164038	0.714	0.26798	1.01	0.92646
XP_004019193.1	PREDICTED: coagulation factor XIII A chain [Ovis aries]	---	83.167	33.211	12.6	7	10	7	0.955	1.153	0.882	1.307	4.3114e-05	1.083	0.0040223	1.207	0.0030359
XP_004019198.2	PREDICTED: valacyclovir hydrolase isoform X1 [Ovis aries]	---	33.808	19.151	23.8	6	10	6	0.818	1.256	0.835	1.504	0.00133953	0.98	0.83024	1.535	0.0070367
XP_004019211.1	PREDICTED: kelch-like protein 31 [Ovis aries]	---	68.045	55.997	29.1	15	19	15	0.88	1.118	1.05	1.065	0.187483	0.838	0.023284	1.27	0.0051624
XP_004019438.1	PREDICTED: putative N-acetylated-alpha-linked acidic dipeptidase isoform X2 [Ovis aries]	---	84.477	43.481	15.7	11	12	9	1.059	0.999	0.969	1.031	0.308	1.093	0.022496	0.943	0.037183
XP_004019466.1	PREDICTED: pre-mRNA cleavage complex 2 protein Pcf11 isoform X3 [Ovis aries]	---	172.68	4.475	1.5	2	2	2
XP_004019479.1	PREDICTED: NADH dehydrogenase [ubiquinone] 1 subunit C2 [Ovis aries]	---	14.209	11.754	40	5	8	5	0.95	1.347	0.782	1.723	0.000104287	1.215	0.0178586	1.418	0.00023632
XP_004019481.1	PREDICTED: integrator complex subunit 4 isoform X1 [Ovis aries]	---	108.38	1.3262	1	1	1	1	1.057	0.805	1.2	0.671		0.881		0.762
XP_004019512.1	PREDICTED: tumor susceptibility gene 101 protein [Ovis aries]	---	44.055	47.172	21.7	7	11	7	1.02	1.095	1.038	1.055	0.145256	0.983	0.87346	1.074	0.186482
XP_004019518.2	PREDICTED: L-lactate dehydrogenase A chain isoform X2 [Ovis aries]	---	39.742	181.75	47.6	19	78	15	0.723	1.349	0.641	2.105	1e-32	1.128	0.031917	1.866	1e-32
XP_004019556.2	PREDICTED: LOW QUALITY PROTEIN: endothelial cell-selective adhesion molecule isoform X1 [Ovis aries]	---	41.589	49.016	17.8	4	5	4	1.089	1.173	0.862	1.361	0.023441	1.263	0.028816	1.077	0.33172
XP_004019577.1	PREDICTED: LOW QUALITY PROTEIN: signal recognition particle receptor subunit alpha isoform X1 [Ovis aries]	---	70.114	59.859	19.6	11	17	11	1.027	0.999	1.022	0.977	0.7146	1.005	0.62772	0.973	0.86268
XP_004019579.1	PREDICTED: FAD-dependent oxidoreductase domain-containing protein 1 isoform X1 [Ovis aries]	---	53.959	1.1995	3.5	2	2	2	0.932	1.241	0.964	1.287		0.967		1.332
XP_004019580.1	PREDICTED: m7GpppX diphosphatase isoform X2 [Ovis aries]	---	38.497	26.829	21.4	6	7	2	0.826	1.197	0.932	1.284	0.31412	0.886	0.0080847	1.449	0.108877
XP_004019591.2	PREDICTED: junctional adhesion molecule C [Ovis aries]	---	36.577	23.048	25.5	7	8	7	1.006	0.678	1.229	0.552	0.0073834	0.819	0.053916	0.674	0.070703
XP_004019606.1	PREDICTED: coiled-coil domain-containing protein 86 [Ovis aries]	---	39.936	8.1014	12.4	3	4	3	0.963	0.927	1.018	0.911		0.946		0.963
XP_004019607.1	PREDICTED: pre-mRNA-processing factor 19 [Ovis aries]	---	55.194	42.179	13.5	6	12	6	0.988	0.814	1.158	0.703	6.4121e-05	0.853	0.115541	0.824	0.023841
XP_004019630.1	PREDICTED: DNA damage-binding protein 1 [Ovis aries]	---	126.93	122.07	33.2	33	45	33	1.017	0.987	1.02	0.968	0.035902	0.997	0.54928	0.971	0.162321
XP_004019647.1	PREDICTED: isoaspartyl peptidase/L-asparaginase [Ovis aries]	---	32.08	20.495	23.6	7	8	7	1.042	0.982	1.023	0.96	0.38532	1.019	0.2628	0.942	0.05804
XP_004019658.1	PREDICTED: heterogeneous nuclear ribonucleoprotein U-like protein 2 isoform X1 [Ovis aries]	---	84.899	139.9	28.2	20	27	20	1.051	0.897	1.045	0.858	0.00118367	1.006	0.33318	0.853	0.056057
XP_004019665.1	PREDICTED: nuclear RNA export factor 1 [Ovis aries]	---	70.261	33.722	13.1	6	6	6	1.052	0.929	1.003	0.926	0.27816	1.049	0.70092	0.883	0.2839
XP_004019666.1	PREDICTED: syntaxin-5 [Ovis aries]	---	39.576	8.5261	5.1	1	1	1
XP_004019669.1	PREDICTED: 4F2 cell-surface antigen heavy chain [Ovis aries]	---	63.337	98.84	15.8	7	8	7	0.996	0.855	1.048	0.816	0.2374	0.95	0.59694	0.858	0.181803
XP_004019689.1	PREDICTED: stress-induced-phosphoprotein 1 isoform X1 [Ovis aries]	---	62.548	225.7	66.5	50	113	50	1.003	1.051	0.998	1.053	0.31996	1.005	0.072542	1.048	0.45056
XP_004019702.1	PREDICTED: peroxiredoxin-5, mitochondrial [Ovis aries]	---	23.164	42.026	23.3	5	10	5	0.973	1.207	0.863	1.399	0.00119646	1.127	0.150459	1.24	0.020742
XP_004019703.2	PREDICTED: multifunctional methyltransferase subunit TRM112-like protein [Ovis aries]	---	14.297	27.913	27.2	3	5	3	0.858	1.197	0.998	1.199	0.21988	0.86	0.29038	1.395	0.115823
XP_004019714.1	PREDICTED: ubiquitin-like protein fubi and ribosomal protein S30 [Ovis aries]	---	14.386	2.9747	7.5	1	2	1	1.075	0.424	1.163	0.365	0.148981	0.924	0.01536	0.394	0.060638
XP_004019718.1	PREDICTED: zinc finger protein ubi-d4 isoform X2 [Ovis aries]	---	44.185	1.057	9.5	3	3	3	1.08	0.893	1.203	0.742		0.898		0.827
XP_004019732.2	PREDICTED: UPF0696 protein C11orf68 homolog isoform X1 [Ovis aries]	---	31.877	11.814	8.6	2	4	2	0.998	0.913	0.965	0.946	0.156383	1.034	0.45132	0.915	0.050683
XP_004019733.1	PREDICTED: dr1-associated corepressor [Ovis aries]	---	22.374	6.471	30.7	5	6	5	1.195	0.736	0.995	0.74	0.0192645	1.201	0.38608	0.616	0.00185531
XP_004019735.1	PREDICTED: probable RNA-binding protein EIF1AD [Ovis aries]	---	19.12	10.353	18.7	2	2	2	1.024	0.768	1.037	0.741		0.987		0.75
XP_004019737.1	PREDICTED: cystatin-M [Ovis aries]	---	16.594	1.8831	11.3	1	1	1
XP_004019748.2	PREDICTED: dipeptidyl peptidase 3 isoform X2 [Ovis aries]	---	83.669	185.69	31.5	19	29	19	0.929	1.09	1.022	1.067	0.23942	0.909	0.00191696	1.173	0.00045679
XP_004019755.1	PREDICTED: copper chaperone for superoxide dismutase [Ovis aries]	---	29.082	4.6836	12	4	4	4	0.876	1.1	1.05	1.048	0.36258	0.834	0.036422	1.256	0.035098
XP_004019756.1	PREDICTED: RNA-binding protein 4 isoform X1 [Ovis aries]	---	39.755	31.544	29.1	9	15	9	1.141	0.803	1.174	0.684	0.05212	0.972	0.8249	0.704	0.022622
XP_004019768.1	PREDICTED: AH receptor-interacting protein isoform X1 [Ovis aries]	---	37.59	39.205	21.5	5	6	5	1.105	1.049	1.023	1.025	0.56134	1.08	0.3005	0.949	0.56642
XP_004019785.1	PREDICTED: LOW QUALITY PROTEIN: mitochondrial glutamate carrier 1 isoform X1 [Ovis aries]	---	33.961	4.8757	4.7	1	1	1	1.155	0.779	1.147	0.679		1.007		0.674
XP_004019791.1	PREDICTED: 26S proteasome non-ATPase regulatory subunit 13 isoform X1 [Ovis aries]	---	42.747	139.17	45.5	15	23	15	1.028	1.022	1.056	0.968	0.3458	0.973	0.529	0.994	0.100356
XP_004019793.1	PREDICTED: NAD-dependent protein deacetylase sirtuin-3, mitochondrial [Ovis aries]	---	36.922	4.0746	9.6	3	3	3	0.864	1.267	0.956	1.325		0.904		1.466
XP_004019812.2	PREDICTED: dipeptidyl peptidase 1 isoform X1 [Ovis aries]	---	51.988	21.346	11.4	4	4	4	0.972	0.869	1.177	0.738	0.0122972	0.826	0.022644	0.894	0.165117
XP_004019818.1	PREDICTED: heat shock cognate 71 kDa protein-like, partial [Ovis aries]	---	34.407	4.6058	47.8	19	51	1
XP_004020048.1	PREDICTED: mannose-binding protein C [Ovis aries]	---	26.646	0.83468	7.2	2	2	2
XP_004020059.2	PREDICTED: multiple inositol polyphosphate phosphatase 1 isoform X1 [Ovis aries]	---	56.444	13.052	11	5	6	5	0.998	0.843	1.164	0.724	0.047277	0.857	0.048697	0.845	0.26252
XP_004020082.1	PREDICTED: E3 ubiquitin-protein ligase MARCH5 [Ovis aries]	---	31.231	2.4109	5.8	1	1	1
XP_004020083.1	PREDICTED: kinesin-like protein KIF11 [Ovis aries]	---	118.98	0.81851	2.2	3	3	3	1.085	0.941	1.034	0.91	0.6687	1.049	0.71858	0.867	0.38074
XP_004020088.1	PREDICTED: myoferlin isoform X4 [Ovis aries]	---	233.49	120.69	21.8	39	45	36	1.085	0.833	1.086	0.767	1.87462e-05	0.999	0.64646	0.768	2.832e-06
XP_004020094.1	PREDICTED: 1-phosphatidylinositol 4,5-bisphosphate phosphodiesterase epsilon-1 isoform X2 [Ovis aries]	---	257.07	1.5575	1.1	2	2	2
XP_004020095.1	PREDICTED: nucleolar complex protein 3 homolog [Ovis aries]	---	92.437	2.62	3	2	2	2	1.059	0.778	1.237	0.629		0.856		0.735
XP_004020104.3	PREDICTED: PDZ and LIM domain protein 1 isoform X1, partial [Ovis aries]	---	35.91	109.13	45.6	13	20	13	0.875	2.104	0.649	3.242	1e-32	1.348	1.56139e-05	2.405	1.11022e-15
XP_004020109.1	PREDICTED: delta-1-pyrroline-5-carboxylate synthase isoform X2 [Ovis aries]	---	87.04	20.937	14.6	8	9	8	0.926	1.033	1.038	0.995	0.94218	0.892	0.190863	1.116	0.163563
XP_004020127.1	PREDICTED: LOW QUALITY PROTEIN: RRP12-like protein isoform X1 [Ovis aries]	---	143.25	0.99077	2.3	3	3	3
XP_004020135.1	PREDICTED: phosphatidylinositol 4-kinase type 2-alpha [Ovis aries]	---	54.136	3.4941	4.6	2	2	2
XP_004020149.1	PREDICTED: aspartate aminotransferase, cytoplasmic [Ovis aries]	---	46.47	100.15	42.1	16	31	16	0.863	1.464	0.664	2.205	1e-32	1.3	6.6965e-07	1.696	3.55271e-15
XP_004020161.1	PREDICTED: hypoxia-inducible factor 1-alpha inhibitor [Ovis aries]	---	40.347	12.88	11.7	5	5	5	0.951	1.124	1.023	1.099	0.039798	0.93	0.81898	1.182	0.034798
XP_004020189.3	PREDICTED: nucleolar and coiled-body phosphoprotein 1 isoform X2 [Ovis aries]	---	73.86	4.1993	7.4	6	7	6	0.859	1.099	0.973	1.129	0.150919	0.883	0.072257	1.279	0.00074493
XP_004020196.1	PREDICTED: alpha-centractin [Ovis aries]	---	42.613	90.724	23.9	7	9	4	1.196	0.67	1.084	0.618	0.065385	1.103	0.67134	0.56	0.054599
XP_004020210.1	PREDICTED: protein RRP5 homolog isoform X2 [Ovis aries]	---	208.54	4.5156	1.4	2	2	2
XP_004020218.1	PREDICTED: STE20-like serine/threonine-protein kinase isoform X2 [Ovis aries]	---	138.66	48.661	19.6	22	33	21	1.054	0.869	1.147	0.758	5.7027e-07	0.919	0.066	0.824	0.00027861
XP_004020236.1	PREDICTED: survival of motor neuron-related-splicing factor 30 isoform X1 [Ovis aries]	---	26.752	1.8433	4.2	1	1	1	1.052	0.933	1.092	0.854		0.963		0.887
XP_004020238.1	PREDICTED: structural maintenance of chromosomes protein 3 [Ovis aries]	---	141.54	228.33	38.2	45	59	45	1.059	0.791	1.184	0.668	3.11973e-14	0.894	0.0128773	0.747	1.4892e-11
XP_004020251.1	PREDICTED: nebulin-related-anchoring protein isoform X2 [Ovis aries]	---	196.92	174.33	35.7	59	73	57	1.01	0.996	1.15	0.866	1.428e-06	0.878	7.2084e-08	0.986	0.42604
XP_004020253.1	PREDICTED: caspase-7 isoform X2 [Ovis aries]	---	33.903	3.0136	6.6	2	3	2	0.957	0.967	1.03	0.939	0.66124	0.929	0.70338	1.01	0.81994
XP_004020273.1	PREDICTED: CDK2-associated and cullin domain-containing protein 1 [Ovis aries]	---	40.822	0.97597	2.5	1	1	1
XP_004020276.2	PREDICTED: thioredoxin-dependent peroxide reductase, mitochondrial isoform X1 [Ovis aries]	---	24.398	12.618	23.2	5	8	5	0.745	1.556	0.707	2.201	4.159e-05	1.054	0.27976	2.089	7.5636e-05
XP_004020280.1	PREDICTED: nucleolysin TIAR isoform X4 [Ovis aries]	---	41.59	10.562	15.7	5	8	2	1.05	0.999	1.033	0.967		1.016		0.951
XP_004020283.1	PREDICTED: BAG family molecular chaperone regulator 3 [Ovis aries]	---	61.339	233.29	50.3	23	36	23	1.009	1.465	0.757	1.935	1.26676e-13	1.333	0.00038353	1.452	1.7053e-07
XP_004020304.1	PREDICTED: BRISC complex subunit Abro1 [Ovis aries]	---	47.756	35.392	22.9	9	13	9	1.016	0.874	1.036	0.844	0.44028	0.981	0.55028	0.86	0.26428
XP_004020309.1	PREDICTED: putative pre-mRNA-splicing factor ATP-dependent RNA helicase DHX32 [Ovis aries]	---	83.8	11.694	5.4	3	3	3
XP_004020310.1	PREDICTED: BRCA2 and CDKN1A-interacting protein isoform X1 [Ovis aries]	---	35.103	1.6884	7.2	2	2	2
XP_004020351.1	PREDICTED: phosphoglycerate mutase 1 isoform X1 [Ovis aries]	---	25.26	106.88	49.8	10	32	9	1.151	1.039	0.817	1.272	0.155257	1.409	1.1211e-06	0.903	0.0052775
XP_004020388.2	PREDICTED: GDNF family receptor alpha-1 isoform X1 [Ovis aries]	---	52.186	2.3162	1.9	1	1	1	1.34	0.682	1.009	0.676		1.328		0.509
XP_004020391.2	PREDICTED: LOW QUALITY PROTEIN: heat shock 70 kDa protein 12A isoform X1 [Ovis aries]	---	73.889	25.379	16.8	11	14	11	0.953	0.945	1.165	0.811	0.00036225	0.818	0.000100204	0.992	0.3373
XP_004020444.1	PREDICTED: thioredoxin-like protein 4A isoform X1 [Ovis aries]	---	16.8	6.5331	20.4	3	3	3	0.929	1.075	0.937	1.147	0.34414	0.991	0.92644	1.157	0.25672
XP_004020446.1	PREDICTED: mitochondrial import inner membrane translocase subunit Tim21 [Ovis aries]	---	27.935	2.4703	9	2	2	2
XP_004020465.1	PREDICTED: elongator complex protein 2 isoform X1 [Ovis aries]	---	92.386	74.956	14.5	10	13	10	0.998	0.982	1.082	0.908	0.41666	0.922	0.76478	0.984	0.7692
XP_004020524.1	PREDICTED: LOW QUALITY PROTEIN: uncharacterized protein C18orf8 homolog isoform X1 [Ovis aries]	---	74.645	1.1104	2.1	1	1	1
XP_004020537.1	PREDICTED: rho-associated protein kinase 1 isoform X1 [Ovis aries]	---	158.27	19.48	12.7	17	18	14	0.964	0.952	1.04	0.915	0.74928	0.927	0.0685	0.988	0.24694
XP_004020538.1	PREDICTED: 60S ribosomal protein L27 [Ovis aries]	---	15.807	1.43	27.9	5	8	1	0.987	0.913	1.123	0.813		0.879		0.925
XP_004020539.2	PREDICTED: LOW QUALITY PROTEIN: collectin-12 [Ovis aries]	---	77.049	36.232	17.1	12	16	12	1.138	0.883	1.067	0.828	1.8051e-06	1.067	0.2454	0.776	1.62427e-05
XP_004020542.1	PREDICTED: thymidylate synthase isoform X1 [Ovis aries]	---	35.645	2.8524	6	2	2	2
XP_004020558.2	PREDICTED: LOW QUALITY PROTEIN: ralA-binding protein 1 isoform X1 [Ovis aries]	---	77.424	9.4496	9	5	5	5	0.966	0.959	1.121	0.855		0.862		0.993
XP_004020559.2	PREDICTED: LOW QUALITY PROTEIN: gamma-soluble NSF attachment protein isoform X1 [Ovis aries]	---	46.526	62.527	22.2	9	14	9	1	0.977	0.905	1.08	0.044018	1.105	0.19352	0.977	0.27914
XP_004020561.1	PREDICTED: AFG3-like protein 2 isoform X2 [Ovis aries]	---	89.283	30.44	14.7	11	12	8	0.94	1.16	0.934	1.242	0.028464	1.006	0.77342	1.234	0.047542
XP_004020565.1	PREDICTED: mRNA cap guanine-N7 methyltransferase [Ovis aries]	---	55.048	32.958	22.9	9	10	9	0.956	1.045	1.095	0.954	0.5255	0.873	0.165256	1.093	0.84248
XP_004020569.1	PREDICTED: ATP synthase subunit alpha, mitochondrial [Ovis aries]	---	59.703	276.92	51.4	31	82	31	0.825	1.453	0.748	1.943	1e-32	1.103	0.000176655	1.761	1e-32
XP_004020572.1	PREDICTED: uncharacterized protein C18orf25 homolog isoform X2 [Ovis aries]	---	36.971	35.332	8.7	2	2	2	0.97	1.165	0.984	1.184	0.11186	0.986	0.21578	1.201	0.096342
XP_004020591.1	PREDICTED: spindle and kinetochore-associated protein 1 [Ovis aries]	---	29.437	0.76747	2.8	1	7	1	1.088	0.856	1.016	0.843	0.0136011	1.071	0.073276	0.787	0.000178288
XP_004020594.1	PREDICTED: NAD-dependent malic enzyme, mitochondrial isoform X1 [Ovis aries]	---	65.451	53.08	17.3	9	11	9	1.132	0.876	1.082	0.81	0.0111367	1.046	0.173704	0.774	0.00134444
XP_004020615.1	PREDICTED: asparagine--tRNA ligase, cytoplasmic isoform X2 [Ovis aries]	---	64.335	118.43	28.6	14	23	14	1.067	0.915	1.045	0.876	0.0192604	1.021	0.3008	0.858	0.0043804
XP_004020627.1	PREDICTED: serpin B7 [Ovis aries]	---	42.973	0.89896	2.9	1	1	1
XP_004020676.2	PREDICTED: ubiquitin carboxyl-terminal hydrolase 14 isoform X1 [Ovis aries]	---	53.004	173.11	34.4	16	25	16	1.037	0.949	1.04	0.912	0.3222	0.997	0.9094	0.915	0.35038
XP_004020741.1	PREDICTED: LOW QUALITY PROTEIN: inactive rhomboid protein 1 isoform X1 [Ovis aries]	---	96.624	2.3481	3.3	2	2	2	0.993	1.131	0.941	1.202		1.055		1.139
XP_004020766.1	PREDICTED: enoyl-CoA delta isomerase 1, mitochondrial [Ovis aries]	---	33.36	24.288	25.2	7	8	7	1.039	1.358	0.689	1.971	0.00030479	1.508	0.020895	1.307	0.088644
XP_004020795.1	PREDICTED: nmrA-like family domain-containing protein 1 isoform X2 [Ovis aries]	---	33.09	21.23	20.7	8	10	8	0.973	1.061	0.953	1.113	0.33804	1.021	0.72066	1.09	0.136161
XP_004020810.1	PREDICTED: calcium-regulated heat stable protein 1 [Ovis aries]	---	15.877	8.2638	27.9	5	8	5	0.982	0.878	1.291	0.68	0.151198	0.761	0.165475	0.894	0.99508
XP_004020811.1	PREDICTED: ubiquitin carboxyl-terminal hydrolase 7 isoform X2 [Ovis aries]	---	117.05	56.705	11.9	11	14	11	1.074	0.912	1.089	0.837	0.075199	0.986	0.33128	0.849	0.54906
XP_004020818.1	PREDICTED: cytosolic Fe-S cluster assembly factor NUBP1 isoform X2 [Ovis aries]	---	33.076	23.59	16.5	3	3	3	1.046	0.896	1.04	0.862	0.035665	1.006	0.72086	0.857	0.020438
XP_004020825.1	PREDICTED: ribosomal L1 domain-containing protein 1 [Ovis aries]	---	53.181	5.1189	6.8	4	5	4	0.97	0.743	1.201	0.619		0.808		0.766
XP_004020829.1	PREDICTED: serine/threonine-protein phosphatase CPPED1 isoform X2 [Ovis aries]	---	35.747	3.1713	9.3	3	3	3	1.121	1.098	1.033	1.063	0.3331	1.085	0.77142	0.979	0.98764
XP_004020835.1	PREDICTED: protein N-terminal asparagine amidohydrolase [Ovis aries]	---	34.671	5.3561	15.5	4	4	4	0.978	0.831	0.994	0.836		0.984		0.85
XP_004020854.2	PREDICTED: LOW QUALITY PROTEIN: UPF0505 protein C16orf62 homolog isoform X1 [Ovis aries]	---	108.71	20.922	10.7	9	11	9	0.963	1.009	1.051	0.96	0.91288	0.916	0.116281	1.048	0.086581
XP_004020866.1	PREDICTED: THUMP domain-containing protein 1 isoform X2 [Ovis aries]	---	39.91	40.688	34.2	12	16	12	1.048	0.937	1.069	0.877	0.0016449	0.98	0.32676	0.894	0.002138
XP_004020879.1	PREDICTED: cytochrome b-c1 complex subunit 2, mitochondrial [Ovis aries]	---	48.212	221.94	46.8	18	32	18	0.858	1.411	0.768	1.837	3.33067e-16	1.117	0.00035784	1.645	7.59792e-12
XP_004020887.1	PREDICTED: conserved oligomeric Golgi complex subunit 7 isoform X1 [Ovis aries]	---	86.528	8.7997	6.9	5	5	5	1.072	1.356	0.688	1.971		1.558		1.265
XP_004020889.1	PREDICTED: dynactin subunit 5 isoform X1 [Ovis aries]	---	20.14	0.85572	9.3	2	3	2	0.928	1.038	1.082	0.959	0.4913	0.858	0.71758	1.119	0.66842
XP_004020894.1	PREDICTED: E3 ubiquitin-protein ligase RBBP6 isoform X2 [Ovis aries]	---	197.2	1.6603	2.2	3	3	3	0.967	0.931	1.032	0.902		0.937		0.963
XP_004020899.1	PREDICTED: leucine carboxyl methyltransferase 1 isoform X2 [Ovis aries]	---	38.009	15.077	11.4	4	5	4	0.996	1.11	0.999	1.111		0.997		1.114
XP_004020913.1	PREDICTED: sarcoplasmic/endoplasmic reticulum calcium ATPase 1 isoform X1 [Ovis aries]	---	111.47	323.31	44.1	48	178	30	0.736	1.591	0.522	3.048	1e-32	1.41	7.6608e-10	2.162	1e-32
XP_004020942.1	PREDICTED: CDP-diacylglycerol--inositol 3-phosphatidyltransferase [Ovis aries]	---	23.551	7.8815	13.1	3	3	3	0.989	0.905	1.078	0.84	0.065818	0.917	0.153095	0.915	0.20326
XP_004020943.1	PREDICTED: major vault protein isoform X1 [Ovis aries]	---	99.276	18.782	9.2	6	6	6	0.98	1.279	0.889	1.439	0.00050358	1.102	0.24894	1.305	0.022919
XP_004020953.1	PREDICTED: dCTP pyrophosphatase 1 [Ovis aries]	---	18.662	44.09	47.9	7	8	7	0.774	1.229	1.001	1.228	0.0140993	0.773	0.023216	1.588	0.0100832
XP_004020970.1	PREDICTED: histone acetyltransferase KAT8 isoform X1 [Ovis aries]	---	52.382	3.3889	3.5	2	2	2	1.181	0.723	1.18	0.613		1.001		0.612
XP_004020976.1	PREDICTED: cytochrome c oxidase subunit 6A2, mitochondrial [Ovis aries]	---	10.886	51.522	42.3	3	10	3	0.921	1.478	0.732	2.019	1.5076e-07	1.258	0.0102413	1.605	1.6096e-05
XP_004020981.1	PREDICTED: RUS1 family protein C16orf58 homolog [Ovis aries]	---	50.247	8.4413	6.9	3	3	3	0.944	1.045	1.031	1.014	0.83426	0.916	0.25294	1.107	0.31404
XP_004020982.1	PREDICTED: alpha-hemoglobin-stabilizing protein [Ovis aries]	---	10.802	1.9026	13	1	1	1
XP_004020985.1	PREDICTED: 28S ribosomal protein S17, mitochondrial isoform X6 [Ovis aries]	---	14.488	1.3292	13.8	2	2	2
XP_004020986.1	PREDICTED: T-complex protein 1 subunit zeta isoform X1 [Ovis aries]	---	57.941	87.762	29.9	15	27	10	1.027	0.951	1.09	0.872	1.89799e-05	0.942	0.0105201	0.926	0.148063
XP_004020990.1	PREDICTED: phosphorylase b kinase gamma catalytic chain, skeletal muscle/heart isoform isoform X1 [Ovis aries]	---	44.76	14.438	12.1	4	4	3
XP_004020994.1	PREDICTED: rab5 GDP/GTP exchange factor isoform X2 [Ovis aries]	---	56.91	70.232	21.4	9	11	9	0.971	0.798	1.253	0.637	0.00115973	0.775	0.0031169	0.822	0.022065
XP_004020997.1	PREDICTED: ribosome maturation protein SBDS [Ovis aries]	---	28.759	82.818	43.2	13	19	13	1.025	1.037	1.05	0.988	0.89526	0.976	0.76906	1.012	0.8549
XP_004021002.1	PREDICTED: GATS-like protein 2 [Ovis aries]	---	36.13	6.0929	5.8	2	2	2
XP_004021007.1	PREDICTED: general transcription factor II-I isoform X5 [Ovis aries]	---	108.03	45.8	15	12	14	12	1.05	1.139	0.921	1.237		1.14		1.085
XP_004021031.1	PREDICTED: DNA-directed RNA polymerase II subunit RPB11-a [Ovis aries]	---	13.293	0.83835	6.8	1	1	1
XP_004021035.1	PREDICTED: PRKR-interacting protein 1 [Ovis aries]	---	21.236	1.7864	4.8	1	1	1	1.001	0.791	1.042	0.759		0.961		0.79
XP_004021044.1	PREDICTED: procollagen-lysine,2-oxoglutarate 5-dioxygenase 3 isoform X1 [Ovis aries]	---	85.819	59.011	16.8	10	12	10	1.105	0.936	1.099	0.852	0.106038	1.005	0.5527	0.847	0.046315
XP_004021061.1	PREDICTED: procollagen C-endopeptidase enhancer 1 [Ovis aries]	---	48.312	104.03	34.6	11	22	11	1.218	0.793	1.036	0.765	0.022305	1.176	0.0097403	0.651	8.2587e-05
XP_004021074.1	PREDICTED: protein canopy homolog 4 [Ovis aries]	---	27.757	16.684	15.3	5	7	5	0.963	0.965	0.966	0.999	0.31834	0.997	0.3621	1.002	0.59026
XP_004021076.1	PREDICTED: LOW QUALITY PROTEIN: DNA replication licensing factor MCM7 isoform X1 [Ovis aries]	---	81.033	34.465	27.5	16	23	16	1.051	0.702	1.163	0.604	0.020884	0.904	0.7003	0.668	0.032058
XP_004021118.1	PREDICTED: proteasome assembly chaperone 3 [Ovis aries]	---	12.931	9.6604	18	2	2	2	0.877	0.935	1.105	0.846		0.794		1.066
XP_004021182.3	PREDICTED: transcription elongation factor B polypeptide 2 isoform X1, partial [Ovis aries]	---	14.287	190.4	82.9	11	19	11	0.955	0.982	1.056	0.93	0.021885	0.904	0.046956	1.028	0.9844
XP_004021201.1	PREDICTED: sarcalumenin isoform X1 [Ovis aries]	---	54.457	323.31	56	23	90	23	1.02	1.08	0.963	1.121	1.381e-08	1.059	0.00065813	1.059	0.047037
XP_004021301.3	PREDICTED: LOW QUALITY PROTEIN: alpha/beta hydrolase domain-containing protein 11 isoform X1 [Ovis aries]	---	33.285	3.2003	11.6	4	4	4	0.967	1.237	0.977	1.266	0.26706	0.99	0.88368	1.279	0.24546
XP_004021309.1	PREDICTED: malate dehydrogenase, mitochondrial isoform X1 [Ovis aries]	---	42.199	323.31	50.4	19	68	19	0.82	1.513	0.703	2.152	1e-32	1.166	0.00026328	1.845	1e-32
XP_004021390.1	PREDICTED: actin, alpha skeletal muscle [Ovis aries]	---	42.051	62.932	64.5	25	209	2	1.088	1.262	0.778	1.622	1.26343e-13	1.398	2.8165e-10	1.16	0.0034596
XP_004021401.1	PREDICTED: dihydroxyacetone phosphate acyltransferase isoform X1 [Ovis aries]	---	77.677	2.4527	4.6	3	3	3	0.986	1.031	1.064	0.969	0.84876	0.927	0.58426	1.046	0.0189631
XP_004021403.1	PREDICTED: translin-associated protein X [Ovis aries]	---	33.021	22.147	16.9	4	4	4	1.049	0.843	1.113	0.757	0.060955	0.942	0.50712	0.804	0.11814
XP_004021405.1	PREDICTED: cancer-related nucleoside-triphosphatase [Ovis aries]	---	20.596	46.62	31.6	4	7	4	0.983	0.737	1.16	0.635	0.00129522	0.847	0.023721	0.75	0.055061
XP_004021409.1	PREDICTED: interferon regulatory factor 2-binding protein 2 isoform X1 [Ovis aries]	---	16.964	97.778	24.5	1	1	1
XP_004021411.1	PREDICTED: geranylgeranyl pyrophosphate synthase [Ovis aries]	---	34.9	4.1222	9.3	3	3	3	1.083	0.743	1.071	0.694	0.0055841	1.011	0.98832	0.686	0.167505
XP_004021419.1	PREDICTED: alpha-actinin-2 [Ovis aries]	---	103.8	323.31	56.6	44	134	32	1.008	1.151	0.928	1.24	1e-32	1.086	1.186e-06	1.142	5.8123e-05
XP_004021470.1	PREDICTED: KIF1-binding protein [Ovis aries]	---	71.979	0.94471	1.8	1	1	1
XP_004021472.1	PREDICTED: LOW QUALITY PROTEIN: ATP-dependent RNA helicase SUPV3L1, mitochondrial isoform X1 [Ovis aries]	---	87.89	8.6691	6.2	4	4	4	0.957	1.048	0.922	1.137	0.25882	1.038	0.67688	1.095	0.0184199
XP_004021476.1	PREDICTED: core histone macro-H2A.2 [Ovis aries]	---	40.058	1.1512	2.4	1	1	1	0.659	1.291	1.007	1.282		0.654		1.959
XP_004021480.1	PREDICTED: GTP-binding protein SAR1a isoform X1 [Ovis aries]	---	22.437	21.076	34.8	8	13	4	1.033	0.793	1.16	0.684	0.0069627	0.891	0.184318	0.768	0.003419
XP_004021481.1	PREDICTED: leucine-rich repeat-containing protein 20 isoform X1 [Ovis aries]	---	20.743	12.586	23.9	4	4	4	0.841	1.466	0.824	1.779		1.021		1.743
XP_004021482.3	PREDICTED: LOW QUALITY PROTEIN: eukaryotic translation initiation factor 4E-binding protein 2 [Ovis aries]	---	13.266	28.583	11.5	1	2	1	0.887	0.893	0.999	0.894		0.888		1.007
XP_004021505.1	PREDICTED: calcium uniporter protein, mitochondrial isoform X1 [Ovis aries]	---	39.866	65.695	21.4	8	9	8	0.822	1.14	0.976	1.168	0.147138	0.842	0.56278	1.387	0.170617
XP_004021509.1	PREDICTED: prolyl 4-hydroxylase subunit alpha-1 isoform X1 [Ovis aries]	---	60.921	101.65	34.1	20	31	20	1.174	0.98	0.994	0.986	0.99822	1.181	0.0006958	0.835	0.00069989
XP_004021515.1	PREDICTED: dnaJ homolog subfamily C member 9 isoform X1 [Ovis aries]	---	30.112	4.0525	9.2	2	2	2	0.773	0.948	1.361	0.697		0.568		1.226
XP_004021523.1	PREDICTED: protein transport protein Sec24C isoform X2 [Ovis aries]	---	117.97	57.405	17.7	17	24	17	1.037	0.853	1.103	0.773	0.34942	0.94	0.98476	0.823	0.27788
XP_004021529.1	PREDICTED: vinculin isoform X2 [Ovis aries]	---	116.64	323.31	62.3	64	127	64	0.976	1.092	0.966	1.13	1.96465e-12	1.01	0.055136	1.119	1.1687e-11
XP_004021534.1	PREDICTED: adenosine kinase isoform X2 [Ovis aries]	---	38.552	8.7874	10.1	4	4	4	0.993	1.069	1.016	1.052		0.977		1.077
XP_004021548.2	PREDICTED: dual specificity protein phosphatase 13 isoform X2 [Ovis aries]	---	22.32	11.267	9.4	1	2	1	0.692	2.025	0.559	3.623	0.0076565	1.238	0.7614	2.926	0.102417
XP_004021550.1	PREDICTED: voltage-dependent anion-selective channel protein 2 [Ovis aries]	---	31.619	142.5	42.2	15	34	15	0.942	1.239	0.863	1.436	6.65701e-12	1.092	0.00084435	1.315	3.6933e-07
XP_004021556.1	PREDICTED: 40S ribosomal protein S24 isoform X5 [Ovis aries]	---	15.069	47.574	25.4	3	11	3	1.091	0.814	1.108	0.735	0.107882	0.985	0.79652	0.746	0.140923
XP_004021562.2	PREDICTED: placenta-specific protein 9 isoform X1 [Ovis aries]	---	12.011	33.251	25.2	2	4	2	1.023	0.781	1.271	0.614	0.2154	0.805	0.25094	0.763	0.35662
XP_004021585.2	PREDICTED: LIM domain-binding protein 3 isoform X1 [Ovis aries]	---	70.403	305.95	37.3	20	52	20	1.023	1.075	0.943	1.14	0.0120437	1.085	0.0005011	1.051	0.43122
XP_004021589.1	PREDICTED: transcription factor BTF3 [Ovis aries]	---	17.694	38.322	22.2	4	7	4	0.924	0.85	0.984	0.864	0.33908	0.939	0.35262	0.92	0.94354
XP_004021590.1	PREDICTED: LOW QUALITY PROTEIN: multimerin-2 isoform X1 [Ovis aries]	---	104.77	32.744	4.1	2	2	2	1.028	1.06	0.922	1.15		1.115		1.031
XP_004021591.1	PREDICTED: gamma-synuclein [Ovis aries]	---	13.254	31.988	38.6	3	4	3	1.145	0.869	1.016	0.855	0.088025	1.127	0.145317	0.759	0.043303
XP_004021595.1	PREDICTED: annexin A8 [Ovis aries]	---	36.697	28.522	27.2	10	13	10	0.866	0.768	0.929	0.827	0.0080399	0.932	0.078305	0.887	0.182738
XP_004021616.2	PREDICTED: LOW QUALITY PROTEIN: WASH complex subunit FAM21 isoform X1 [Ovis aries]	---	144.92	181.95	20	18	19	18	1.041	0.88	1.125	0.782	0.0026826	0.925	0.045458	0.845	0.037455
XP_004021620.1	PREDICTED: LOW QUALITY PROTEIN: ras association domain-containing protein 4 isoform X1 [Ovis aries]	---	36.183	1.0757	4.7	2	2	1	1.079	0.659	1.314	0.502		0.821		0.611
XP_004021628.1	PREDICTED: LOW QUALITY PROTEIN: conserved oligomeric Golgi complex subunit 2 isoform X1 [Ovis aries]	---	82.563	4.4789	3.1	2	2	2
XP_004021737.1	PREDICTED: RWD domain-containing protein 4 isoform X1 [Ovis aries]	---	21.334	3.5565	10.1	2	2	2	1.025	1.155	1.062	1.088		0.965		1.127
XP_004021738.1	PREDICTED: LOW QUALITY PROTEIN: trafficking protein particle complex subunit 11 isoform X1 [Ovis aries]	---	127.94	2.5079	3.5	4	5	4	1.057	0.897	1.006	0.892		1.051		0.849
XP_004021754.1	PREDICTED: PDZ and LIM domain protein 3 isoform X1 [Ovis aries]	---	39.348	244.44	59.1	16	50	4	0.809	1.905	0.524	3.635	1.4461e-09	1.544	0.00088013	2.355	3.8829e-09
XP_004021755.1	PREDICTED: PDZ and LIM domain protein 3 isoform X2 [Ovis aries]	---	34.324	54.911	59.5	16	37	4	1.059	1.139	1.101	1.035	0.85452	0.962	0.81072	1.076	0.76054
XP_004021780.1	PREDICTED: vacuolar protein sorting-associated protein 37A [Ovis aries]	---	44.356	46.503	5.3	1	1	1
XP_004021782.1	PREDICTED: CCR4-NOT transcription complex subunit 7 isoform X1 [Ovis aries]	---	32.718	3.4669	12.3	3	3	3	0.937	0.824	0.991	0.831	0.167559	0.946	0.60426	0.879	0.042397
XP_004021801.1	PREDICTED: store-operated calcium entry-associated regulatory factor [Ovis aries]	---	36.347	11.934	7.5	2	2	2	0.897	0.972	1.091	0.891		0.822		1.084
XP_004021825.1	PREDICTED: eukaryotic translation initiation factor 4E-binding protein 1 [Ovis aries]	---	12.519	23.853	28	2	2	2	1.009	1.045	0.911	1.147		1.108		1.036
XP_004021875.1	PREDICTED: myomesin-2 isoform X1 [Ovis aries]	---	167	323.31	51.4	77	177	77	0.829	1.281	0.761	1.683	1.62437e-12	1.089	0.000140463	1.545	1.62437e-12
XP_004021930.1	PREDICTED: protein Hook homolog 3 isoform X3 [Ovis aries]	---	83.268	22.958	15.4	11	13	11	0.87	1.141	0.932	1.224	0.104859	0.933	0.46816	1.311	0.060462
XP_004021949.1	PREDICTED: E3 ubiquitin-protein ligase Midline-1 isoform X2 [Ovis aries]	---	70.958	5.2251	5.4	3	4	3
XP_004021950.1	PREDICTED: cytochrome c-type heme lyase [Ovis aries]	---	31.027	26.183	23.6	6	8	6	1.179	1.062	0.895	1.187	0.0090386	1.317	0.10398	0.901	0.6578
XP_004021987.2	PREDICTED: LOW QUALITY PROTEIN: synapse-associated protein 1 [Ovis aries]	---	40.531	4.5808	11.3	4	5	4
XP_004022002.1	PREDICTED: pyruvate dehydrogenase E1 component subunit alpha, somatic form, mitochondrial [Ovis aries]	---	43.387	68.22	41	18	30	18	0.837	1.341	0.719	1.865	1e-32	1.164	0.0074963	1.602	1.19571e-12
XP_004022007.1	PREDICTED: ribosomal protein S6 kinase alpha-3 isoform X4 [Ovis aries]	---	80.58	102.19	42.1	25	35	18	0.933	1.33	0.857	1.552	1.0637e-09	1.089	0.0156952	1.426	7.9999e-08
XP_004022009.1	PREDICTED: small muscular protein [Ovis aries]	---	9.1334	59.156	53.6	3	8	3	0.926	1.403	0.888	1.58	0.00023857	1.043	0.70258	1.515	0.00018384
XP_004022012.1	PREDICTED: peroxiredoxin-4 isoform X1 [Ovis aries]	---	29.576	18.138	32.3	7	14	4	0.967	1.098	0.905	1.213	0.031657	1.069	0.46892	1.135	0.190217
XP_004022017.1	PREDICTED: MICOS complex subunit MIC26 isoform X3 [Ovis aries]	---	22.519	7.1416	14.1	2	2	2
XP_004022020.1	PREDICTED: eukaryotic translation initiation factor 2 subunit 3 [Ovis aries]	---	51.065	61.216	31.4	14	19	14	0.995	1.024	1.028	0.996	0.88786	0.968	0.54114	1.029	0.46188
XP_004022045.1	PREDICTED: cytochrome b-245 heavy chain [Ovis aries]	---	65.532	1.9794	1.9	1	1	1	1.032	1.076	0.916	1.175		1.127		1.043
XP_004022052.1	PREDICTED: tetraspanin-7 [Ovis aries]	---	27.559	1.7924	2.8	1	1	1	0.915	1.102	0.928	1.188		0.986		1.204
XP_004022057.1	PREDICTED: probable ubiquitin carboxyl-terminal hydrolase FAF-X isoform X4 [Ovis aries]	---	290.27	265.97	16	32	47	32	1.018	0.933	1.105	0.844	0.0088013	0.921	0.035024	0.917	0.41382
XP_004022065.1	PREDICTED: amine oxidase [flavin-containing] A isoform X1 [Ovis aries]	---	65.164	40.709	21.2	11	11	11	1.071	1.123	0.89	1.262	2.0832e-05	1.203	0.000122653	1.049	0.2172
XP_004022093.1	PREDICTED: ubiquilin-2 [Ovis aries]	---	65.852	77.997	18.9	7	13	5	1.046	0.989	1.061	0.932	0.53768	0.986	0.171143	0.946	0.40954
XP_004022106.1	PREDICTED: constitutive coactivator of PPAR-gamma-like protein 2 isoform X1 [Ovis aries]	---	120.12	5.3658	4.2	4	5	3	1.087	0.955	1.091	0.875	0.188496	0.996	0.91062	0.879	0.174796
XP_004022113.1	PREDICTED: 3-hydroxyacyl-CoA dehydrogenase type-2 [Ovis aries]	---	27.169	185.06	56.3	10	22	10	0.908	1.063	0.916	1.16	0.078837	0.991	0.43586	1.171	0.33246
XP_004022116.1	PREDICTED: structural maintenance of chromosomes protein 1A isoform X2 [Ovis aries]	---	143.19	145.61	35.6	43	57	43	1.028	0.863	1.126	0.766	0.0050602	0.913	0.057656	0.839	0.112581
XP_004022123.1	PREDICTED: LOW QUALITY PROTEIN: melanoma-associated antigen D1 isoform X1 [Ovis aries]	---	86.567	3.9952	2.9	2	2	1	1.012	0.522	1.222	0.427		0.828		0.516
XP_004022130.1	PREDICTED: H(+)/Cl(-) exchange transporter 5 isoform X2 [Ovis aries]	---	83.075	2.2174	1.2	1	2	1	0.9	0.676	1.267	0.534		0.71		0.751
XP_004022133.1	PREDICTED: coiled-coil domain-containing protein 22 [Ovis aries]	---	70.45	9.6055	10.5	5	5	5	1.006	1.028	0.972	1.058	0.21664	1.035	0.061342	1.022	0.5683
XP_004022177.1	PREDICTED: protein UXT [Ovis aries]	---	18.083	2.2516	8.3	1	1	1
XP_004022189.1	PREDICTED: NADH dehydrogenase [ubiquinone] 1 beta subcomplex subunit 11, mitochondrial [Ovis aries]	---	17.39	16.187	23.4	3	7	3	0.965	1.397	0.84	1.663	0.0029232	1.149	0.21378	1.448	0.0054839
XP_004022192.1	PREDICTED: protein XRP2 [Ovis aries]	---	39.534	3.1036	2.9	1	2	1	1.158	0.959	0.979	0.98		1.183		0.828
XP_004022205.1	PREDICTED: PDZ domain-containing protein 11 isoform X6 [Ovis aries]	---	16.155	1.6419	6.4	1	1	1	0.9	0.779	0.873	0.892		1.031		0.866
XP_004022218.1	PREDICTED: zinc finger MYM-type protein 3 isoform X2 [Ovis aries]	---	152.61	1.7519	0.7	1	1	1
XP_004022224.1	PREDICTED: integrin beta-1-binding protein 2 [Ovis aries]	---	37.736	25.05	25.1	6	8	6	1.016	1.139	0.921	1.237	0.050776	1.103	0.35924	1.121	0.25622
XP_004022226.1	PREDICTED: UDP-N-acetylglucosamine--peptide N-acetylglucosaminyltransferase 110 kDa subunit isoform X2 [Ovis aries]	---	115.72	16.145	7.1	7	8	7	1.011	1.065	1.012	1.052	0.120816	0.999	0.37738	1.053	0.96978
XP_004022231.1	PREDICTED: peptidyl-prolyl cis-trans isomerase NIMA-interacting 4 [Ovis aries]	---	13.903	6.0594	22.1	3	4	3	1.01	0.94	1.062	0.885	0.16246	0.951	0.23576	0.931	0.37164
XP_004022237.1	PREDICTED: histone deacetylase 8 isoform X2 [Ovis aries]	---	49.755	1.3555	2	1	1	1
XP_004022241.1	PREDICTED: 60S ribosomal protein L37 [Ovis aries]	---	11.078	2.8278	33	5	5	5	1.023	0.899	1.091	0.824	0.0155184	0.938	0.35358	0.879	0.119578
XP_004022248.1	PREDICTED: ATP-binding cassette sub-family B member 7, mitochondrial isoform X1 [Ovis aries]	---	82.934	16.243	5.1	4	4	4	0.975	1.155	0.89	1.298	0.0068781	1.096	0.46782	1.185	0.21856
XP_004022254.1	PREDICTED: uracil phosphoribosyltransferase homolog [Ovis aries]	---	33.405	-2	3.3	1	1	1	1.057	0.988	1.124	0.879		0.94		0.935
XP_004022259.1	PREDICTED: cytochrome c oxidase subunit 7B, mitochondrial [Ovis aries]	---	9.8161	2.4251	9.4	2	4	2	0.778	1.633	0.634	2.576	0.0122835	1.227	0.20764	2.099	0.0106825
XP_004022260.1	PREDICTED: magnesium transporter protein 1 isoform X1 [Ovis aries]	---	38.077	6.8783	11.9	4	5	4	1.016	0.882	1.16	0.76	0.0135226	0.876	0.056244	0.868	0.0078791
XP_004022262.1	PREDICTED: protein PBDC1 isoform X1 [Ovis aries]	---	24.863	10.535	14.2	3	6	3	0.994	0.97	0.994	0.976	0.73792	1	0.99806	0.976	0.76346
XP_004022270.1	PREDICTED: SH3 domain-binding glutamic acid-rich-like protein isoform X2 [Ovis aries]	---	12.803	84.523	78.9	7	11	7	1.133	0.715	1.192	0.6	1.81108e-05	0.951	0.59222	0.631	3.6704e-05
XP_004022286.1	PREDICTED: 55 kDa erythrocyte membrane protein [Ovis aries]	---	52.127	23.208	19.7	8	9	8	0.958	1.114	0.929	1.199	0.0032591	1.031	0.33578	1.163	0.035961
XP_004022293.1	PREDICTED: prefoldin subunit 3 [Ovis aries]	---	22.486	19.651	44.7	10	17	10	0.953	1.03	1.012	1.018	0.40064	0.942	0.05388	1.081	0.0118846
XP_004022295.1	PREDICTED: ribonuclease UK114 isoform X1 [Ovis aries]	---	14.326	28.86	40.9	5	6	5	1.04	0.887	1.081	0.821	0.086462	0.962	0.28648	0.853	0.2634
XP_004022315.1	PREDICTED: SRSF protein kinase 3 isoform X1 [Ovis aries]	---	62.161	10.449	12.6	5	6	3	1.069	1.189	0.792	1.501		1.35		1.112
XP_004022328.1	PREDICTED: vacuolar ATPase assembly integral membrane protein VMA21 isoform X2 [Ovis aries]	---	11.366	5.4303	21.8	2	2	2	0.943	0.987	1.109	0.89	0.29974	0.85	0.24124	1.047	0.58482
XP_004022337.1	PREDICTED: fragile X mental retardation protein 1 isoform X1 [Ovis aries]	---	71.215	12.24	7.6	5	6	4	0.951	0.926	1.094	0.846	0.070824	0.869	0.21718	0.974	0.20442
XP_004022354.1	PREDICTED: coagulation factor IX [Ovis aries]	---	52.049	2.2264	4.1	2	2	2	1.16	0.825	1.142	0.722		1.016		0.711
XP_004022371.1	PREDICTED: protein FAM127 [Ovis aries]	---	13.246	1.5232	8.8	1	1	1
XP_004022375.1	PREDICTED: motile sperm domain-containing protein 1 [Ovis aries]	---	24.226	22.384	6.6	1	2	1
XP_004022377.2	PREDICTED: protein FAM122B isoform X8 [Ovis aries]	---	27.8	2.2868	10.6	2	2	1	0.737	0.458	1.614	0.284		0.457		0.621
XP_004022385.1	PREDICTED: heparan-sulfate 6-O-sulfotransferase 2 isoform X2 [Ovis aries]	---	69.61	1.7501	3.1	2	2	2	0.972	0.715	1.205	0.593	0.038763	0.807	0.028937	0.736	0.107044
XP_004022390.1	PREDICTED: ras-related protein Rap-2c [Ovis aries]	---	20.745	15.436	26.8	4	5	2	1.091	0.917	0.983	0.933	0.12852	1.11	0.055661	0.841	0.0043845
XP_004022400.1	PREDICTED: lysosome-associated membrane glycoprotein 2 isoform X3 [Ovis aries]	---	44.432	2.391	4.2	2	2	2	1.037	0.801	1.168	0.686	0.046642	0.888	0.116682	0.772	0.070055
XP_004022403.1	PREDICTED: cullin-4B isoform X4 [Ovis aries]	---	84.046	6.2236	18.7	15	16	6	1.432	0.773	1.046	0.739		1.369		0.54
XP_004022430.1	PREDICTED: apoptosis-inducing factor 1, mitochondrial isoform X2 [Ovis aries]	---	66.22	79.014	20.5	11	17	11	0.804	1.641	0.724	2.267	2.87526e-12	1.11	0.022338	2.041	7.01994e-13
XP_004022436.1	PREDICTED: RING finger protein 113A [Ovis aries]	---	38.923	8.7064	7	2	3	2	1.115	0.913	1.149	0.795	0.20566	0.97	0.72502	0.819	0.20474
XP_004022442.1	PREDICTED: UPF0428 protein CXorf56 homolog [Ovis aries]	---	25.592	6.408	13.1	3	4	3	1.01	0.875	1.01	0.866		1		0.866
XP_004022448.1	PREDICTED: WD repeat-containing protein 44 [Ovis aries]	---	101.29	46.567	21.2	16	19	16	0.946	0.842	1.283	0.656	0.00055972	0.737	1.4257e-07	0.89	0.128319
XP_004022486.1	PREDICTED: TSC22 domain family protein 3 isoform X1 [Ovis aries]	---	22.298	14.422	23	4	5	3	1.085	1.198	0.736	1.628	0.099941	1.474	0.20048	1.104	0.68752
XP_004022510.1	PREDICTED: mortality factor 4-like protein 2 [Ovis aries]	---	32.251	1.0081	3.8	1	1	1	0.997	1.136	0.953	1.192		1.046		1.139
XP_004022524.1	PREDICTED: cleavage stimulation factor subunit 2 isoform X2 [Ovis aries]	---	60.405	50.036	14.9	8	12	5	1.098	0.835	1.101	0.758	0.029561	0.997	0.43694	0.76	0.047522
XP_004022529.1	PREDICTED: transmembrane protein 35 [Ovis aries]	---	19.307	16.558	14.7	1	1	1
XP_004022534.1	PREDICTED: mitochondrial import inner membrane translocase subunit Tim8 A [Ovis aries]	---	11.014	12.015	34	3	5	3	0.893	1.235	0.932	1.325	0.023065	0.958	0.46562	1.383	0.0094552
XP_004022537.1	PREDICTED: alpha-galactosidase A [Ovis aries]	---	49.634	2.4946	5	2	2	2	1.004	0.961	0.966	0.995		1.039		0.957
XP_004022544.1	PREDICTED: armadillo repeat-containing X-linked protein 3 [Ovis aries]	---	42.482	47.12	18.7	6	9	6	0.999	0.91	1.144	0.795	0.0025639	0.873	0.071377	0.911	0.0158845
XP_004022554.1	PREDICTED: tenomodulin [Ovis aries]	---	37.252	1.4572	2.5	1	1	1	1.579	0.631	0.958	0.659		1.648		0.4
XP_004022703.2	PREDICTED: deoxyribonuclease-1-like 1, partial [Ovis aries]	---	36.47	43.794	20.6	6	7	6	0.943	1.244	0.859	1.448	0.0026214	1.098	0.2759	1.319	0.056617
XP_004022807.3	PREDICTED: creatine kinase B-type isoform X1, partial [Ovis aries]	---	19.063	119.26	38.5	6	14	6	0.88	0.659	1.465	0.45	2.6847e-08	0.601	3.1698e-08	0.749	0.0057376
XP_004022818.1	PREDICTED: complement C3-like, partial [Ovis aries]	---	17.634	3.7758	30.7	5	3	1	1.374	0.994	0.886	1.122	0.34046	1.551	0.036841	0.723	0.044564
XP_004022826.2	PREDICTED: argininosuccinate lyase isoform X1 [Ovis aries]	---	50.376	52.288	31.7	14	21	14	0.971	1.361	0.784	1.736	2.8695e-08	1.239	0.0013406	1.402	4.208e-06
XP_004022827.1	PREDICTED: N-alpha-acetyltransferase 10 [Ovis aries]	---	26.52	17.018	28.9	6	8	6	1.054	0.961	1.07	0.898	0.023439	0.985	0.98262	0.912	0.042039
XP_004022870.2	PREDICTED: LOW QUALITY PROTEIN: complement C3 isoform X1, partial [Ovis aries]	---	73.367	122.84	33	18	19	4	1.302	1.024	0.799	1.282	0.34072	1.63	0.24842	0.786	0.048418
XP_004022902.2	PREDICTED: 14 kDa phosphohistidine phosphatase isoform X1, partial [Ovis aries]	---	15.01	13.194	35.9	7	13	7	0.987	1.072	0.734	1.46	0.0025773	1.345	0.184161	1.086	0.090595
XP_004022911.2	PREDICTED: complement C3-like [Ovis aries]	---	75.002	23.861	21	14	5	3	1.42	0.879	0.941	0.934	0.40146	1.509	0.0161156	0.619	0.006416
XP_004022944.3	PREDICTED: LOW QUALITY PROTEIN: apolipoprotein L3-like isoform X1, partial [Ovis aries]	---	38.352	3.2693	5.8	2	2	2	0.563	1.466	0.755	1.942		0.746		2.604
XP_004022958.1	PREDICTED: protein S100-A14 [Ovis aries]	---	11.455	30.286	49	4	5	4	1.263	1.052	0.725	1.451	0.164579	1.742	0.140178	0.833	0.45242
XP_004022966.2	PREDICTED: acyl carrier protein, mitochondrial isoform X1, partial [Ovis aries]	---	15.997	12.913	17.3	3	8	3	0.915	1.398	0.769	1.818	0.0034414	1.19	0.190882	1.528	0.0056176
XP_004022979.1	PREDICTED: plasma membrane calcium-transporting ATPase 4-like isoform X1, partial [Ovis aries]	---	46.081	9.1386	24.6	9	14	4	1.115	0.84	1.123	0.748	0.00075603	0.993	0.81122	0.753	0.0060756
XP_004022991.3	PREDICTED: serpin A3-5-like isoform X1, partial [Ovis aries]	---	27.209	1.3003	9.3	3	3	1	0.904	1.335	0.821	1.626	0.040459	1.101	0.33246	1.477	0.086885
XP_004023005.1	PREDICTED: spectrin alpha chain, non-erythrocytic 1-like [Ovis aries]	---	27.618	82.273	48.5	10	26	10	1.049	0.857	1.063	0.806	0.011422	0.987	0.40622	0.817	0.00124144
XP_004023030.2	PREDICTED: lymphocyte-specific protein 1, partial [Ovis aries]	---	16.509	3.9267	8.3	1	1	1	1.013	0.943	1.02	0.925		0.993		0.931
XP_004023112.2	PREDICTED: prostaglandin E synthase 2-like, partial [Ovis aries]	---	16.008	3.7577	19.3	2	3	1	0.873	1.152	0.89	1.294		0.981		1.32
XP_004023126.1	PREDICTED: 26S proteasome non-ATPase regulatory subunit 10 isoform X1, partial [Ovis aries]	---	23.145	58.659	24.3	4	9	4	1.244	0.854	1.111	0.769	0.8828	1.12	0.37364	0.686	0.73458
XP_004023136.3	PREDICTED: junctional sarcoplasmic reticulum protein 1 isoform X1 [Ovis aries]	---	29.58	41.897	18.8	3	5	3	0.862	1.171	0.876	1.337	0.20736	0.984	0.90316	1.358	0.20114
XP_004023176.2	PREDICTED: DNA replication licensing factor MCM2, partial [Ovis aries]	---	30.089	8.5565	18	4	5	1
XP_004023188.2	PREDICTED: protein BUD31 homolog [Ovis aries]	---	17	10.553	47.2	6	8	6	1.02	0.875	1.113	0.786	0.029704	0.916	0.94824	0.858	0.025943
XP_004023200.2	PREDICTED: nucleolin isoform X1 [Ovis aries]	---	73.211	106.35	30.2	25	47	25	1.035	0.886	1.112	0.797	1.0788e-12	0.931	0.00099669	0.856	0.00024044
XP_004023212.2	PREDICTED: LOW QUALITY PROTEIN: rRNA 2'-O-methyltransferase fibrillarin [Ovis aries]	---	33.521	91.812	34.8	11	16	11	0.944	0.948	1.106	0.857	0.023145	0.854	0.0092994	1.004	0.8982
XP_004023221.2	PREDICTED: LOW QUALITY PROTEIN: epiplakin isoform X1 [Ovis aries]	---	302.62	12.615	6.3	6	6	4	1.416	0.675	1.023	0.66		1.384		0.477
XP_004023247.2	PREDICTED: LOW QUALITY PROTEIN: sorting nexin-18 [Ovis aries]	---	68.851	13.584	6.7	4	5	4	1.071	1.021	1.025	0.996	0.42194	1.045	0.29878	0.953	0.91272
XP_004023253.3	PREDICTED: protein FRG1 isoform X1 [Ovis aries]	---	27.01	3.792	7.5	2	2	2
XP_004023267.2	PREDICTED: methylosome protein 50 isoform X1 [Ovis aries]	---	33.998	13.668	15.5	4	6	4	0.946	1.133	1.004	1.128	0.79508	0.942	0.77786	1.198	0.6692
XP_004023324.1	PREDICTED: LOW QUALITY PROTEIN: zinc finger protein 384 isoform X1 [Ovis aries]	---	54.447	3.4494	3.6	2	2	2
XP_004023338.3	PREDICTED: LOW QUALITY PROTEIN: tubulin-specific chaperone C isoform X1 [Ovis aries]	---	36.388	4.7205	15	4	4	4
XP_004023346.2	PREDICTED: nudC domain-containing protein 2 isoform X1, partial [Ovis aries]	---	17.708	1.4479	6.5	1	2	1	1.036	0.947	1.062	0.892		0.976		0.914
XP_004023365.3	PREDICTED: LOW QUALITY PROTEIN: Y-box-binding protein 3 isoform X1 [Ovis aries]	---	37.694	112.69	28.2	6	15	5	0.894	1.21	1.027	1.178	0.030644	0.87	0.097163	1.353	0.00165549
XP_004023371.1	PREDICTED: LOW QUALITY PROTEIN: bifunctional arginine demethylase and lysyl-hydroxylase JMJD6 isoform X1 [Ovis aries]	---	46.297	6.7007	6.5	2	3	2	1.192	0.658	1.264	0.521		0.943		0.552
XP_004023398.1	PREDICTED: LOW QUALITY PROTEIN: 60S acidic ribosomal protein P2 [Ovis aries]	---	11.154	87.692	26.4	4	12	4	1.013	0.96	1.096	0.876	0.0020006	0.924	0.0197403	0.948	0.38384
XP_004023503.1	PREDICTED: LOW QUALITY PROTEIN: splicing factor 3A subunit 2 [Ovis aries]	---	47.872	22.616	10.9	4	6	4	1.129	0.841	1.146	0.734	0.033205	0.985	0.67742	0.745	0.034118
XP_004023593.3	PREDICTED: LOW QUALITY PROTEIN: RNA demethylase ALKBH5 isoform X1 [Ovis aries]	---	38.374	2.8843	2.9	1	2	1
XP_004023629.2	PREDICTED: acylpyruvase FAHD1, mitochondrial isoform X1, partial [Ovis aries]	---	28.21	5.6221	11.5	2	2	2
XP_004023663.2	PREDICTED: LOW QUALITY PROTEIN: putative methyltransferase C9orf114 homolog isoform X1 [Ovis aries]	---	41.029	0.8624	2.2	1	1	1	1.082	0.925	1.109	0.834		0.976		0.855
XP_004023705.3	PREDICTED: NADH dehydrogenase [ubiquinone] 1 beta subcomplex subunit 10 [Ovis aries]	---	21.017	55.606	35.8	6	9	6	0.913	1.519	0.706	2.152	4.1331e-10	1.293	0.0025819	1.664	2.042e-07
XP_004023731.1	PREDICTED: LOW QUALITY PROTEIN: TATA-binding protein-associated factor 2N isoform X1 [Ovis aries]	---	59.65	14.607	20.7	8	10	6	1.198	0.778	0.971	0.801	0.015665	1.234	0.0086592	0.649	0.00029557
XP_004023741.1	PREDICTED: LOW QUALITY PROTEIN: 14-3-3 protein theta [Ovis aries]	---	27.208	209.68	36.8	12	35	8	1.203	0.656	1.18	0.556	1.0368e-09	1.019	0.19392	0.545	5.82157e-12
XP_011950091.1	PREDICTED: serine/threonine-protein phosphatase 2A 65 kDa regulatory subunit A alpha isoform isoform X1 [Ovis aries]	---	62.048	99.37	29.3	15	37	13	0.976	1.049	1.008	1.041	0.58236	0.968	0.96588	1.075	0.56658
XP_011950113.1	PREDICTED: queuine tRNA-ribosyltransferase subunit QTRTD1 isoform X2 [Ovis aries]	---	37.229	1.1772	4.9	1	1	1	0.961	1.042	0.962	1.083		0.999		1.084
XP_011950154.1	PREDICTED: isochorismatase domain-containing protein 2 isoform X1 [Ovis aries]	---	21.736	21.838	22.2	4	6	4	0.965	1.529	0.683	2.239	0.0038804	1.413	0.150321	1.584	0.089795
XP_011950157.1	PREDICTED: 60S ribosomal protein L28 isoform X1 [Ovis aries]	---	15.692	19.725	51.1	10	19	10	0.996	0.889	1.15	0.773	1.2215e-08	0.866	0.000119715	0.893	0.052698
XP_011950366.2	PREDICTED: charged multivesicular body protein 1a isoform X1 [Ovis aries]	---	14.307	3.2054	18.2	3	4	3	1.025	0.774	1.177	0.658	0.00052387	0.871	0.021823	0.755	0.0086391
XP_011950370.1	PREDICTED: LOW QUALITY PROTEIN: transcription factor 25 isoform X1 [Ovis aries]	---	76.024	11.985	4.2	2	2	2
XP_011950404.1	PREDICTED: protein O-glucosyltransferase 1 isoform X2 [Ovis aries]	---	43.183	16.068	10.9	4	5	4	1.108	0.908	1.035	0.877	0.022159	1.071	0.187681	0.819	0.0057829
XP_011950414.2	PREDICTED: protein phosphatase 1 regulatory subunit 14A isoform X1, partial [Ovis aries]	---	18.323	2.7578	16.7	2	3	2	1.39	0.887	0.912	0.973	0.93506	1.524	0.48634	0.638	0.51548
XP_011950430.1	PREDICTED: 40S ribosomal protein S16 isoform X1 [Ovis aries]	---	12.669	19.516	73.2	10	13	10	1.137	0.781	1.091	0.716	0.00077544	1.042	0.15296	0.687	0.000181408
XP_011950450.2	PREDICTED: LOW QUALITY PROTEIN: glycogen synthase kinase-3 alpha [Ovis aries]	---	50.895	2.7951	11.8	6	8	2	0.992	1.024	1.031	0.993		0.962		1.032
XP_011950455.1	PREDICTED: DNA repair protein XRCC1 isoform X1 [Ovis aries]	---	66.272	1.2311	1.5	1	1	1
XP_011950487.1	PREDICTED: AP-2 complex subunit sigma isoform X1 [Ovis aries]	---	24.899	7.5807	13.4	4	6	4	1.063	0.901	0.988	0.912	0.89388	1.076	0.87422	0.848	0.80932
XP_011950498.1	PREDICTED: LOW QUALITY PROTEIN: DNA ligase 1 isoform X1 [Ovis aries]	---	115.18	1.9688	2.4	2	2	2	1.08	0.809	1.042	0.776	0.103983	1.036	0.7906	0.749	0.145717
XP_011950637.1	PREDICTED: integrin-linked protein kinase isoform X1 [Ovis aries]	---	51.421	44.917	33.4	15	22	15	1.05	0.992	1.028	0.965	0.27032	1.021	0.90676	0.945	0.186059
XP_011950666.1	PREDICTED: general transcription factor IIE subunit 1 isoform X5 [Ovis aries]	---	49.421	3.5472	4.6	2	2	2
XP_011950674.1	PREDICTED: double-strand break repair protein MRE11A isoform X3 [Ovis aries]	---	68.767	7.3614	7.6	4	4	4	0.995	0.95	1.112	0.854	0.0039551	0.895	0.067541	0.955	0.58064
XP_011950785.1	PREDICTED: cullin-5 isoform X2 [Ovis aries]	---	88.5	41.726	21.7	18	26	18	0.929	1.221	0.883	1.383	2.5562e-09	1.052	0.77392	1.314	1.6075e-09
XP_011950803.1	PREDICTED: KDEL motif-containing protein 2 isoform X1 [Ovis aries]	---	75.346	2.3595	10.8	6	6	6	1.006	0.692	1.14	0.607	0.048997	0.882	0.34566	0.688	0.069762
XP_011950844.1	PREDICTED: dihydrolipoyllysine-residue acetyltransferase component of pyruvate dehydrogenase complex, mitochondrial [Ovis aries]	---	69.099	24.84	17.3	12	19	12	0.847	1.391	0.703	1.979	1.11022e-16	1.205	0.00112469	1.642	1.88738e-15
XP_011950855.1	PREDICTED: golgin subfamily B member 1 isoform X4 [Ovis aries]	---	367.58	126.38	13.1	35	38	34	0.95	0.822	1.168	0.704	2.1797e-05	0.813	0.000184594	0.865	0.009161
XP_011950856.1	PREDICTED: centromere/kinetochore protein zw10 homolog isoform X2 [Ovis aries]	---	83.802	6.1967	4.2	3	3	3
XP_011950860.1	PREDICTED: ubiquitin carboxyl-terminal hydrolase 28 isoform X3 [Ovis aries]	---	130.69	91.627	15.6	15	22	15	1.025	0.848	1.154	0.735	7.0717e-07	0.888	0.0100813	0.827	0.0185162
XP_011950867.1	PREDICTED: oligoribonuclease, mitochondrial isoform X1 [Ovis aries]	---	23.155	2.7521	14.1	3	3	3	0.857	1.447	0.833	1.737		1.029		1.688
XP_011950887.1	PREDICTED: LOW QUALITY PROTEIN: apolipoprotein A-I [Ovis aries]	---	29.531	151.95	62.7	19	17	3	1.117	0.759	1.226	0.619	1.7647e-08	0.911	0.0059224	0.679	5.0269e-08
XP_011950893.1	PREDICTED: serine/threonine-protein kinase SIK3 isoform X5 [Ovis aries]	---	126.25	3.6689	3.8	4	4	4	0.961	0.877	1.084	0.809	0.41322	0.887	0.44338	0.913	0.61064
XP_011950895.1	PREDICTED: platelet-activating factor acetylhydrolase IB subunit beta [Ovis aries]	---	25.491	0.92787	3.5	1	2	1	1.026	0.825	1.145	0.721		0.896		0.804
XP_011950914.1	PREDICTED: ATP synthase subunit g, mitochondrial isoform X1 [Ovis aries]	---	11.416	9.9711	37.9	3	3	3	0.891	1.293	0.775	1.668		1.15		1.451
XP_011950915.1	PREDICTED: ubiquitin conjugation factor E4 A [Ovis aries]	---	122.24	14.816	7.2	7	8	7	1.093	0.952	0.961	0.991	0.51156	1.137	0.7739	0.871	0.4737
XP_011950955.1	PREDICTED: hypoxia up-regulated protein 1 isoform X3 [Ovis aries]	---	111.43	142.07	23.2	18	23	18	1.08	0.802	1.119	0.717	0.00068115	0.965	0.179422	0.743	0.0037959
XP_011950958.1	PREDICTED: porphobilinogen deaminase isoform X2 [Ovis aries]	---	37.882	6.2968	13.4	5	6	5	0.919	0.966	1.007	0.959		0.913		1.051
XP_011950989.1	PREDICTED: E3 ubiquitin-protein ligase CBL isoform X2 [Ovis aries]	---	89.414	2.0611	3.3	2	3	2
XP_011951004.1	PREDICTED: rho guanine nucleotide exchange factor 12 isoform X3 [Ovis aries]	---	161.5	14.476	3.9	5	5	5	0.913	0.916	0.937	0.978	0.47232	0.974	0.98828	1.003	0.57136
XP_011951023.1	PREDICTED: LOW QUALITY PROTEIN: heat shock cognate 71 kDa protein isoform X1 [Ovis aries]	---	71.175	323.31	69.4	49	166	22	1.038	0.966	1.079	0.895	0.0194397	0.962	0.6327	0.931	0.081075
XP_011951040.1	PREDICTED: coiled-coil domain-containing protein 58 isoform X3 [Ovis aries]	---	14.648	8.7019	8.6	1	2	1	0.761	1.336	1.011	1.321	0.035517	0.753	0.026077	1.756	0.0072756
XP_011951059.1	PREDICTED: nucleobindin-2 [Ovis aries]	---	49.185	37.305	26.5	10	13	9	1.258	0.785	1.061	0.74	1.9666e-06	1.186	0.0016164	0.624	2.1957e-07
XP_011951060.1	PREDICTED: 40S ribosomal protein S13 [Ovis aries]	---	17.222	21.063	41.1	7	21	7	0.961	0.977	1.093	0.894	0.59832	0.879	0.3244	1.017	0.136756
XP_011951093.1	PREDICTED: transcription factor SOX-6 isoform X18 [Ovis aries]	---	76.651	8.1401	6.4	4	4	4	0.852	0.995	0.993	1.002		0.858		1.168
XP_011951161.1	PREDICTED: RNA polymerase-associated protein CTR9 homolog isoform X2 [Ovis aries]	---	118.87	8.1773	4	4	4	4	1.018	0.866	1.185	0.731	0.131758	0.859	0.25856	0.851	0.22126
XP_011951223.1	PREDICTED: eukaryotic translation initiation factor 3 subunit F isoform X1 [Ovis aries]	---	23.21	30.875	21.2	4	6	4	1.004	1.058	1.063	0.995	0.39448	0.944	0.54976	1.054	0.8739
XP_011951240.1	PREDICTED: liprin-beta-2 isoform X11 [Ovis aries]	---	102.04	17.97	9.7	7	9	6	0.986	0.97	0.994	0.976	0.82308	0.992	0.93718	0.984	0.8282
XP_011951276.1	PREDICTED: myosin light chain kinase, smooth muscle isoform X4 [Ovis aries]	---	217.76	48.008	6.4	12	17	12	1.032	1.081	0.968	1.117	0.0040645	1.066	0.106703	1.047	0.060059
XP_011951312.2	PREDICTED: LOW QUALITY PROTEIN: hemoglobin subunit epsilon-2-like isoform X1 [Ovis aries]	---	15.999	1.4977	15.4	2	28	1	0.5	1.954	0.619	3.157		0.808		3.908
XP_011951366.1	PREDICTED: LOW QUALITY PROTEIN: protein HEG homolog 1 isoform X1 [Ovis aries]	---	145.23	1.2777	0.6	1	1	1	0.92	1.004	0.949	1.058		0.969		1.091
XP_011951405.1	PREDICTED: LOW QUALITY PROTEIN: rho guanine nucleotide exchange factor 17 isoform X1 [Ovis aries]	---	186.19	2.0545	0.8	1	1	1
XP_011951420.1	PREDICTED: cytochrome c oxidase assembly factor 4 homolog, mitochondrial isoform X2 [Ovis aries]	---	9.8848	13.065	22.6	2	2	2	0.934	1.342	0.896	1.498	0.025843	1.042	0.69034	1.437	0.029062
XP_011951456.1	PREDICTED: beta-arrestin-1 isoform X4 [Ovis aries]	---	47.545	42.001	16.6	6	8	6	0.968	0.86	1.117	0.77	0.02002	0.867	0.046305	0.888	0.30706
XP_011951591.1	PREDICTED: N-acetyltransferase 10 isoform X2 [Ovis aries]	---	116	12.412	3.4	3	4	3	1.028	0.744	1.01	0.737		1.018		0.724
XP_011951593.2	PREDICTED: LOW QUALITY PROTEIN: caprin-1 [Ovis aries]	---	78.215	17.509	10.5	7	9	7	1.037	0.971	1.112	0.873	0.090857	0.933	0.197955	0.936	0.53488
XP_011951602.1	PREDICTED: 60S ribosomal protein L35a [Ovis aries]	---	12.552	11.501	52.7	7	18	7	1.009	0.916	1.064	0.861	0.84078	0.948	0.196404	0.908	0.117618
XP_011951621.1	PREDICTED: CD44 antigen isoform X12 [Ovis aries]	---	36.601	11.335	14	5	11	5	0.97	0.758	1.274	0.595	0.02318	0.761	0.021742	0.781	0.51732
XP_011951630.1	PREDICTED: COMM domain-containing protein 9 isoform X1 [Ovis aries]	---	21.682	10.69	23.2	4	5	4	0.992	1.109	1.002	1.107	0.54516	0.99	0.89166	1.118	0.49628
XP_011951655.1	PREDICTED: apoptosis inhibitor 5 isoform X2 [Ovis aries]	---	56.801	50.549	32.3	17	22	17	1.106	0.858	1.11	0.773	2.6194e-07	0.996	0.44912	0.776	3.1305e-06
XP_011951690.1	PREDICTED: tumor protein p53-inducible protein 11 isoform X3 [Ovis aries]	---	20.953	5.0882	18.5	3	4	3	1.376	0.921	0.832	1.107		1.654		0.669
XP_011951697.1	PREDICTED: transferrin receptor protein 1 isoform X1 [Ovis aries]	---	85.741	35.681	16.9	13	15	13	0.888	1.334	0.949	1.406	2.0621e-05	0.936	0.70138	1.502	0.00051621
XP_011951733.1	PREDICTED: choline-phosphate cytidylyltransferase A [Ovis aries]	---	41.932	12.718	21	7	8	7	1.059	0.958	1.003	0.955	0.9413	1.056	0.29636	0.905	0.36008
XP_011951743.1	PREDICTED: rho GTPase-activating protein 1 isoform X1 [Ovis aries]	---	50.679	30.561	25.2	10	12	10	1.049	0.777	1.144	0.679	0.0144187	0.917	0.62322	0.741	0.033001
XP_011951749.1	PREDICTED: cytoskeleton-associated protein 5 isoform X4 [Ovis aries]	---	222.88	101.52	19.8	34	42	34	0.989	0.848	1.161	0.73	2.0604e-09	0.852	0.0021214	0.857	0.00064432
XP_011951793.1	PREDICTED: CUGBP Elav-like family member 1 isoform X7 [Ovis aries]	---	52.069	1.9339	4.9	3	4	3	0.98	0.825	1.187	0.695	0.068856	0.826	0.067735	0.842	0.194883
XP_011951798.1	PREDICTED: mitochondrial carrier homolog 2 isoform X1 [Ovis aries]	---	33.233	97.169	20.8	4	6	4	1.524	0.907	0.769	1.179		1.982		0.595
XP_011951806.1	PREDICTED: LOW QUALITY PROTEIN: nuclear pore complex protein Nup160 [Ovis aries]	---	157.09	11.889	5.4	7	9	7	1.04	0.848	1.113	0.762	0.092303	0.934	0.059865	0.815	0.150977
XP_011951840.1	PREDICTED: mitochondrial import inner membrane translocase subunit Tim10 isoform X1 [Ovis aries]	---	10.333	25.231	48.9	7	9	7	1.131	0.982	1.017	0.966	0.8314	1.112	0.040558	0.868	0.0167414
XP_011951860.1	PREDICTED: oxysterol-binding protein 1-like [Ovis aries]	---	28.352	26.316	11.9	3	5	3	1.059	0.937	1.027	0.912	0.0175834	1.031	0.78284	0.885	0.051276
XP_011951861.1	PREDICTED: oxysterol-binding protein 1 isoform X1 [Ovis aries]	---	54.994	49.865	25.3	12	14	12	1.002	1.01	0.996	1.014	0.68648	1.006	0.79068	1.008	0.86698
XP_011951864.1	PREDICTED: protein PAT1 homolog 1 isoform X3 [Ovis aries]	---	64.082	0.96271	3	2	2	2
XP_011951939.1	PREDICTED: eukaryotic translation initiation factor 4 gamma 2 isoform X1 [Ovis aries]	---	127.45	36.218	15	16	21	16	0.962	1.047	0.988	1.06	0.93622	0.974	0.047781	1.088	0.023084
XP_011952013.1	PREDICTED: disks large homolog 1 isoform X16 [Ovis aries]	---	99.865	38.301	10.6	8	10	8	1.223	0.885	0.986	0.898	0.55198	1.24	0.34734	0.724	0.29934
XP_011952025.2	PREDICTED: LOW QUALITY PROTEIN: phosphatidylglycerophosphatase and protein-tyrosine phosphatase 1 [Ovis aries]	---	29.142	4.3068	9.5	2	2	2	1.156	0.867	1.089	0.796		1.062		0.75
XP_011952046.2	PREDICTED: selenoprotein H isoform X1 [Ovis aries]	---	14.37	4.3066	9.8	1	1	1	0.962	0.841	1.235	0.681		0.779		0.874
XP_011952065.1	PREDICTED: follistatin isoform X2 [Ovis aries]	---	34.796	6.7848	10.7	4	4	4	1.032	0.747	1.278	0.585	0.029956	0.808	0.0551	0.724	0.139399
XP_011952108.1	PREDICTED: large subunit GTPase 1 homolog [Ovis aries]	---	74.294	3.073	2	1	1	1
XP_011952118.1	PREDICTED: 60S ribosomal protein L26-like 1 [Ovis aries]	---	20.986	2.5231	23.3	6	10	2	1.261	0.798	0.985	0.81	0.38442	1.28	0.33246	0.633	0.131901
XP_011952164.1	PREDICTED: F-BAR domain only protein 2 isoform X1 [Ovis aries]	---	86.804	1.1659	1.1	1	1	1
XP_011952168.1	PREDICTED: transportin-1 isoform X2 [Ovis aries]	---	101.34	100.89	16.9	14	20	10	1.027	0.878	1.113	0.789	0.0003992	0.923	0.039258	0.855	0.0159181
XP_011952184.1	PREDICTED: general transcription factor IIH subunit 2 [Ovis aries]	---	44.512	5.2804	5.8	2	2	2	0.933	0.881	1.162	0.758		0.803		0.944
XP_011952220.1	PREDICTED: protein LAP2 isoform X15 [Ovis aries]	---	142.75	3.6082	1.9	2	2	2	0.948	0.944	1.154	0.818		0.821		0.996
XP_011952227.1	PREDICTED: trafficking protein particle complex subunit 13 isoform X4 [Ovis aries]	---	45.927	2.1608	4.4	2	2	2	1.026	0.985	1.01	0.975		1.016		0.96
XP_011952232.1	PREDICTED: trafficking protein particle complex subunit 13 isoform X6 [Ovis aries]	---	14.583	50.408	45.7	8	12	8	0.89	1.087	0.996	1.091	0.32866	0.894	0.071484	1.221	0.023596
XP_011952323.1	PREDICTED: lipid phosphate phosphohydrolase 1 isoform X2 [Ovis aries]	---	29.873	1.9842	3.4	1	1	1
XP_011952336.1	PREDICTED: protein pelota homolog [Ovis aries]	---	43.55	14.676	17.6	8	8	8	1.14	0.916	1.037	0.883	0.98612	1.099	0.42278	0.804	0.48882
XP_011952339.1	PREDICTED: integrin alpha-1 isoform X2 [Ovis aries]	---	121.23	15.995	8.9	11	14	11	1.058	1.01	0.902	1.12	0.039739	1.173	0.05634	0.955	0.51618
XP_011952380.1	PREDICTED: succinyl-CoA:3-ketoacid coenzyme A transferase 1, mitochondrial isoform X4 [Ovis aries]	---	54.213	86.322	23.6	9	14	9	0.899	1.394	0.801	1.74	6.6594e-09	1.122	0.022419	1.551	4.7126e-09
XP_011952389.1	PREDICTED: maestro heat-like repeat-containing protein family member 2B isoform X1 [Ovis aries]	---	180.42	2.0431	1	1	1	1
XP_011952399.1	PREDICTED: 5'-AMP-activated protein kinase catalytic subunit alpha-1 isoform X2 [Ovis aries]	---	52.402	3.5985	16.4	7	8	5	1.034	0.961	1.004	0.957	0.62018	1.03	0.71712	0.929	0.2601
XP_011952402.1	PREDICTED: disabled homolog 2 isoform X2 [Ovis aries]	---	80.28	17.465	8	6	6	6	1.039	1.019	1.008	1.011	0.777	1.031	0.62972	0.981	0.7714
XP_011952419.1	PREDICTED: nuclear pore complex protein Nup155 isoform X1 [Ovis aries]	---	155.25	57.352	8.1	8	11	8	1.067	0.94	1.013	0.928	0.049825	1.053	0.4652	0.881	0.00013969
XP_011952435.1	PREDICTED: nipped-B-like protein isoform X2 [Ovis aries]	---	304.7	2.275	0.4	1	1	1
XP_011952438.1	PREDICTED: NAD kinase 2, mitochondrial isoform X2 [Ovis aries]	---	42.084	7.8387	15	4	4	4	0.93	0.93	0.97	0.959		0.959		1
XP_011952502.1	PREDICTED: complement C1q tumor necrosis factor-related protein 3 isoform X2 [Ovis aries]	---	33.451	11.081	13.7	4	7	4	1.302	0.448	1.315	0.341	0.003837	0.99	0.9317	0.344	0.0052603
XP_011952551.2	PREDICTED: death-associated protein 1 isoform X1 [Ovis aries]	---	9.9942	5.2726	36.3	2	4	2	1.268	0.811	0.977	0.83	0.49572	1.298	0.132736	0.64	0.19658
XP_011952569.1	PREDICTED: LOW QUALITY PROTEIN: tRNA (cytosine(34)-C(5))-methyltransferase isoform X1 [Ovis aries]	---	78.155	22.803	10.4	6	6	6	1.04	0.967	1.041	0.929	0.60432	0.999	0.94602	0.93	0.49154
XP_011952573.1	PREDICTED: succinate dehydrogenase [ubiquinone] flavoprotein subunit, mitochondrial isoform X1 [Ovis aries]	---	72.771	132.71	31.7	20	40	20	0.875	1.458	0.723	2.017	1e-32	1.21	0.00029991	1.666	1.4708e-09
XP_011952600.2	PREDICTED: LOW QUALITY PROTEIN: cAMP-specific 3',5'-cyclic phosphodiesterase 4D isoform X1 [Ovis aries]	---	89.56	21.546	8.8	6	6	6
XP_011952624.1	PREDICTED: tubulin polymerization-promoting protein isoform X1 [Ovis aries]	---	15.544	14.73	21.1	3	6	3	1.176	1.168	0.817	1.43	0.0019049	1.439	0.0034351	0.993	0.6112
XP_011952626.2	PREDICTED: pachytene checkpoint protein 2 homolog isoform X1 [Ovis aries]	---	46.47	2.6915	4.8	2	2	2	1.146	0.928	1.102	0.842		1.04		0.81
XP_011952727.1	PREDICTED: tripartite motif-containing protein 2 isoform X5 [Ovis aries]	---	76.311	21.375	7.2	3	3	3	1.015	0.949	1.052	0.902	0.63502	0.965	0.75936	0.935	0.77376
XP_011952741.1	PREDICTED: arfaptin-1 isoform X3 [Ovis aries]	---	40.241	9.0597	15.4	5	8	5	1.168	0.873	1.047	0.834	0.034878	1.116	0.042377	0.747	0.0053218
XP_011952759.1	PREDICTED: SH3 domain-containing protein 19 isoform X3 [Ovis aries]	---	85.093	2.6967	3.8	3	3	3	1	0.982	1.063	0.924	0.6404	0.941	0.32478	0.982	0.87368
XP_011952764.1	PREDICTED: lipopolysaccharide-responsive and beige-like anchor protein isoform X4 [Ovis aries]	---	316.02	8.3993	2.9	7	7	5	0.914	0.638	1.357	0.47	0.2415	0.674	0.070198	0.698	0.45452
XP_011952811.1	PREDICTED: mothers against decapentaplegic homolog 1 isoform X2 [Ovis aries]	---	52.178	4.6057	6.9	3	3	1
XP_011952817.1	PREDICTED: OTU domain-containing protein 4 isoform X3 [Ovis aries]	---	115.29	15.146	3.9	3	3	3	0.978	1.09	1.054	1.034	0.85812	0.928	0.36566	1.115	0.29786
XP_011952826.1	PREDICTED: GRB2-associated-binding protein 1 isoform X5 [Ovis aries]	---	70.588	13.027	7.1	4	5	4	1.071	0.908	0.977	0.929		1.096		0.848
XP_011952831.1	PREDICTED: zinc finger protein 330 isoform X2 [Ovis aries]	---	35.938	10.821	25.3	8	10	8	1.073	1.047	1.009	1.038	0.28528	1.063	0.40632	0.976	0.86432
XP_011952850.1	PREDICTED: N-alpha-acetyltransferase 15, NatA auxiliary subunit isoform X1 [Ovis aries]	---	95.33	14.354	14.5	14	14	13	1.034	1.042	0.986	1.057	0.70554	1.049	0.83516	1.008	0.92316
XP_011952852.1	PREDICTED: eukaryotic initiation factor 4A-II isoform X3 [Ovis aries]	---	41.134	71.902	52.1	21	45	8	1.01	1.023	1.009	1.014	0.68378	1.001	0.29536	1.013	0.44924
XP_011952867.1	PREDICTED: replication factor C subunit 4 [Ovis aries]	---	39.859	21.63	11.3	3	3	3	1.02	0.67	1.188	0.564		0.859		0.657
XP_011952869.1	PREDICTED: polyadenylate-binding protein 4-like [Ovis aries]	---	41.512	-2	5.5	2	2	1
XP_011952912.1	PREDICTED: LOW QUALITY PROTEIN: protocadherin Fat 4 isoform X1 [Ovis aries]	---	540.65	6.0363	0.9	4	5	4	1.12	0.667	1.238	0.539	0.045482	0.905	0.44378	0.596	0.030656
XP_011952923.1	PREDICTED: spermatogenesis-associated protein 5 isoform X2 [Ovis aries]	---	90.746	1.4435	5	3	6	2	1.056	0.802	0.909	0.882		1.162		0.759
XP_011952952.1	PREDICTED: rap guanine nucleotide exchange factor 2 isoform X15 [Ovis aries]	---	162.01	5.4357	2.8	4	5	4	1.031	0.641	1.148	0.558	0.10256	0.898	0.094999	0.622	0.143704
XP_011952987.1	PREDICTED: guanylate cyclase soluble subunit alpha-3 isoform X2 [Ovis aries]	---	65.707	19.819	17.5	9	11	9	1.017	1.153	0.895	1.288	3.4432e-06	1.136	0.0118619	1.134	0.0046374
XP_011953029.1	PREDICTED: ankyrin repeat and LEM domain-containing protein 2 [Ovis aries]	---	106.47	25.712	7	6	7	6	1.109	0.809	1.114	0.726	0.0051829	0.996	0.34958	0.729	0.138698
XP_011953072.1	PREDICTED: transformer-2 protein homolog beta isoform X1 [Ovis aries]	---	21.935	16.99	25.5	4	6	4	1.221	0.697	1.128	0.618	0.30508	1.082	0.69352	0.571	0.24754
XP_011953084.1	PREDICTED: translation initiation factor eIF-2B subunit alpha [Ovis aries]	---	33.87	14.766	25.9	9	10	9	1.091	0.92	1.043	0.882	0.114937	1.046	0.32162	0.843	0.024121
XP_011953095.1	PREDICTED: protein strawberry notch homolog 1 isoform X3 [Ovis aries]	---	126.73	1.4183	1.3	1	1	1	0.909	1.05	1.032	1.017		0.881		1.155
XP_011953160.1	PREDICTED: transmembrane protein 120B isoform X1 [Ovis aries]	---	36.834	1.8754	5.5	1	1	1
XP_011953161.1	PREDICTED: calcium release-activated calcium channel protein 1 isoform X2 [Ovis aries]	---	21.899	1.256	4	1	1	1
XP_011953174.1	PREDICTED: sarcoplasmic/endoplasmic reticulum calcium ATPase 2 isoform X2 [Ovis aries]	---	109.75	261.36	35.2	37	113	19	0.763	1.569	0.863	1.818	1e-32	0.884	0.00074445	2.056	1e-32
XP_011953189.1	PREDICTED: ataxin-2 isoform X4 [Ovis aries]	---	111.61	23.214	11.3	10	11	9	0.984	1.019	1.077	0.946	0.77454	0.914	0.98932	1.036	0.67784
XP_011953233.1	PREDICTED: replication factor C subunit 5 isoform X2 [Ovis aries]	---	31.662	16.364	12.9	3	4	3
XP_011953270.1	PREDICTED: 2'-5'-oligoadenylate synthase 1 [Ovis aries]	---	15.006	2.9876	16.9	1	1	1
XP_011953280.1	PREDICTED: 60S ribosomal protein L6 [Ovis aries]	---	32.713	34.625	26.5	10	20	10	1.082	0.891	1.054	0.845	0.0051242	1.027	0.85958	0.823	0.0104219
XP_011953296.1	PREDICTED: LOW QUALITY PROTEIN: translational activator GCN1 isoform X1 [Ovis aries]	---	294.66	117.72	16.3	41	46	41	0.948	0.947	1.056	0.897	0.049624	0.898	0.0154963	0.999	0.50088
XP_011953302.1	PREDICTED: serine/arginine-rich splicing factor 9 isoform X1 [Ovis aries]	---	25.478	14.712	32.1	7	9	6	1.089	0.783	1.14	0.687	0.02758	0.955	0.34282	0.719	0.0025556
XP_011953312.1	PREDICTED: uncharacterized protein C12orf43 homolog isoform X2 [Ovis aries]	---	27.674	1.8579	4.7	1	1	1
XP_011953316.1	PREDICTED: ARF GTPase-activating protein GIT2 isoform X3 [Ovis aries]	---	84.494	8.2032	7.9	6	7	6	0.846	0.912	1.146	0.796	0.178783	0.738	0.0173195	1.078	0.45556
XP_011953323.1	PREDICTED: trafficking protein particle complex subunit 3 isoform X2 [Ovis aries]	---	15.021	11.296	32.8	5	5	5	1.072	0.833	1.082	0.77	0.039244	0.991	0.86292	0.777	0.084078
XP_011953330.1	PREDICTED: ubiquitin-protein ligase E3B [Ovis aries]	---	122.85	1.3331	0.8	1	1	1	1.118	1.031	1.062	0.971		1.053		0.922
XP_011953346.1	PREDICTED: squamous cell carcinoma antigen recognized by T-cells 3 isoform X1 [Ovis aries]	---	107.67	52.469	13	10	12	10	1.029	0.878	1.074	0.818	0.003103	0.958	0.29458	0.853	0.035856
XP_011953349.1	PREDICTED: eukaryotic translation initiation factor 4 gamma 1 isoform X4 [Ovis aries]	---	175.8	175.87	23.2	36	48	1
XP_011953367.1	PREDICTED: eukaryotic translation initiation factor 4 gamma 1 isoform X6 [Ovis aries]	---	169.79	-2	24.2	36	48	1	0.977	1.099	0.923	1.191		1.059		1.125
XP_011953383.1	PREDICTED: beta-adrenergic receptor kinase 2 isoform X2 [Ovis aries]	---	66.397	1.6968	2.1	1	1	1
XP_011953410.2	PREDICTED: RNA-binding protein EWS isoform X1 [Ovis aries]	---	69.362	35.885	10.5	6	9	6	1.04	0.784	1.192	0.658	1.91365e-05	0.872	0.0119193	0.754	0.000158836
XP_011953461.1	PREDICTED: E3 ubiquitin-protein ligase RNF185 [Ovis aries]	---	20.445	2.5526	11.5	2	3	2	1.172	0.838	0.934	0.897		1.255		0.715
XP_011953486.2	PREDICTED: small nuclear ribonucleoprotein Sm D3 isoform X1 [Ovis aries]	---	16.445	50.995	26.7	3	9	3	1.161	0.758	1.064	0.712	0.009725	1.091	0.41998	0.653	0.00139941
XP_011953491.1	PREDICTED: mitogen-activated protein kinase 1 isoform X1 [Ovis aries]	---	42.714	72.184	32.2	12	25	9	1.043	1.002	1.037	0.966	0.69162	1.006	0.54574	0.961	0.37892
XP_011953512.2	PREDICTED: ran-specific GTPase-activating protein isoform X1 [Ovis aries]	---	24.068	51.969	33.5	6	8	6	1.052	0.75	1.126	0.666	0.035437	0.934	0.59166	0.713	0.0063792
XP_011953528.2	PREDICTED: LOW QUALITY PROTEIN: ras-related protein Rab-33B [Ovis aries]	---	25.949	3.0191	7.8	1	1	1	1.11	0.749	1.055	0.71		1.052		0.675
XP_011953566.1	PREDICTED: ATP-dependent RNA helicase DDX54 isoform X1 [Ovis aries]	---	96.317	1.7326	1.2	1	1	1
XP_011953577.1	PREDICTED: iron-sulfur cluster assembly enzyme ISCU, mitochondrial isoform X1 [Ovis aries]	---	17.936	3.0168	6.1	1	1	1	0.92	1.16	1.106	1.049		0.832		1.261
XP_011953669.1	PREDICTED: thyroid hormone receptor-associated protein 3 isoform X2 [Ovis aries]	---	108.69	72.352	14.3	11	14	11	1.009	0.946	1.101	0.859	0.00102437	0.916	0.037921	0.938	0.182359
XP_011953670.1	PREDICTED: methylcrotonoyl-CoA carboxylase subunit alpha, mitochondrial isoform X3 [Ovis aries]	---	67.92	61.121	7.9	3	3	3	0.937	1.132	0.91	1.244	0.25448	1.03	0.80752	1.208	0.28914
XP_011953732.1	PREDICTED: fragile X mental retardation syndrome-related protein 1 isoform X1 [Ovis aries]	---	76.213	115.03	32.6	18	23	16	0.954	0.989	1.111	0.89	0.065436	0.859	0.011939	1.037	0.44948
XP_011953757.2	PREDICTED: LOW QUALITY PROTEIN: insulin-like growth factor 1 receptor isoform X1 [Ovis aries]	---	150.93	7.7177	2.1	2	2	2	1.097	0.677	1.259	0.538		0.871		0.617
XP_011953774.2	PREDICTED: mitochondrial import inner membrane translocase subunit TIM14 [Ovis aries]	---	12.484	1.1613	14.7	2	2	2
XP_011953815.1	PREDICTED: A-kinase anchor protein 13 isoform X10 [Ovis aries]	---	198.11	17.597	6.1	11	12	11	0.996	0.832	1.165	0.714	0.0130997	0.855	0.072244	0.835	0.058578
XP_011953822.1	PREDICTED: A-kinase anchor protein 13-like isoform X3 [Ovis aries]	---	50.003	10.172	4.3	1	1	1	0.84	0.886	0.901	0.983		0.932		1.055
XP_011953858.1	PREDICTED: arpin isoform X1, partial [Ovis aries]	---	26.395	25.813	15.7	3	4	3	1.105	0.662	1.16	0.571		0.953		0.599
XP_011953864.1	PREDICTED: vacuolar protein sorting-associated protein 33B isoform X1 [Ovis aries]	---	68.793	8.0619	4	2	2	2	1.287	1.194	0.927	1.288		1.388		0.928
XP_011953876.1	PREDICTED: guanosine-3',5'-bis(diphosphate) 3'-pyrophosphohydrolase MESH1 isoform X2 [Ovis aries]	---	19.491	3.8448	8	1	1	1
XP_011953887.1	PREDICTED: signal peptidase complex catalytic subunit SEC11A isoform X2 [Ovis aries]	---	20.226	0.9559	3.9	1	1	1
XP_011953911.1	PREDICTED: RNMT-activating mini protein [Ovis aries]	---	14.264	2.9964	11	1	1	1
XP_011953940.1	PREDICTED: elongation factor Tu GTP-binding domain-containing protein 1 [Ovis aries]	---	125.96	14.432	6.5	7	7	7	0.979	0.999	1.035	0.965	0.58174	0.946	0.179939	1.02	0.6402
XP_011953974.1	PREDICTED: pro-interleukin-16 isoform X2 [Ovis aries]	---	140.58	1.1467	0.6	1	1	1	0.821	1.177	1.026	1.147		0.8		1.434
XP_011953990.1	PREDICTED: tight junction protein ZO-1 isoform X3 [Ovis aries]	---	193.33	156.57	22.3	33	39	33	1.11	1.004	0.929	1.081	0.00043737	1.195	1.1908e-10	0.905	0.00113713
XP_011954025.1	PREDICTED: WD repeat-containing protein 61 [Ovis aries]	---	33.568	31.658	26.2	8	8	8	1.004	0.924	1.103	0.838	0.022343	0.91	0.074621	0.92	0.073379
XP_011954030.1	PREDICTED: hydroxylysine kinase isoform X3 [Ovis aries]	---	43.505	2.4291	5.7	2	2	2
XP_011954053.1	PREDICTED: snurportin-1 [Ovis aries]	---	41.378	0.98192	2.5	1	1	1
XP_011954054.1	PREDICTED: tyrosine-protein phosphatase non-receptor type 9 isoform X2 [Ovis aries]	---	62.4	4.2488	5.5	3	3	3	1	1.049	0.917	1.144		1.091		1.049
XP_011954085.1	PREDICTED: enhancer of mRNA-decapping protein 3 [Ovis aries]	---	55.905	2.6421	5.1	3	3	3	0.965	0.931	1.002	0.929	0.34572	0.963	0.76722	0.965	0.32742
XP_011954089.1	PREDICTED: ubiquitin-like protein 7 isoform X2 [Ovis aries]	---	34.92	1.8318	8.3	2	3	2
[truncated: 3,143 more rows]

## Sheet: Peptide_quant
ID	Sequence	Protein accession	Protein description	Charge	m/z	mass error [ppm]	PEP	Score	Unique [yes/no]	D105N_1	D135N_1	D85N_1
0	AAAAAASAGAGGK	XP_014951424.1	PREDICTED: solute carrier family 12 member 2 isoform X2 [Ovis aries]	2	487.257	3.0238	2.1932e-10	161.48	yes	1.023	0.723	1.259
1	AAAAAASAGAGGK	XP_014951424.1	PREDICTED: solute carrier family 12 member 2 isoform X2 [Ovis aries]	3	325.174	2.1605	0.016368	47.712	yes	NA	NA	NA
2	AAAALEAK	XP_004010301.1	PREDICTED: 60S ribosomal protein L4 isoform X1 [Ovis aries]	3	248.813	1.8602	0.025525	54.157	yes	NA	NA	NA
3	AAAANIDEVQK	XP_014953298.1	PREDICTED: nuclear receptor coactivator 2 isoform X3 [Ovis aries]	2	565.296		3.5669e-10	123.95	yes	NA	NA	NA
4	AAAANLCPGDVILAIDGFGTESMTHADAQDR	XP_004021754.1	PREDICTED: PDZ and LIM domain protein 3 isoform X1 [Ovis aries]	4	797.625	3.4873	9.0504e-11	76.573	no	NA	NA	NA
5	AAAANLCPGDVILAIDGFGTESMTHADAQDR	XP_004021754.1	PREDICTED: PDZ and LIM domain protein 3 isoform X1 [Ovis aries]	3	1063.16	3.4232	6.5683e-29	112.6	no	NA	NA	NA
6	AAAAPAGGNPEQR	XP_014954250.1	PREDICTED: male-specific lethal 1 homolog isoform X2 [Ovis aries]	2	605.302	2.4882	0.00025858	80.31	yes	1.38	0.698	0.997
7	AAAAPAPAPAPAPAPEPSK	XP_004018553.1	PREDICTED: myosin light chain 3 isoform X1 [Ovis aries]	3	561.302	3.4529	1.0971e-16	127.29	yes	0.613	0.596	1.753
8	AAAAPDPSGTTDTAANPAAP	XP_004020283.1	PREDICTED: BAG family molecular chaperone regulator 3 [Ovis aries]	2	883.913	2.4092	1.2137e-33	166.9	yes	0.478	1.6	1.309
9	AAAAPSNFQLLYDLK	XP_004010764.1	PREDICTED: C-1-tetrahydrofolate synthase, cytoplasmic isoform X1 [Ovis aries]	2	811.433	3.9323	7.6428e-22	182.15	yes	2.014	0.904	2.061
10	AAAASAAEAGIATTGTEDSDDALLK	NP_001098398.1	26S proteasome non-ATPase regulatory subunit 4 [Ovis aries]	4	580.784	1.4202	1.3753e-12	89.721	yes	NA	NA	NA
11	AAAASAAEAGIATTGTEDSDDALLK	NP_001098398.1	26S proteasome non-ATPase regulatory subunit 4 [Ovis aries]	3	774.043	2.0475	5.0911e-93	229.59	yes	1.1	0.881	1.276
12	AAAASAAEAGIATTGTEGERDSDDALLK	XP_012038307.1	PREDICTED: 26S proteasome non-ATPase regulatory subunit 4 isoform X1 [Ovis aries]	3	888.098	2.1109	8.9151e-68	187.21	yes	1.146	0.882	1.308
13	AAAASAAEAGIATTGTEGERDSDDALLK	XP_012038307.1	PREDICTED: 26S proteasome non-ATPase regulatory subunit 4 isoform X1 [Ovis aries]	4	666.326	2.1001	1.6934e-41	147.11	yes	1.023	1.004	1.224
14	AAAAVQEPLHNEEVPAVAGR	XP_004014421.1	PREDICTED: DDRGK domain-containing protein 1 [Ovis aries]	3	677.02	1.207	1.1628e-46	188.3	yes	1.082	0.949	1.045
15	AAAEGGSSNVFSMFDQTQIQEFK	NP_001138655.1	myosin regulatory light chain 2, skeletal muscle isoform [Ovis aries]	3	836.716	2.4599	3.5801e-57	190.67	yes	0.753	1.234	0.922
16	AAAEGGSSNVFSMFDQTQIQEFK	NP_001138655.1	myosin regulatory light chain 2, skeletal muscle isoform [Ovis aries]	3	836.716		3.7978e-57	163.78	yes	NA	NA	NA
17	AAAEGGSSNVFSMFDQTQIQEFK	NP_001138655.1	myosin regulatory light chain 2, skeletal muscle isoform [Ovis aries]	3	836.716	2.7335	5.5965e-34	143.4	yes	1.027	0.93	1.005
18	AAAEGGSSNVFSMFDQTQIQEFK	NP_001138655.1	myosin regulatory light chain 2, skeletal muscle isoform [Ovis aries]	3	836.716	2.7016	7.4e-34	140.47	yes	0.839	1.135	1.074
19	AAAEGGSSNVFSMFDQTQIQEFK	NP_001138655.1	myosin regulatory light chain 2, skeletal muscle isoform [Ovis aries]	4	627.789	2.2132	4.4203e-08	78.976	yes	0.938	1.137	1.047
20	AAAEGGSSNVFSMFDQTQIQEFK	NP_001138655.1	myosin regulatory light chain 2, skeletal muscle isoform [Ovis aries]	3	836.716	2.3499	2.5032e-80	229.51	yes	1.07	0.974	0.902
21	AAAEGGSSNVFSMFDQTQIQEFK	NP_001138655.1	myosin regulatory light chain 2, skeletal muscle isoform [Ovis aries]	3	836.716	2.6293	1.0197e-63	196.76	yes	0.873	1.231	0.83
22	AAAEGGSSNVFSMFDQTQIQEFK	NP_001138655.1	myosin regulatory light chain 2, skeletal muscle isoform [Ovis aries]	2	1254.57	2.32	3.6417e-15	102.45	yes	1.002	1.168	0.884
23	AAAEGGSSNVFSMFDQTQIQEFK	NP_001138655.1	myosin regulatory light chain 2, skeletal muscle isoform [Ovis aries]	5	502.433	2.5156	7.2427e-12	90.729	yes	1.022	1.15	0.744
24	AAAEGGSSNVFSMFDQTQIQEFK	NP_001138655.1	myosin regulatory light chain 2, skeletal muscle isoform [Ovis aries]	4	627.789	2.8365	8.6415e-27	125.04	yes	NA	NA	NA
25	AAAEGGSSNVFSMFDQTQIQEFK	NP_001138655.1	myosin regulatory light chain 2, skeletal muscle isoform [Ovis aries]	3	836.716	2.0993	1.6682e-11	88.09	yes	1.137	0.707	0.729
26	AAAEGGSSNVFSMFDQTQIQEFK	NP_001138655.1	myosin regulatory light chain 2, skeletal muscle isoform [Ovis aries]	3	836.716	2.3264	3.4974e-57	190.79	yes	1.014	0.97	0.905
27	AAAEGGSSNVFSMFDQTQIQEFK	NP_001138655.1	myosin regulatory light chain 2, skeletal muscle isoform [Ovis aries]	3	836.716		1.1805e-28	117.77	yes	NA	NA	NA
28	AAAEGGSSNVFSMFDQTQIQEFK	NP_001138655.1	myosin regulatory light chain 2, skeletal muscle isoform [Ovis aries]	3	836.716	2.2039	2.0835e-15	98.684	yes	NA	NA	NA
29	AAAEGGSSNVFSMFDQTQIQEFK	NP_001138655.1	myosin regulatory light chain 2, skeletal muscle isoform [Ovis aries]	4	627.789	2.1905	0.0040502	44.318	yes	NA	NA	NA
30	AAAEGGSSNVFSMFDQTQIQEFK	NP_001138655.1	myosin regulatory light chain 2, skeletal muscle isoform [Ovis aries]	3	836.716	4.5658	3.8046e-40	161.04	yes	0.933	1.124	0.957
31	AAAEGGSSNVFSMFDQTQIQEFK	NP_001138655.1	myosin regulatory light chain 2, skeletal muscle isoform [Ovis aries]	3	836.716	4.0223	7.631e-57	184.56	yes	0.946	1.092	0.923
32	AAAEGGSSNVFSMFDQTQIQEFK	NP_001138655.1	myosin regulatory light chain 2, skeletal muscle isoform [Ovis aries]	4	627.789	3.3078	1.3359e-33	140.95	yes	0.8	1.022	1.002
33	AAAEGGSSNVFSMFDQTQIQEFK	NP_001138655.1	myosin regulatory light chain 2, skeletal muscle isoform [Ovis aries]	5	502.433	2.9785	1.8782e-11	84.946	yes	0.913	1.222	1.003
34	AAAEGGSSNVFSMFDQTQIQEFK	NP_001138655.1	myosin regulatory light chain 2, skeletal muscle isoform [Ovis aries]	2	1254.57	2.4774	5.3446e-47	167.35	yes	0.948	1.232	0.801
35	AAAEGGSSNVFSMFDQTQIQEFK	NP_001138655.1	myosin regulatory light chain 2, skeletal muscle isoform [Ovis aries]	3	836.716	4.3137	1.7054e-27	133.16	yes	0.947	1.096	1.01
36	AAAEGGSSNVFSMFDQTQIQEFK	NP_001138655.1	myosin regulatory light chain 2, skeletal muscle isoform [Ovis aries]	3	831.385	1.5822	9.5216e-72	222.06	yes	0.987	1.058	0.862
37	AAAEGGSSNVFSMFDQTQIQEFK	NP_001138655.1	myosin regulatory light chain 2, skeletal muscle isoform [Ovis aries]	3	831.385	2.6749	9.9303e-48	175.65	yes	NA	NA	NA
38	AAAEGGSSNVFSMFDQTQIQEFK	NP_001138655.1	myosin regulatory light chain 2, skeletal muscle isoform [Ovis aries]	4	623.79	2.8985	0.00014966	53.96	yes	NA	NA	NA
39	AAAEGGSSNVFSMFDQTQIQEFK	NP_001138655.1	myosin regulatory light chain 2, skeletal muscle isoform [Ovis aries]	3	831.385		1.0128e-29	125.77	yes	NA	NA	NA
40	AAAEGGSSNVFSMFDQTQIQEFK	NP_001138655.1	myosin regulatory light chain 2, skeletal muscle isoform [Ovis aries]	3	831.385	2.0969	3.1088e-71	215.11	yes	1.004	1.076	0.832
41	AAAEGGSSNVFSMFDQTQIQEFK	NP_001138655.1	myosin regulatory light chain 2, skeletal muscle isoform [Ovis aries]	4	623.79	2.2688	4.1896e-11	83.871	yes	0.911	0.838	1.015
42	AAAEGGSSNVFSMFDQTQIQEFK	NP_001138655.1	myosin regulatory light chain 2, skeletal muscle isoform [Ovis aries]	3	831.385	2.04	2.9197e-27	131.33	yes	NA	NA	NA
43	AAAEGGSSNVFSMFDQTQIQEFK	NP_001138655.1	myosin regulatory light chain 2, skeletal muscle isoform [Ovis aries]	4	623.79	2.2174	4.9491e-71	211.96	yes	1.01	1.097	0.906
44	AAAEGGSSNVFSMFDQTQIQEFK	NP_001138655.1	myosin regulatory light chain 2, skeletal muscle isoform [Ovis aries]	5	499.234	1.7969	5.1804e-08	77.631	yes	0.985	1.029	0.977
45	AAAEGGSSNVFSMFDQTQIQEFK	NP_001138655.1	myosin regulatory light chain 2, skeletal muscle isoform [Ovis aries]	2	1246.57	1.6775	2.0342e-56	190.91	yes	1.029	1.007	0.924
46	AAAEGGSSNVFSMFDQTQIQEFK	NP_001138655.1	myosin regulatory light chain 2, skeletal muscle isoform [Ovis aries]	3	831.385	2.091	4.1114e-112	273.42	yes	0.89	1.423	0.758
47	AAAEGGSSNVFSMFDQTQIQEFK	NP_001138655.1	myosin regulatory light chain 2, skeletal muscle isoform [Ovis aries]	3	831.385	2.3124	1.3645e-27	134.86	yes	0.973	0.866	1.004
48	AAAEGGSSNVFSMFDQTQIQEFK	NP_001138655.1	myosin regulatory light chain 2, skeletal muscle isoform [Ovis aries]	3	831.385	2.1637	3.6689e-15	94.384	yes	1.86	0.786	1.345
49	AAAEGGSSNVFSMFDQTQIQEFK	NP_001138655.1	myosin regulatory light chain 2, skeletal muscle isoform [Ovis aries]	4	623.79	2.2808	0.0024795	45.913	yes	NA	NA	NA
50	AAAEGGSSNVFSMFDQTQIQEFK	NP_001138655.1	myosin regulatory light chain 2, skeletal muscle isoform [Ovis aries]	3	831.385		1.4329e-17	96.848	yes	NA	NA	NA
51	AAAEGGSSNVFSMFDQTQIQEFK	NP_001138655.1	myosin regulatory light chain 2, skeletal muscle isoform [Ovis aries]	3	831.385	2.8328	4.4036e-64	205.78	yes	0.859	1.143	1.072
52	AAAEGGSSNVFSMFDQTQIQEFK	NP_001138655.1	myosin regulatory light chain 2, skeletal muscle isoform [Ovis aries]	4	623.79	2.8543	2.0309e-40	164.89	yes	1.059	1.01	1.015
53	AAAEGGSSNVFSMFDQTQIQEFK	NP_001138655.1	myosin regulatory light chain 2, skeletal muscle isoform [Ovis aries]	3	831.385	2.4427	1.534e-64	208.92	yes	1.016	1.265	0.844
54	AAAEGGSSNVFSMFDQTQIQEFK	NP_001138655.1	myosin regulatory light chain 2, skeletal muscle isoform [Ovis aries]	3	831.385	3.1029	1.1672e-56	181.85	yes	0.731	1.126	1.048
55	AAAEGGSSNVFSMFDQTQIQEFK	NP_001138655.1	myosin regulatory light chain 2, skeletal muscle isoform [Ovis aries]	3	831.385	4.1899	2.2532e-80	232.29	yes	0.504	1.327	0.645
56	AAAEQLETSPSGSSPSANLGK	XP_004016257.1	PREDICTED: mitochondrial import inner membrane translocase subunit Tim10 B [Ovis aries]	3	667.996		1.0941e-32	127.01	yes	NA	NA	NA
57	AAAEQQVTHLTEELNK	XP_014950083.1	PREDICTED: early endosome antigen 1 isoform X4 [Ovis aries]	3	594.639	3.0333	7.9721e-10	119.47	yes	1.264	0.895	0.986
58	AAAEVAGQLVMK	XP_011951697.1	PREDICTED: transferrin receptor protein 1 isoform X1 [Ovis aries]	2	594.326	4.7939	2.9702e-07	132.79	yes	0.686	1.263	1.039
59	AAAEVNQDYGLDPK	NP_001155363.1	fumarate hydratase, mitochondrial [Ovis aries]	3	497.576	2.0279	1.7854e-05	79.614	yes	0.978	0.939	1.389
60	AAAEVNQDYGLDPK	NP_001155363.1	fumarate hydratase, mitochondrial [Ovis aries]	2	745.86	2.3081	2.3902e-13	140.93	yes	0.848	1.4	0.812
61	AAAEVNQDYGLDPK	NP_001155363.1	fumarate hydratase, mitochondrial [Ovis aries]	2	745.86		4.1508e-05	81.448	yes	NA	NA	NA
62	AAAFAEK	XP_004021875.1	PREDICTED: myomesin-2 isoform X1 [Ovis aries]	2	354.19	2.4963	0.027242	89.142	yes	0.832	1.302	0.849
63	AAAFAEK	XP_004021875.1	PREDICTED: myomesin-2 isoform X1 [Ovis aries]	3	236.462	1.3413	0.041374	52.683	yes	NA	NA	NA
64	AAAFAEK	XP_004021875.1	PREDICTED: myomesin-2 isoform X1 [Ovis aries]	2	354.19	2.3383	0.017269	100.19	yes	0.749	1.31	0.828
65	AAAFEEQENETVVVK	XP_004004323.1	PREDICTED: LOW QUALITY PROTEIN: talin-1 isoform X1 [Ovis aries]	3	555.277	2.5289	5.6533e-06	82.651	yes	NA	NA	NA
66	AAAFEEQENETVVVK	XP_004004323.1	PREDICTED: LOW QUALITY PROTEIN: talin-1 isoform X1 [Ovis aries]	2	832.412	2.6424	6.5642e-59	266.28	yes	1.125	0.79	1.282
67	AAAFEQLQK	XP_004002928.1	PREDICTED: mitochondrial import receptor subunit TOM70 isoform X1 [Ovis aries]	2	503.272	2.6009	0.00063667	129.85	yes	NA	NA	NA
68	AAAFSSR	XP_011956079.1	PREDICTED: cullin-7 [Ovis aries]	2	355.185	0.83517	0.01015	112.37	yes	1.063	0.773	1.173
69	AAAGEAKPK	XP_011956474.1	PREDICTED: LOW QUALITY PROTEIN: histone H1.5 [Ovis aries]	3	281.496	1.6783	0.061121	46.406	yes	NA	NA	NA
70	AAAHHYGAQCDKPNK	XP_004005716.1	PREDICTED: NADH dehydrogenase [ubiquinone] 1 alpha subcomplex subunit 8 [Ovis aries]	4	417.698	2.2072	1.7826e-07	116.51	yes	1.219	1.216	0.948
71	AAAHLTVIEK	XP_014948822.1	PREDICTED: titin isoform X5 [Ovis aries]	3	351.541	1.5733	0.00015715	96.342	no	NA	NA	NA
74	AAALAHLDR	XP_014954283.1	PREDICTED: LOW QUALITY PROTEIN: membrane primary amine oxidase isoform X1 [Ovis aries]	3	313.179	0.48572	0.0002377	105.36	no	NA	NA	NA
75	AAALAHLDR	XP_014954283.1	PREDICTED: LOW QUALITY PROTEIN: membrane primary amine oxidase isoform X1 [Ovis aries]	3	313.179	0.83849	0.00047364	156.62	no	1.039	1.188	0.88
76	AAALAHLDR	XP_014954283.1	PREDICTED: LOW QUALITY PROTEIN: membrane primary amine oxidase isoform X1 [Ovis aries]	2	469.264	1.837	0.0007551	133.13	no	0.984	1.273	0.859
77	AAALEAMK	XP_004019689.1	PREDICTED: stress-induced-phosphoprotein 1 isoform X1 [Ovis aries]	2	410.715	3.1914	0.067388	50.805	yes	1.04	1.053	1.085
78	AAALEAMK	XP_004019689.1	PREDICTED: stress-induced-phosphoprotein 1 isoform X1 [Ovis aries]	2	410.715	2.424	0.075275	49.96	yes	NA	NA	NA
79	AAALEAMK	XP_004019689.1	PREDICTED: stress-induced-phosphoprotein 1 isoform X1 [Ovis aries]	2	402.718	2.7362	0.0037064	111.95	yes	1.005	1.015	1.133
80	AAALEAMK	XP_004019689.1	PREDICTED: stress-induced-phosphoprotein 1 isoform X1 [Ovis aries]	2	402.718	2.4624	0.002208	124.98	yes	1.002	1.03	1.071
81	AAALEAMK	XP_004019689.1	PREDICTED: stress-induced-phosphoprotein 1 isoform X1 [Ovis aries]	3	268.814	1.6582	0.0050834	77.058	yes	NA	NA	NA
82	AAALEAMKDYTK	XP_004019689.1	PREDICTED: stress-induced-phosphoprotein 1 isoform X1 [Ovis aries]	3	437.892	3.7958	0.0093516	56.569	yes	NA	NA	NA
83	AAALEFLNR	XP_004019689.1	PREDICTED: stress-induced-phosphoprotein 1 isoform X1 [Ovis aries]	2	502.78	1.8459	0.00028376	123.86	yes	1.078	0.91	1.104
84	AAALEFLNR	XP_004019689.1	PREDICTED: stress-induced-phosphoprotein 1 isoform X1 [Ovis aries]	3	335.522		0.0038614	69.598	yes	NA	NA	NA
85	AAALEFLNR	XP_004019689.1	PREDICTED: stress-induced-phosphoprotein 1 isoform X1 [Ovis aries]	2	502.78	3.6284	0.0020566	98.048	yes	NA	NA	NA
86	AAALEFLNRFEEAK	XP_004019689.1	PREDICTED: stress-induced-phosphoprotein 1 isoform X1 [Ovis aries]	3	536.951	2.6864	2.1112e-09	124.62	yes	1.035	0.979	1.132
87	AAALEFLNRFEEAK	XP_004019689.1	PREDICTED: stress-induced-phosphoprotein 1 isoform X1 [Ovis aries]	2	804.923	3.2992	2.5644e-14	153.08	yes	1.103	1.01	1.216
88	AAALEQFK	XP_014956791.1	PREDICTED: NAD(P) transhydrogenase, mitochondrial [Ovis aries]	2	439.243	2.3426	0.0086487	95.502	yes	0.818	1.226	0.919
89	AAALQSATAPEK	XP_011961847.1	PREDICTED: dystrophin isoform X5 [Ovis aries]	3	386.544	1.3779	3.7414e-05	104.59	yes	NA	NA	NA
90	AAALQSATAPEK	XP_011961847.1	PREDICTED: dystrophin isoform X5 [Ovis aries]	2	579.312	2.0965	2.3953e-06	122.45	yes	NA	NA	NA
91	AAALRPEEDGAFR	XP_004006741.1	PREDICTED: cytoskeleton-associated protein 4 [Ovis aries]	3	468.241	2.141	0.0093923	53.3	yes	NA	NA	NA
92	AAALRPEEDGAFRPSEAFETLQK	XP_004006741.1	PREDICTED: cytoskeleton-associated protein 4 [Ovis aries]	3	845.094	2.3691	4.2168e-26	129.43	yes	1.183	0.536	1.521
93	AAALRPEEDGAFRPSEAFETLQK	XP_004006741.1	PREDICTED: cytoskeleton-associated protein 4 [Ovis aries]	4	634.072	1.7221	1.2983e-33	139.95	yes	1.164	0.428	1.494
94	AAAMANNLQK	XP_012044520.1	PREDICTED: RNA-binding protein 39 isoform X2 [Ovis aries]	3	344.515	2.968	0.00046267	85.676	yes	NA	NA	NA
95	AAAMANNLQK	XP_012044520.1	PREDICTED: RNA-binding protein 39 isoform X2 [Ovis aries]	2	516.269	3.5477	0.00026884	147.2	yes	1.128	0.817	1.109
96	AAAMPAK	XP_004023200.2	PREDICTED: nucleolin isoform X1 [Ovis aries]	3	225.788	0.99945	0.058092	44.611	yes	NA	NA	NA
97	AAAMPAK	XP_004023200.2	PREDICTED: nucleolin isoform X1 [Ovis aries]	2	338.178	3.4789	0.030939	71.378	yes	NA	NA	NA
98	AAAMPAK	XP_004023200.2	PREDICTED: nucleolin isoform X1 [Ovis aries]	2	330.181	4.2024	0.066383	71.378	yes	0.867	0.648	1.571
99	AAAMPAK	XP_004023200.2	PREDICTED: nucleolin isoform X1 [Ovis aries]	3	220.456	3.1779	0.047744	50.12	yes	NA	NA	NA
100	AAANMDLMR	XP_012035088.1	PREDICTED: cytosol aminopeptidase [Ovis aries]	2	504.734		0.059511	44.704	yes	NA	NA	NA
101	AAAPAPGK	XP_014951629.1	PREDICTED: treacle protein isoform X1 [Ovis aries]	3	228.134	0.81284	0.022824	56.122	yes	0.932	0.972	1.178
102	AAAPQAR	XP_014951467.1	PREDICTED: LOW QUALITY PROTEIN: drebrin isoform X1 [Ovis aries]	2	342.693	2.3499	0.0083115	119.22	yes	1.07	0.362	1.483
103	AAAPQAR	XP_014951467.1	PREDICTED: LOW QUALITY PROTEIN: drebrin isoform X1 [Ovis aries]	2	342.693	1.826	0.0081596	126.16	yes	1.151	0.404	1.265
104	AAAQCYIDLIIK	XP_014956485.1	PREDICTED: coatomer subunit beta [Ovis aries]	2	689.874	3.3744	1.7122e-05	116.19	yes	0.967	0.818	1.205
105	AAAQEQYSAAMAR	XP_011955315.1	PREDICTED: inter-alpha-trypsin inhibitor heavy chain H4 isoform X3 [Ovis aries]	2	684.322	3.3593	3.8896e-16	190.37	yes	1.087	0.855	0.93
106	AAAQLLQSQAQQSGAQQTK	XP_012035617.1	PREDICTED: septin-11 isoform X4 [Ovis aries]	3	653.008	1.5926	1.0774e-33	178.99	yes	1.007	0.799	1.173
107	AAAQLLQSQAQQSGAQQTK	XP_012035617.1	PREDICTED: septin-11 isoform X4 [Ovis aries]	4	490.008	1.5218	4.605e-27	156.06	yes	1.215	0.614	1.381
108	AAAQLLQSQAQQSGAQQTK	XP_012035617.1	PREDICTED: septin-11 isoform X4 [Ovis aries]	2	979.009		3.3118e-10	88.176	yes	NA	NA	NA
109	AAAQMDAEQK	XP_004020218.1	PREDICTED: STE20-like serine/threonine-protein kinase isoform X2 [Ovis aries]	2	539.745	2.9059	0.027345	54.259	yes	1.153	0.747	1.229
110	AAAQMDAEQK	XP_004020218.1	PREDICTED: STE20-like serine/threonine-protein kinase isoform X2 [Ovis aries]	2	531.748	2.1285	7.657e-05	121.02	yes	1.065	0.799	1.415
111	AAAQMDAEQK	XP_004020218.1	PREDICTED: STE20-like serine/threonine-protein kinase isoform X2 [Ovis aries]	3	354.834	1.5098	1.3844e-05	117.02	yes	NA	NA	NA
112	AAASEGVQVK	XP_011962469.1	PREDICTED: LOW QUALITY PROTEIN: methyl-CpG-binding protein 2 isoform X1 [Ovis aries]	2	480.261	4.6612	0.0001739	106.62	yes	0.943	0.909	1.103
113	AAASFFSASCVPCADQSSFPK	XP_011958592.1	PREDICTED: LOW QUALITY PROTEIN: serotransferrin isoform X1 [Ovis aries]	3	745.666	2.9296	2.8076e-22	128.1	yes	0.923	0.897	1.293
114	AAASFFSASCVPCADQSSFPK	XP_011958592.1	PREDICTED: LOW QUALITY PROTEIN: serotransferrin isoform X1 [Ovis aries]	4	559.502	2.5633	1.5875e-17	118.96	yes	1.048	0.8	1.296
115	AAASFFSASCVPCADQSSFPK	XP_011958592.1	PREDICTED: LOW QUALITY PROTEIN: serotransferrin isoform X1 [Ovis aries]	2	1118	2.7939	1.2953e-39	168.79	yes	1.001	1.031	1.316
116	AAASFFSASCVPCADQSSFPK	XP_011958592.1	PREDICTED: LOW QUALITY PROTEIN: serotransferrin isoform X1 [Ovis aries]	3	745.666	3.5182	1.8015e-17	117.29	yes	0.936	1.044	1.249
117	AAASFFSASCVPCADQSSFPK	XP_011958592.1	PREDICTED: LOW QUALITY PROTEIN: serotransferrin isoform X1 [Ovis aries]	4	559.502	3.0622	3.2143e-12	101.61	yes	0.987	0.802	1.404
118	AAASFFSASCVPCADQSSFPKLCQLCAGK	XP_011958592.1	PREDICTED: LOW QUALITY PROTEIN: serotransferrin isoform X1 [Ovis aries]	4	792.112	3.6726	9.3645e-22	107.75	yes	NA	NA	NA
119	AAASGAAGDKDTK	XP_011951749.1	PREDICTED: cytoskeleton-associated protein 5 isoform X4 [Ovis aries]	3	388.195	3.9953	0.066233	39.73	yes	0.849	0.683	1.382
120	AAASGNENIQPPPLAYK	XP_004013655.1	PREDICTED: rab3 GTPase-activating protein non-catalytic subunit isoform X1 [Ovis aries]	3	580.969	2.2053	8.024e-09	95.067	yes	0.988	0.926	1.263
121	AAASTDYYK	XP_004022002.1	PREDICTED: pyruvate dehydrogenase E1 component subunit alpha, somatic form, mitochondrial [Ovis aries]	2	495.232	4.4531	0.0049028	86.898	yes	0.55	1.468	0.778
122	AAASTDYYK	XP_004022002.1	PREDICTED: pyruvate dehydrogenase E1 component subunit alpha, somatic form, mitochondrial [Ovis aries]	3	330.491	2.9111	0.00014028	109.71	yes	1.014	1.042	0.961
123	AAASTDYYK	XP_004022002.1	PREDICTED: pyruvate dehydrogenase E1 component subunit alpha, somatic form, mitochondrial [Ovis aries]	2	495.232	3.5231	0.0013841	140.45	yes	1.062	1.33	0.65
124	AAATALQEEREDAVALCAMAK	XP_004016564.1	PREDICTED: isobutyryl-CoA dehydrogenase, mitochondrial isoform X1 [Ovis aries]	4	555.525	2.3959	0.01392	37.884	yes	NA	NA	NA
125	AAATGLSDK	XP_014952597.1	PREDICTED: nesprin-2 isoform X4 [Ovis aries]	2	417.222	2.5825	0.070394	55.721	yes	NA	NA	NA
126	AAATPESQEPQAK	XP_014949104.1	PREDICTED: LOW QUALITY PROTEIN: MARCKS-related protein [Ovis aries]	3	443.221	2.5661	2.9478e-06	110.98	yes	1.261	0.544	1.474
127	AAATPESQEPQAK	XP_014949104.1	PREDICTED: LOW QUALITY PROTEIN: MARCKS-related protein [Ovis aries]	2	664.328	2.6852	1.642e-05	108.97	yes	1.018	0.449	1.64
128	AAATPESQEPQAK	XP_014949104.1	PREDICTED: LOW QUALITY PROTEIN: MARCKS-related protein [Ovis aries]	3	443.221	1.8892	2.7665e-13	169.89	yes	1.027	0.602	1.489
129	AAATPESQEPQAK	XP_014949104.1	PREDICTED: LOW QUALITY PROTEIN: MARCKS-related protein [Ovis aries]	2	664.328	1.9892	1.4639e-10	163.33	yes	NA	NA	NA
130	AAATQPDAK	XP_012032845.1	PREDICTED: staphylococcal nuclease domain-containing protein 1 isoform X1 [Ovis aries]	2	436.727		4.178e-05	114.89	yes	NA	NA	NA
131	AAATYEHMK	XP_012040651.1	PREDICTED: dehydrogenase/reductase SDR family member 11 isoform X1 [Ovis aries]	3	346.496	1.9942	0.010927	56.81	yes	NA	NA	NA
132	AAATYEHMK	XP_012040651.1	PREDICTED: dehydrogenase/reductase SDR family member 11 isoform X1 [Ovis aries]	3	341.164	1.4037	0.0011033	85.676	yes	NA	NA	NA
133	AAATYEHMK	XP_012040651.1	PREDICTED: dehydrogenase/reductase SDR family member 11 isoform X1 [Ovis aries]	3	341.164	2.8258	0.014477	55.908	yes	NA	NA	NA
134	AAAVDFTAR	XP_014959765.1	PREDICTED: ankyrin-3 isoform X2 [Ovis aries]	2	461.243	2.0573	0.00050884	115.13	yes	0.969	1.078	0.982
135	AAAVGTANK	XP_004021529.1	PREDICTED: vinculin isoform X2 [Ovis aries]	2	401.725	3.5671	0.0022953	96.143	yes	0.93	1.13	0.965
136	AAAVLPVLDLAQR	XP_014959141.1	PREDICTED: NADH dehydrogenase [ubiquinone] flavoprotein 2, mitochondrial isoform X1 [Ovis aries]	3	446.27	2.7923	5.0671e-05	93.623	yes	NA	NA	NA
137	AAAVLPVLDLAQR	XP_014959141.1	PREDICTED: NADH dehydrogenase [ubiquinone] flavoprotein 2, mitochondrial isoform X1 [Ovis aries]	2	668.901	3.1268	0.00024582	91.292	yes	NA	NA	NA
138	AAAVSALAK	XP_012032539.2	PREDICTED: coatomer subunit gamma-2 isoform X4 [Ovis aries]	2	401.245	5.4855	0.00061569	111.61	yes	0.981	0.862	1.229
139	AAAVSLENVLLDVK	XP_004006425.1	PREDICTED: formin-like protein 3 isoform X5 [Ovis aries]	3	481.28	2.5631	0.00029656	69.92	no	NA	NA	NA
140	AAAVTATGQEDASAK	XP_012027278.1	PREDICTED: protein phosphatase 1 regulatory subunit 21 isoform X3 [Ovis aries]	3	464.232	2.4782	1.1635e-14	141.59	yes	1.183	0.718	1.034
141	AAAVTLK	XP_004016453.1	PREDICTED: pyruvate dehydrogenase protein X component, mitochondrial [Ovis aries]	2	337.216	1.8197	0.037204	80.229	yes	NA	NA	NA
142	AAAYNLVQR	XP_011959743.1	PREDICTED: ATP-dependent 6-phosphofructokinase, liver type isoform X1 [Ovis aries]	2	503.277	1.7024	0.0052965	85.666	yes	NA	NA	NA
143	AACDLVR	XP_004014673.2	PREDICTED: exportin-2 isoform X1 [Ovis aries]	2	402.705		0.060786	65.676	yes	NA	NA	NA
144	AACLCFR	XP_014950084.1	PREDICTED: LOW QUALITY PROTEIN: diphosphoinositol polyphosphate phosphohydrolase 2 isoform X1 [Ovis aries]	2	449.207	1.1026	0.045993	77.374	yes	0.936	1.033	1.098
145	AACLENAQEPAGAWSNK	XP_014947110.1	PREDICTED: vigilin isoform X1 [Ovis aries]	3	606.281	3.4774	1.4767e-10	120.32	yes	1.17	0.944	1.315
146	AACLLDGVPVALK	XP_012043260.1	PREDICTED: serine/threonine-protein kinase Nek7 isoform X2 [Ovis aries]	3	442.92	3.2206	0.0006983	65.179	yes	1.064	0.844	1.238
147	AACLLDGVPVALK	XP_012043260.1	PREDICTED: serine/threonine-protein kinase Nek7 isoform X2 [Ovis aries]	2	663.876	3.6945	1.2486e-05	112.44	yes	1.027	0.83	1.201
148	AACLLDGVPVALKK	XP_012043260.1	PREDICTED: serine/threonine-protein kinase Nek7 isoform X2 [Ovis aries]	3	485.618		0.0061602	64.798	yes	NA	NA	NA
149	AACNGPYDGK	XP_004012582.1	PREDICTED: glyoxalase domain-containing protein 4 isoform X1 [Ovis aries]	2	526.727	2.4876	6.7683e-05	117.52	yes	1.071	0.86	1.16
150	AACQEHCGCYTLLVENK	XP_011951276.1	PREDICTED: myosin light chain kinase, smooth muscle isoform X4 [Ovis aries]	3	684.969	3.9193	3.3453e-09	103.88	yes	1.174	0.891	1.364
151	AADALGK	XP_011953296.1	PREDICTED: LOW QUALITY PROTEIN: translational activator GCN1 isoform X1 [Ovis aries]	2	323.182	3.1341	0.047069	77.058	yes	NA	NA	NA
152	AADDDRPSWR	XP_014958925.1	PREDICTED: eukaryotic translation initiation factor 3 subunit A isoform X1 [Ovis aries]	3	396.851	1.0522	0.0767	42.802	yes	NA	NA	NA
153	AADETWEPFASGK	NP_001009800.1	transthyretin precursor [Ovis aries]	3	470.217	2.6393	0.0011103	64.224	yes	NA	NA	NA
154	AADETWEPFASGK	NP_001009800.1	transthyretin precursor [Ovis aries]	2	704.823	3.1195	1.1304e-09	150.26	yes	1.011	0.602	1.108
155	AADFIDQALAQK	XP_014954296.1	PREDICTED: LOW QUALITY PROTEIN: dual specificity protein phosphatase 3 isoform X1 [Ovis aries]	2	645.838	2.4465	3.7269e-08	156.81	yes	1.08	1.02	0.943
156	AADFIDQALAQK	XP_014954296.1	PREDICTED: LOW QUALITY PROTEIN: dual specificity protein phosphatase 3 isoform X1 [Ovis aries]	3	430.894	2.1889	6.3118e-07	122.18	yes	1.099	0.999	1.039
157	AADFQLHTHVNDGTEFGGSIYQK	XP_014960124.1	PREDICTED: voltage-dependent anion-selective channel protein 3 isoform X2 [Ovis aries]	4	634.553	1.7791	0.0024079	46.065	yes	NA	NA	NA
160	AADHLKPFLDDSTLR	XP_012035892.1	PREDICTED: U4/U6 small nuclear ribonucleoprotein Prp3 isoform X2 [Ovis aries]	4	425.476	1.9058	0.00051774	66.826	yes	NA	NA	NA
161	AADIAEALYSVPR	XP_004009075.1	PREDICTED: transcription factor COE1 isoform X4 [Ovis aries]	2	688.364	1.6816	5.374e-07	122.97	yes	1.161	0.725	1.223
162	AADIDQEVK	XP_004006537.1	PREDICTED: cullin-associated NEDD8-dissociated protein 1 [Ovis aries]	2	494.751	2.5535	0.00055999	113.44	yes	NA	NA	NA
163	AADISLDNLVEGK	XP_011954276.1	PREDICTED: tumor suppressor p53-binding protein 1 isoform X3 [Ovis aries]	3	448.905	2.7188	0.00027025	74.537	yes	NA	NA	NA
164	AADISLDNLVEGK	XP_011954276.1	PREDICTED: tumor suppressor p53-binding protein 1 isoform X3 [Ovis aries]	2	672.854	3.1126	2.1314e-08	124.62	yes	1.079	0.793	1.225
165	AADLLSGPR	XP_014949231.1	PREDICTED: LOW QUALITY PROTEIN: delta-1-pyrroline-5-carboxylate dehydrogenase, mitochondrial isoform X1 [Ovis aries]	2	450.251	1.7537	0.0011197	105.52	yes	NA	NA	NA
166	AADLLVNPLDPR	XP_012032064.1	PREDICTED: SRSF protein kinase 2 isoform X10 [Ovis aries]	2	647.362	1.8222	0.010461	63.16	yes	NA	NA	NA
167	AADLLYAMCDR	XP_014955759.1	PREDICTED: LOW QUALITY PROTEIN: AP-2 complex subunit alpha-1 isoform X1 [Ovis aries]	2	657.794	2.679	0.076944	44.922	yes	NA	NA	NA
168	AADLLYAMCDR	XP_014955759.1	PREDICTED: LOW QUALITY PROTEIN: AP-2 complex subunit alpha-1 isoform X1 [Ovis aries]	2	649.797	2.206	3.3669e-06	151.13	yes	1.048	0.753	1.326
169	AADLLYAMCDR	XP_014955759.1	PREDICTED: LOW QUALITY PROTEIN: AP-2 complex subunit alpha-1 isoform X1 [Ovis aries]	3	433.534	1.8599	7.7588e-05	94.767	yes	0.92	1.107	0.923
170	AADPIDPPGPPAK	XP_014948822.1	PREDICTED: titin isoform X5 [Ovis aries]	3	415.887	1.9283	6.7687e-05	79.492	no	0.764	1.185	1.106
171	AADPIDPPGPPAK	XP_014948822.1	PREDICTED: titin isoform X5 [Ovis aries]	3	415.887		0.00020909	77.185	no	NA	NA	NA
172	AADPIDPPGPPAK	XP_014948822.1	PREDICTED: titin isoform X5 [Ovis aries]	2	623.327		0.00089806	73.881	no	NA	NA	NA
173	AADQFDIYSSQQNK	XP_004008856.1	PREDICTED: UPF0461 protein C5orf24 homolog [Ovis aries]	3	538.918	3.1328	7.4018e-07	112.42	yes	1.024	0.929	1.125
174	AADSDMWHK	XP_014948822.1	PREDICTED: titin isoform X5 [Ovis aries]	3	359.487	2.2266	0.0089591	59.153	no	NA	NA	NA
175	AADSDMWHK	XP_014948822.1	PREDICTED: titin isoform X5 [Ovis aries]	3	354.155	2.7129	0.0031626	72.275	no	NA	NA	NA
176	AADSDMWHK	XP_014948822.1	PREDICTED: titin isoform X5 [Ovis aries]	2	530.729	3.0685	0.005396	85.355	no	NA	NA	NA
177	AADSGTYICQLSNDVGTATTK	XP_014948822.1	PREDICTED: titin isoform X5 [Ovis aries]	3	725.007	2.1014	6.8427e-33	161.31	yes	1.108	1.215	0.931
178	AADSGTYICQLSNDVGTATTK	XP_014948822.1	PREDICTED: titin isoform X5 [Ovis aries]	4	544.007	2.1563	2.9471e-09	92.098	yes	1.161	1.152	1.23
179	AADSGTYICQLSNDVGTATTK	XP_014948822.1	PREDICTED: titin isoform X5 [Ovis aries]	3	725.007		0.0058372	38.669	yes	NA	NA	NA
180	AADTLQQK	XP_011959576.1	PREDICTED: lysine-rich nucleolar protein 1 isoform X1 [Ovis aries]	2	437.735	3.2072	0.033692	72.607	yes	0.832	0.849	1.319
181	AADTNEVVK	XP_014958786.1	PREDICTED: LOW QUALITY PROTEIN: type I inositol 1,4,5-trisphosphate 5-phosphatase isoform X1 [Ovis aries]	2	473.746	2.076	0.0033816	91.658	yes	NA	NA	NA
182	AADTQVSETLK	XP_011953296.1	PREDICTED: LOW QUALITY PROTEIN: translational activator GCN1 isoform X1 [Ovis aries]	2	581.801		0.00268	77.776	yes	NA	NA	NA
183	AADYAAQAAQLR	XP_004006893.1	PREDICTED: heme-binding protein 1 isoform X1 [Ovis aries]	2	624.82	2.4719	1.6286e-16	207.95	yes	1.218	0.819	1.176
184	AADYAAQAAQLR	XP_004006893.1	PREDICTED: heme-binding protein 1 isoform X1 [Ovis aries]	3	416.883	2.0487	5.5351e-05	102.05	yes	1.171	0.476	1.528
185	AADYAAQAAQLR	XP_004006893.1	PREDICTED: heme-binding protein 1 isoform X1 [Ovis aries]	3	416.883		0.00016987	84.06	yes	NA	NA	NA
186	AAEAAINILK	XP_011988042.1	PREDICTED: interferon-inducible double-stranded RNA-dependent protein kinase activator A isoform X3 [Ovis aries]	2	507.303	3.7824	0.00067542	97.734	yes	NA	NA	NA
187	AAEAFSELSK	XP_012030693.1	PREDICTED: epidermal growth factor receptor kinase substrate 8 isoform X3 [Ovis aries]	2	526.767	3.268	6.5211e-05	116.55	yes	1.081	0.891	1.228
188	AAEAGAVALR	XP_014953780.1	PREDICTED: A-kinase anchor protein 1, mitochondrial isoform X1 [Ovis aries]	2	464.764	3.6872	0.003713	78.932	yes	NA	NA	NA
189	AAEAGAVALR	XP_014953780.1	PREDICTED: A-kinase anchor protein 1, mitochondrial isoform X1 [Ovis aries]	2	464.764	3.4621	0.00064605	98.254	yes	0.97	0.965	1.147
190	AAECNIVVTQPR	XP_014954839.1	PREDICTED: ATP-dependent RNA helicase A isoform X1 [Ovis aries]	2	679.348	3.0987	5.5889e-10	167.73	yes	1.177	0.736	1.339
191	AAECNIVVTQPR	XP_014954839.1	PREDICTED: ATP-dependent RNA helicase A isoform X1 [Ovis aries]	2	679.348		3.3113e-15	130.2	yes	NA	NA	NA
192	AAECNIVVTQPR	XP_014954839.1	PREDICTED: ATP-dependent RNA helicase A isoform X1 [Ovis aries]	3	453.235		0.036579	43.401	yes	NA	NA	NA
193	AAEDGFRK	XP_014956638.1	PREDICTED: protein kinase C and casein kinase substrate in neurons protein 3 [Ovis aries]	2	447.227	3.4829	0.031063	78.516	yes	NA	NA	NA
194	AAEDLFVNIR	XP_014948816.1	PREDICTED: LOW QUALITY PROTEIN: nck-associated protein 1 isoform X1 [Ovis aries]	2	574.309	2.0296	0.0011643	92.445	yes	1.016	0.992	1.091
195	AAEDYGVTK	XP_004016100.1	PREDICTED: transgelin isoform X1 [Ovis aries]	2	477.232		0.0027488	89.171	yes	NA	NA	NA
196	AAEDYGVTK	XP_004016100.1	PREDICTED: transgelin isoform X1 [Ovis aries]	2	477.232	3.6338	0.0014957	102.52	yes	1.072	1.148	1.117
197	AAEDYGVTK	XP_004016100.1	PREDICTED: transgelin isoform X1 [Ovis aries]	3	318.491	2.8486	0.001329	82.287	yes	0.898	1.329	1.08
198	AAEDYGVTK	XP_004016100.1	PREDICTED: transgelin isoform X1 [Ovis aries]	2	477.232	3.2168	0.0015518	150.61	yes	0.992	1.505	0.882
199	AAEEIGIK	XP_004010764.1	PREDICTED: C-1-tetrahydrofolate synthase, cytoplasmic isoform X1 [Ovis aries]	2	415.735	2.667	0.014754	85.67	yes	NA	NA	NA
200	AAEELSK	XP_014957713.1	PREDICTED: LOW QUALITY PROTEIN: programmed cell death 6-interacting protein isoform X1 [Ovis aries]	2	374.198	2.7726	0.022512	93.374	yes	0.941	0.828	1.259
201	AAEETAGSLPGLQAR	XP_011955763.2	PREDICTED: LOW QUALITY PROTEIN: FYVE and coiled-coil domain-containing protein 1 isoform X1 [Ovis aries]	3	490.923	2.4212	3.6783e-06	91.812	yes	NA	NA	NA
202	AAEETAGSLPGLQAR	XP_011955763.2	PREDICTED: LOW QUALITY PROTEIN: FYVE and coiled-coil domain-containing protein 1 isoform X1 [Ovis aries]	2	735.881		9.9271e-14	125.73	yes	NA	NA	NA
203	AAEFLDEALLTYR	XP_004003783.1	PREDICTED: inactive dual specificity phosphatase 27 [Ovis aries]	3	504.596	3.5418	0.013846	48.527	yes	1.324	0.705	NA
204	AAEGVQEVSTACTWNGR	XP_004014545.2	PREDICTED: alpha-1-syntrophin [Ovis aries]	2	918.421		3.7352e-28	142.88	yes	NA	NA	NA
205	AAEGVSAADMAK	XP_012032483.1	PREDICTED: RNA-binding protein 28 [Ovis aries]	2	560.769	2.9238	0.00041289	97.69	yes	0.918	0.781	1.395
206	AAEILSDNLYR	XP_011992997.1	PREDICTED: nebulin isoform X22 [Ovis aries]	2	632.83	2.1259	1.8715e-10	181.87	no	0.969	1.151	1.008
207	AAEILSDNLYR	XP_011992997.1	PREDICTED: nebulin isoform X22 [Ovis aries]	3	422.223	1.7377	0.00082232	73.655	no	0.89	1.067	1.165
208	AAELEMELNEHSLVIDTLK	XP_004002731.1	PREDICTED: prefoldin subunit 2 [Ovis aries]	3	724.368		1.363e-07	76.301	yes	NA	NA	NA
209	AAELFVETIAK	XP_012037998.1	PREDICTED: LOW QUALITY PROTEIN: DNA polymerase epsilon subunit 4 [Ovis aries]	2	596.335	2.4525	5.9673e-06	127.17	yes	1.009	0.822	1.254
210	AAELFVETIAK	XP_012037998.1	PREDICTED: LOW QUALITY PROTEIN: DNA polymerase epsilon subunit 4 [Ovis aries]	3	397.892	1.9757	0.0010758	70.942	yes	NA	NA	NA
211	AAELLMGCFR	XP_014953762.1	PREDICTED: LOW QUALITY PROTEIN: PCI domain-containing protein 2 isoform X1 [Ovis aries]	2	584.286	1.7319	0.014554	64.82	yes	NA	NA	NA
212	AAEMAQRLSGINR	XP_012038456.1	PREDICTED: E3 ubiquitin-protein ligase SHPRH [Ovis aries]	4	358.939	1.4859	0.010129	53.034	yes	NA	NA	NA
213	AAEMLLFGK	XP_014958348.1	PREDICTED: LOW QUALITY PROTEIN: enoyl-CoA delta isomerase 2, mitochondrial isoform X1 [Ovis aries]	3	327.181	2.8934	0.02954	48.423	yes	0.744	1.408	0.849
214	AAEMMASLLK	XP_004014311.1	PREDICTED: kinesin-1 heavy chain isoform X2 [Ovis aries]	3	355.521	2.1335	0.00042295	86.898	yes	0.891	0.857	1.271
215	AAEMMASLLK	XP_004014311.1	PREDICTED: kinesin-1 heavy chain isoform X2 [Ovis aries]	2	532.778	2.5252	4.8622e-05	164.64	yes	1.152	0.68	1.373
216	AAEPPAPCQALLSVGDLQAGLR	XP_014955607.1	PREDICTED: serine/threonine-protein phosphatase 6 regulatory subunit 1 isoform X1 [Ovis aries]	3	745.391	2.3663	2.5291e-18	112.57	yes	0.947	0.931	1.124
217	AAEQVVQEALR	XP_014959696.1	PREDICTED: huntingtin-interacting protein 1 isoform X4 [Ovis aries]	2	607.33	2.6852	0.0010887	81.48	yes	1.12	0.825	1.178
218	AAETVLK	XP_014950267.1	PREDICTED: methionine--tRNA ligase, cytoplasmic isoform X1 [Ovis aries]	2	366.219	2.5252	0.031635	85.212	yes	NA	NA	NA
219	AAEVLNK	XP_012033367.1	PREDICTED: heterogeneous nuclear ribonucleoprotein M isoform X5 [Ovis aries]	2	372.716	3.1978	0.016489	101.28	no	NA	NA	NA
220	AAEVLNK	XP_012033367.1	PREDICTED: heterogeneous nuclear ribonucleoprotein M isoform X5 [Ovis aries]	3	248.813	1.6338	0.0229	62.714	no	NA	NA	NA
221	AAEVWMDEYK	XP_011960324.1	PREDICTED: polypeptide N-acetylgalactosaminyltransferase 2 isoform X1 [Ovis aries]	3	414.522	2.0804	0.010361	56.404	yes	NA	NA	NA
222	AAEYDVAFGER	XP_004003436.1	PREDICTED: LOW QUALITY PROTEIN: collagen alpha-1(VI) chain isoform X1 [Ovis aries]	2	614.286	2.2207	1.8814e-08	170.04	yes	1.322	1.038	0.873
223	AAEYDVAFGER	XP_004003436.1	PREDICTED: LOW QUALITY PROTEIN: collagen alpha-1(VI) chain isoform X1 [Ovis aries]	3	409.86	1.4601	2.0539e-06	131.42	yes	0.973	1.076	1.085
224	AAFAELHNCIIDK	XP_011997349.1	PREDICTED: SPATS2-like protein isoform X3 [Ovis aries]	3	501.254	3.5096	5.1735e-05	89.231	no	0.941	0.696	1.298
225	AAFDMFDADGGGDISVK	NP_001106292.1	troponin C, skeletal muscle [Ovis aries]	3	577.923	2.6109	2.4794e-07	92.439	yes	0.798	1.02	1.161
226	AAFDMFDADGGGDISVK	NP_001106292.1	troponin C, skeletal muscle [Ovis aries]	2	866.38	2.3054	1.0835e-08	101.05	yes	NA	NA	NA
227	AAFDMFDADGGGDISVK	NP_001106292.1	troponin C, skeletal muscle [Ovis aries]	2	866.38	2.3905	0.020297	46.337	yes	NA	NA	NA
228	AAFDMFDADGGGDISVK	NP_001106292.1	troponin C, skeletal muscle [Ovis aries]	3	577.923	2.6942	1.5187e-10	119.46	yes	0.904	1.07	1.037
229	AAFDMFDADGGGDISVK	NP_001106292.1	troponin C, skeletal muscle [Ovis aries]	2	858.383	2.9163	1.5403e-16	141.07	yes	1.057	0.996	1.105
230	AAFDMFDADGGGDISVK	NP_001106292.1	troponin C, skeletal muscle [Ovis aries]	3	572.591	3.1977	9.9306e-13	125.98	yes	0.774	1.219	1.098
231	AAFEYIITAK	XP_014958789.1	PREDICTED: enoyl-CoA hydratase, mitochondrial isoform X1 [Ovis aries]	2	563.811	3.871	0.0001394	152.07	yes	1.012	1.228	0.811
232	AAFEYIITAK	XP_014958789.1	PREDICTED: enoyl-CoA hydratase, mitochondrial isoform X1 [Ovis aries]	3	376.21	3.4332	0.0024983	66.19	yes	0.947	1.083	0.824
233	AAFGISDSYVDGSSFDPQR	XP_014959516.1	PREDICTED: serine/arginine repetitive matrix protein 2 isoform X1 [Ovis aries]	3	673.641	2.4089	3.4707e-18	137.61	yes	0.869	0.917	1.016
234	AAFGLSEAGFNTACVTK	XP_011952573.1	PREDICTED: succinate dehydrogenase [ubiquinone] flavoprotein subunit, mitochondrial isoform X1 [Ovis aries]	3	581.951	3.7151	2.4756e-13	134.97	yes	NA	NA	NA
235	AAFGLSEAGFNTACVTK	XP_011952573.1	PREDICTED: succinate dehydrogenase [ubiquinone] flavoprotein subunit, mitochondrial isoform X1 [Ovis aries]	2	872.422	3.3502	2.1034e-30	195.92	yes	0.777	1.582	0.751
236	AAFNTGK	NP_001177319.1	glyceraldehyde-3-phosphate dehydrogenase [Ovis aries]	2	354.687	2.8306	0.038041	79.713	yes	NA	NA	NA
237	AAFNTGK	NP_001177319.1	glyceraldehyde-3-phosphate dehydrogenase [Ovis aries]	2	354.687	4.8305	0.021684	94.114	yes	0.685	1.376	0.71
238	AAFNTGK	NP_001177319.1	glyceraldehyde-3-phosphate dehydrogenase [Ovis aries]	2	354.687	2.6208	0.012884	106.36	yes	0.681	1.46	0.66
239	AAFNTGK	NP_001177319.1	glyceraldehyde-3-phosphate dehydrogenase [Ovis aries]	2	354.687	3.3707	0.018498	98.458	yes	0.607	1.598	0.51
240	AAFNTGK	NP_001177319.1	glyceraldehyde-3-phosphate dehydrogenase [Ovis aries]	3	236.794	2.4657	0.0065598	85.357	yes	0.627	1.522	0.539
241	AAFNTGK	NP_001177319.1	glyceraldehyde-3-phosphate dehydrogenase [Ovis aries]	2	354.687	3.6578	0.032433	84.498	yes	0.598	1.55	0.438
242	AAFNTGK	NP_001177319.1	glyceraldehyde-3-phosphate dehydrogenase [Ovis aries]	2	354.687	4.2492	0.013108	106.04	yes	0.662	1.393	0.621
243	AAFNTGK	NP_001177319.1	glyceraldehyde-3-phosphate dehydrogenase [Ovis aries]	2	354.687	3.9602	0.022512	93.374	yes	NA	NA	NA
244	AAFNTGK	NP_001177319.1	glyceraldehyde-3-phosphate dehydrogenase [Ovis aries]	3	236.794		0.038655	54.157	yes	NA	NA	NA
245	AAFNTGK	NP_001177319.1	glyceraldehyde-3-phosphate dehydrogenase [Ovis aries]	2	354.687		0.035183	90.37	yes	NA	NA	NA
246	AAFNTGK	NP_001177319.1	glyceraldehyde-3-phosphate dehydrogenase [Ovis aries]	2	354.687		0.052224	77.923	yes	NA	NA	NA
247	AAFPLHDCNFSSPSEDLSCPNER	XP_014950204.1	PREDICTED: anoctamin-6 isoform X2 [Ovis aries]	3	884.048	2.0965	3.9871e-11	82.267	yes	0.905	0.718	1.205
248	AAFQPEAGPSALALSPGLVESEDL	XP_014948282.1	PREDICTED: LOW QUALITY PROTEIN: palladin isoform X1 [Ovis aries]	3	790.401	2.8453	1.6354e-07	70.699	yes	NA	NA	NA
249	AAFQSLLDAQADEAVLDHPDLK	XP_004014268.1	PREDICTED: COMM domain-containing protein 3 isoform X1 [Ovis aries]	3	789.732	3.7481	1.2085e-33	154.13	yes	1.075	0.915	1.229
250	AAFQYGIK	XP_012034013.1	PREDICTED: protein Red [Ovis aries]	2	449.245		0.023518	73.665	yes	NA	NA	NA
251	AAFSQEK	XP_011990301.1	PREDICTED: STE20/SPS1-related proline-alanine-rich protein kinase isoform X1 [Ovis aries]	2	390.698	1.5485	0.068157	70.856	yes	NA	NA	NA
252	AAFTAFEEAQLPR	XP_012033090.1	PREDICTED: coiled-coil domain-containing protein 124 isoform X1 [Ovis aries]	2	725.87	1.6745	2.7207e-09	143.94	yes	1.04	0.97	1.248
253	AAFTAFEEAQLPR	XP_012033090.1	PREDICTED: coiled-coil domain-containing protein 124 isoform X1 [Ovis aries]	3	484.249	1.6006	2.7312e-13	170.04	yes	NA	NA	NA
254	AAFVLPEFAR	XP_014954530.1	PREDICTED: spermidine synthase isoform X1 [Ovis aries]	2	560.811	2.654	5.4579e-05	112.36	yes	1.027	0.933	1.193
255	AAGAEEYAQQDVVK	XP_012041493.1	PREDICTED: 2',3'-cyclic-nucleotide 3'-phosphodiesterase isoform X1 [Ovis aries]	2	739.86	3.5015	1.9634e-21	187.37	yes	1.142	0.729	1.338
256	AAGAEEYAQQDVVK	XP_012041493.1	PREDICTED: 2',3'-cyclic-nucleotide 3'-phosphodiesterase isoform X1 [Ovis aries]	3	493.576	2.9995	8.4097e-07	110.92	yes	NA	NA	NA
257	AAGAEEYAQQDVVKK	XP_012041493.1	PREDICTED: 2',3'-cyclic-nucleotide 3'-phosphodiesterase isoform X1 [Ovis aries]	3	536.274	3.1593	6.9073e-07	107.69	yes	1.13	0.724	1.309
258	AAGALQQEQR	XP_014957182.1	PREDICTED: LOW QUALITY PROTEIN: tuftelin-interacting protein 11 [Ovis aries]	2	536.281	3.0752	0.046374	57.203	yes	NA	NA	NA
259	AAGAQIQGAK	XP_014956791.1	PREDICTED: NAD(P) transhydrogenase, mitochondrial [Ovis aries]	2	457.756	2.9312	0.00075399	96.342	yes	0.96	1.021	1.199
260	AAGASQPDPNR	XP_014954154.1	PREDICTED: transient receptor potential cation channel subfamily V member 2 [Ovis aries]	2	542.263	2.1372	0.00033522	96.229	yes	0.964	1.098	0.933
261	AAGCDFTNVVK	XP_004022295.1	PREDICTED: ribonuclease UK114 isoform X1 [Ovis aries]	2	591.285	2.0922	8.128e-05	106.26	yes	1.052	0.975	1.219
262	AAGCDFTNVVK	XP_004022295.1	PREDICTED: ribonuclease UK114 isoform X1 [Ovis aries]	3	394.525	1.5089	2.6566e-05	104.43	yes	NA	NA	NA
263	AAGDALSDK	XP_011992997.1	PREDICTED: nebulin isoform X22 [Ovis aries]	2	424.211	2.3355	0.00051377	127.76	no	0.866	1.022	1.067
264	AAGDALSDK	XP_011992997.1	PREDICTED: nebulin isoform X22 [Ovis aries]	3	283.143	1.2165	0.042211	45.368	no	NA	NA	NA
265	AAGDALSDK	XP_011992997.1	PREDICTED: nebulin isoform X22 [Ovis aries]	2	424.211	2.0933	0.0029223	93.096	no	0.897	1.181	0.869
266	AAGEPIKEGDNDYFTCITK	XP_012032034.1	PREDICTED: dnaJ homolog subfamily C member 2 isoform X2 [Ovis aries]	3	710.333		7.4779e-07	77.037	yes	NA	NA	NA
267	AAGFLSSTTSNSFEGNR	XP_004017031.1	PREDICTED: ATP-dependent RNA helicase DHX29 [Ovis aries]	2	873.408		0.00041712	62.94	yes	NA	NA	NA
268	AAGFPTASVCR	XP_011954030.1	PREDICTED: hydroxylysine kinase isoform X3 [Ovis aries]	2	568.779	2.1028	0.0094159	64.792	yes	NA	NA	NA
269	AAGFTDPLLACGTDGVGTK	XP_014947850.1	PREDICTED: trifunctional purine biosynthetic protein adenosine-3 isoform X2 [Ovis aries]	3	617.637	2.5939	5.6902e-11	103.66	yes	NA	NA	NA
270	AAGGGWSK	XP_014959132.1	PREDICTED: LOW QUALITY PROTEIN: EMILIN-2 isoform X1 [Ovis aries]	2	367.185	4.6762	0.033123	72.879	yes	NA	NA	NA
271	AAGHQLCLK	XP_004021754.1	PREDICTED: PDZ and LIM domain protein 3 isoform X1 [Ovis aries]	2	499.266	2.5186	0.0020733	146.81	no	0.829	1.891	0.595
272	AAGHQLCLK	XP_004021754.1	PREDICTED: PDZ and LIM domain protein 3 isoform X1 [Ovis aries]	3	333.18	1.7841	0.0001785	133.58	no	0.791	1.999	0.51
273	AAGIEIQK	XP_004018907.1	PREDICTED: cell division cycle 5-like protein [Ovis aries]	2	415.243	2.6658	0.048603	65.474	yes	NA	NA	NA
274	AAGKGDLK	XP_014950861.1	PREDICTED: LOW QUALITY PROTEIN: filamin-C isoform X1 [Ovis aries]	2	380.222	4.2256	0.080328	66.692	yes	0.903	1.48	0.742
276	AAGLLSTYR	XP_011975830.1	PREDICTED: collagen alpha-1(XV) chain isoform X2 [Ovis aries]	2	476.267	2.1708	0.00077141	108.3	yes	NA	NA	NA
277	AAGPIGNAQKPPTGK	XP_011955510.1	PREDICTED: microtubule-associated protein 4 isoform X10 [Ovis aries]	3	469.597		0.00016352	68.168	yes	NA	NA	NA
278	AAGPIGNAQKPPTGK	XP_011955510.1	PREDICTED: microtubule-associated protein 4 isoform X10 [Ovis aries]	3	469.597		2.15e-07	95.755	yes	NA	NA	NA
279	AAGPLLTDECR	XP_014958445.1	PREDICTED: O-acetyl-ADP-ribose deacetylase MACROD1 isoform X1 [Ovis aries]	2	601.795	3.2029	0.0018448	78.342	yes	0.854	1.118	0.977
280	AAGPLLTDECR	XP_014958445.1	PREDICTED: O-acetyl-ADP-ribose deacetylase MACROD1 isoform X1 [Ovis aries]	3	401.533	1.2372	4.2681e-05	101.38	yes	1.037	0.843	1.261
281	AAGPLLTDECR	XP_014958445.1	PREDICTED: O-acetyl-ADP-ribose deacetylase MACROD1 isoform X1 [Ovis aries]	2	601.795	2.0244	9.9907e-09	175.49	yes	0.993	1.201	0.813
282	AAGQAGQAGVQGDTSR	XP_012044834.1	PREDICTED: myosin light chain kinase 2, skeletal/cardiac muscle isoform X1 [Ovis aries]	3	491.906	1.4584	1.6854e-24	172.09	yes	1.106	1.008	1.096
283	AAGQAGQAGVQGDTSR	XP_012044834.1	PREDICTED: myosin light chain kinase 2, skeletal/cardiac muscle isoform X1 [Ovis aries]	2	737.356	1.6217	2.1065e-46	228.49	yes	0.831	1.359	0.87
284	AAGQAGQAGVQGDTSR	XP_012044834.1	PREDICTED: myosin light chain kinase 2, skeletal/cardiac muscle isoform X1 [Ovis aries]	3	491.906	1.9422	2.6399e-12	130.47	yes	NA	NA	NA
285	AAGQAGQAGVQGDTSR	XP_012044834.1	PREDICTED: myosin light chain kinase 2, skeletal/cardiac muscle isoform X1 [Ovis aries]	2	737.356	2.4204	1.2787e-11	130.4	yes	0.812	1.152	0.886
286	AAGSGELGVTIK	XP_004018411.1	PREDICTED: LOW QUALITY PROTEIN: filamin-B isoform X1 [Ovis aries]	2	551.809	1.428	3.8384e-10	172.09	yes	1.071	0.868	1.292
287	AAGSGELGVTIK	XP_004018411.1	PREDICTED: LOW QUALITY PROTEIN: filamin-B isoform X1 [Ovis aries]	3	368.208	0.84592	0.0010714	65.179	yes	NA	NA	NA
288	AAGSLANLGEGSK	XP_004021616.2	PREDICTED: LOW QUALITY PROTEIN: WASH complex subunit FAM21 isoform X1 [Ovis aries]	2	587.807	2.726	1.927e-09	147.1	yes	1.083	0.727	1.308
289	AAGSTVR	XP_011975701.2	PREDICTED: protein transport protein Sec61 subunit beta isoform X1 [Ovis aries]	2	331.185	1.8057	0.023526	92.467	yes	NA	NA	NA
290	AAGSTVR	XP_011975701.2	PREDICTED: protein transport protein Sec61 subunit beta isoform X1 [Ovis aries]	2	331.185	1.7817	0.031473	85.357	yes	NA	NA	NA
291	AAGTCGVLLR	XP_004018886.1	PREDICTED: 39S ribosomal protein L2, mitochondrial isoform X1 [Ovis aries]	2	509.279	1.6165	0.011512	66.92	yes	NA	NA	NA
292	AAGTEDLGIYECELVNR	XP_014951043.1	PREDICTED: LOW QUALITY PROTEIN: obscurin isoform X1 [Ovis aries]	3	637.304	2.4847	8.4718e-23	160.79	yes	NA	NA	NA
293	AAGTEDLGIYECELVNR	XP_014951043.1	PREDICTED: LOW QUALITY PROTEIN: obscurin isoform X1 [Ovis aries]	2	955.452	2.159	1.6228e-16	140.46	yes	NA	NA	NA
294	AAGTPGPEQEMQQTQPR	XP_011954276.1	PREDICTED: tumor suppressor p53-binding protein 1 isoform X3 [Ovis aries]	3	614.62	1.5498	5.2697e-05	74.428	yes	0.942	0.587	1.259
295	AAGTPGPEQEMQQTQPR	XP_011954276.1	PREDICTED: tumor suppressor p53-binding protein 1 isoform X3 [Ovis aries]	3	609.288	1.2112	2.9325e-18	151.44	yes	0.808	1.221	1.191
296	AAGTPPPPPAPDTAPLELEPAAEEGTVGPPEPSR	XP_012041806.1	PREDICTED: tether containing UBX domain for GLUT4 isoform X2 [Ovis aries]	4	829.665	1.5963	7.8001e-12	66.124	yes	NA	NA	NA
297	AAGVCLEPYPEEK	XP_014959911.1	PREDICTED: calcium uptake protein 1, mitochondrial isoform X4 [Ovis aries]	2	731.848		2.4392e-10	116.51	yes	NA	NA	NA
298	AAGVNVEPFWPGLFAK	XP_004010319.1	PREDICTED: 60S acidic ribosomal protein P1 isoform X1 [Ovis aries]	3	568.303	2.6557	1.559e-09	115.68	yes	0.977	0.867	1.353
299	AAGVNVEPFWPGLFAK	XP_004010319.1	PREDICTED: 60S acidic ribosomal protein P1 isoform X1 [Ovis aries]	2	851.951	2.0788	3.5524e-16	146.3	yes	1.029	0.973	1.172
300	AAGVPSATITWR	XP_014948358.1	PREDICTED: LOW QUALITY PROTEIN: basement membrane-specific heparan sulfate proteoglycan core protein isoform X1 [Ovis aries]	3	410.559	1.0119	7.6788e-08	139.31	yes	0.94	0.99	1.165
301	AAGVPSATITWR	XP_014948358.1	PREDICTED: LOW QUALITY PROTEIN: basement membrane-specific heparan sulfate proteoglycan core protein isoform X1 [Ovis aries]	2	615.335	2.1521	3.5079e-12	185.25	yes	1.151	0.865	1.054
302	AAGVPSATITWR	XP_014948358.1	PREDICTED: LOW QUALITY PROTEIN: basement membrane-specific heparan sulfate proteoglycan core protein isoform X1 [Ovis aries]	2	615.335		0.00044744	85.729	yes	NA	NA	NA
303	AAGVVLEMIR	XP_004015415.1	PREDICTED: ruvB-like 2 [Ovis aries]	2	529.805	3.9296	0.0014165	90.827	yes	NA	NA	NA
304	AAGWLELSER	XP_012033910.1	PREDICTED: pterin-4-alpha-carbinolamine dehydratase 2 isoform X2 [Ovis aries]	2	566.293	1.9983	0.00014923	107.06	yes	1.065	0.973	1.129
305	AAHALAK	XP_004012508.1	PREDICTED: protein unc-45 homolog B [Ovis aries]	3	227.806	3.0943	0.01338	72.021	yes	NA	NA	NA
306	AAHALAK	XP_004012508.1	PREDICTED: protein unc-45 homolog B [Ovis aries]	2	341.206	4.4432	0.015284	102.98	yes	1.071	0.657	1.276
307	AAHEALGQFCCALHK	XP_014952346.1	PREDICTED: importin-4 isoform X1 [Ovis aries]	3	571.605		5.3114e-10	109.83	no	NA	NA	NA
308	AAHLCAEAALR	XP_004006644.1	PREDICTED: proliferation-associated protein 2G4 [Ovis aries]	2	591.806	1.8731	0.0021126	77.744	yes	1.033	0.953	1.132
309	AAHLCAEAALR	XP_004006644.1	PREDICTED: proliferation-associated protein 2G4 [Ovis aries]	3	394.873	1.3233	0.0013174	68.355	yes	NA	NA	NA
310	AAHNLVK	XP_004006455.1	PREDICTED: LOW QUALITY PROTEIN: ATP-dependent 6-phosphofructokinase, muscle type isoform X1 [Ovis aries]	2	376.724	4.0074	0.050548	76.035	yes	NA	NA	NA
311	AAHNLVK	XP_004006455.1	PREDICTED: LOW QUALITY PROTEIN: ATP-dependent 6-phosphofructokinase, muscle type isoform X1 [Ovis aries]	3	251.485	2.8036	0.0064356	85.89	yes	0.853	1.403	0.583
313	AAHTEDINACTLTTSPR	XP_011955636.1	PREDICTED: RAF proto-oncogene serine/threonine-protein kinase [Ovis aries]	3	619.964	2.8162	4.1852e-10	114.58	yes	1.077	0.909	1.204
314	AAHVMDVAGNK	XP_014957129.1	PREDICTED: acyl-CoA dehydrogenase family member 10-like isoform X3 [Ovis aries]	3	371.522	2.0689	0.0009582	72.2	yes	0.992	1.212	1.047
315	AAIAPPSPPCDITCLESFR	XP_014959134.1	PREDICTED: myomesin-1 isoform X2 [Ovis aries]	3	701.34	2.3218	9.1794e-11	100.45	yes	0.76	1.234	1.025
316	AAIAPPSPPCDITCLESFR	XP_014959134.1	PREDICTED: myomesin-1 isoform X2 [Ovis aries]	2	1051.51	2.1946	3.2967e-10	102.57	yes	0.933	0.907	0.99
317	AAIAQALAGEVSVVPPSR	XP_004004197.1	PREDICTED: WD40 repeat-containing protein SMU1 [Ovis aries]	3	579.328	1.7758	7.724e-05	68.243	yes	NA	NA	NA
318	AAIDGTGVSCR	XP_014949404.1	PREDICTED: LOW QUALITY PROTEIN: tensin-2 isoform X1 [Ovis aries]	2	553.767		0.021442	56.654	yes	NA	NA	NA
319	AAIDWFDGK	XP_011963307.1	PREDICTED: LOW QUALITY PROTEIN: RNA-binding protein FUS-like, partial [Ovis aries]	3	341.503	2.8262	0.0022899	76.221	no	1.117	0.721	1.463
320	AAIDWFDGKEFSGNPIK	XP_011963307.1	PREDICTED: LOW QUALITY PROTEIN: RNA-binding protein FUS-like, partial [Ovis aries]	3	632.316	3.2645	1.8268e-06	87.138	yes	1.114	0.8	1.331
321	AAIDWFDGKEFSGNPIK	XP_011963307.1	PREDICTED: LOW QUALITY PROTEIN: RNA-binding protein FUS-like, partial [Ovis aries]	4	474.489	3.4923	3.5271e-09	105.9	yes	1.223	0.759	1.175
322	AAIEYGTEEDVVK	XP_012039977.1	PREDICTED: neurobeachin isoform X8 [Ovis aries]	3	475.237	2.3025	0.0015994	63.091	yes	NA	NA	NA
323	AAIEYGTEEDVVK	XP_012039977.1	PREDICTED: neurobeachin isoform X8 [Ovis aries]	2	712.351	2.5787	5.3742e-10	153.39	yes	1.235	0.545	1.124
324	AAIISAEGDSK	XP_012041325.1	PREDICTED: prohibitin [Ovis aries]	2	531.277	2.6582	0.00032218	96.745	yes	0.951	1.121	1.064
325	AAIISAEGDSK	XP_012041325.1	PREDICTED: prohibitin [Ovis aries]	3	354.521	2.51	3.0102e-06	109.16	yes	NA	NA	NA
326	AAIISAEGDSK	XP_012041325.1	PREDICTED: prohibitin [Ovis aries]	2	531.277	2.8617	2.3447e-08	167.18	yes	0.902	1.138	0.998
327	AAILEAAPK	XP_014954937.1	PREDICTED: LOW QUALITY PROTEIN: ribosome-binding protein 1 isoform X1 [Ovis aries]	2	442.266	3.3756	0.00055463	113.62	yes	NA	NA	NA
328	AAILEAAPK	XP_014954937.1	PREDICTED: LOW QUALITY PROTEIN: ribosome-binding protein 1 isoform X1 [Ovis aries]	3	295.18	2.5174	0.0017826	78.516	yes	1.067	0.795	1.247
329	AAILNLHQHLQQK	XP_014952597.1	PREDICTED: nesprin-2 isoform X4 [Ovis aries]	4	379.22	2.3608	1.0592e-06	119.74	yes	0.876	1.021	1.107
330	AAILQTEVDALR	XP_014950489.1	PREDICTED: ELKS/Rab6-interacting/CAST family member 1 isoform X4 [Ovis aries]	2	650.367	1.5733	0.00020762	103.76	yes	0.983	0.976	1.203
331	AAIMGAPGSGK	XP_004004403.1	PREDICTED: GTP:AMP phosphotransferase AK3, mitochondrial isoform X1 [Ovis aries]	2	488.25	2.8001	0.058561	47.062	yes	1.003	1.216	1.06
332	AAIMGAPGSGK	XP_004004403.1	PREDICTED: GTP:AMP phosphotransferase AK3, mitochondrial isoform X1 [Ovis aries]	3	325.836	1.6476	0.0005743	74.841	yes	NA	NA	NA
333	AAIMGAPGSGK	XP_004004403.1	PREDICTED: GTP:AMP phosphotransferase AK3, mitochondrial isoform X1 [Ovis aries]	2	488.25	3.151	0.0066048	63.401	yes	NA	NA	NA
334	AAIMGAPGSGK	XP_004004403.1	PREDICTED: GTP:AMP phosphotransferase AK3, mitochondrial isoform X1 [Ovis aries]	3	325.836	2.3733	0.0005743	74.841	yes	0.886	1.312	0.975
335	AAIMGAPGSGK	XP_004004403.1	PREDICTED: GTP:AMP phosphotransferase AK3, mitochondrial isoform X1 [Ovis aries]	2	480.253	2.9615	0.00025791	99.283	yes	NA	NA	NA
336	AAIQSQLDGVR	XP_014956842.1	PREDICTED: LOW QUALITY PROTEIN: exocyst complex component 3 isoform X1 [Ovis aries]	2	579.317	1.6813	0.0003815	94.402	yes	1.045	0.935	1.174
337	AAIQSQLDGVR	XP_014956842.1	PREDICTED: LOW QUALITY PROTEIN: exocyst complex component 3 isoform X1 [Ovis aries]	2	579.317	2.2069	1.3595e-05	135.5	yes	NA	NA	NA
339	AAISLQGEQLQVER	XP_011955763.2	PREDICTED: LOW QUALITY PROTEIN: FYVE and coiled-coil domain-containing protein 1 isoform X1 [Ovis aries]	2	771.418		8.422e-31	182.02	yes	NA	NA	NA
340	AAISLVPEVPK	XP_004020854.2	PREDICTED: LOW QUALITY PROTEIN: UPF0505 protein C16orf62 homolog isoform X1 [Ovis aries]	3	375.229	3.1751	0.054148	39.785	yes	NA	NA	NA
341	AAISQLR	XP_004018277.1	PREDICTED: serine/threonine-protein kinase OSR1 isoform X1 [Ovis aries]	2	379.73	1.0626	0.010441	111.29	yes	NA	NA	NA
342	AAITETQR	XP_004005898.1	PREDICTED: LOW QUALITY PROTEIN: EH domain-binding protein 1 isoform X1 [Ovis aries]	2	445.241	2.3912	0.0084725	96.027	yes	1.03	1.003	1.089
343	AAKDEVSESR	XP_014948576.1	PREDICTED: LOW QUALITY PROTEIN: neurofilament light polypeptide isoform X1 [Ovis aries]	2	546.27	2.0614	0.0011117	98.407	yes	1.07	0.724	1.451
344	AAKDEVSESR	XP_014948576.1	PREDICTED: LOW QUALITY PROTEIN: neurofilament light polypeptide isoform X1 [Ovis aries]	3	364.516	1.5877	1.6398e-05	110.08	yes	1.064	0.677	1.329
345	AAKPEQIQK	XP_014957528.1	PREDICTED: serine/threonine-protein kinase VRK1 isoform X4 [Ovis aries]	3	338.198	3.0905	0.028018	53.124	yes	NA	NA	NA
346	AAKPGANSTTDAVLLNK	XP_011954988.1	PREDICTED: inositol 1,4,5-trisphosphate receptor type 1 isoform X8 [Ovis aries]	3	557.641		3.6247e-12	99.344	yes	NA	NA	NA
347	AAKPPGGEPGDRPEEAAPPR	XP_014959498.1	PREDICTED: hematological and neurological expressed 1-like protein [Ovis aries]	4	500.505	1.403	1.7705e-08	88.176	yes	0.971	0.623	1.277
348	AAKPPGGEPGDRPEEAAPPR	XP_014959498.1	PREDICTED: hematological and neurological expressed 1-like protein [Ovis aries]	3	667.005	1.8873	4.3085e-05	67.168	yes	NA	NA	NA
349	AAKPPGGEPGDRPEEAAPPR	XP_014959498.1	PREDICTED: hematological and neurological expressed 1-like protein [Ovis aries]	3	667.005	2.5923	1.2249e-05	76.301	yes	0.884	0.722	1.448
350	AAKPPGGEPGDRPEEAAPPR	XP_014959498.1	PREDICTED: hematological and neurological expressed 1-like protein [Ovis aries]	4	500.505	1.8238	6.6324e-33	164.94	yes	0.986	0.764	1.316
351	AAKPPGGEPGDRPEEAAPPR	XP_014959498.1	PREDICTED: hematological and neurological expressed 1-like protein [Ovis aries]	3	667.005	2.5919	2.5515e-25	143.57	yes	NA	NA	NA
352	AAKPTKPAASDLPVPAEGVR	XP_012032567.1	PREDICTED: caldesmon isoform X2 [Ovis aries]	3	659.037		8.6451e-06	59.537	yes	NA	NA	NA
353	AALAGGTTMIIDHVVPEPESSLTEAYEK	XP_014951603.1	PREDICTED: LOW QUALITY PROTEIN: dihydropyrimidinase-related protein 3 isoform X1 [Ovis aries]	4	737.117	3.2677	1.359e-13	87.419	yes	1.143	0.912	1.233
354	AALAGGTTMIIDHVVPEPESSLTEAYEK	XP_014951603.1	PREDICTED: LOW QUALITY PROTEIN: dihydropyrimidinase-related protein 3 isoform X1 [Ovis aries]	3	977.155	3.3217	1.5772e-57	170.65	yes	NA	NA	NA
355	AALAGGTTMIIDHVVPEPESSLTEAYEK	XP_014951603.1	PREDICTED: LOW QUALITY PROTEIN: dihydropyrimidinase-related protein 3 isoform X1 [Ovis aries]	4	733.118	3.233	3.6594e-06	60.384	yes	NA	NA	NA
356	AALAGGTTMIIDHVVPEPESSLTEAYEK	XP_014951603.1	PREDICTED: LOW QUALITY PROTEIN: dihydropyrimidinase-related protein 3 isoform X1 [Ovis aries]	3	977.155		2.9258e-48	138.54	yes	NA	NA	NA
357	AALAGHPR	XP_014955511.1	PREDICTED: platelet-activating factor acetylhydrolase IB subunit gamma isoform X1 [Ovis aries]	2	396.727	1.7671	0.0024451	120.52	yes	1.18	0.677	1.35
358	AALAHSEEITAAQAAATR	XP_014953119.1	PREDICTED: LOW QUALITY PROTEIN: plectin isoform X1 [Ovis aries]	3	594.643	2.4971	5.7807e-37	189.52	no	0.951	1.052	0.971
359	AALAHSEEITAAQAAATR	XP_014953119.1	PREDICTED: LOW QUALITY PROTEIN: plectin isoform X1 [Ovis aries]	2	891.461	3.1853	1.1356e-27	166.77	no	0.929	0.936	0.983
360	AALCAVHVIR	XP_012045463.1	PREDICTED: AP-1 complex subunit gamma-1 isoform X3 [Ovis aries]	2	555.316	2.4713	0.0093463	70.256	yes	1	0.922	1.333
361	AALCHFCIDMLNAK	XP_014956105.1	PREDICTED: alpha-soluble NSF attachment protein isoform X1 [Ovis aries]	3	560.595	2.6333	0.000284	67.997	yes	NA	NA	NA
362	AALDGTPGMIGYGMAK	XP_014952137.1	PREDICTED: LOW QUALITY PROTEIN: dihydropteridine reductase [Ovis aries]	2	776.879	3.6948	1.3735e-33	199.37	yes	1.041	1.17	0.969
363	AALDGTPGMIGYGMAK	XP_014952137.1	PREDICTED: LOW QUALITY PROTEIN: dihydropteridine reductase [Ovis aries]	3	518.255	2.9532	1.3103e-16	141.54	yes	1.043	1.024	1.006
364	AALEACHK	XP_004009730.1	PREDICTED: alcohol dehydrogenase class-3 isoform X1 [Ovis aries]	2	450.224	2.3414	0.0039152	138.54	yes	NA	NA	NA
365	AALEACHK	XP_004009730.1	PREDICTED: alcohol dehydrogenase class-3 isoform X1 [Ovis aries]	3	300.485	1.695	0.00070095	114.28	yes	1.116	0.858	1.234
366	AALEACHK	XP_004009730.1	PREDICTED: alcohol dehydrogenase class-3 isoform X1 [Ovis aries]	3	300.485	1.726	0.0035204	82.426	yes	NA	NA	NA
367	AALEALGSCLNNK	XP_012030085.1	PREDICTED: serine hydroxymethyltransferase, mitochondrial isoform X2 [Ovis aries]	3	454.234	2.1223	3.5824e-11	162.68	yes	0.947	1.195	0.914
368	AALEAQNALHNIK	XP_014954918.1	PREDICTED: LOW QUALITY PROTEIN: CUGBP Elav-like family member 2 isoform X1 [Ovis aries]	3	464.925	2.5975	5.2015e-05	88.075	yes	NA	NA	NA
369	AALELTAK	XP_014951043.1	PREDICTED: LOW QUALITY PROTEIN: obscurin isoform X1 [Ovis aries]	2	408.745	2.5802	0.0086487	95.502	yes	0.91	1.095	1.095
370	AALEYLEDIDLK	XP_011960813.1	PREDICTED: redox-regulatory protein FAM213A isoform X3 [Ovis aries]	3	464.913	3.6611	1.1985e-06	121.02	yes	NA	NA	NA
371	AALFAVQK	XP_011960418.1	PREDICTED: methionine synthase isoform X4 [Ovis aries]	2	424.255	3.8234	0.023919	77.282	yes	NA	NA	NA
372	AALFENTPK	XP_004020990.1	PREDICTED: phosphorylase b kinase gamma catalytic chain, skeletal muscle/heart isoform isoform X1 [Ovis aries]	2	495.766	3.3431	0.0033886	91.636	yes	NA	NA	NA
373	AALGAEEPR	XP_014957524.1	PREDICTED: nesprin-3 isoform X1 [Ovis aries]	2	457.241	1.5304	0.014157	73.233	yes	1.055	0.947	1.103
374	AALGETTLGETTLGR	XP_004021875.1	PREDICTED: myomesin-2 isoform X1 [Ovis aries]	2	745.396	2.9321	2.0974e-05	88.596	yes	NA	NA	NA
375	AALGETTLGETTLGR	XP_004021875.1	PREDICTED: myomesin-2 isoform X1 [Ovis aries]	3	497.267	2.7845	2.366e-10	128.22	yes	NA	NA	NA
376	AALGMDPVPGSIR	XP_004015005.1	PREDICTED: diphosphomevalonate decarboxylase isoform X1 [Ovis aries]	2	642.342	1.9461	0.0016195	72.891	yes	1.042	0.806	1.238
377	AALLDQIR	XP_014950852.1	PREDICTED: neural Wiskott-Aldrich syndrome protein [Ovis aries]	2	450.269	3.5554	0.078031	60.892	yes	NA	NA	NA
378	AALLELWELR	XP_014949338.1	PREDICTED: spectrin alpha chain, non-erythrocytic 1 isoform X1 [Ovis aries]	2	607.351	4.5419	8.9997e-05	132.25	yes	0.992	0.756	1.28
379	AALLELWELR	XP_014949338.1	PREDICTED: spectrin alpha chain, non-erythrocytic 1 isoform X1 [Ovis aries]	3	405.236	3.9734	1.525e-05	119.68	yes	0.746	1.306	1.463
380	AALLELWELRR	XP_014949338.1	PREDICTED: spectrin alpha chain, non-erythrocytic 1 isoform X1 [Ovis aries]	3	457.27	1.8611	3.082e-07	159.94	yes	1.224	0.688	1.193
381	AALLEQALSNAR	XP_014947369.1	PREDICTED: LOW QUALITY PROTEIN: microtubule-actin cross-linking factor 1 isoform X1 [Ovis aries]	3	419.57	2.2983	0.00033984	76.326	yes	NA	NA	NA
382	AALLEVFR	XP_004018938.2	PREDICTED: DNA replication licensing factor MCM3 isoform X1 [Ovis aries]	2	459.774	1.6267	0.032543	73.157	yes	NA	NA	NA
383	AALLGEELASAAGAR	XP_004006335.2	PREDICTED: calcium-binding and coiled-coil domain-containing protein 1 isoform X1 [Ovis aries]	2	700.381	2.2546	3.0174e-07	119.65	yes	0.882	0.899	1.281
384	AALLGEELASAAGAR	XP_004006335.2	PREDICTED: calcium-binding and coiled-coil domain-containing protein 1 isoform X1 [Ovis aries]	3	467.256		0.0050168	51.771	yes	NA	NA	NA
385	AALLNFDEFAVSK	XP_012045334.1	PREDICTED: LOW QUALITY PROTEIN: FH1/FH2 domain-containing protein 1 isoform X1 [Ovis aries]	3	475.586	4.1146	3.9703e-05	97.69	yes	0.742	1.558	0.786
386	AALLTER	XP_004010417.1	PREDICTED: FACT complex subunit SPT16 isoform X1 [Ovis aries]	2	387.229	1.6595	0.061292	72.875	yes	NA	NA	NA
387	AALMESQGQQQEER	XP_014956557.1	PREDICTED: LOW QUALITY PROTEIN: nuclear mitotic apparatus protein 1 isoform X1 [Ovis aries]	2	810.868	2.9044	0.0075257	56.29	yes	1.001	0.596	1.398
388	AALMESQGQQQEER	XP_014956557.1	PREDICTED: LOW QUALITY PROTEIN: nuclear mitotic apparatus protein 1 isoform X1 [Ovis aries]	2	802.87	3.1767	0.00053484	76.358	yes	1.129	0.789	1.222
389	AALMESQGQQQEER	XP_014956557.1	PREDICTED: LOW QUALITY PROTEIN: nuclear mitotic apparatus protein 1 isoform X1 [Ovis aries]	3	535.583	2.5308	1.3917e-22	193.11	yes	NA	NA	NA
390	AALNALQPSDFR	XP_004022328.1	PREDICTED: vacuolar ATPase assembly integral membrane protein VMA21 isoform X2 [Ovis aries]	2	651.844	2.981	0.00027666	101.72	yes	1.014	0.94	1.183
391	AALPSPALSPEDR	XP_011963782.2	PREDICTED: tyrosine-protein phosphatase non-receptor type 23-like, partial [Ovis aries]	2	662.349	1.7423	1.8854e-09	147.26	yes	NA	NA	NA
392	AALPYFPR	XP_004002400.1	PREDICTED: olfactomedin-like protein 3 [Ovis aries]	2	467.761	3.0314	0.0038997	110.63	yes	1.034	0.959	1.067
393	AALQEGHQFLCSR	XP_011973539.1	PREDICTED: bis(5'-nucleosyl)-tetraphosphatase [asymmetrical] [Ovis aries]	2	758.87	3.0213	5.9344e-06	118.21	yes	0.834	0.785	1.32
394	AALQELLSK	XP_004008884.1	PREDICTED: 40S ribosomal protein S25 [Ovis aries]	2	486.79	3.3524	0.00035951	120.06	yes	NA	NA	NA
395	AALQELLSK	XP_004008884.1	PREDICTED: 40S ribosomal protein S25 [Ovis aries]	3	324.862	2.3229	0.0009979	87.258	yes	1.032	0.872	1.2
396	AALQELLSK	XP_004008884.1	PREDICTED: 40S ribosomal protein S25 [Ovis aries]	2	486.79	3.1404	0.0025056	94.465	yes	NA	NA	NA
397	AALQELLSK	XP_004008884.1	PREDICTED: 40S ribosomal protein S25 [Ovis aries]	3	324.862	2.0493	0.003653	70.056	yes	NA	NA	NA
399	AALSEEELEKK	XP_011953349.1	PREDICTED: eukaryotic translation initiation factor 4 gamma 1 isoform X4 [Ovis aries]	3	416.222	2.3317	7.5703e-05	99.5	no	0.85	0.961	1.305
400	AALSEMVEYITHNR	XP_011954448.1	PREDICTED: serine/threonine-protein phosphatase 2A 56 kDa regulatory subunit gamma isoform isoform X7 [Ovis aries]	3	545.272	3.0955	1.2589e-05	92.747	yes	NA	NA	NA
401	AALSGANVLTLIEK	XP_014949427.1	PREDICTED: LOW QUALITY PROTEIN: prolow-density lipoprotein receptor-related protein 1 isoform X1 [Ovis aries]	3	467.277	2.6695	3.3042e-07	118.52	yes	1.262	0.758	1.079
402	AALSGANVLTLIEK	XP_014949427.1	PREDICTED: LOW QUALITY PROTEIN: prolow-density lipoprotein receptor-related protein 1 isoform X1 [Ovis aries]	2	700.411	3.3864	9.6267e-15	157.91	yes	1.156	0.779	1.424
403	AALSHDGILNLEAPR	XP_014956247.1	PREDICTED: heat shock protein beta-2 isoform X1 [Ovis aries]	3	526.286	2.6859	3.2905e-27	202.92	yes	0.934	0.925	1.207
404	AALSHDGILNLEAPR	XP_014956247.1	PREDICTED: heat shock protein beta-2 isoform X1 [Ovis aries]	2	788.926	3.1461	1.5316e-15	161.08	yes	0.941	0.968	1.293
405	AALSHDGILNLEAPR	XP_014956247.1	PREDICTED: heat shock protein beta-2 isoform X1 [Ovis aries]	3	526.286	1.8445	0.0015213	60.324	yes	NA	NA	NA
406	AALSLPAK	XP_004020189.3	PREDICTED: nucleolar and coiled-body phosphoprotein 1 isoform X2 [Ovis aries]	3	257.497		0.0073781	79.116	yes	NA	NA	NA
407	AALSSFQK	XP_004010675.1	PREDICTED: COP9 signalosome complex subunit 2 isoform X1 [Ovis aries]	2	426.235	2.18	0.002499	120.15	yes	0.979	1.108	1.162
417	AALTLAMADR	XP_014957350.1	PREDICTED: LOW QUALITY PROTEIN: synemin isoform X1 [Ovis aries]	2	524.776	3.3887	0.0022066	77.358	yes	1.009	0.96	1.02
418	AALTLAMADR	XP_014957350.1	PREDICTED: LOW QUALITY PROTEIN: synemin isoform X1 [Ovis aries]	2	516.779		0.0010669	87.667	yes	NA	NA	NA
419	AALTSAR	XP_014953992.1	PREDICTED: 26S proteasome non-ATPase regulatory subunit 11 [Ovis aries]	2	345.201	1.8722	0.010886	133.81	yes	1.051	0.91	1.291
420	AALVDYLDGK	XP_012034363.1	PREDICTED: tetratricopeptide repeat protein 37 isoform X1 [Ovis aries]	3	355.526	2.0238	0.022507	48.981	yes	NA	NA	NA
421	AAMDDSEIAGDKK	XP_012024934.1	PREDICTED: MICOS complex subunit MIC60 isoform X4 [Ovis aries]	3	456.21	2.5628	0.040863	44.436	no	NA	NA	NA
422	AAMDDSEIAGDKK	XP_012024934.1	PREDICTED: MICOS complex subunit MIC60 isoform X4 [Ovis aries]	3	450.878	1.5475	2.2936e-05	105.03	no	0.876	1.203	1.072
423	AAMDSAR	XP_014948465.1	PREDICTED: proteasome-associated protein ECM29 homolog isoform X3 [Ovis aries]	2	361.169	2.2427	0.01015	112.37	yes	NA	NA	NA
424	AAMEALVVEVTK	XP_014954839.1	PREDICTED: ATP-dependent RNA helicase A isoform X1 [Ovis aries]	3	420.9	1.3912	0.00011594	89.301	yes	0.976	0.897	1.316
425	AAMEALVVEVTK	XP_014954839.1	PREDICTED: ATP-dependent RNA helicase A isoform X1 [Ovis aries]	2	630.847	1.6457	3.6656e-07	136.24	yes	NA	NA	NA
426	AAMEIICDNVGK	XP_011957602.1	PREDICTED: FAS-associated death domain protein [Ovis aries]	3	440.881	2.1687	0.00012244	84.169	yes	NA	NA	NA
427	AAMENINPR	XP_014948484.1	PREDICTED: elongator complex protein 1 [Ovis aries]	2	508.253	2.1358	0.017202	70.363	yes	0.818	1.007	1.022
428	AAMEPIVISAK	XP_004004323.1	PREDICTED: LOW QUALITY PROTEIN: talin-1 isoform X1 [Ovis aries]	2	565.318	2.9978	8.5268e-06	116.24	yes	0.962	0.974	1.165
429	AAMIWIVGEYAER	XP_012040701.1	PREDICTED: AP-2 complex subunit beta isoform X2 [Ovis aries]	3	503.59	2.9652	0.014033	48.467	no	NA	NA	NA
430	AAMIWIVGEYAER	XP_012040701.1	PREDICTED: AP-2 complex subunit beta isoform X2 [Ovis aries]	2	754.882	3.1599	0.00025251	85.536	no	0.978	0.964	1.293
431	AAMQFGDTEIK	XP_004014416.1	PREDICTED: LOW QUALITY PROTEIN: heat shock 70 kDa protein 12B [Ovis aries]	2	605.792	4.7162	9.6608e-05	105.65	yes	NA	NA	NA
432	AANAAENDFSVSQAEVSSR	XP_011956362.1	PREDICTED: ATP-binding cassette sub-family F member 1 isoform X2 [Ovis aries]	3	651.636	3.2009	3.7699e-27	156.15	yes	1.154	0.655	1.327
433	AANAAENDFSVSQAEVSSR	XP_011956362.1	PREDICTED: ATP-binding cassette sub-family F member 1 isoform X2 [Ovis aries]	2	976.951	3.0106	7.0829e-16	123.6	yes	0.83	0.85	1.339
434	AANDAGYFDNEMAPIEVK	XP_011959073.1	PREDICTED: 3-ketoacyl-CoA thiolase, mitochondrial isoform X2 [Ovis aries]	3	657.632	2.0674	8.9839e-07	81.807	yes	NA	NA	NA
435	AANDAGYFDNEMAPIEVK	XP_011959073.1	PREDICTED: 3-ketoacyl-CoA thiolase, mitochondrial isoform X2 [Ovis aries]	3	657.632	2.7362	4.0559e-05	72.359	yes	NA	NA	NA
436	AANDAGYFDNEMAPIEVK	XP_011959073.1	PREDICTED: 3-ketoacyl-CoA thiolase, mitochondrial isoform X2 [Ovis aries]	3	652.3	3.3854	1.1815e-16	133.94	yes	0.927	1.231	0.858
437	AANDAGYFDNEMAPIEVK	XP_011959073.1	PREDICTED: 3-ketoacyl-CoA thiolase, mitochondrial isoform X2 [Ovis aries]	4	489.477	2.685	0.00026244	63.302	yes	0.952	1.117	0.825
438	AANDAGYFDNEMAPIEVK	XP_011959073.1	PREDICTED: 3-ketoacyl-CoA thiolase, mitochondrial isoform X2 [Ovis aries]	2	977.946	3.1558	6.4177e-20	141.31	yes	0.849	1.46	0.632
439	AANFENHSGR	XP_004021529.1	PREDICTED: vinculin isoform X2 [Ovis aries]	2	551.755	2.3117	0.00018741	106.38	yes	1.162	1.129	0.768
440	AANGVVLATEK	XP_004008046.1	PREDICTED: proteasome subunit alpha type-2 [Ovis aries]	2	536.803	3.5143	1.0105e-05	131.69	yes	NA	NA	NA
441	AANILVGENLVCK	XP_014959129.1	PREDICTED: tyrosine-protein kinase Yes [Ovis aries]	3	467.59	3.2372	2.3379e-05	102.73	yes	1.001	0.978	1.123
442	AANIVGEGEPR	XP_014948822.1	PREDICTED: titin isoform X5 [Ovis aries]	2	556.788	1.7267	0.00011232	105.03	no	NA	NA	NA
443	AANIVGEGEPR	XP_014948822.1	PREDICTED: titin isoform X5 [Ovis aries]	3	371.528	0.65606	0.042398	42.843	no	NA	NA	NA
444	AANIVGEGEPR	XP_014948822.1	PREDICTED: titin isoform X5 [Ovis aries]	2	556.788	2.0544	0.00077416	87.216	no	0.899	0.943	1.194
445	AANNGALPPDLSYIVR	XP_012038833.1	PREDICTED: cytochrome c1, heme protein, mitochondrial [Ovis aries]	2	835.947	2.3441	8.5601e-09	114.56	yes	0.904	1.269	0.938
446	AANNLIVLSR	XP_004012508.1	PREDICTED: protein unc-45 homolog B [Ovis aries]	2	535.819	2.2531	8.0932e-05	122.74	yes	1.003	0.894	1.346
447	AANPGCFLEDFVR	XP_011994438.1	PREDICTED: rab3 GTPase-activating protein catalytic subunit isoform X1 [Ovis aries]	2	748.354	1.4708	2.0553e-09	146.59	yes	0.95	0.927	1.191
448	AANSLEAFIFETQDK	XP_011950955.1	PREDICTED: hypoxia up-regulated protein 1 isoform X3 [Ovis aries]	3	561.946	3.6599	4.0131e-06	90.259	yes	NA	NA	NA
449	AANSLEAFIFETQDK	XP_011950955.1	PREDICTED: hypoxia up-regulated protein 1 isoform X3 [Ovis aries]	2	842.415		0.0058311	54.281	yes	NA	NA	NA
450	AANYSSTSNK	XP_004018601.1	PREDICTED: LOW QUALITY PROTEIN: transmembrane protein 43 isoform X1 [Ovis aries]	2	542.749		0.003519	64.64	yes	NA	NA	NA
451	AANYSSTSNK	XP_004018601.1	PREDICTED: LOW QUALITY PROTEIN: transmembrane protein 43 isoform X1 [Ovis aries]	2	542.749		0.0014193	73.632	yes	NA	NA	NA
452	AANYTQLSIDNCDR	XP_014948822.1	PREDICTED: titin isoform X5 [Ovis aries]	2	820.87	2.5302	2.3765e-17	174.39	no	0.892	0.933	1.019
453	AANYTQLSIDNCDR	XP_014948822.1	PREDICTED: titin isoform X5 [Ovis aries]	3	547.583	2.0679	0.00012149	76.009	no	NA	NA	NA
454	AANYTQLSIDNCDRNDAGK	XP_014948822.1	PREDICTED: titin isoform X5 [Ovis aries]	3	709.324	2.6703	4.0791e-17	135.49	no	NA	NA	NA
455	AANYTQLSIDNCDRNDAGK	XP_014948822.1	PREDICTED: titin isoform X5 [Ovis aries]	4	532.245	2.9096	5.8675e-37	183.77	no	NA	NA	NA
456	AAPAAGLPK	XP_014948282.1	PREDICTED: LOW QUALITY PROTEIN: palladin isoform X1 [Ovis aries]	2	398.24	3.962	0.0046477	87.696	yes	NA	NA	NA
457	AAPAAGLPK	XP_014948282.1	PREDICTED: LOW QUALITY PROTEIN: palladin isoform X1 [Ovis aries]	3	265.829	2.9338	0.048681	43.808	yes	0.921	1.019	1.331
458	AAPALLK	XP_011958775.1	PREDICTED: dystrobrevin alpha isoform X14 [Ovis aries]	2	342.226	1.5404	0.015284	102.98	yes	0.828	1.404	0.738
467	AAPDITGHK	XP_004010337.1	PREDICTED: neuroplastin isoform X1 [Ovis aries]	3	303.831	1.3357	8.9261e-05	126.31	yes	1.081	0.714	1.132
468	AAPDITGHK	XP_004010337.1	PREDICTED: neuroplastin isoform X1 [Ovis aries]	2	455.243		0.0083928	75.652	yes	NA	NA	NA
469	AAPEMVSLLK	XP_012033222.1	PREDICTED: LOW QUALITY PROTEIN: glutaryl-CoA dehydrogenase, mitochondrial isoform X1 [Ovis aries]	3	353.535	2.7907	0.0073106	59.908	yes	0.921	1.022	1.094
470	AAPEMVSLLK	XP_012033222.1	PREDICTED: LOW QUALITY PROTEIN: glutaryl-CoA dehydrogenase, mitochondrial isoform X1 [Ovis aries]	2	529.799	3.0682	0.0010986	92.866	yes	NA	NA	NA
471	AAPGAEFAPNK	XP_011962266.1	PREDICTED: non-POU domain-containing octamer-binding protein [Ovis aries]	3	358.186	2.9011	0.0013782	67.704	yes	NA	NA	NA
472	AAPGAEFAPNK	XP_011962266.1	PREDICTED: non-POU domain-containing octamer-binding protein [Ovis aries]	2	536.775	3.1472	1.4039e-05	135.99	yes	1.067	0.901	1.256
473	AAPGAEFAPNK	XP_011962266.1	PREDICTED: non-POU domain-containing octamer-binding protein [Ovis aries]	3	358.186	2.6987	0.0014128	67.334	yes	NA	NA	NA
474	AAPGAEFAPNKR	XP_011962266.1	PREDICTED: non-POU domain-containing octamer-binding protein [Ovis aries]	3	410.219	2.8251	0.014918	50.354	yes	NA	NA	NA
475	AAPGAEFAPNKR	XP_011962266.1	PREDICTED: non-POU domain-containing octamer-binding protein [Ovis aries]	4	307.916	1.8235	0.00014042	87.184	yes	1.053	0.851	1.254
476	AAPGAEFAPNKR	XP_011962266.1	PREDICTED: non-POU domain-containing octamer-binding protein [Ovis aries]	3	410.219	2.3925	0.00018101	81.525	yes	1.281	0.439	1.557
477	AAPGAEFAPNKR	XP_011962266.1	PREDICTED: non-POU domain-containing octamer-binding protein [Ovis aries]	2	614.825		0.00087639	84.605	yes	NA	NA	NA
478	AAPGYHMAK	NP_001009192.1	glycogen phosphorylase, muscle form [Ovis aries]	3	321.157	2.1383	0.0021992	74.255	no	NA	NA	NA
479	AAPGYHMAK	NP_001009192.1	glycogen phosphorylase, muscle form [Ovis aries]	3	321.157	2.0266	0.0023768	73.26	no	1.024	1.102	0.942
480	AAPGYHMAK	NP_001009192.1	glycogen phosphorylase, muscle form [Ovis aries]	2	481.232	2.7196	0.030625	56.659	no	0.911	1.262	0.741
481	AAPGYHMAK	NP_001009192.1	glycogen phosphorylase, muscle form [Ovis aries]	3	321.157	2.1087	0.0020468	75.109	no	0.691	1.298	0.877
482	AAPGYHMAK	NP_001009192.1	glycogen phosphorylase, muscle form [Ovis aries]	2	481.232	4.0429	0.0026321	84.568	no	0.988	1.329	0.833
483	AAPGYHMAK	NP_001009192.1	glycogen phosphorylase, muscle form [Ovis aries]	3	321.157	3.1787	0.001659	77.282	no	0.962	1.089	0.969
484	AAPGYHMAK	NP_001009192.1	glycogen phosphorylase, muscle form [Ovis aries]	3	315.825	2.4544	0.00028	103.74	no	0.656	1.185	0.827
485	AAPGYHMAK	NP_001009192.1	glycogen phosphorylase, muscle form [Ovis aries]	3	315.825	2.9177	0.00054123	94.114	no	NA	NA	NA
486	AAPGYHMAK	NP_001009192.1	glycogen phosphorylase, muscle form [Ovis aries]	2	473.234	3.7716	0.00066142	130.27	no	0.93	1.339	0.651
487	AAPGYYMAK	NP_001020032.1	glycogen phosphorylase, liver form [Ovis aries]	2	486.236	3.9666	0.0010548	106.04	yes	NA	NA	NA
488	AAPIDQEPSK	XP_004002322.1	PREDICTED: serine--tRNA ligase, cytoplasmic [Ovis aries]	3	352.517	2.3678	0.017584	50.194	yes	NA	NA	NA
489	AAPIDQEPSK	XP_004002322.1	PREDICTED: serine--tRNA ligase, cytoplasmic [Ovis aries]	2	528.272		0.010909	66.486	yes	NA	NA	NA
490	AAPIDQEPSKK	XP_004002322.1	PREDICTED: serine--tRNA ligase, cytoplasmic [Ovis aries]	3	395.215	3.8793	8.6298e-05	98.105	yes	1.029	1.039	1.171
491	AAPLWESK	XP_014950943.1	PREDICTED: 5'-AMP-activated protein kinase subunit gamma-2 isoform X1 [Ovis aries]	2	451.243	1.492	0.0097508	93.267	yes	1.026	0.986	1.065
492	AAPPPAK	XP_011987898.1	PREDICTED: titin isoform X2 [Ovis aries]	2	326.195	2.2456	0.038922	79.454	yes	NA	NA	NA
493	AAPPQIPDTR	XP_014947354.1	PREDICTED: chromatin modification-related protein MEAF6 isoform X3 [Ovis aries]	2	533.288	3.0761	0.008901	70.942	yes	1.037	0.892	1.187
494	AAPQGPEPK	XP_014950498.1	PREDICTED: LOW QUALITY PROTEIN: MICAL-like protein 1 isoform X1 [Ovis aries]	2	447.738	2.9549	0.030375	63.734	yes	NA	NA	NA
495	AAPQSPSVPK	XP_011952419.1	PREDICTED: nuclear pore complex protein Nup155 isoform X1 [Ovis aries]	2	491.272	3.1939	0.0049267	77.062	yes	NA	NA	NA
496	AAPQSPSVPK	XP_011952419.1	PREDICTED: nuclear pore complex protein Nup155 isoform X1 [Ovis aries]	3	327.85	2.446	0.00031729	90.149	yes	NA	NA	NA
497	AAPQSPSVPK	XP_011952419.1	PREDICTED: nuclear pore complex protein Nup155 isoform X1 [Ovis aries]	2	491.272		0.0050711	74.962	yes	NA	NA	NA
498	AAPQWCQGK	XP_014948288.1	PREDICTED: myc box-dependent-interacting protein 1 isoform X1 [Ovis aries]	3	349.168	3.1603	0.0037543	69.598	yes	0.947	0.761	1.216
499	AAPRPAPAAQPPAVAPPSAVGSPAAAPR	XP_014959676.1	PREDICTED: coiled-coil-helix-coiled-coil-helix domain-containing protein 2 isoform X1 [Ovis aries]	4	636.601	2.4485	2.1186e-09	74.471	yes	0.915	1.112	1.124
500	AAPSPAPAEAAPPKPGEAEVPPK	XP_004020283.1	PREDICTED: BAG family molecular chaperone regulator 3 [Ovis aries]	3	727.051		7.5173e-16	92.932	yes	NA	NA	NA
501	AAPSPGGLDDSTLPLVEK	XP_014956952.1	PREDICTED: armadillo repeat protein deleted in velo-cardio-facial syndrome isoform X1 [Ovis aries]	3	589.644	2.8427	1.7014e-10	103.13	yes	NA	NA	NA
502	AAPSSGDLAR	XP_014957174.1	PREDICTED: LOW QUALITY PROTEIN: transmembrane protein 119 [Ovis aries]	2	472.743	2.6317	0.00047634	139.39	yes	1.17	0.776	1.27
503	AAPTEPLAAPDSAAAAGAASK	XP_011957370.1	PREDICTED: LOW QUALITY PROTEIN: triokinase/FMN cyclase isoform X1 [Ovis aries]	3	613.315	2.5219	0.0024744	47.603	yes	NA	NA	NA
504	AAPTLTAR	XP_004017515.1	PREDICTED: cytochrome b-c1 complex subunit 9 [Ovis aries]	2	400.735	3.0833	0.0054489	145.13	yes	0.79	1.617	0.669
505	AAPTSAPPSK	XP_012034013.1	PREDICTED: protein Red [Ovis aries]	2	463.751	2.7615	0.031804	60.691	yes	NA	NA	NA
506	AAPVEWR	XP_014951043.1	PREDICTED: LOW QUALITY PROTEIN: obscurin isoform X1 [Ovis aries]	2	414.722	2.2194	0.056054	74.415	yes	0.928	1.16	0.998
507	AAPVEWR	XP_014951043.1	PREDICTED: LOW QUALITY PROTEIN: obscurin isoform X1 [Ovis aries]	2	414.722	1.3908	0.011718	108	yes	0.875	1.355	0.819
508	AAPVVAEVVK	XP_014960144.1	PREDICTED: H/ACA ribonucleoprotein complex subunit 4 isoform X1 [Ovis aries]	2	491.8	2.448	4.9564e-05	110.38	yes	NA	NA	NA
509	AAQADVQEK	XP_011955763.2	PREDICTED: LOW QUALITY PROTEIN: FYVE and coiled-coil domain-containing protein 1 isoform X1 [Ovis aries]	2	480.243	2.3301	0.0017259	100.69	yes	NA	NA	NA
510	AAQAGPTQPGPPR	XP_004012689.2	PREDICTED: PHD finger protein 23 isoform X1 [Ovis aries]	2	624.328	2.5838	0.0014163	73.927	yes	1.128	0.325	1.779
511	AAQALGDDLAALVR	XP_014958055.1	PREDICTED: LOW QUALITY PROTEIN: dystonin isoform X1 [Ovis aries]	2	692.383	2.5397	3.02e-05	102.29	yes	0.785	0.933	1.185
512	AAQAPPVDAAEMPPQR	XP_004017044.1	PREDICTED: heat shock protein beta-3 [Ovis aries]	3	550.275	1.3969	8.295e-09	106.35	yes	NA	NA	NA
513	AAQAPPVDAAEMPPQR	XP_004017044.1	PREDICTED: heat shock protein beta-3 [Ovis aries]	3	550.275	1.9458	0.026905	39.48	yes	NA	NA	NA
514	AAQAPPVDAAEMPPQR	XP_004017044.1	PREDICTED: heat shock protein beta-3 [Ovis aries]	3	550.275		0.00059577	60.246	yes	NA	NA	NA
515	AAQAPPVDAAEMPPQR	XP_004017044.1	PREDICTED: heat shock protein beta-3 [Ovis aries]	3	555.607	1.6339	0.00082139	60.541	yes	NA	NA	NA
516	AAQASDLEK	XP_014958744.1	PREDICTED: transaldolase isoform X1, partial [Ovis aries]	2	466.738	1.9151	0.00040385	118.6	yes	0.982	0.811	1.228
517	AAQASDLEK	XP_014958744.1	PREDICTED: transaldolase isoform X1, partial [Ovis aries]	3	311.494	0.75432	0.0022885	76.228	yes	NA	NA	NA
518	AAQASDLEKIELDEK	XP_014958744.1	PREDICTED: transaldolase isoform X1, partial [Ovis aries]	3	553.953	2.0475	1.9496e-14	141.13	yes	1.162	0.761	1.224
519	AAQAVEVSAEGEASWAAGSAGASR	XP_014957350.1	PREDICTED: LOW QUALITY PROTEIN: synemin isoform X1 [Ovis aries]	3	745.021	1.9867	1.0488e-27	132.94	yes	NA	NA	NA
520	AAQDRDQIYR	XP_011953072.1	PREDICTED: transformer-2 protein homolog beta isoform X1 [Ovis aries]	3	412.542	1.6239	2.7003e-05	122.51	yes	NA	NA	NA
521	AAQDRDQIYR	XP_011953072.1	PREDICTED: transformer-2 protein homolog beta isoform X1 [Ovis aries]	2	618.31	2.0922	5.3766e-05	168	yes	1.234	0.642	1.299
522	AAQDYLQEK	XP_012028942.1	PREDICTED: HEAT repeat-containing protein 5B isoform X2 [Ovis aries]	2	533.264		0.0041154	84.479	yes	NA	NA	NA
523	AAQEEYVK	XP_014959639.1	PREDICTED: fructose-bisphosphate aldolase A isoform X1 [Ovis aries]	2	469.235	2.5863	0.0040973	109.29	yes	0.327	1.363	0.563
524	AAQEEYVK	XP_014959639.1	PREDICTED: fructose-bisphosphate aldolase A isoform X1 [Ovis aries]	2	469.235	1.7681	0.0020721	123.86	yes	0.709	1.483	0.528
525	AAQEEYVK	XP_014959639.1	PREDICTED: fructose-bisphosphate aldolase A isoform X1 [Ovis aries]	3	313.159	1.199	0.0012819	102.95	yes	0.794	1.386	0.669
526	AAQEEYVK	XP_014959639.1	PREDICTED: fructose-bisphosphate aldolase A isoform X1 [Ovis aries]	1	937.463	1.5262	0.00062871	158.07	yes	0.595	1.538	0.59
527	AAQEEYVK	XP_014959639.1	PREDICTED: fructose-bisphosphate aldolase A isoform X1 [Ovis aries]	2	469.235	2.0991	0.003194	133.13	yes	0.702	1.422	0.429
528	AAQEEYVK	XP_014959639.1	PREDICTED: fructose-bisphosphate aldolase A isoform X1 [Ovis aries]	2	469.235	1.8223	0.041552	68.847	yes	0.765	1.291	0.816
529	AAQEEYVK	XP_014959639.1	PREDICTED: fructose-bisphosphate aldolase A isoform X1 [Ovis aries]	2	469.235	1.967	0.0037564	111.61	yes	0.788	1.284	0.713
530	AAQEEYVK	XP_014959639.1	PREDICTED: fructose-bisphosphate aldolase A isoform X1 [Ovis aries]	2	469.235	1.9798	0.0037564	111.61	yes	0.897	1.155	0.804
[truncated: 61,231 more rows]

## Sheet: Statistics
Peptide length	Number of peptides
7	3613
8	4603
9	4622
10	4188
11	3806
12	3177
13	2691
14	2116
15	1806
16	1476
17	1208
18	918
[truncated: 24 more rows]
