# Supplementary material for: Proteomic analyses of sheep (ovis aries) embryonic skeletal muscle
Source: Sci Rep. 2020 Feb 4;10:1750. doi: 10.1038/s41598-020-58349-0 (PMC7000794; doi:10.1038/s41598-020-58349-0)
Supplement: Supplementary file 2 — Supplementary Table S2 the detail of differential abundance proteins. [file 41598_2020_58349_MOESM2_ESM.xlsx]

## Sheet: Diff distribution
Proteomic analysis of sheep (ovis aries) embryonic skeletal muscle Xinyue Wang¶, Tianpei Shi¶, Zhida Zhao, Haobin Hou, Li Zhang* Institute of Animal Science, Chinese Academy of Agricultural Sciences, (CAAS) Beijing, China
Compared sample name	Up-regulated	Down-regulated
D105N/D85N	33	21
D135N/D105N	272	220
D135N/D85N	418	351

## Sheet: D105NvsD85N
Protein accession	Protein description	D105N/D85N Ratio	Regulated Type	D105N/D85N P value	MW [kDa]	D85N_1	D85N_3	D85N_2	D105N_1	D105N_3	D105N_2	D135N_1	D135N_3	D135N_2	Subcellular localization	Biological Process	Cellular Component	Molecular Function	KEGG KO No.	KEGG Gene	KEGG pathway	IPR ID	Domain description
XP_014960124.1	PREDICTED: voltage-dependent anion-selective channel protein 3 isoform X2 [Ovis aries]	2.923	Up	0.0382	30.722	0.849	0.455	0.323	0.966	1.752	2.038	1.304	0.498	0.337	cytoplasm	GO:0006820 anion transport; GO:0006810 transport; GO:0055085 transmembrane transport; GO:0050789 regulation of biological process; GO:0032879 regulation of localization; GO:0051049 regulation of transport; GO:0006811 ion transport; GO:0044070 regulation of anion transport; GO:0043269 regulation of ion transport; GO:0051179 localization; GO:0065007 biological regulation; GO:0051234 establishment o…	GO:0016020 membrane; GO:0043229 intracellular organelle; GO:0019867 outer membrane; GO:0044429 mitochondrial part; GO:0098588 bounding membrane of organelle; GO:0031090 organelle membrane; GO:0005741 mitochondrial outer membrane; GO:0005737 cytoplasm; GO:0044446 intracellular organelle part; GO:0031967 organelle envelope; GO:0044424 intracellular part; GO:0005623 cell; GO:0044422 organelle part; …	GO:0015075 ion transmembrane transporter activity; GO:0022803 passive transmembrane transporter activity; GO:0005253 anion channel activity; GO:0022892 substrate-specific transporter activity; GO:0015267 channel activity; GO:0022891 substrate-specific transmembrane transporter activity; GO:0005244 voltage-gated ion channel activity; GO:0008308 voltage-gated anion channel activity; GO:0022838 subs…	K15041	VDAC3; voltage-dependent anion channel protein 3	oas04979 Cholesterol metabolism - Ovis aries (sheep); oas05016 Huntington disease - Ovis aries (sheep); oas04216 Ferroptosis - Ovis aries (sheep); oas04217 Necroptosis - Ovis aries (sheep); oas04621 NOD-like receptor signaling pathway - Ovis aries (sheep); oas04020 Calcium signaling pathway - Ovis aries (sheep); oas05161 Hepatitis B - Ovis aries (sheep); oas05166 Human T-cell leukemia virus 1 inf…	IPR023614;	Porin domain;
XP_011963614.1	PREDICTED: GPI-linked NAD(P)(+)--arginine ADP-ribosyltransferase 1-like isoform X1 [Ovis aries]	2.296	Up	0.0299	22.653	0.573	0.45		1.274	1.075		1.217	1.243		extracellular	GO:0006486 protein glycosylation; GO:0043413 macromolecule glycosylation; GO:0009101 glycoprotein biosynthetic process; GO:0044763 single-organism cellular process; GO:0044267 cellular protein metabolic process; GO:0009100 glycoprotein metabolic process; GO:0044699 single-organism process; GO:0009058 biosynthetic process; GO:0044238 primary metabolic process; GO:0044237 cellular metabolic process…		GO:0016763 transferase activity, transferring pentosyl groups; GO:0016757 transferase activity, transferring glycosyl groups; GO:0003824 catalytic activity; GO:0016740 transferase activity; GO:0003956 NAD(P)+-protein-arginine ADP-ribosyltransferase activity;	K06716
XP_012030410.1	PREDICTED: parvalbumin alpha [Ovis aries]	2.281	Up	0.00602	12.14	0.548		0.543	1.324		1.165	0.59		0.683	cytoplasm			GO:0043169 cation binding; GO:0046872 metal ion binding; GO:0005509 calcium ion binding; GO:0005488 binding; GO:0043167 ion binding;				IPR011992; IPR002048;	EF-hand domain pair; EF-hand domain;
NP_001072123.1	macrophage migration inhibitory factor [Ovis aries]	2.272	Up	0.00632	12.343	0.375	0.401		0.931	0.832		1.807	1.632		cytoplasm,nucleus				K07253	MIF; phenylpyruvate tautomerase [EC:5.3.2.1]	oas00360 Phenylalanine metabolism - Ovis aries (sheep); oas00350 Tyrosine metabolism - Ovis aries (sheep);	IPR014347;	Tautomerase/MIF superfamily;
XP_004011811.1	PREDICTED: myelin P2 protein [Ovis aries]	2.067	Up	0.00398	14.964	0.569	0.384	0.52	1.087	0.983	0.975	1.571	1.597	1.527	cytoplasm	GO:0006810 transport; GO:0051179 localization; GO:0051234 establishment of localization;		GO:0008289 lipid binding; GO:0005488 binding; GO:0005215 transporter activity;				IPR000463; IPR000566; IPR012674; IPR011038;	Cytosolic fatty-acid binding; Lipocalin/cytosolic fatty-acid binding domain; Calycin; Calycin-like;
XP_014959464.1	PREDICTED: hemoglobin subunit alpha-1/2 [Ovis aries]	1.780	Up	0.0202	15.007	0.43	0.549	0.72	0.978	1.121	0.925	1.358	1.259	1.317	nucleus	GO:0015671 oxygen transport; GO:0006810 transport; GO:0015669 gas transport; GO:1902578 single-organism localization; GO:0044699 single-organism process; GO:0051179 localization; GO:0051234 establishment of localization; GO:0044765 single-organism transport;	GO:0044464 cell part; GO:0005622 intracellular; GO:0005833 hemoglobin complex; GO:0005737 cytoplasm; GO:0032991 macromolecular complex; GO:0044424 intracellular part; GO:0044445 cytosolic part; GO:0043234 protein complex; GO:0005623 cell; GO:0005829 cytosol; GO:0044444 cytoplasmic part;	GO:0097159 organic cyclic compound binding; GO:1901363 heterocyclic compound binding; GO:0020037 heme binding; GO:0005506 iron ion binding; GO:0046914 transition metal ion binding; GO:0019825 oxygen binding; GO:0005488 binding; GO:0043167 ion binding; GO:0046872 metal ion binding; GO:0043169 cation binding; GO:0046906 tetrapyrrole binding;	K13822	HBA; hemoglobin subunit alpha	oas05143 African trypanosomiasis - Ovis aries (sheep); oas05144 Malaria - Ovis aries (sheep);	IPR009050; IPR000971; IPR012292;	Globin-like; Globin; Globin/Protoglobin;
XP_012041022.1	"PREDICTED: solute carrier family 2, facilitated glucose transporter member 4 isoform X1 [Ovis aries]"	1.760	Up	0.0117	43.322	0.695	0.756	0.665	0.974	1.29	1.46	1.344	1.326	1.205	plasma membrane	GO:0006810 transport; GO:0055085 transmembrane transport; GO:0051179 localization; GO:0051234 establishment of localization;	GO:0031224 intrinsic component of membrane; GO:0016020 membrane; GO:0016021 integral component of membrane; GO:0044425 membrane part;	GO:0005355 glucose transmembrane transporter activity; GO:0015144 carbohydrate transmembrane transporter activity; GO:0051119 sugar transmembrane transporter activity; GO:1901476 carbohydrate transporter activity; GO:0015149 hexose transmembrane transporter activity; GO:0022892 substrate-specific transporter activity; GO:0015145 monosaccharide transmembrane transporter activity; GO:0022891 substr…	K07191	SLC2A4; MFS transporter, SP family, solute carrier family 2 (facilitated glucose transporter), member 4	oas04930 Type II diabetes mellitus - Ovis aries (sheep); oas04910 Insulin signaling pathway - Ovis aries (sheep); oas04152 AMPK signaling pathway - Ovis aries (sheep); oas04931 Insulin resistance - Ovis aries (sheep); oas04068 FoxO signaling pathway - Ovis aries (sheep); oas04920 Adipocytokine signaling pathway - Ovis aries (sheep);	IPR020846;	Major facilitator superfamily domain;
XP_004020982.1	PREDICTED: alpha-hemoglobin-stabilizing protein [Ovis aries]	1.706	Up	0.0124	10.802		0.767	0.68		1.229	1.239		1.261	1.228	cytoplasm	GO:0032502 developmental process; GO:0044707 single-multicellular organism process; GO:0065008 regulation of biological quality; GO:0030099 myeloid cell differentiation; GO:0048731 system development; GO:0002262 myeloid cell homeostasis; GO:0048869 cellular developmental process; GO:0044763 single-organism cellular process; GO:0044699 single-organism process; GO:0002376 immune system process; GO:…		GO:0030492 hemoglobin binding; GO:0005515 protein binding; GO:0005488 binding;
XP_004018836.1	PREDICTED: peptidase inhibitor 16 isoform X1 [Ovis aries]	1.680	Up	0.00154	49.588	0.625	0.736	0.679	1.036	1.209	1.182	1.383	1.377	1.524	extracellular		GO:0005576 extracellular region;		K20412			IPR034124; IPR014044;	Peptidase inhibitor 16-like, SCP domain; CAP domain;
NP_001009477.1	caveolin-1 [Ovis aries]	1.670	Up	0.00106	20.594	0.628	0.661	0.558	1.074	1.05	0.961	1.256	1.341	1.411	cytoplasm	GO:0044085 cellular component biogenesis; GO:0016043 cellular component organization; GO:0010256 endomembrane system organization; GO:0070836 caveola assembly; GO:0071709 membrane assembly; GO:0044763 single-organism cellular process; GO:0044699 single-organism process; GO:0044802 single-organism membrane organization; GO:0007009 plasma membrane organization; GO:0001765 membrane raft assembly; GO…			K06278	CAV1; caveolin 1	oas05418 Fluid shear stress and atherosclerosis - Ovis aries (sheep); oas05205 Proteoglycans in cancer - Ovis aries (sheep); oas05100 Bacterial invasion of epithelial cells - Ovis aries (sheep); oas05416 Viral myocarditis - Ovis aries (sheep); oas04510 Focal adhesion - Ovis aries (sheep); oas04144 Endocytosis - Ovis aries (sheep);
XP_011956397.1	PREDICTED: coiled-coil alpha-helical rod protein 1 isoform X4 [Ovis aries]	1.658	Up	0.00128	85.199	0.635	0.554	0.672	1.076	1.028	0.982	1.755	1.683	1.713	nucleus	GO:0032502 developmental process; GO:0030154 cell differentiation; GO:0044767 single-organism developmental process; GO:0048869 cellular developmental process; GO:0044763 single-organism cellular process; GO:0044699 single-organism process; GO:0009987 cellular process;
XP_004012284.1	PREDICTED: arginine and glutamate-rich protein 1 [Ovis aries]	1.634	Up	0.000305	33.216	0.781	0.756	0.853	1.246	1.337	1.322	0.834	1.047	0.905	nucleus				K13173
XP_004010500.1	PREDICTED: GTP cyclohydrolase 1 feedback regulatory protein [Ovis aries]	1.629	Up	1.56e-05	9.615	0.84	0.829	0.835	1.314	1.395	1.369	0.679	1.081	1.148	cytoplasm	GO:0019222 regulation of metabolic process; GO:0009890 negative regulation of biosynthetic process; GO:0048519 negative regulation of biological process; GO:0050789 regulation of biological process; GO:0009892 negative regulation of metabolic process; GO:0009889 regulation of biosynthetic process; GO:0065007 biological regulation;
XP_004002575.1	PREDICTED: protein S100-A4 [Ovis aries]	1.620	Up	0.00726	11.776	0.481	0.407	0.524	0.778	0.677	0.833	1.674	1.375	1.552	extracellular			GO:0043169 cation binding; GO:0046872 metal ion binding; GO:0005509 calcium ion binding; GO:0046914 transition metal ion binding; GO:0005488 binding; GO:0043167 ion binding;				IPR034325; IPR011992; IPR002048; IPR013787;	S-100; EF-hand domain pair; EF-hand domain; S100/CaBP-9k-type, calcium binding, subdomain;
XP_012026857.1	PREDICTED: echinoderm microtubule-associated protein-like 6 isoform X9 [Ovis aries]	1.619	Up	0.00768	180.64	0.522	0.559	0.448	0.943	0.788	0.744	1.57	1.562	1.603	nucleus			GO:0005515 protein binding; GO:0005488 binding;				IPR005108; IPR017986; IPR015943; IPR024977; IPR011047;	HELP; WD40-repeat-containing domain; WD40/YVTN repeat-like-containing domain; Anaphase-promoting complex subunit 4, WD40 domain; Quinoprotein alcohol dehydrogenase-like superfamily;
XP_004004126.1	PREDICTED: asporin [Ovis aries]	1.615	Up	0.0365	42.225	0.737	0.683		1.245	1.049		1.17	0.868		extracellular			GO:0005515 protein binding; GO:0005488 binding;	K08120			IPR000372; IPR032675;	Leucine-rich repeat N-terminal domain; Leucine-rich repeat domain, L domain-like;
XP_014954310.1	PREDICTED: histone deacetylase 5 isoform X1 [Ovis aries]	1.606	Up	0.0395	107.34		0.096	0.079		0.142	0.139		0.37	0.407	nucleus	GO:0016043 cellular component organization; GO:0016570 histone modification; GO:0044267 cellular protein metabolic process; GO:0044238 primary metabolic process; GO:0044237 cellular metabolic process; GO:0071704 organic substance metabolic process; GO:0008152 metabolic process; GO:0051276 chromosome organization; GO:0035601 protein deacylation; GO:0006996 organelle organization; GO:0044260 cellul…	GO:0043229 intracellular organelle; GO:0044446 intracellular organelle part; GO:0032991 macromolecular complex; GO:0031981 nuclear lumen; GO:0044424 intracellular part; GO:0005623 cell; GO:0000118 histone deacetylase complex; GO:0044422 organelle part; GO:0031974 membrane-enclosed lumen; GO:0043226 organelle; GO:0043231 intracellular membrane-bounded organelle; GO:1902494 catalytic complex; GO:00…	GO:0004407 histone deacetylase activity; GO:0019213 deacetylase activity; GO:0016787 hydrolase activity; GO:0016811 hydrolase activity, acting on carbon-nitrogen (but not peptide) bonds, in linear amides; GO:0033558 protein deacetylase activity; GO:0003824 catalytic activity; GO:0016810 hydrolase activity, acting on carbon-nitrogen (but not peptide) bonds;	K11406	HDAC4_5; histone deacetylase 4/5 [EC:3.5.1.98]	oas04371 Apelin signaling pathway - Ovis aries (sheep); oas05203 Viral carcinogenesis - Ovis aries (sheep); oas05165 Human papillomavirus infection - Ovis aries (sheep); oas05034 Alcoholism - Ovis aries (sheep);	IPR023801;	Histone deacetylase domain;
XP_011963623.1	PREDICTED: podocalyxin-like isoform X1 [Ovis aries]	1.603	Up	0.000918	30.831	0.719	0.69	0.635	1.098	1.016	1.163	1.421	1.307	1.19	mitochondria				K06817
XP_011960847.1	PREDICTED: adipogenesis regulatory factor isoform X1 [Ovis aries]	1.576	Up	0.00214	10.394	0.672	0.584	0.556	0.939	0.907	1.009	1.394	1.272	1.398	mitochondria				K21408
XP_011963285.1	"PREDICTED: retina-specific copper amine oxidase-like, partial [Ovis aries]"	1.570	Up	0.044	55.423		0.6	0.594		0.847	1.028		1.36	1.639	cytoplasm,nucleus	GO:0008152 metabolic process; GO:0055114 oxidation-reduction process; GO:0044710 single-organism metabolic process; GO:0044699 single-organism process; GO:0006807 nitrogen compound metabolic process; GO:0009308 amine metabolic process; GO:0071704 organic substance metabolic process; GO:1901564 organonitrogen compound metabolic process;		GO:0046914 transition metal ion binding; GO:0003824 catalytic activity; GO:0005488 binding; GO:0043167 ion binding; GO:0046872 metal ion binding; GO:0043169 cation binding; GO:0008131 primary amine oxidase activity; GO:0005507 copper ion binding; GO:0016641 oxidoreductase activity, acting on the CH-NH2 group of donors, oxygen as acceptor; GO:0016638 oxidoreductase activity, acting on the CH-NH2 g…	K00276	AOC3; primary-amine oxidase [EC:1.4.3.21]	oas00360 Phenylalanine metabolism - Ovis aries (sheep); oas00350 Tyrosine metabolism - Ovis aries (sheep); oas00410 beta-Alanine metabolism - Ovis aries (sheep); oas00260 Glycine, serine and threonine metabolism - Ovis aries (sheep); oas01100 Metabolic pathways - Ovis aries (sheep);	IPR016182; IPR015800; IPR015802; IPR015798;	Copper amine oxidase, N-terminal; Copper amine oxidase, N2-terminal; Copper amine oxidase, N3-terminal; Copper amine oxidase, C-terminal;
XP_014953159.1	PREDICTED: carbonic anhydrase 2 isoform X1 [Ovis aries]	1.550	Up	0.0419	33.257	0.48	0.338	0.476	0.8	0.617	0.589	1.749	1.282	1.188	cytoplasm	GO:0008152 metabolic process; GO:0006730 one-carbon metabolic process; GO:0044710 single-organism metabolic process; GO:0044281 small molecule metabolic process; GO:0044763 single-organism cellular process; GO:0044699 single-organism process; GO:0009987 cellular process; GO:0044237 cellular metabolic process;		GO:0046914 transition metal ion binding; GO:0003824 catalytic activity; GO:0005488 binding; GO:0043167 ion binding; GO:0046872 metal ion binding; GO:0043169 cation binding; GO:0016829 lyase activity; GO:0016836 hydro-lyase activity; GO:0004089 carbonate dehydratase activity; GO:0008270 zinc ion binding; GO:0016835 carbon-oxygen lyase activity;	K18245	CA2; carbonic anhydrase 2 [EC:4.2.1.1]	oas04972 Pancreatic secretion - Ovis aries (sheep); oas04964 Proximal tubule bicarbonate reclamation - Ovis aries (sheep); oas00910 Nitrogen metabolism - Ovis aries (sheep); oas04966 Collecting duct acid secretion - Ovis aries (sheep); oas04971 Gastric acid secretion - Ovis aries (sheep); oas04976 Bile secretion - Ovis aries (sheep);	IPR001148;	Alpha carbonic anhydrase;
XP_014956538.1	PREDICTED: LOW QUALITY PROTEIN: protein kinase C delta-binding protein [Ovis aries]	1.543	Up	0.0103	27.074	0.5	0.609	0.544	0.91	0.727	0.913	1.875	1.406	1.564	cytoplasm
XP_014947643.1	PREDICTED: LOW QUALITY PROTEIN: synaptophysin-like protein 2 [Ovis aries]	1.538	Up	0.0086	29.039	0.635	0.497	0.564	0.961	0.794	0.854	1.416	1.197	1.246	plasma membrane	GO:0006810 transport; GO:0051179 localization; GO:0051234 establishment of localization;	GO:0097708 intracellular vesicle; GO:0043229 intracellular organelle; GO:0016020 membrane; GO:0031410 cytoplasmic vesicle; GO:0005737 cytoplasm; GO:0031982 vesicle; GO:0012505 endomembrane system; GO:0044424 intracellular part; GO:0005623 cell; GO:0045202 synapse; GO:0070382 exocytic vesicle; GO:0043226 organelle; GO:0008021 synaptic vesicle; GO:0005622 intracellular; GO:0098793 presynapse; GO:00…	GO:0005215 transporter activity;				IPR008253;	Marvel domain;
NP_001155360.1	complement component C1q receptor precursor [Ovis aries]	1.533	Up	0.00172	69.412	0.737	0.886	0.827	1.277	1.201	1.279	1.061	1.162	1.203	extracellular			GO:0043169 cation binding; GO:0046872 metal ion binding; GO:0005515 protein binding; GO:0005509 calcium ion binding; GO:0005488 binding; GO:0043167 ion binding;	K06702			IPR001304; IPR026823; IPR016187; IPR001881; IPR000742; IPR009030; IPR016186;	C-type lectin-like; Complement Clr-like EGF domain; C-type lectin fold; EGF-like calcium-binding domain; EGF-like domain; Growth factor receptor cysteine-rich domain; C-type lectin-like/link domain;
XP_011951690.1	PREDICTED: tumor protein p53-inducible protein 11 isoform X3 [Ovis aries]	1.501	Up	0.0406	20.953	0.832	0.982	0.812	1.376	1.031	1.534	0.921	1.264	1.02	plasma membrane
XP_012038819.1	PREDICTED: nestin isoform X2 [Ovis aries]	0.664	Down	0.00104	197.32	1.456	1.568	1.667	0.983	1.059	1.074	0.362	0.435	0.418	nucleus		GO:0043229 intracellular organelle; GO:0099513 polymeric cytoskeletal fiber; GO:0043232 intracellular non-membrane-bounded organelle; GO:0044430 cytoskeletal part; GO:0044446 intracellular organelle part; GO:0099512 supramolecular fiber; GO:0044424 intracellular part; GO:0005623 cell; GO:0099080 supramolecular complex; GO:0044422 organelle part; GO:0099081 supramolecular polymer; GO:0043228 non-m…	GO:0005198 structural molecule activity;	K07609
XP_014957258.1	PREDICTED: LOW QUALITY PROTEIN: aldehyde dehydrogenase family 1 member A3 isoform X1 [Ovis aries]	0.661	Down	0.00168	80.652	1.38	1.566	1.585	0.935	1.025	1.036	0.543	0.503	0.575	cytoplasm,nucleus	GO:0044699 single-organism process; GO:0008152 metabolic process; GO:0055114 oxidation-reduction process; GO:0044710 single-organism metabolic process;		GO:0016620 oxidoreductase activity, acting on the aldehyde or oxo group of donors, NAD or NADP as acceptor; GO:0003824 catalytic activity; GO:0016491 oxidoreductase activity; GO:0016903 oxidoreductase activity, acting on the aldehyde or oxo group of donors;	K00129	E1.2.1.5; aldehyde dehydrogenase (NAD(P)+) [EC:1.2.1.5]	oas00360 Phenylalanine metabolism - Ovis aries (sheep); oas00980 Metabolism of xenobiotics by cytochrome P450 - Ovis aries (sheep); oas00982 Drug metabolism - cytochrome P450 - Ovis aries (sheep); oas00340 Histidine metabolism - Ovis aries (sheep); oas00350 Tyrosine metabolism - Ovis aries (sheep); oas01100 Metabolic pathways - Ovis aries (sheep); oas05204 Chemical carcinogenesis - Ovis aries (sh…	IPR016161; IPR015590; IPR016162; IPR016163;	Aldehyde/histidinol dehydrogenase; Aldehyde dehydrogenase domain; Aldehyde dehydrogenase N-terminal domain; Aldehyde dehydrogenase, C-terminal;
XP_014959542.1	PREDICTED: LOW QUALITY PROTEIN: CREB-binding protein isoform X1 [Ovis aries]	0.654	Down	0.0414	250.22		1.312	1.126		0.761	0.833		1.203	0.913	nucleus	GO:0018393 internal peptidyl-lysine acetylation; GO:0050794 regulation of cellular process; GO:0016043 cellular component organization; GO:0060255 regulation of macromolecule metabolic process; GO:0016570 histone modification; GO:0019219 regulation of nucleobase-containing compound metabolic process; GO:0044267 cellular protein metabolic process; GO:0044237 cellular metabolic process; GO:0071704 …	GO:0043229 intracellular organelle; GO:0044446 intracellular organelle part; GO:0032991 macromolecular complex; GO:0031981 nuclear lumen; GO:0044424 intracellular part; GO:1990234 transferase complex; GO:0005623 cell; GO:0000123 histone acetyltransferase complex; GO:0044422 organelle part; GO:0031974 membrane-enclosed lumen; GO:0043231 intracellular membrane-bounded organelle; GO:0043226 organell…	GO:0034212 peptide N-acetyltransferase activity; GO:0061733 peptide-lysine-N-acetyltransferase activity; GO:0043167 ion binding; GO:0005515 protein binding; GO:0008270 zinc ion binding; GO:0003712 transcription cofactor activity; GO:0008080 N-acetyltransferase activity; GO:0016747 transferase activity, transferring acyl groups other than amino-acyl groups; GO:0016407 acetyltransferase activity; G…	K04498	EP300; E1A/CREB-binding protein [EC:2.3.1.48]	oas04720 Long-term potentiation - Ovis aries (sheep); oas04922 Glucagon signaling pathway - Ovis aries (sheep); oas05016 Huntington disease - Ovis aries (sheep); oas05168 Herpes simplex infection - Ovis aries (sheep); oas05165 Human papillomavirus infection - Ovis aries (sheep); oas04919 Thyroid hormone signaling pathway - Ovis aries (sheep); oas04110 Cell cycle - Ovis aries (sheep); oas05167 Kap…	IPR014744; IPR003101; IPR031162; IPR000197; IPR010303; IPR009110; IPR000433; IPR001487;	Nuclear receptor coactivator, CREB-bp-like, interlocking; Coactivator CBP, KIX domain; CBP/p300-type histone acetyltransferase domain; Zinc finger, TAZ-type; CREB-binding protein/p300, atypical RING domain; Nuclear receptor coactivator, interlocking; Zinc finger, ZZ-type; Bromodomain;
XP_004004770.1	PREDICTED: kynureninase [Ovis aries]	0.643	Down	0.002	52.345	1.593	1.686	1.669	0.961	1.179	1.041	0.364	0.447	0.438	cytoplasm	GO:0051188 cofactor biosynthetic process; GO:1901606 alpha-amino acid catabolic process; GO:0019362 pyridine nucleotide metabolic process; GO:0009117 nucleotide metabolic process; GO:0044699 single-organism process; GO:0009058 biosynthetic process; GO:0019363 pyridine nucleotide biosynthetic process; GO:0072524 pyridine-containing compound metabolic process; GO:0044237 cellular metabolic process;…	GO:0044424 intracellular part; GO:0005623 cell; GO:0044464 cell part; GO:0005622 intracellular; GO:0005737 cytoplasm;	GO:0097159 organic cyclic compound binding; GO:1901363 heterocyclic compound binding; GO:0030429 kynureninase activity; GO:0003824 catalytic activity; GO:0016822 hydrolase activity, acting on acid carbon-carbon bonds; GO:0005488 binding; GO:0043167 ion binding; GO:0043168 anion binding; GO:0016823 hydrolase activity, acting on acid carbon-carbon bonds, in ketonic substances; GO:0016787 hydrolase …	K01556	KYNU; kynureninase [EC:3.7.1.3]	oas01100 Metabolic pathways - Ovis aries (sheep); oas00380 Tryptophan metabolism - Ovis aries (sheep);	IPR015424; IPR000192; IPR015421; IPR015422;	Pyridoxal phosphate-dependent transferase; Aminotransferase class V domain; Pyridoxal phosphate-dependent transferase, major region, subdomain 1; Pyridoxal phosphate-dependent transferase, major region, subdomain 2;
XP_004017384.1	PREDICTED: LOW QUALITY PROTEIN: zinc finger CCHC domain-containing protein 8 [Ovis aries]	0.628	Down	0.037	78.369		1.519	1.266		0.87	0.879		0.744	0.973	nucleus			GO:0097159 organic cyclic compound binding; GO:1901363 heterocyclic compound binding; GO:0046914 transition metal ion binding; GO:0005488 binding; GO:0003676 nucleic acid binding; GO:0043167 ion binding; GO:0046872 metal ion binding; GO:0043169 cation binding; GO:0008270 zinc ion binding;	K13128			IPR006568; IPR001878;	PSP, proline-rich; Zinc finger, CCHC-type;
XP_004009205.1	PREDICTED: inositol-3-phosphate synthase 1 isoform X1 [Ovis aries]	0.620	Down	0.000164	47.566	1.414	1.481	1.412	0.839	0.895	0.935	0.51	0.448	0.574	cytoplasm	GO:0016051 carbohydrate biosynthetic process; GO:1901615 organic hydroxy compound metabolic process; GO:0006066 alcohol metabolic process; GO:0006020 inositol metabolic process; GO:0006021 inositol biosynthetic process; GO:0008654 phospholipid biosynthetic process; GO:0044699 single-organism process; GO:0009058 biosynthetic process; GO:0044255 cellular lipid metabolic process; GO:0044237 cellular…		GO:0016872 intramolecular lyase activity; GO:0004512 inositol-3-phosphate synthase activity; GO:0016853 isomerase activity; GO:0003824 catalytic activity;	K01858	INO1; myo-inositol-1-phosphate synthase [EC:5.5.1.4]	oas01100 Metabolic pathways - Ovis aries (sheep); oas00562 Inositol phosphate metabolism - Ovis aries (sheep);	IPR013021; IPR016040;	Myo-inositol-1-phosphate synthase, GAPDH-like; NAD(P)-binding domain;
XP_004013182.1	PREDICTED: hematological and neurological expressed 1 protein [Ovis aries]	0.619	Down	4.01e-05	16.072	1.373	1.474	1.445	0.884	0.905	0.867	0.764	0.652	0.766	nucleus
XP_011955580.1	"PREDICTED: probable leucine--tRNA ligase, mitochondrial isoform X2 [Ovis aries]"	0.593	Down	0.0226	91.372	1.275	1.314	1.039	0.561	0.714	0.875	0.953	1.024	1.158	nucleus	GO:0006518 peptide metabolic process; GO:0006725 cellular aromatic compound metabolic process; GO:0044267 cellular protein metabolic process; GO:0044699 single-organism process; GO:0009058 biosynthetic process; GO:1901566 organonitrogen compound biosynthetic process; GO:0043039 tRNA aminoacylation; GO:0044237 cellular metabolic process; GO:0071704 organic substance metabolic process; GO:0008152 m…		GO:0016876 ligase activity, forming aminoacyl-tRNA and related compounds; GO:0002161 aminoacyl-tRNA editing activity; GO:0005524 ATP binding; GO:0052689 carboxylic ester hydrolase activity; GO:1901265 nucleoside phosphate binding; GO:0016875 ligase activity, forming carbon-oxygen bonds; GO:0001882 nucleoside binding; GO:0043167 ion binding; GO:0016874 ligase activity; GO:0016787 hydrolase activit…				IPR013155; IPR009008; IPR002300; IPR009080;	Methionyl/Valyl/Leucyl/Isoleucyl-tRNA synthetase, anticodon-binding; Valyl/Leucyl/Isoleucyl-tRNA synthetase, editing domain; Aminoacyl-tRNA synthetase, class Ia; Aminoacyl-tRNA synthetase, class Ia, anticodon-binding;
XP_011955814.1	PREDICTED: zinc transporter SLC39A7 isoform X1 [Ovis aries]	0.593	Down	0.0244	49.937		1.708	1.571		0.902	1.042		0.452	0.605	plasma membrane	GO:0006810 transport; GO:0055085 transmembrane transport; GO:0006812 cation transport; GO:0030001 metal ion transport; GO:0006811 ion transport; GO:0051179 localization; GO:0051234 establishment of localization;	GO:0016020 membrane;	GO:0046873 metal ion transmembrane transporter activity; GO:0015075 ion transmembrane transporter activity; GO:0022892 substrate-specific transporter activity; GO:0022890 inorganic cation transmembrane transporter activity; GO:0008324 cation transmembrane transporter activity; GO:0022891 substrate-specific transmembrane transporter activity; GO:0005215 transporter activity; GO:0022857 transmembra…	K14713
XP_014950777.1	PREDICTED: neuronal cell adhesion molecule isoform X17 [Ovis aries]	0.575	Down	0.00198	130.71	1.404	1.542	1.724	0.812	0.926	0.949	0.779	0.594	0.541	peroxisome			GO:0005515 protein binding; GO:0005488 binding;	K06756	NRCAM; neuronal cell adhesion molecule	oas04514 Cell adhesion molecules (CAMs) - Ovis aries (sheep);	IPR003598; IPR007110; IPR013783; IPR026966; IPR003599; IPR003961; IPR013098;	Immunoglobulin subtype 2; Immunoglobulin-like domain; Immunoglobulin-like fold; Neurofascin/L1/NrCAM, C-terminal domain; Immunoglobulin subtype; Fibronectin type III; Immunoglobulin I-set;
XP_014955615.1	PREDICTED: uncharacterized protein LOC101107984 [Ovis aries]	0.546	Down	0.0091	22.714	1.461		1.468	0.753		0.846	0.907		0.842	nucleus
XP_012035680.1	PREDICTED: glycerol-3-phosphate acyltransferase 3 isoform X3 [Ovis aries]	0.533	Down	0.0471	40.715	1.376		1.554	0.882		0.681	0.85		0.802	plasma membrane	GO:0008152 metabolic process;		GO:0016746 transferase activity, transferring acyl groups; GO:0003824 catalytic activity; GO:0016740 transferase activity;				IPR002123;	Phospholipid/glycerol acyltransferase;
XP_014949872.1	PREDICTED: LOW QUALITY PROTEIN: proteasome activator complex subunit 4 isoform X1 [Ovis aries]	0.505	Down	0.013	210.81	1.232	1.31		0.595	0.688		0.925	1.015		nucleus			GO:0005488 binding;	K06699	PSME4; proteasome activator subunit 4	oas03050 Proteasome - Ovis aries (sheep);	IPR032430; IPR011989; IPR016024;	Proteasome activator Blm10, mid region; Armadillo-like helical; Armadillo-type fold;
XP_012031763.1	PREDICTED: asparagine synthetase [glutamine-hydrolyzing] isoform X1 [Ovis aries]	0.504	Down	3.66e-05	64.276	1.474	1.357	1.39	0.691	0.694	0.741	0.756	0.743	0.764	cytoplasm	GO:0016053 organic acid biosynthetic process; GO:0009066 aspartate family amino acid metabolic process; GO:0044699 single-organism process; GO:0009058 biosynthetic process; GO:1901566 organonitrogen compound biosynthetic process; GO:0044237 cellular metabolic process; GO:0071704 organic substance metabolic process; GO:0008152 metabolic process; GO:0006520 cellular amino acid metabolic process; GO…		GO:0016879 ligase activity, forming carbon-nitrogen bonds; GO:0016884 carbon-nitrogen ligase activity, with glutamine as amido-N-donor; GO:0003824 catalytic activity; GO:0004066 asparagine synthase (glutamine-hydrolyzing) activity; GO:0016874 ligase activity;	K01953	asnB; asparagine synthase (glutamine-hydrolysing) [EC:6.3.5.4]	oas00250 Alanine, aspartate and glutamate metabolism - Ovis aries (sheep); oas01230 Biosynthesis of amino acids - Ovis aries (sheep); oas01100 Metabolic pathways - Ovis aries (sheep);	IPR014729; IPR029055; IPR033738; IPR001962; IPR017932;	Rossmann-like alpha/beta/alpha sandwich fold; Nucleophile aminohydrolases, N-terminal; Asparagine synthase, N-terminal domain; Asparagine synthase; Glutamine amidotransferase type 2 domain;
XP_012030958.1	PREDICTED: transcriptional enhancer factor TEF-3 isoform X2 [Ovis aries]	0.457	Down	0.0114	49.878	1.094		1.293	0.541		0.55	1.3		0.967	extracellular	GO:0050794 regulation of cellular process; GO:0010468 regulation of gene expression; GO:0006355 regulation of transcription, DNA-templated; GO:0031326 regulation of cellular biosynthetic process; GO:0080090 regulation of primary metabolic process; GO:0060255 regulation of macromolecule metabolic process; GO:0019219 regulation of nucleobase-containing compound metabolic process; GO:0010556 regulat…		GO:0003700 transcription factor activity, sequence-specific DNA binding; GO:0001071 nucleic acid binding transcription factor activity;				IPR000818;	TEA/ATTS domain;
XP_004015439.1	"PREDICTED: myosin-binding protein C, fast-type isoform X1 [Ovis aries]"	1.963	Up	0.0098	128.12	0.379	0.349	0.43	0.963	0.669	0.641	1.083	0.707	0.61	cytoplasm,nucleus			GO:0005515 protein binding; GO:0005488 binding;	K12558			IPR003598; IPR007110; IPR013783; IPR003599; IPR003961; IPR013098;	Immunoglobulin subtype 2; Immunoglobulin-like domain; Immunoglobulin-like fold; Immunoglobulin subtype; Fibronectin type III; Immunoglobulin I-set;
XP_011957551.2	PREDICTED: LOW QUALITY PROTEIN: alpha-actinin-3 isoform X1 [Ovis aries]	1.656	Up	0.0084	105.73	0.476	0.438	0.481	0.903	0.764	0.643	1.211	1.067	0.848	cytoplasm			GO:0043169 cation binding; GO:0046872 metal ion binding; GO:0005515 protein binding; GO:0005509 calcium ion binding; GO:0005488 binding; GO:0043167 ion binding;	K21073	ACTN2_3; actinin alpha 2/3	oas05412 Arrhythmogenic right ventricular cardiomyopathy (ARVC) - Ovis aries (sheep);	IPR014837; IPR002048; IPR001715; IPR011992;	EF-hand, Ca insensitive; EF-hand domain; Calponin homology domain; EF-hand domain pair;
NP_001009234.1	cAMP-dependent protein kinase catalytic subunit alpha [Ovis aries]	1.633	Up	0.0165	40.589	0.703	0.69	0.657	1.393	0.985	0.97	0.91	1.23	1.111	mitochondria	GO:0016310 phosphorylation; GO:0044267 cellular protein metabolic process; GO:0044238 primary metabolic process; GO:0044237 cellular metabolic process; GO:0006796 phosphate-containing compound metabolic process; GO:0071704 organic substance metabolic process; GO:0008152 metabolic process; GO:0006468 protein phosphorylation; GO:0006793 phosphorus metabolic process; GO:0044260 cellular macromolecul…		GO:0005524 ATP binding; GO:1901265 nucleoside phosphate binding; GO:0016773 phosphotransferase activity, alcohol group as acceptor; GO:0001882 nucleoside binding; GO:0043167 ion binding; GO:0004672 protein kinase activity; GO:0000166 nucleotide binding; GO:0097159 organic cyclic compound binding; GO:1901363 heterocyclic compound binding; GO:0032549 ribonucleoside binding; GO:0097367 carbohydrate …	K04345	PKA; protein kinase A [EC:2.7.11.11]	oas04923 Regulation of lipolysis in adipocytes - Ovis aries (sheep); oas04922 Glucagon signaling pathway - Ovis aries (sheep); oas05146 Amoebiasis - Ovis aries (sheep); oas04925 Aldosterone synthesis and secretion - Ovis aries (sheep); oas04140 Autophagy - animal - Ovis aries (sheep); oas04924 Renin secretion - Ovis aries (sheep); oas04915 Estrogen signaling pathway - Ovis aries (sheep); oas04740…	IPR000719; IPR011009; IPR000961;	Protein kinase domain; Protein kinase-like domain; AGC-kinase, C-terminal;
XP_012046034.1	PREDICTED: sarcoplasmic reticulum histidine-rich calcium-binding protein isoform X2 [Ovis aries]	1.623	Up	9.06e-07	77.15	0.658	0.665	0.683	1.09	1.084	1.081	1.257	1.096	1.337	extracellular
XP_014953498.1	PREDICTED: collagen alpha-1(IV) chain isoform X1 [Ovis aries]	1.567	Up	0.00784	162.27	0.906	0.705	0.906	1.237	1.411	1.296	0.874	1.048	0.962	cytoplasm		GO:0032991 macromolecular complex; GO:0043234 protein complex; GO:0005581 collagen trimer;	GO:0005201 extracellular matrix structural constituent; GO:0005198 structural molecule activity;	K06237	COL4A; collagen, type IV, alpha	oas04933 AGE-RAGE signaling pathway in diabetic complications - Ovis aries (sheep); oas04974 Protein digestion and absorption - Ovis aries (sheep); oas04151 PI3K-Akt signaling pathway - Ovis aries (sheep); oas04512 ECM-receptor interaction - Ovis aries (sheep); oas05146 Amoebiasis - Ovis aries (sheep); oas05165 Human papillomavirus infection - Ovis aries (sheep); oas05222 Small cell lung cancer -…	IPR016187;	C-type lectin fold;
XP_011975830.1	PREDICTED: collagen alpha-1(XV) chain isoform X2 [Ovis aries]	1.556	Up	0.000421	140.38	0.768	0.744	0.734	1.098	1.252	1.145	1.096	1.153	1.183	mitochondria	GO:0007155 cell adhesion; GO:0022610 biological adhesion;	GO:0031012 extracellular matrix; GO:0044421 extracellular region part; GO:0005576 extracellular region;	GO:0005198 structural molecule activity;	K08135	COL15A; collagen, type XV, alpha	oas04974 Protein digestion and absorption - Ovis aries (sheep);	IPR010515; IPR016187; IPR001791; IPR013320; IPR016186;	Collagenase NC10/endostatin; C-type lectin fold; Laminin G domain; Concanavalin A-like lectin/glucanase domain; C-type lectin-like/link domain;
XP_004002712.1	PREDICTED: calsequestrin-1 [Ovis aries]	1.553	Up	0.00052	45.139	0.475	0.466	0.44	0.768	0.69	0.687	1.786	1.148	1.45	extracellular			GO:0043169 cation binding; GO:0046872 metal ion binding; GO:0005509 calcium ion binding; GO:0005488 binding; GO:0043167 ion binding;				IPR012336;	Thioredoxin-like fold;
XP_012045587.1	PREDICTED: heat shock protein beta-6 isoform X1 [Ovis aries]	1.535	Up	0.0469	23.204	0.54	0.342	0.545	0.745	0.678	0.767	2.107	2.027	1.633	mitochondria			GO:0005212 structural constituent of eye lens; GO:0005198 structural molecule activity;	K09545			IPR002068; IPR003090; IPR008978;	Alpha crystallin/Hsp20 domain; Alpha-crystallin, N-terminal; HSP20-like chaperone;
NP_001135426.1	"myosin regulatory light chain 2, ventricular/cardiac muscle isoform [Ovis aries]"	0.649	Down	0.0118	18.92	1.162	1.039	0.886	0.736	0.667	0.602	1.561	1.407	1.147	nucleus			GO:0043169 cation binding; GO:0046872 metal ion binding; GO:0005509 calcium ion binding; GO:0005488 binding; GO:0043167 ion binding;	K10351	MYL2; myosin regulatory light chain 2	oas05410 Hypertrophic cardiomyopathy (HCM) - Ovis aries (sheep); oas04261 Adrenergic signaling in cardiomyocytes - Ovis aries (sheep); oas04810 Regulation of actin cytoskeleton - Ovis aries (sheep); oas04371 Apelin signaling pathway - Ovis aries (sheep); oas05414 Dilated cardiomyopathy (DCM) - Ovis aries (sheep); oas04530 Tight junction - Ovis aries (sheep); oas04670 Leukocyte transendothelial mi…	IPR002048; IPR011992;	EF-hand domain; EF-hand domain pair;
NP_001009456.1	calponin-1 [Ovis aries]	0.630	Down	0.0231	33.254	1.244	1.143	1.174	0.825	0.566	0.851	1.189	1.388	1.035	mitochondria	GO:0031032 actomyosin structure organization; GO:0016043 cellular component organization; GO:1902589 single-organism organelle organization; GO:0030036 actin cytoskeleton organization; GO:0006996 organelle organization; GO:0030029 actin filament-based process; GO:0044763 single-organism cellular process; GO:0044699 single-organism process; GO:0007010 cytoskeleton organization; GO:0009987 cellular…		GO:0003779 actin binding; GO:0005515 protein binding; GO:0008092 cytoskeletal protein binding; GO:0005488 binding;				IPR001715;	Calponin homology domain;
XP_012030682.1	PREDICTED: microsomal glutathione S-transferase 1 [Ovis aries]	0.617	Down	0.0285	17.631	1.13	1.232		0.677	0.781		1.19	0.807		mitochondria				K00799	GST; glutathione S-transferase [EC:2.5.1.18]	oas00980 Metabolism of xenobiotics by cytochrome P450 - Ovis aries (sheep); oas00982 Drug metabolism - cytochrome P450 - Ovis aries (sheep); oas00983 Drug metabolism - other enzymes - Ovis aries (sheep); oas05418 Fluid shear stress and atherosclerosis - Ovis aries (sheep); oas01524 Platinum drug resistance - Ovis aries (sheep); oas05204 Chemical carcinogenesis - Ovis aries (sheep); oas00480 Gluta…	IPR023352;	Membrane associated eicosanoid/glutathione metabolism-like domain;
XP_012031904.1	PREDICTED: insulin-like growth factor 2 mRNA-binding protein 3 isoform X4 [Ovis aries]	0.604	Down	0.0143	63.707	1.557		1.38	0.893		0.88	0.466		0.753	cytoplasm			GO:0097159 organic cyclic compound binding; GO:1901363 heterocyclic compound binding; GO:0003723 RNA binding; GO:1901265 nucleoside phosphate binding; GO:0005488 binding; GO:0003676 nucleic acid binding; GO:0000166 nucleotide binding; GO:0036094 small molecule binding;	K13197			IPR004087; IPR004088; IPR000504; IPR012677;	K Homology domain; K Homology domain, type 1; RNA recognition motif domain; Nucleotide-binding alpha-beta plait domain;
XP_004022807.3	"PREDICTED: creatine kinase B-type isoform X1, partial [Ovis aries]"	0.549	Down	0.000338	19.063	1.465	1.553	1.686	0.88	0.805	0.896	0.659	0.775	0.669	cytoplasm			GO:0016301 kinase activity; GO:0003824 catalytic activity; GO:0016740 transferase activity; GO:0016772 transferase activity, transferring phosphorus-containing groups;	K00933	E2.7.3.2; creatine kinase [EC:2.7.3.2]	oas00330 Arginine and proline metabolism - Ovis aries (sheep); oas01100 Metabolic pathways - Ovis aries (sheep);	IPR022414; IPR014746;	ATP:guanido phosphotransferase, catalytic domain; Glutamine synthetase/guanido kinase, catalytic domain;
XP_011956243.1	PREDICTED: glutathione S-transferase A2 [Ovis aries]	0.355	Down	0.000902	25.39	1.621	1.28	1.868	0.605	0.539	0.549	0.585	0.372	0.422	cytoplasm	GO:0008152 metabolic process;		GO:0004364 glutathione transferase activity; GO:0016765 transferase activity, transferring alkyl or aryl (other than methyl) groups; GO:0005515 protein binding; GO:0003824 catalytic activity; GO:0016740 transferase activity; GO:0005488 binding;	K00799	GST; glutathione S-transferase [EC:2.5.1.18]	oas00980 Metabolism of xenobiotics by cytochrome P450 - Ovis aries (sheep); oas00982 Drug metabolism - cytochrome P450 - Ovis aries (sheep); oas00983 Drug metabolism - other enzymes - Ovis aries (sheep); oas05418 Fluid shear stress and atherosclerosis - Ovis aries (sheep); oas01524 Platinum drug resistance - Ovis aries (sheep); oas05204 Chemical carcinogenesis - Ovis aries (sheep); oas00480 Gluta…	IPR010987; IPR004046; IPR004045; IPR012336;	Glutathione S-transferase, C-terminal-like; Glutathione S-transferase, C-terminal; Glutathione S-transferase, N-terminal; Thioredoxin-like fold;

## Sheet: D135NvsD105N
Protein accession	Protein description	D135N/D105N Ratio	Regulated Type	D135N/D105N P value	MW [kDa]	D85N_1	D85N_3	D85N_2	D105N_1	D105N_3	D105N_2	D135N_1	D135N_3	D135N_2	Subcellular localization	Biological Process	Cellular Component	Molecular Function	KEGG KO No.	KEGG Gene	KEGG pathway	IPR ID	Domain description
XP_004020913.1	PREDICTED: sarcoplasmic/endoplasmic reticulum calcium ATPase 1 isoform X1 [Ovis aries]	2.205	Up	0.00346	111.47	0.522	0.427	0.451	0.736	0.536	0.578	1.591	1.197	1.291	plasma membrane	GO:0006810 transport; GO:0072511 divalent inorganic cation transport; GO:0006816 calcium ion transport; GO:0006812 cation transport; GO:0006811 ion transport; GO:0030001 metal ion transport; GO:0051179 localization; GO:0051234 establishment of localization; GO:0070838 divalent metal ion transport;	GO:0031224 intrinsic component of membrane; GO:0016020 membrane; GO:0016021 integral component of membrane; GO:0044425 membrane part;	GO:0042625 ATPase coupled ion transmembrane transporter activity; GO:1901265 nucleoside phosphate binding; GO:0015399 primary active transmembrane transporter activity; GO:0022892 substrate-specific transporter activity; GO:0016817 hydrolase activity, acting on acid anhydrides; GO:0016787 hydrolase activity; GO:0022891 substrate-specific transmembrane transporter activity; GO:0016887 ATPase activ…	K05853	ATP2A; Ca2+ transporting ATPase, sarcoplasmic/endoplasmic reticulum [EC:3.6.3.8]	oas05010 Alzheimer disease - Ovis aries (sheep); oas04972 Pancreatic secretion - Ovis aries (sheep); oas04022 cGMP-PKG signaling pathway - Ovis aries (sheep); oas04020 Calcium signaling pathway - Ovis aries (sheep);	IPR004014; IPR023298; IPR008250; IPR023299; IPR023214; IPR006068;	Cation-transporting P-type ATPase, N-terminal; P-type ATPase, transmembrane domain; P-type ATPase, A domain; P-type ATPase, cytoplasmic domain N; HAD-like domain; Cation-transporting P-type ATPase, C-terminal;
XP_011953174.1	PREDICTED: sarcoplasmic/endoplasmic reticulum calcium ATPase 2 isoform X2 [Ovis aries]	1.923	Up	0.0067	109.75	0.863	0.685	0.758	0.763	0.623	0.684	1.569	1.072	1.339	plasma membrane	GO:0006810 transport; GO:0072511 divalent inorganic cation transport; GO:0006816 calcium ion transport; GO:0006812 cation transport; GO:0006811 ion transport; GO:0030001 metal ion transport; GO:0051179 localization; GO:0051234 establishment of localization; GO:0070838 divalent metal ion transport;	GO:0031224 intrinsic component of membrane; GO:0016020 membrane; GO:0016021 integral component of membrane; GO:0044425 membrane part;	GO:0042625 ATPase coupled ion transmembrane transporter activity; GO:1901265 nucleoside phosphate binding; GO:0015399 primary active transmembrane transporter activity; GO:0022892 substrate-specific transporter activity; GO:0016817 hydrolase activity, acting on acid anhydrides; GO:0016787 hydrolase activity; GO:0022891 substrate-specific transmembrane transporter activity; GO:0016887 ATPase activ…				IPR004014; IPR023298; IPR008250; IPR023299; IPR006068; IPR023214;	Cation-transporting P-type ATPase, N-terminal; P-type ATPase, transmembrane domain; P-type ATPase, A domain; P-type ATPase, cytoplasmic domain N; Cation-transporting P-type ATPase, C-terminal; HAD-like domain;
XP_004016100.1	PREDICTED: transgelin isoform X1 [Ovis aries]	1.616	Up	0.000335	25.444	0.867	0.789	0.808	0.895	0.801	0.819	1.418	1.344	1.303	cytoplasm			GO:0005515 protein binding; GO:0005488 binding;	K20526			IPR001715;	Calponin homology domain;
XP_014954960.1	PREDICTED: elongation factor 1-alpha 2 isoform X1 [Ovis aries]	4.843	Up	0.00114	59.061	0.257	0.274	0.297	0.484	0.352	0.361	2.575	1.558	1.664	cytoplasm	GO:0006518 peptide metabolic process; GO:0006414 translational elongation; GO:0043043 peptide biosynthetic process; GO:0044267 cellular protein metabolic process; GO:0006807 nitrogen compound metabolic process; GO:0009058 biosynthetic process; GO:0043603 cellular amide metabolic process; GO:0044238 primary metabolic process; GO:1901566 organonitrogen compound biosynthetic process; GO:1901576 orga…	GO:0044424 intracellular part; GO:0005623 cell; GO:0044464 cell part; GO:0005622 intracellular; GO:0005737 cytoplasm;	GO:0003723 RNA binding; GO:1901265 nucleoside phosphate binding; GO:0003746 translation elongation factor activity; GO:0001882 nucleoside binding; GO:0043167 ion binding; GO:0016817 hydrolase activity, acting on acid anhydrides; GO:0016787 hydrolase activity; GO:0000166 nucleotide binding; GO:0017111 nucleoside-triphosphatase activity; GO:1901363 heterocyclic compound binding; GO:0097159 organic …	K03231	EEF1A; elongation factor 1-alpha	oas03013 RNA transport - Ovis aries (sheep); oas05134 Legionellosis - Ovis aries (sheep);	IPR004160; IPR004161; IPR027417; IPR009001; IPR000795; IPR009000;	Translation elongation factor EFTu/EF1A, C-terminal; Translation elongation factor EFTu-like, domain 2; P-loop containing nucleoside triphosphate hydrolase; Translation elongation factor EF1A/initiation factor IF2gamma, C-terminal; Transcription factor, GTP-binding domain; Translation protein, beta-barrel domain;
XP_004016289.1	PREDICTED: hemoglobin subunit beta isoform X1 [Ovis aries]	4.462	Up	0.00676	16.073	0.396	0.225	0.258	0.454	0.26	0.261	2.138	1.081	1.131	cytoplasm	GO:0015671 oxygen transport; GO:0006810 transport; GO:0015669 gas transport; GO:1902578 single-organism localization; GO:0044699 single-organism process; GO:0051179 localization; GO:0051234 establishment of localization; GO:0044765 single-organism transport;	GO:0044464 cell part; GO:0005622 intracellular; GO:0005833 hemoglobin complex; GO:0005737 cytoplasm; GO:0032991 macromolecular complex; GO:0044424 intracellular part; GO:0044445 cytosolic part; GO:0043234 protein complex; GO:0005623 cell; GO:0005829 cytosol; GO:0044444 cytoplasmic part;	GO:0097159 organic cyclic compound binding; GO:1901363 heterocyclic compound binding; GO:0020037 heme binding; GO:0005506 iron ion binding; GO:0046914 transition metal ion binding; GO:0019825 oxygen binding; GO:0005488 binding; GO:0043167 ion binding; GO:0046872 metal ion binding; GO:0043169 cation binding; GO:0046906 tetrapyrrole binding;	K13823	HBB; hemoglobin subunit beta	oas05143 African trypanosomiasis - Ovis aries (sheep); oas05144 Malaria - Ovis aries (sheep);	IPR009050; IPR000971; IPR012292;	Globin-like; Globin; Globin/Protoglobin;
XP_014958843.1	PREDICTED: LOW QUALITY PROTEIN: ankyrin repeat domain-containing protein 2 isoform X1 [Ovis aries]	4.323	Up	0.00422	39.429	0.315	0.323	0.275	0.426	0.369	0.486	2.715	1.559	1.264	cytoplasm			GO:0005515 protein binding; GO:0005488 binding;	K21434			IPR020683;	Ankyrin repeat-containing domain;
XP_014954141.1	PREDICTED: myosin-2 isoform X2 [Ovis aries]	4.240	Up	0.000479	222.37	0.474	0.417	0.437	0.545	0.448	0.421	2.458	1.857	1.681	cytoplasm,nucleus		GO:0043229 intracellular organelle; GO:0043232 intracellular non-membrane-bounded organelle; GO:0044430 cytoskeletal part; GO:0044446 intracellular organelle part; GO:0032991 macromolecular complex; GO:0044424 intracellular part; GO:0005623 cell; GO:0015629 actin cytoskeleton; GO:0044422 organelle part; GO:0043228 non-membrane-bounded organelle; GO:0043226 organelle; GO:0005856 cytoskeleton; GO:0…	GO:0005524 ATP binding; GO:0003774 motor activity; GO:1901265 nucleoside phosphate binding; GO:0001882 nucleoside binding; GO:0043167 ion binding; GO:0016817 hydrolase activity, acting on acid anhydrides; GO:0016787 hydrolase activity; GO:0005515 protein binding; GO:0000166 nucleotide binding; GO:0017111 nucleoside-triphosphatase activity; GO:0097159 organic cyclic compound binding; GO:1901363 he…	K10352	MYH; myosin heavy chain	oas04530 Tight junction - Ovis aries (sheep);	IPR002928; IPR004009; IPR001609; IPR027417; IPR027401;	Myosin tail; Myosin, N-terminal, SH3-like; Myosin head, motor domain; P-loop containing nucleoside triphosphate hydrolase; Myosin-like IQ motif-containing domain;
XP_004010812.1	PREDICTED: signal-induced proliferation-associated 1-like protein 1 isoform X4 [Ovis aries]	3.815	Up	0.00028	197.14	0.62	0.497	0.515	0.598	0.465	0.421	2.044	1.844	1.773	nucleus	GO:0050794 regulation of cellular process; GO:0050789 regulation of biological process; GO:0010646 regulation of cell communication; GO:1902531 regulation of intracellular signal transduction; GO:0023051 regulation of signaling; GO:0048583 regulation of response to stimulus; GO:0009966 regulation of signal transduction; GO:0051056 regulation of small GTPase mediated signal transduction; GO:006500…		GO:0030234 enzyme regulator activity; GO:0060589 nucleoside-triphosphatase regulator activity; GO:0005488 binding; GO:0030695 GTPase regulator activity; GO:0005515 protein binding; GO:0098772 molecular function regulator; GO:0008047 enzyme activator activity; GO:0005096 GTPase activator activity;	K17701	SIPA1L1; signal-induced proliferation-associated 1 like protein 1	oas04015 Rap1 signaling pathway - Ovis aries (sheep);	IPR001478; IPR021818; IPR000331;	PDZ domain; Signal-induced proliferation-associated 1-like protein, C-terminal; Rap GTPase activating protein domain;
XP_014947794.1	PREDICTED: brevican core protein [Ovis aries]	3.570	Up	0.00422	99.36	0.463	0.424	0.222	0.477	0.436	0.314	1.962	1.329	1.09	extracellular	GO:0007155 cell adhesion; GO:0022610 biological adhesion;		GO:0097367 carbohydrate derivative binding; GO:0005515 protein binding; GO:0005539 glycosaminoglycan binding; GO:0005488 binding; GO:0005540 hyaluronic acid binding;	K06795			IPR007110; IPR016187; IPR003599; IPR000742; IPR016186; IPR001304; IPR000436; IPR013783; IPR000538; IPR013106;	Immunoglobulin-like domain; C-type lectin fold; Immunoglobulin subtype; EGF-like domain; C-type lectin-like/link domain; C-type lectin-like; Sushi/SCR/CCP domain; Immunoglobulin-like fold; Link domain; Immunoglobulin V-set domain;
XP_012042552.1	"PREDICTED: LOW QUALITY PROTEIN: atypical kinase ADCK3, mitochondrial isoform X1 [Ovis aries]"	3.548	Up	0.00138	71.174	0.441	0.323	0.435	0.568	0.428	0.452	2.184	1.539	1.414	cytoplasm				K08869			IPR004147; IPR011009;	UbiB domain; Protein kinase-like domain;
XP_004018103.3	"PREDICTED: LOW QUALITY PROTEIN: isocitrate dehydrogenase [NADP], mitochondrial [Ovis aries]"	3.298	Up	0.000678	50.936	0.496	0.443	0.426	0.585	0.53	0.507	2.219	1.56	1.57	mitochondria	GO:0072350 tricarboxylic acid metabolic process; GO:0008152 metabolic process; GO:0055114 oxidation-reduction process; GO:0044710 single-organism metabolic process; GO:0044281 small molecule metabolic process; GO:0044763 single-organism cellular process; GO:0019752 carboxylic acid metabolic process; GO:0044699 single-organism process; GO:0006102 isocitrate metabolic process; GO:0006082 organic ac…		GO:0000287 magnesium ion binding; GO:1901265 nucleoside phosphate binding; GO:0043167 ion binding; GO:0004448 isocitrate dehydrogenase activity; GO:0000166 nucleotide binding; GO:0048037 cofactor binding; GO:0016491 oxidoreductase activity; GO:0016614 oxidoreductase activity, acting on CH-OH group of donors; GO:1901363 heterocyclic compound binding; GO:0097159 organic cyclic compound binding; GO:…	K00031	IDH1; isocitrate dehydrogenase [EC:1.1.1.42]	oas01230 Biosynthesis of amino acids - Ovis aries (sheep); oas00480 Glutathione metabolism - Ovis aries (sheep); oas01200 Carbon metabolism - Ovis aries (sheep); oas01100 Metabolic pathways - Ovis aries (sheep); oas01210 2-Oxocarboxylic acid metabolism - Ovis aries (sheep); oas00020 Citrate cycle (TCA cycle) - Ovis aries (sheep); oas04146 Peroxisome - Ovis aries (sheep);	IPR024084;	Isopropylmalate dehydrogenase-like domain;
XP_012035587.1	PREDICTED: ecto-ADP-ribosyltransferase 3 isoform X7 [Ovis aries]	3.295	Up	0.00318	40.11		0.351	0.262		0.475	0.438		1.585	1.423	extracellular	GO:0006486 protein glycosylation; GO:0043413 macromolecule glycosylation; GO:0009101 glycoprotein biosynthetic process; GO:0044763 single-organism cellular process; GO:0044267 cellular protein metabolic process; GO:0009100 glycoprotein metabolic process; GO:0044699 single-organism process; GO:0009058 biosynthetic process; GO:0044238 primary metabolic process; GO:0044237 cellular metabolic process…		GO:0016763 transferase activity, transferring pentosyl groups; GO:0016757 transferase activity, transferring glycosyl groups; GO:0003824 catalytic activity; GO:0016740 transferase activity; GO:0003956 NAD(P)+-protein-arginine ADP-ribosyltransferase activity;
XP_014950281.1	PREDICTED: myosin light chain 6B [Ovis aries]	3.208	Up	0.00746	23.389	0.504	0.568	0.357	0.623	0.52	0.432	2.403	1.383	1.266	cytoplasm			GO:0043169 cation binding; GO:0046872 metal ion binding; GO:0005509 calcium ion binding; GO:0005488 binding; GO:0043167 ion binding;	K12751	MYL6; myosin light chain 6	oas04270 Vascular smooth muscle contraction - Ovis aries (sheep); oas04921 Oxytocin signaling pathway - Ovis aries (sheep); oas04530 Tight junction - Ovis aries (sheep);	IPR011992; IPR002048;	EF-hand domain pair; EF-hand domain;
XP_011957169.1	PREDICTED: cysteine and glycine-rich protein 3 [Ovis aries]	2.961	Up	0.000504	20.895	0.73	0.603	0.682	0.722	0.736	0.662	2.291	1.698	2.289	nucleus			GO:0043169 cation binding; GO:0046872 metal ion binding; GO:0008270 zinc ion binding; GO:0046914 transition metal ion binding; GO:0005488 binding; GO:0043167 ion binding;	K09377			IPR001781;	Zinc finger, LIM-type;
XP_011959349.1	PREDICTED: LOW QUALITY PROTEIN: 60S ribosomal protein L3-like isoform X1 [Ovis aries]	2.789	Up	1.69e-05	44.751	0.489	0.443	0.515	0.69	0.679	0.662	1.88	2.017	1.768	cytoplasm	GO:0006518 peptide metabolic process; GO:0043043 peptide biosynthetic process; GO:0044267 cellular protein metabolic process; GO:0006807 nitrogen compound metabolic process; GO:0009058 biosynthetic process; GO:0043603 cellular amide metabolic process; GO:0044238 primary metabolic process; GO:1901566 organonitrogen compound biosynthetic process; GO:1901576 organic substance biosynthetic process; G…	GO:0005840 ribosome; GO:0043226 organelle; GO:0043229 intracellular organelle; GO:0043232 intracellular non-membrane-bounded organelle; GO:0044464 cell part; GO:0005622 intracellular; GO:0005737 cytoplasm; GO:0032991 macromolecular complex; GO:0044424 intracellular part; GO:1990904 ribonucleoprotein complex; GO:0005623 cell; GO:0030529 intracellular ribonucleoprotein complex; GO:0044444 cytoplasm…	GO:0003735 structural constituent of ribosome; GO:0005198 structural molecule activity;	K02925	RP-L3e; large subunit ribosomal protein L3e	oas03010 Ribosome - Ovis aries (sheep);	IPR009000;	Translation protein, beta-barrel domain;
XP_014954310.1	PREDICTED: histone deacetylase 5 isoform X1 [Ovis aries]	2.765	Up	0.0023	107.34		0.096	0.079		0.142	0.139		0.37	0.407	nucleus	GO:0016043 cellular component organization; GO:0016570 histone modification; GO:0044267 cellular protein metabolic process; GO:0044238 primary metabolic process; GO:0044237 cellular metabolic process; GO:0071704 organic substance metabolic process; GO:0008152 metabolic process; GO:0051276 chromosome organization; GO:0035601 protein deacylation; GO:0006996 organelle organization; GO:0044260 cellul…	GO:0043229 intracellular organelle; GO:0044446 intracellular organelle part; GO:0032991 macromolecular complex; GO:0031981 nuclear lumen; GO:0044424 intracellular part; GO:0005623 cell; GO:0000118 histone deacetylase complex; GO:0044422 organelle part; GO:0031974 membrane-enclosed lumen; GO:0043226 organelle; GO:0043231 intracellular membrane-bounded organelle; GO:1902494 catalytic complex; GO:00…	GO:0004407 histone deacetylase activity; GO:0019213 deacetylase activity; GO:0016787 hydrolase activity; GO:0016811 hydrolase activity, acting on carbon-nitrogen (but not peptide) bonds, in linear amides; GO:0033558 protein deacetylase activity; GO:0003824 catalytic activity; GO:0016810 hydrolase activity, acting on carbon-nitrogen (but not peptide) bonds;	K11406	HDAC4_5; histone deacetylase 4/5 [EC:3.5.1.98]	oas04371 Apelin signaling pathway - Ovis aries (sheep); oas05203 Viral carcinogenesis - Ovis aries (sheep); oas05165 Human papillomavirus infection - Ovis aries (sheep); oas05034 Alcoholism - Ovis aries (sheep);	IPR023801;	Histone deacetylase domain;
XP_004001879.1	PREDICTED: cytosolic 5'-nucleotidase 1A [Ovis aries]	2.649	Up	0.00264	40.723	0.71	0.444	0.499	0.8	0.51	0.521	1.707	1.551	1.593	nucleus	GO:0006725 cellular aromatic compound metabolic process; GO:0009117 nucleotide metabolic process; GO:0044281 small molecule metabolic process; GO:0044763 single-organism cellular process; GO:0044699 single-organism process; GO:1901360 organic cyclic compound metabolic process; GO:0006807 nitrogen compound metabolic process; GO:0044238 primary metabolic process; GO:0044237 cellular metabolic proce…	GO:0044424 intracellular part; GO:0005623 cell; GO:0044464 cell part; GO:0005622 intracellular; GO:0005737 cytoplasm;	GO:0097159 organic cyclic compound binding; GO:1901363 heterocyclic compound binding; GO:0000287 magnesium ion binding; GO:0008253 5'-nucleotidase activity; GO:1901265 nucleoside phosphate binding; GO:0003824 catalytic activity; GO:0042578 phosphoric ester hydrolase activity; GO:0016791 phosphatase activity; GO:0008252 nucleotidase activity; GO:0005488 binding; GO:0016788 hydrolase activity, acti…	K01081	E3.1.3.5; 5'-nucleotidase [EC:3.1.3.5]	oas00240 Pyrimidine metabolism - Ovis aries (sheep); oas00760 Nicotinate and nicotinamide metabolism - Ovis aries (sheep); oas01100 Metabolic pathways - Ovis aries (sheep); oas00230 Purine metabolism - Ovis aries (sheep);
XP_012045587.1	PREDICTED: heat shock protein beta-6 isoform X1 [Ovis aries]	2.633	Up	0.000384	23.204	0.54	0.342	0.545	0.745	0.678	0.767	2.107	2.027	1.633	mitochondria			GO:0005212 structural constituent of eye lens; GO:0005198 structural molecule activity;	K09545			IPR002068; IPR003090; IPR008978;	Alpha crystallin/Hsp20 domain; Alpha-crystallin, N-terminal; HSP20-like chaperone;
XP_004014372.1	PREDICTED: prostaglandin F synthase 1 isoform X1 [Ovis aries]	2.626	Up	0.0492	36.819	0.358	0.371	0.401	0.392	0.398	0.409	1.524	0.778	0.847	cytoplasm	GO:0044699 single-organism process; GO:0008152 metabolic process; GO:0055114 oxidation-reduction process; GO:0044710 single-organism metabolic process;		GO:0003824 catalytic activity; GO:0016491 oxidoreductase activity;				IPR023210;	NADP-dependent oxidoreductase domain;
XP_004010374.1	PREDICTED: myosin-7 [Ovis aries]	2.551	Up	0.0026	223.21	0.793	0.663	0.613	0.75	0.616	0.524	1.92	1.48	1.421	nucleus		GO:0043229 intracellular organelle; GO:0043232 intracellular non-membrane-bounded organelle; GO:0044430 cytoskeletal part; GO:0044446 intracellular organelle part; GO:0032991 macromolecular complex; GO:0044424 intracellular part; GO:0005623 cell; GO:0015629 actin cytoskeleton; GO:0044422 organelle part; GO:0043228 non-membrane-bounded organelle; GO:0043226 organelle; GO:0005856 cytoskeleton; GO:0…	GO:0005524 ATP binding; GO:0003774 motor activity; GO:1901265 nucleoside phosphate binding; GO:0001882 nucleoside binding; GO:0043167 ion binding; GO:0016817 hydrolase activity, acting on acid anhydrides; GO:0016787 hydrolase activity; GO:0005515 protein binding; GO:0000166 nucleotide binding; GO:0017111 nucleoside-triphosphatase activity; GO:0097159 organic cyclic compound binding; GO:1901363 he…	K17751	MYH6_7; myosin heavy chain 6/7	oas04261 Adrenergic signaling in cardiomyocytes - Ovis aries (sheep); oas04260 Cardiac muscle contraction - Ovis aries (sheep); oas05416 Viral myocarditis - Ovis aries (sheep);	IPR002928; IPR004009; IPR001609; IPR027417; IPR027401;	Myosin tail; Myosin, N-terminal, SH3-like; Myosin head, motor domain; P-loop containing nucleoside triphosphate hydrolase; Myosin-like IQ motif-containing domain;
XP_014958899.1	PREDICTED: LOW QUALITY PROTEIN: RNA-binding protein 20 isoform X1 [Ovis aries]	2.546	Up	6.19e-05	126.9	0.688	0.733	0.581	0.714	0.616	0.694	1.775	1.758	1.62	nucleus		GO:0043226 organelle; GO:0043231 intracellular membrane-bounded organelle; GO:0043229 intracellular organelle; GO:0005634 nucleus; GO:0044464 cell part; GO:0005622 intracellular; GO:0044424 intracellular part; GO:0043227 membrane-bounded organelle; GO:0005623 cell;	GO:0097159 organic cyclic compound binding; GO:1901363 heterocyclic compound binding; GO:1901265 nucleoside phosphate binding; GO:0046914 transition metal ion binding; GO:0005488 binding; GO:0003676 nucleic acid binding; GO:0043167 ion binding; GO:0046872 metal ion binding; GO:0043169 cation binding; GO:0000166 nucleotide binding; GO:0008270 zinc ion binding; GO:0036094 small molecule binding;				IPR000504; IPR003604; IPR012677; IPR000690;	RNA recognition motif domain; Zinc finger, U1-type; Nucleotide-binding alpha-beta plait domain; Zinc finger, C2H2-type matrin;
XP_004021754.1	PREDICTED: PDZ and LIM domain protein 3 isoform X1 [Ovis aries]	2.494	Up	0.000776	39.348	0.524	0.458	0.452	0.809	0.601	0.68	1.905	1.605	1.703	cytoplasm			GO:0043169 cation binding; GO:0046872 metal ion binding; GO:0005515 protein binding; GO:0008270 zinc ion binding; GO:0046914 transition metal ion binding; GO:0005488 binding; GO:0043167 ion binding;				IPR001781; IPR006643; IPR001478; IPR031847;	Zinc finger, LIM-type; Zasp-like motif; PDZ domain; Domain of unknown function DUF4749;
XP_004015091.1	"PREDICTED: aspartate aminotransferase, mitochondrial [Ovis aries]"	2.443	Up	0.00994	47.505	0.614	0.464	0.405	0.68	0.533	0.422	1.696	1.226	1.072	mitochondria	GO:0044281 small molecule metabolic process; GO:0044763 single-organism cellular process; GO:0006807 nitrogen compound metabolic process; GO:0044699 single-organism process; GO:0009058 biosynthetic process; GO:0044238 primary metabolic process; GO:0044237 cellular metabolic process; GO:0071704 organic substance metabolic process; GO:0008152 metabolic process; GO:0006520 cellular amino acid metabo…		GO:0097159 organic cyclic compound binding; GO:1901363 heterocyclic compound binding; GO:0016769 transferase activity, transferring nitrogenous groups; GO:0003824 catalytic activity; GO:0005488 binding; GO:0043167 ion binding; GO:0043168 anion binding; GO:0008483 transaminase activity; GO:0016740 transferase activity; GO:0048037 cofactor binding; GO:0030170 pyridoxal phosphate binding;	K14455	GOT2; aspartate aminotransferase, mitochondrial [EC:2.6.1.1]	oas00360 Phenylalanine metabolism - Ovis aries (sheep); oas00250 Alanine, aspartate and glutamate metabolism - Ovis aries (sheep); oas01230 Biosynthesis of amino acids - Ovis aries (sheep); oas00400 Phenylalanine, tyrosine and tryptophan biosynthesis - Ovis aries (sheep); oas01210 2-Oxocarboxylic acid metabolism - Ovis aries (sheep); oas00220 Arginine biosynthesis - Ovis aries (sheep); oas00270 C…	IPR004839; IPR015424; IPR015421;	Aminotransferase, class I/classII; Pyridoxal phosphate-dependent transferase; Pyridoxal phosphate-dependent transferase, major region, subdomain 1;
XP_014955117.1	PREDICTED: MAGUK p55 subfamily member 7 isoform X2 [Ovis aries]	2.434	Up	0.0088	65.454	0.788	0.695		0.596	0.665		1.632	1.437		cytoplasm			GO:0005515 protein binding; GO:0005488 binding;				IPR014775; IPR011511; IPR001452; IPR008144; IPR027417; IPR008145; IPR001478; IPR004172;	L27 domain, C-terminal; Variant SH3 domain; SH3 domain; Guanylate kinase-like domain; P-loop containing nucleoside triphosphate hydrolase; Guanylate kinase/L-type calcium channel beta subunit; PDZ domain; L27 domain;
NP_001009778.1	retinal dehydrogenase 1 [Ovis aries]	2.401	Up	0.0172	54.824	0.555	0.423	0.396	0.559	0.413	0.473	1.595	0.811	1.064	cytoplasm	GO:0044699 single-organism process; GO:0008152 metabolic process; GO:0055114 oxidation-reduction process; GO:0044710 single-organism metabolic process;		GO:0016620 oxidoreductase activity, acting on the aldehyde or oxo group of donors, NAD or NADP as acceptor; GO:0003824 catalytic activity; GO:0016491 oxidoreductase activity; GO:0016903 oxidoreductase activity, acting on the aldehyde or oxo group of donors;	K07249	ALDH1A; retinal dehydrogenase [EC:1.2.1.36]	oas01100 Metabolic pathways - Ovis aries (sheep); oas00830 Retinol metabolism - Ovis aries (sheep);	IPR016161; IPR015590; IPR016162; IPR016163;	Aldehyde/histidinol dehydrogenase; Aldehyde dehydrogenase domain; Aldehyde dehydrogenase N-terminal domain; Aldehyde dehydrogenase, C-terminal;
XP_004018449.1	"PREDICTED: troponin C, slow skeletal and cardiac muscles [Ovis aries]"	2.400	Up	0.00112	18.416	1.042	0.803	0.797	0.678	0.583	0.586	1.748	1.395	1.289	cytoplasm			GO:0043169 cation binding; GO:0046872 metal ion binding; GO:0005509 calcium ion binding; GO:0005488 binding; GO:0043167 ion binding;	K05865	TNNC1; troponin C, slow skeletal and cardiac muscles	oas05410 Hypertrophic cardiomyopathy (HCM) - Ovis aries (sheep); oas04261 Adrenergic signaling in cardiomyocytes - Ovis aries (sheep); oas04260 Cardiac muscle contraction - Ovis aries (sheep); oas05414 Dilated cardiomyopathy (DCM) - Ovis aries (sheep); oas04020 Calcium signaling pathway - Ovis aries (sheep);	IPR011992; IPR002048;	EF-hand domain pair; EF-hand domain;
XP_014960795.1	PREDICTED: alanine aminotransferase 1 isoform X1 [Ovis aries]	2.384	Up	0.00298	60.744	0.81	0.482	0.37	0.752	0.527	0.515	1.479	1.536	1.261	mitochondria	GO:0009058 biosynthetic process; GO:0008152 metabolic process;		GO:0097159 organic cyclic compound binding; GO:1901363 heterocyclic compound binding; GO:0003824 catalytic activity; GO:0005488 binding; GO:0043167 ion binding; GO:0043168 anion binding; GO:0048037 cofactor binding; GO:0030170 pyridoxal phosphate binding;	K00814	GPT; alanine transaminase [EC:2.6.1.2]	oas00250 Alanine, aspartate and glutamate metabolism - Ovis aries (sheep); oas01230 Biosynthesis of amino acids - Ovis aries (sheep); oas01200 Carbon metabolism - Ovis aries (sheep); oas01100 Metabolic pathways - Ovis aries (sheep); oas01210 2-Oxocarboxylic acid metabolism - Ovis aries (sheep); oas00220 Arginine biosynthesis - Ovis aries (sheep);	IPR004839; IPR015424; IPR015422; IPR015421;	Aminotransferase, class I/classII; Pyridoxal phosphate-dependent transferase; Pyridoxal phosphate-dependent transferase, major region, subdomain 2; Pyridoxal phosphate-dependent transferase, major region, subdomain 1;
XP_014947256.1	PREDICTED: LOW QUALITY PROTEIN: pericentrin isoform X1 [Ovis aries]	2.367	Up	0.039	353.61		0.599	0.471		0.629	0.525		1.567	1.164	nucleus				K16481			IPR019528;	Pericentrin/AKAP-450 centrosomal targeting domain;
XP_012030890.1	PREDICTED: gamma-enolase [Ovis aries]	2.365	Up	0.0273	47.24		0.313	0.286		0.425	0.365		1.048	0.82	cytoplasm	GO:0006757 ATP generation from ADP; GO:0009116 nucleoside metabolic process; GO:0042278 purine nucleoside metabolic process; GO:0006165 nucleoside diphosphate phosphorylation; GO:0046031 ADP metabolic process; GO:0019362 pyridine nucleotide metabolic process; GO:0006096 glycolytic process; GO:0009167 purine ribonucleoside monophosphate metabolic process; GO:0009117 nucleotide metabolic process; G…	GO:1902494 catalytic complex; GO:0044464 cell part; GO:0005622 intracellular; GO:0005737 cytoplasm; GO:0032991 macromolecular complex; GO:0044424 intracellular part; GO:0044445 cytosolic part; GO:0005623 cell; GO:0005829 cytosol; GO:0000015 phosphopyruvate hydratase complex; GO:0044444 cytoplasmic part;	GO:0000287 magnesium ion binding; GO:0004634 phosphopyruvate hydratase activity; GO:0003824 catalytic activity; GO:0005488 binding; GO:0043167 ion binding; GO:0046872 metal ion binding; GO:0043169 cation binding; GO:0016829 lyase activity; GO:0016836 hydro-lyase activity; GO:0016835 carbon-oxygen lyase activity;	K01689	ENO; enolase [EC:4.2.1.11]	oas01230 Biosynthesis of amino acids - Ovis aries (sheep); oas01200 Carbon metabolism - Ovis aries (sheep); oas01100 Metabolic pathways - Ovis aries (sheep); oas04066 HIF-1 signaling pathway - Ovis aries (sheep); oas00010 Glycolysis / Gluconeogenesis - Ovis aries (sheep); oas03018 RNA degradation - Ovis aries (sheep);	IPR029065; IPR020810; IPR029017; IPR020811;	Enolase C-terminal domain-like; Enolase, C-terminal TIM barrel domain; Enolase N-terminal domain-like; Enolase, N-terminal;
XP_004022944.3	"PREDICTED: LOW QUALITY PROTEIN: apolipoprotein L3-like isoform X1, partial [Ovis aries]"	2.364	Up	0.00102	38.352	0.755	0.543	0.569	0.563	0.471	0.616	1.466	1.207	1.227	mitochondria	GO:0006869 lipid transport; GO:0044699 single-organism process; GO:0010876 lipid localization; GO:0071702 organic substance transport; GO:0044238 primary metabolic process; GO:0042157 lipoprotein metabolic process; GO:0071704 organic substance metabolic process; GO:0051234 establishment of localization; GO:0006810 transport; GO:0008152 metabolic process; GO:1902578 single-organism localization; G…	GO:0005576 extracellular region;	GO:0008289 lipid binding; GO:0005488 binding;	K14480
XP_004018351.1	PREDICTED: LOW QUALITY PROTEIN: LIM and cysteine-rich domains protein 1 [Ovis aries]	2.362	Up	0.000824	40.224	0.881	0.67	0.782	0.744	0.585	0.631	1.732	1.396	1.501	nucleus			GO:0043169 cation binding; GO:0046872 metal ion binding; GO:0008270 zinc ion binding; GO:0046914 transition metal ion binding; GO:0005488 binding; GO:0043167 ion binding;				IPR001781; IPR033724; IPR010442;	Zinc finger, LIM-type; PET testin; PET domain;
XP_014950595.1	PREDICTED: LOW QUALITY PROTEIN: calcium/calmodulin-dependent protein kinase type II subunit beta isoform X1 [Ovis aries]	2.349	Up	0.00308	104.77	0.644	0.528	0.44	0.752	0.673	0.577	1.909	1.328	1.466	plasma membrane	GO:0016310 phosphorylation; GO:0044267 cellular protein metabolic process; GO:0044238 primary metabolic process; GO:0044237 cellular metabolic process; GO:0006796 phosphate-containing compound metabolic process; GO:0071704 organic substance metabolic process; GO:0008152 metabolic process; GO:0006468 protein phosphorylation; GO:0006793 phosphorus metabolic process; GO:0044260 cellular macromolecul…		GO:0005524 ATP binding; GO:1901265 nucleoside phosphate binding; GO:0016773 phosphotransferase activity, alcohol group as acceptor; GO:0001882 nucleoside binding; GO:0043167 ion binding; GO:0005515 protein binding; GO:0004683 calmodulin-dependent protein kinase activity; GO:0004672 protein kinase activity; GO:0000166 nucleotide binding; GO:0005516 calmodulin binding; GO:0097159 organic cyclic com…	K04515	CAMK2; calcium/calmodulin-dependent protein kinase (CaM kinase) II [EC:2.7.11.17]	oas05205 Proteoglycans in cancer - Ovis aries (sheep); oas04720 Long-term potentiation - Ovis aries (sheep); oas04922 Glucagon signaling pathway - Ovis aries (sheep); oas04722 Neurotrophin signaling pathway - Ovis aries (sheep); oas04912 GnRH signaling pathway - Ovis aries (sheep); oas04020 Calcium signaling pathway - Ovis aries (sheep); oas04360 Axon guidance - Ovis aries (sheep); oas04012 ErbB …	IPR000719; IPR013543; IPR032710; IPR011009;	Protein kinase domain; Calcium/calmodulin-dependent protein kinase II, association-domain; NTF2-like domain; Protein kinase-like domain;
XP_004020104.3	"PREDICTED: PDZ and LIM domain protein 1 isoform X1, partial [Ovis aries]"	2.320	Up	4.99e-06	35.91	0.649	0.601	0.582	0.875	0.89	0.859	2.104	1.917	2.066	cytoplasm,nucleus			GO:0043169 cation binding; GO:0046872 metal ion binding; GO:0005515 protein binding; GO:0008270 zinc ion binding; GO:0046914 transition metal ion binding; GO:0005488 binding; GO:0043167 ion binding;				IPR001781; IPR006643; IPR001478; IPR031847;	Zinc finger, LIM-type; Zasp-like motif; PDZ domain; Domain of unknown function DUF4749;
XP_014953265.1	PREDICTED: aspartyl/asparaginyl beta-hydroxylase isoform X2 [Ovis aries]	2.311	Up	0.00634	23.757	0.725	0.506		0.724	0.446	0.601	1.582	1.209	1.302	extracellular		GO:0016020 membrane;					IPR007943;	Aspartyl beta-hydroxylase/Triadin domain;
XP_004002710.1	PREDICTED: sodium/potassium-transporting ATPase subunit alpha-2 [Ovis aries]	2.304	Up	0.00214	112.09	0.497	0.525	0.598	0.732	0.644	0.733	1.98	1.497	1.383	plasma membrane	GO:0006810 transport; GO:0006813 potassium ion transport; GO:0006812 cation transport; GO:0006811 ion transport; GO:0030001 metal ion transport; GO:0051179 localization; GO:0015672 monovalent inorganic cation transport; GO:0006814 sodium ion transport; GO:0051234 establishment of localization;	GO:0031224 intrinsic component of membrane; GO:0016020 membrane; GO:0016021 integral component of membrane; GO:0044425 membrane part;	GO:0042625 ATPase coupled ion transmembrane transporter activity; GO:1901265 nucleoside phosphate binding; GO:0008556 potassium-transporting ATPase activity; GO:0015399 primary active transmembrane transporter activity; GO:0005391 sodium:potassium-exchanging ATPase activity; GO:0022892 substrate-specific transporter activity; GO:0016817 hydrolase activity, acting on acid anhydrides; GO:0015077 mo…	K01539	ATP1A; sodium/potassium-transporting ATPase subunit alpha [EC:3.6.3.9]	oas04974 Protein digestion and absorption - Ovis aries (sheep); oas04960 Aldosterone-regulated sodium reabsorption - Ovis aries (sheep); oas04918 Thyroid hormone synthesis - Ovis aries (sheep); oas04970 Salivary secretion - Ovis aries (sheep); oas04919 Thyroid hormone signaling pathway - Ovis aries (sheep); oas04972 Pancreatic secretion - Ovis aries (sheep); oas04964 Proximal tubule bicarbonate r…	IPR023298; IPR004014; IPR023299; IPR008250; IPR006068; IPR023214;	P-type ATPase, transmembrane domain; Cation-transporting P-type ATPase, N-terminal; P-type ATPase, cytoplasmic domain N; P-type ATPase, A domain; Cation-transporting P-type ATPase, C-terminal; HAD-like domain;
XP_011954845.1	PREDICTED: protein-cysteine N-palmitoyltransferase HHAT-like protein isoform X2 [Ovis aries]	2.286	Up	0.0078	56.53	0.468	0.681	0.596	0.574	0.743	0.685	1.992	1.255	1.33	plasma membrane
XP_014954895.1	PREDICTED: LOW QUALITY PROTEIN: NADH-cytochrome b5 reductase 1 [Ovis aries]	2.278	Up	0.00054	33.804	0.832	0.643	0.615	0.761	0.605	0.639	1.655	1.433	1.48	extracellular	GO:0044699 single-organism process; GO:0008152 metabolic process; GO:0055114 oxidation-reduction process; GO:0044710 single-organism metabolic process;		GO:0003824 catalytic activity; GO:0016491 oxidoreductase activity;	K00326	E1.6.2.2; cytochrome-b5 reductase [EC:1.6.2.2]	oas00520 Amino sugar and nucleotide sugar metabolism - Ovis aries (sheep);	IPR001433; IPR017927; IPR008333; IPR017938; IPR001709;	Oxidoreductase FAD/NAD(P)-binding; Ferredoxin reductase-type FAD-binding domain; Oxidoreductase, FAD-binding domain; Riboflavin synthase-like beta-barrel; Flavoprotein pyridine nucleotide cytochrome reductase;
XP_012043404.2	"PREDICTED: troponin I, slow skeletal muscle isoform X1 [Ovis aries]"	2.235	Up	0.00124	33.851	0.971	0.794	0.802	0.786	0.63	0.671	1.785	1.402	1.477	extracellular	GO:0042181 ketone biosynthetic process; GO:0044711 single-organism biosynthetic process; GO:0044281 small molecule metabolic process; GO:0044763 single-organism cellular process; GO:0044699 single-organism process; GO:0006081 cellular aldehyde metabolic process; GO:0009058 biosynthetic process; GO:1901576 organic substance biosynthetic process; GO:0044237 cellular metabolic process; GO:0044249 ce…	GO:0043229 intracellular organelle; GO:0043232 intracellular non-membrane-bounded organelle; GO:0044430 cytoskeletal part; GO:0030016 myofibril; GO:0044446 intracellular organelle part; GO:0005737 cytoplasm; GO:0032991 macromolecular complex; GO:0099512 supramolecular fiber; GO:0044424 intracellular part; GO:0005623 cell; GO:0099080 supramolecular complex; GO:0015629 actin cytoskeleton; GO:004442…	GO:0016829 lyase activity; GO:0008929 methylglyoxal synthase activity; GO:0016838 carbon-oxygen lyase activity, acting on phosphates; GO:0003824 catalytic activity; GO:0016835 carbon-oxygen lyase activity;	K10371
XP_012030291.1	"PREDICTED: myosin-binding protein C, slow-type isoform X4 [Ovis aries]"	2.218	Up	0.00658	135.92	0.845	0.518	0.619	0.979	0.639	0.65	1.447	1.785	1.798	cytoplasm			GO:0005515 protein binding; GO:0005488 binding;	K12557			IPR003598; IPR007110; IPR013783; IPR003599; IPR003961; IPR013098;	Immunoglobulin subtype 2; Immunoglobulin-like domain; Immunoglobulin-like fold; Immunoglobulin subtype; Fibronectin type III; Immunoglobulin I-set;
XP_011955537.1	PREDICTED: histone-lysine N-methyltransferase SETD2 isoform X1 [Ovis aries]	2.215	Up	0.00922	281.88	0.822		0.708	0.717		0.766	1.529		1.756	nucleus	GO:0016571 histone methylation; GO:0050794 regulation of cellular process; GO:0016043 cellular component organization; GO:0060255 regulation of macromolecule metabolic process; GO:0016570 histone modification; GO:0019219 regulation of nucleobase-containing compound metabolic process; GO:0044267 cellular protein metabolic process; GO:0044237 cellular metabolic process; GO:0032259 methylation; GO:0…	GO:0043226 organelle; GO:0043231 intracellular membrane-bounded organelle; GO:0043229 intracellular organelle; GO:0005634 nucleus; GO:0043232 intracellular non-membrane-bounded organelle; GO:0044464 cell part; GO:0005622 intracellular; GO:0005694 chromosome; GO:0044424 intracellular part; GO:0043227 membrane-bounded organelle; GO:0005623 cell; GO:0043228 non-membrane-bounded organelle;	GO:0008757 S-adenosylmethionine-dependent methyltransferase activity; GO:0008168 methyltransferase activity; GO:0008276 protein methyltransferase activity; GO:0003824 catalytic activity; GO:0042054 histone methyltransferase activity; GO:0005488 binding; GO:0016279 protein-lysine N-methyltransferase activity; GO:0016278 lysine N-methyltransferase activity; GO:0016741 transferase activity, transfer…	K11423	SETD2; histone-lysine N-methyltransferase SETD2 [EC:2.1.1.43]	oas00310 Lysine degradation - Ovis aries (sheep);	IPR013257; IPR001214; IPR001202; IPR003616; IPR006560;	SRI, Set2 Rpb1 interacting; SET domain; WW domain; Post-SET domain; AWS domain;
NP_001138659.1	"cytochrome b-c1 complex subunit 6, mitochondrial [Ovis aries]"	2.199	Up	0.00466	10.658	0.54	0.48	0.409	0.745	0.557	0.525	1.52	1.369	1.129	extracellular	GO:0016310 phosphorylation; GO:0009116 nucleoside metabolic process; GO:0042278 purine nucleoside metabolic process; GO:0006725 cellular aromatic compound metabolic process; GO:0009167 purine ribonucleoside monophosphate metabolic process; GO:0042773 ATP synthesis coupled electron transport; GO:0009259 ribonucleotide metabolic process; GO:0009117 nucleotide metabolic process; GO:0044699 single-or…		GO:0008121 ubiquinol-cytochrome-c reductase activity; GO:0015075 ion transmembrane transporter activity; GO:0016679 oxidoreductase activity, acting on diphenols and related substances as donors; GO:0003824 catalytic activity; GO:0022892 substrate-specific transporter activity; GO:0015077 monovalent inorganic cation transmembrane transporter activity; GO:0022890 inorganic cation transmembrane tran…	K00416	QCR6; ubiquinol-cytochrome c reductase subunit 6	oas05010 Alzheimer disease - Ovis aries (sheep); oas05016 Huntington disease - Ovis aries (sheep); oas00190 Oxidative phosphorylation - Ovis aries (sheep); oas01100 Metabolic pathways - Ovis aries (sheep); oas05012 Parkinson disease - Ovis aries (sheep); oas04260 Cardiac muscle contraction - Ovis aries (sheep); oas04714 Thermogenesis - Ovis aries (sheep); oas04932 Non-alcoholic fatty liver diseas…	IPR023184;	Ubiquinol-cytochrome C reductase hinge domain;
XP_011955817.1	PREDICTED: heat shock 70 kDa protein 1A/1B isoform X1 [Ovis aries]	2.192	Up	0.00182	70.242	0.613	0.514	0.591	0.828	0.615	0.68	1.747	1.428	1.478	cytoplasm				K03283	HSPA1s; heat shock 70kDa protein 1/2/6/8	oas05145 Toxoplasmosis - Ovis aries (sheep); oas04915 Estrogen signaling pathway - Ovis aries (sheep); oas05162 Measles - Ovis aries (sheep); oas05164 Influenza A - Ovis aries (sheep); oas04144 Endocytosis - Ovis aries (sheep); oas04213 Longevity regulating pathway - multiple species - Ovis aries (sheep); oas04010 MAPK signaling pathway - Ovis aries (sheep); oas03040 Spliceosome - Ovis aries (she…	IPR029048; IPR029047;	Heat shock protein 70kD, C-terminal domain; Heat shock protein 70kD, peptide-binding domain;
XP_014953112.1	PREDICTED: LOW QUALITY PROTEIN: alanine aminotransferase 1 [Ovis aries]	2.184	Up	0.00906	43.937	0.712	0.573		0.69	0.674		1.599	1.38		mitochondria	GO:0009058 biosynthetic process; GO:0008152 metabolic process;		GO:0097159 organic cyclic compound binding; GO:1901363 heterocyclic compound binding; GO:0003824 catalytic activity; GO:0005488 binding; GO:0043167 ion binding; GO:0043168 anion binding; GO:0048037 cofactor binding; GO:0030170 pyridoxal phosphate binding;	K00814	GPT; alanine transaminase [EC:2.6.1.2]	oas00250 Alanine, aspartate and glutamate metabolism - Ovis aries (sheep); oas01230 Biosynthesis of amino acids - Ovis aries (sheep); oas01200 Carbon metabolism - Ovis aries (sheep); oas01100 Metabolic pathways - Ovis aries (sheep); oas01210 2-Oxocarboxylic acid metabolism - Ovis aries (sheep); oas00220 Arginine biosynthesis - Ovis aries (sheep);	IPR004839; IPR015424; IPR015421; IPR015422;	Aminotransferase, class I/classII; Pyridoxal phosphate-dependent transferase; Pyridoxal phosphate-dependent transferase, major region, subdomain 1; Pyridoxal phosphate-dependent transferase, major region, subdomain 2;
XP_012011890.1	"PREDICTED: long-chain specific acyl-CoA dehydrogenase, mitochondrial isoform X1 [Ovis aries]"	2.151	Up	0.00452	55.792	0.655	0.532	0.523	0.648	0.655	0.655	1.551	1.324	1.336	cytoplasm	GO:0016042 lipid catabolic process; GO:0044712 single-organism catabolic process; GO:0055114 oxidation-reduction process; GO:0044281 small molecule metabolic process; GO:0044763 single-organism cellular process; GO:0044699 single-organism process; GO:0072329 monocarboxylic acid catabolic process; GO:0044255 cellular lipid metabolic process; GO:0044282 small molecule catabolic process; GO:0006631 …		GO:1901265 nucleoside phosphate binding; GO:0050660 flavin adenine dinucleotide binding; GO:0043167 ion binding; GO:0000166 nucleotide binding; GO:0048037 cofactor binding; GO:0016491 oxidoreductase activity; GO:0016627 oxidoreductase activity, acting on the CH-CH group of donors; GO:1901363 heterocyclic compound binding; GO:0097159 organic cyclic compound binding; GO:0003824 catalytic activity; …	K00255	ACADL; long-chain-acyl-CoA dehydrogenase [EC:1.3.8.8]	oas00071 Fatty acid degradation - Ovis aries (sheep); oas01212 Fatty acid metabolism - Ovis aries (sheep); oas01100 Metabolic pathways - Ovis aries (sheep); oas03320 PPAR signaling pathway - Ovis aries (sheep);	IPR009100; IPR013786; IPR006091; IPR009075;	Acyl-CoA dehydrogenase/oxidase, N-terminal and middle domain; Acyl-CoA dehydrogenase/oxidase, N-terminal; Acyl-CoA oxidase/dehydrogenase, central domain; Acyl-CoA dehydrogenase/oxidase C-terminal;
XP_014948025.1	PREDICTED: ubiquitin carboxyl-terminal hydrolase 13 isoform X1 [Ovis aries]	2.145	Up	0.00192	90.227	0.761	0.755	0.859	0.888	0.713	0.696	1.427	1.679	1.82	nucleus	GO:0043632 modification-dependent macromolecule catabolic process; GO:0070646 protein modification by small protein removal; GO:0044265 cellular macromolecule catabolic process; GO:0051603 proteolysis involved in cellular protein catabolic process; GO:0044257 cellular protein catabolic process; GO:0019941 modification-dependent protein catabolic process; GO:0044267 cellular protein metabolic proc…		GO:0004843 thiol-dependent ubiquitin-specific protease activity; GO:0008233 peptidase activity; GO:0046914 transition metal ion binding; GO:0036459 thiol-dependent ubiquitinyl hydrolase activity; GO:0003824 catalytic activity; GO:0005488 binding; GO:0043167 ion binding; GO:0043169 cation binding; GO:0046872 metal ion binding; GO:0101005 ubiquitinyl hydrolase activity; GO:0070011 peptidase activit…	K11836			IPR001607; IPR015940; IPR013083; IPR001394; IPR028889; IPR009060;	Zinc finger, UBP-type; Ubiquitin-associated domain; Zinc finger, RING/FYVE/PHD-type; Peptidase C19, ubiquitin carboxyl-terminal hydrolase; Ubiquitin specific protease domain; UBA-like;
XP_004018439.1	PREDICTED: musculoskeletal embryonic nuclear protein 1 [Ovis aries]	2.145	Up	0.0316	8.893	0.62	0.441	0.466	0.74	0.479	0.631	1.826	0.955	1.188	nucleus	GO:0032502 developmental process; GO:0044707 single-multicellular organism process; GO:0009888 tissue development; GO:0006950 response to stress; GO:0051216 cartilage development; GO:0042246 tissue regeneration; GO:0048731 system development; GO:0048869 cellular developmental process; GO:0044763 single-organism cellular process; GO:0044699 single-organism process; GO:0008283 cell proliferation; G…	GO:0043226 organelle; GO:0043231 intracellular membrane-bounded organelle; GO:0043229 intracellular organelle; GO:0005634 nucleus; GO:0044464 cell part; GO:0005622 intracellular; GO:0044424 intracellular part; GO:0043227 membrane-bounded organelle; GO:0005623 cell;
XP_004011117.1	"PREDICTED: ubiquinone biosynthesis monooxygenase COQ6, mitochondrial isoform X1, partial [Ovis aries]"	2.129	Up	0.00466	51.673	0.747	0.565	0.608	0.668	0.541	0.738	1.607	1.384	1.155	mitochondria	GO:0051188 cofactor biosynthetic process; GO:0042181 ketone biosynthetic process; GO:1901663 quinone biosynthetic process; GO:0006744 ubiquinone biosynthetic process; GO:0006733 oxidoreduction coenzyme metabolic process; GO:0044711 single-organism biosynthetic process; GO:0055114 oxidation-reduction process; GO:1901661 quinone metabolic process; GO:0044281 small molecule metabolic process; GO:004…		GO:0016709 oxidoreductase activity, acting on paired donors, with incorporation or reduction of molecular oxygen, NAD(P)H as one donor, and incorporation of one atom of oxygen; GO:1901265 nucleoside phosphate binding; GO:0050660 flavin adenine dinucleotide binding; GO:0043167 ion binding; GO:0016705 oxidoreductase activity, acting on paired donors, with incorporation or reduction of molecular oxy…	K06126	COQ6; ubiquinone biosynthesis monooxygenase Coq6 [EC:1.14.13.-]	oas00130 Ubiquinone and other terpenoid-quinone biosynthesis - Ovis aries (sheep); oas01100 Metabolic pathways - Ovis aries (sheep);	IPR002938; IPR023753;	FAD-binding domain; FAD/NAD(P)-binding domain;
XP_012040979.1	PREDICTED: beta-enolase isoform X2 [Ovis aries]	2.115	Up	0.0298	47.068	0.474	0.358	0.316	0.68	0.475	0.425	1.495	1.017	0.829	cytoplasm	GO:0006757 ATP generation from ADP; GO:0009116 nucleoside metabolic process; GO:0042278 purine nucleoside metabolic process; GO:0006165 nucleoside diphosphate phosphorylation; GO:0046031 ADP metabolic process; GO:0019362 pyridine nucleotide metabolic process; GO:0006096 glycolytic process; GO:0009167 purine ribonucleoside monophosphate metabolic process; GO:0009117 nucleotide metabolic process; G…	GO:1902494 catalytic complex; GO:0044464 cell part; GO:0005622 intracellular; GO:0005737 cytoplasm; GO:0032991 macromolecular complex; GO:0044424 intracellular part; GO:0044445 cytosolic part; GO:0005623 cell; GO:0005829 cytosol; GO:0000015 phosphopyruvate hydratase complex; GO:0044444 cytoplasmic part;	GO:0000287 magnesium ion binding; GO:0004634 phosphopyruvate hydratase activity; GO:0003824 catalytic activity; GO:0005488 binding; GO:0043167 ion binding; GO:0046872 metal ion binding; GO:0043169 cation binding; GO:0016829 lyase activity; GO:0016836 hydro-lyase activity; GO:0016835 carbon-oxygen lyase activity;	K01689	ENO; enolase [EC:4.2.1.11]	oas01230 Biosynthesis of amino acids - Ovis aries (sheep); oas01200 Carbon metabolism - Ovis aries (sheep); oas01100 Metabolic pathways - Ovis aries (sheep); oas04066 HIF-1 signaling pathway - Ovis aries (sheep); oas00010 Glycolysis / Gluconeogenesis - Ovis aries (sheep); oas03018 RNA degradation - Ovis aries (sheep);	IPR029065; IPR020810; IPR029017; IPR020811;	Enolase C-terminal domain-like; Enolase, C-terminal TIM barrel domain; Enolase N-terminal domain-like; Enolase, N-terminal;
XP_004006403.1	PREDICTED: methyltransferase-like protein 7A isoform X1 [Ovis aries]	2.114	Up	0.00584	28.422		0.591	0.573		0.698	0.639		1.361	1.465	extracellular	GO:0008152 metabolic process;		GO:0016741 transferase activity, transferring one-carbon groups; GO:0008168 methyltransferase activity; GO:0003824 catalytic activity; GO:0016740 transferase activity;				IPR029063; IPR013216;	S-adenosyl-L-methionine-dependent methyltransferase; Methyltransferase type 11;
XP_014950493.1	PREDICTED: tubulin alpha-8 chain isoform X1 [Ovis aries]	2.111	Up	0.000178	50.985	0.841	0.53	0.708	0.69	0.669	0.655	1.567	1.372	1.313	extracellular	GO:0007017 microtubule-based process; GO:0009987 cellular process;	GO:0043229 intracellular organelle; GO:0099513 polymeric cytoskeletal fiber; GO:0005874 microtubule; GO:0043232 intracellular non-membrane-bounded organelle; GO:0044430 cytoskeletal part; GO:0044446 intracellular organelle part; GO:0099512 supramolecular fiber; GO:0044424 intracellular part; GO:0005623 cell; GO:0099080 supramolecular complex; GO:0044422 organelle part; GO:0099081 supramolecular p…	GO:1901265 nucleoside phosphate binding; GO:0001882 nucleoside binding; GO:0043167 ion binding; GO:0016817 hydrolase activity, acting on acid anhydrides; GO:0016787 hydrolase activity; GO:0000166 nucleotide binding; GO:0017111 nucleoside-triphosphatase activity; GO:0097159 organic cyclic compound binding; GO:1901363 heterocyclic compound binding; GO:0032549 ribonucleoside binding; GO:0097367 carb…	K07374	TUBA; tubulin alpha	oas04540 Gap junction - Ovis aries (sheep); oas04210 Apoptosis - Ovis aries (sheep); oas04145 Phagosome - Ovis aries (sheep); oas04530 Tight junction - Ovis aries (sheep);	IPR003008; IPR023123; IPR018316; IPR008280;	Tubulin/FtsZ, GTPase domain; Tubulin, C-terminal; Tubulin/FtsZ, 2-layer sandwich domain; Tubulin/FtsZ, C-terminal;
XP_012032354.1	"PREDICTED: 2-oxoglutarate dehydrogenase, mitochondrial isoform X1 [Ovis aries]"	2.109	Up	0.00188	117.69	0.708	0.518	0.442	0.83	0.624	0.66	1.396	1.41	1.653	mitochondria	GO:0072350 tricarboxylic acid metabolic process; GO:0055114 oxidation-reduction process; GO:0044281 small molecule metabolic process; GO:0044763 single-organism cellular process; GO:0006099 tricarboxylic acid cycle; GO:0044699 single-organism process; GO:0044238 primary metabolic process; GO:0045333 cellular respiration; GO:0044237 cellular metabolic process; GO:0071704 organic substance metaboli…		GO:0019842 vitamin binding; GO:0043167 ion binding; GO:0016903 oxidoreductase activity, acting on the aldehyde or oxo group of donors; GO:0048037 cofactor binding; GO:1901681 sulfur compound binding; GO:0030976 thiamine pyrophosphate binding; GO:0016491 oxidoreductase activity; GO:1901363 heterocyclic compound binding; GO:0097159 organic cyclic compound binding; GO:0003824 catalytic activity; GO:…	K00164	OGDH; 2-oxoglutarate dehydrogenase E1 component [EC:1.2.4.2]	oas01200 Carbon metabolism - Ovis aries (sheep); oas01100 Metabolic pathways - Ovis aries (sheep); oas00020 Citrate cycle (TCA cycle) - Ovis aries (sheep); oas00380 Tryptophan metabolism - Ovis aries (sheep); oas00310 Lysine degradation - Ovis aries (sheep);	IPR001017; IPR032106; IPR031717; IPR029061; IPR005475;	Dehydrogenase, E1 component; 2-oxoglutarate dehydrogenase E1 component, N-terminal domain; Multifunctional 2-oxoglutarate metabolism enzyme, C-terminal; Thiamin diphosphate-binding fold; Transketolase-like, pyrimidine-binding domain;
XP_014953159.1	PREDICTED: carbonic anhydrase 2 isoform X1 [Ovis aries]	2.103	Up	0.00828	33.257	0.48	0.338	0.476	0.8	0.617	0.589	1.749	1.282	1.188	cytoplasm	GO:0008152 metabolic process; GO:0006730 one-carbon metabolic process; GO:0044710 single-organism metabolic process; GO:0044281 small molecule metabolic process; GO:0044763 single-organism cellular process; GO:0044699 single-organism process; GO:0009987 cellular process; GO:0044237 cellular metabolic process;		GO:0046914 transition metal ion binding; GO:0003824 catalytic activity; GO:0005488 binding; GO:0043167 ion binding; GO:0046872 metal ion binding; GO:0043169 cation binding; GO:0016829 lyase activity; GO:0016836 hydro-lyase activity; GO:0004089 carbonate dehydratase activity; GO:0008270 zinc ion binding; GO:0016835 carbon-oxygen lyase activity;	K18245	CA2; carbonic anhydrase 2 [EC:4.2.1.1]	oas04972 Pancreatic secretion - Ovis aries (sheep); oas04964 Proximal tubule bicarbonate reclamation - Ovis aries (sheep); oas00910 Nitrogen metabolism - Ovis aries (sheep); oas04966 Collecting duct acid secretion - Ovis aries (sheep); oas04971 Gastric acid secretion - Ovis aries (sheep); oas04976 Bile secretion - Ovis aries (sheep);	IPR001148;	Alpha carbonic anhydrase;
XP_004003128.1	PREDICTED: peroxisomal bifunctional enzyme isoform X1 [Ovis aries]	2.098	Up	0.00584	79.78	0.512	0.455	0.792	0.669	0.592	0.777	1.743	1.34	1.193	cytoplasm	GO:0055114 oxidation-reduction process; GO:0044281 small molecule metabolic process; GO:0044763 single-organism cellular process; GO:0044699 single-organism process; GO:0044255 cellular lipid metabolic process; GO:0006631 fatty acid metabolic process; GO:0044238 primary metabolic process; GO:0044237 cellular metabolic process; GO:0071704 organic substance metabolic process; GO:0008152 metabolic p…		GO:0016614 oxidoreductase activity, acting on CH-OH group of donors; GO:0016616 oxidoreductase activity, acting on the CH-OH group of donors, NAD or NADP as acceptor; GO:0003857 3-hydroxyacyl-CoA dehydrogenase activity; GO:0003824 catalytic activity; GO:0016491 oxidoreductase activity;	K07514	EHHADH; enoyl-CoA hydratase / 3-hydroxyacyl-CoA dehydrogenase / 3,2-trans-enoyl-CoA isomerase [EC:4.2.1.17 1.1.1.35 5.3.3.8]	oas00071 Fatty acid degradation - Ovis aries (sheep); oas00280 Valine, leucine and isoleucine degradation - Ovis aries (sheep); oas04146 Peroxisome - Ovis aries (sheep); oas00650 Butanoate metabolism - Ovis aries (sheep); oas01212 Fatty acid metabolism - Ovis aries (sheep); oas00640 Propanoate metabolism - Ovis aries (sheep); oas01100 Metabolic pathways - Ovis aries (sheep); oas01200 Carbon metab…	IPR008927; IPR029045; IPR013328; IPR016040; IPR006176; IPR006108;	6-phosphogluconate dehydrogenase C-terminal domain-like; ClpP/crotonase-like domain; 6-phosphogluconate dehydrogenase, domain 2; NAD(P)-binding domain; 3-hydroxyacyl-CoA dehydrogenase, NAD binding; 3-hydroxyacyl-CoA dehydrogenase, C-terminal;
XP_004017895.3	PREDICTED: mannose-6-phosphate isomerase [Ovis aries]	2.093	Up	0.00522	46.326	0.627	0.627	0.653	0.752	0.568	0.587	1.606	1.176	1.21	mitochondria	GO:0009226 nucleotide-sugar biosynthetic process; GO:0018130 heterocycle biosynthetic process; GO:0006725 cellular aromatic compound metabolic process; GO:0034654 nucleobase-containing compound biosynthetic process; GO:0006807 nitrogen compound metabolic process; GO:1901360 organic cyclic compound metabolic process; GO:0009058 biosynthetic process; GO:0044238 primary metabolic process; GO:0005975…		GO:0016853 isomerase activity; GO:0046914 transition metal ion binding; GO:0004476 mannose-6-phosphate isomerase activity; GO:0003824 catalytic activity; GO:0005488 binding; GO:0043167 ion binding; GO:0046872 metal ion binding; GO:0043169 cation binding; GO:0016860 intramolecular oxidoreductase activity; GO:0008270 zinc ion binding; GO:0016861 intramolecular oxidoreductase activity, interconverti…	K01809	manA; mannose-6-phosphate isomerase [EC:5.3.1.8]	oas00520 Amino sugar and nucleotide sugar metabolism - Ovis aries (sheep); oas00051 Fructose and mannose metabolism - Ovis aries (sheep); oas01100 Metabolic pathways - Ovis aries (sheep);	IPR011051; IPR014710;	RmlC-like cupin domain; RmlC-like jelly roll fold;
XP_004022259.1	"PREDICTED: cytochrome c oxidase subunit 7B, mitochondrial [Ovis aries]"	2.086	Up	0.00228	9.8161	0.634	0.616	0.426	0.778	0.718	0.608	1.633	1.5	1.256	mitochondria		GO:0016020 membrane; GO:0043229 intracellular organelle; GO:0044429 mitochondrial part; GO:0031090 organelle membrane; GO:0005737 cytoplasm; GO:0044446 intracellular organelle part; GO:0031967 organelle envelope; GO:0044424 intracellular part; GO:0005623 cell; GO:0044455 mitochondrial membrane part; GO:0044422 organelle part; GO:0005739 mitochondrion; GO:0005746 mitochondrial respiratory chain; G…	GO:0015075 ion transmembrane transporter activity; GO:0022892 substrate-specific transporter activity; GO:0015077 monovalent inorganic cation transmembrane transporter activity; GO:0016676 oxidoreductase activity, acting on a heme group of donors, oxygen as acceptor; GO:0016675 oxidoreductase activity, acting on a heme group of donors; GO:0015078 hydrogen ion transmembrane transporter activity; G…	K02271	COX7B; cytochrome c oxidase subunit 7b	oas05010 Alzheimer disease - Ovis aries (sheep); oas05016 Huntington disease - Ovis aries (sheep); oas00190 Oxidative phosphorylation - Ovis aries (sheep); oas01100 Metabolic pathways - Ovis aries (sheep); oas05012 Parkinson disease - Ovis aries (sheep); oas04260 Cardiac muscle contraction - Ovis aries (sheep); oas04714 Thermogenesis - Ovis aries (sheep); oas04932 Non-alcoholic fatty liver diseas…	IPR023272;	Cytochrome C oxidase, subunit VIIB, domain;
XP_004012685.1	"PREDICTED: very long-chain specific acyl-CoA dehydrogenase, mitochondrial [Ovis aries]"	2.083	Up	0.0202	70.609	0.67	0.521	0.447	0.747	0.527	0.494	1.55	1.201	0.931	mitochondria	GO:0044699 single-organism process; GO:0008152 metabolic process; GO:0055114 oxidation-reduction process; GO:0044710 single-organism metabolic process;		GO:1901265 nucleoside phosphate binding; GO:0050660 flavin adenine dinucleotide binding; GO:0043167 ion binding; GO:0000166 nucleotide binding; GO:0048037 cofactor binding; GO:0016491 oxidoreductase activity; GO:0016627 oxidoreductase activity, acting on the CH-CH group of donors; GO:1901363 heterocyclic compound binding; GO:0097159 organic cyclic compound binding; GO:0003824 catalytic activity; …	K09479	ACADVL; very long chain acyl-CoA dehydrogenase [EC:1.3.8.9]	oas00071 Fatty acid degradation - Ovis aries (sheep); oas01212 Fatty acid metabolism - Ovis aries (sheep); oas01100 Metabolic pathways - Ovis aries (sheep);	IPR009100; IPR013786; IPR006091; IPR009075;	Acyl-CoA dehydrogenase/oxidase, N-terminal and middle domain; Acyl-CoA dehydrogenase/oxidase, N-terminal; Acyl-CoA oxidase/dehydrogenase, central domain; Acyl-CoA dehydrogenase/oxidase C-terminal;
XP_012030958.1	PREDICTED: transcriptional enhancer factor TEF-3 isoform X2 [Ovis aries]	2.078	Up	0.0398	49.878	1.094		1.293	0.541		0.55	1.3		0.967	extracellular	GO:0050794 regulation of cellular process; GO:0010468 regulation of gene expression; GO:0006355 regulation of transcription, DNA-templated; GO:0031326 regulation of cellular biosynthetic process; GO:0080090 regulation of primary metabolic process; GO:0060255 regulation of macromolecule metabolic process; GO:0019219 regulation of nucleobase-containing compound metabolic process; GO:0010556 regulat…		GO:0003700 transcription factor activity, sequence-specific DNA binding; GO:0001071 nucleic acid binding transcription factor activity;				IPR000818;	TEA/ATTS domain;
XP_004021548.2	PREDICTED: dual specificity protein phosphatase 13 isoform X2 [Ovis aries]	2.074	Up	0.0202	22.32	0.559	0.76	0.568	0.692	0.883	0.687	2.025	1.122	1.544	cytoplasm,nucleus	GO:0044267 cellular protein metabolic process; GO:0044238 primary metabolic process; GO:0006470 protein dephosphorylation; GO:0016311 dephosphorylation; GO:0044237 cellular metabolic process; GO:0006796 phosphate-containing compound metabolic process; GO:0071704 organic substance metabolic process; GO:0008152 metabolic process; GO:0006793 phosphorus metabolic process; GO:0044260 cellular macromol…		GO:0004725 protein tyrosine phosphatase activity; GO:0003824 catalytic activity; GO:0042578 phosphoric ester hydrolase activity; GO:0016791 phosphatase activity; GO:0016788 hydrolase activity, acting on ester bonds; GO:0016787 hydrolase activity; GO:0008138 protein tyrosine/serine/threonine phosphatase activity; GO:0004721 phosphoprotein phosphatase activity;				IPR029021; IPR000387; IPR000340; IPR020422;	Protein-tyrosine phosphatase-like; Tyrosine specific protein phosphatases domain; Dual specificity phosphatase, catalytic domain; Dual specificity protein phosphatase domain;
NP_001135426.1	"myosin regulatory light chain 2, ventricular/cardiac muscle isoform [Ovis aries]"	2.052	Up	0.00266	18.92	1.162	1.039	0.886	0.736	0.667	0.602	1.561	1.407	1.147	nucleus			GO:0043169 cation binding; GO:0046872 metal ion binding; GO:0005509 calcium ion binding; GO:0005488 binding; GO:0043167 ion binding;	K10351	MYL2; myosin regulatory light chain 2	oas05410 Hypertrophic cardiomyopathy (HCM) - Ovis aries (sheep); oas04261 Adrenergic signaling in cardiomyocytes - Ovis aries (sheep); oas04810 Regulation of actin cytoskeleton - Ovis aries (sheep); oas04371 Apelin signaling pathway - Ovis aries (sheep); oas05414 Dilated cardiomyopathy (DCM) - Ovis aries (sheep); oas04530 Tight junction - Ovis aries (sheep); oas04670 Leukocyte transendothelial mi…	IPR002048; IPR011992;	EF-hand domain; EF-hand domain pair;
NP_001159670.1	four and a half LIM domains protein 1 [Ovis aries]	2.045	Up	0.000676	33.609	0.722	0.596	0.66	0.843	0.712	0.731	1.725	1.446	1.504	nucleus			GO:0043169 cation binding; GO:0046872 metal ion binding; GO:0008270 zinc ion binding; GO:0046914 transition metal ion binding; GO:0005488 binding; GO:0043167 ion binding;	K14365	FHL1; four and a half LIM domains protein 1	oas04630 JAK-STAT signaling pathway - Ovis aries (sheep);	IPR001781; IPR013083;	Zinc finger, LIM-type; Zinc finger, RING/FYVE/PHD-type;
XP_004002712.1	PREDICTED: calsequestrin-1 [Ovis aries]	2.044	Up	0.0062	45.139	0.475	0.466	0.44	0.768	0.69	0.687	1.786	1.148	1.45	extracellular			GO:0043169 cation binding; GO:0046872 metal ion binding; GO:0005509 calcium ion binding; GO:0005488 binding; GO:0043167 ion binding;				IPR012336;	Thioredoxin-like fold;
XP_004008158.1	PREDICTED: uncharacterized aarF domain-containing protein kinase 2 [Ovis aries]	2.033	Up	0.0081	69.417	0.84	0.813	0.678	0.633	0.787	0.596	1.671	1.121	1.306	mitochondria				K08869			IPR004147; IPR011009;	UbiB domain; Protein kinase-like domain;
XP_004015237.1	"PREDICTED: cytochrome c oxidase subunit 7A1, mitochondrial [Ovis aries]"	2.020	Up	0.00534	9.0284	0.761	0.514	0.597	0.866	0.666	0.618	1.567	1.545	1.231	mitochondria		GO:0016020 membrane; GO:0043229 intracellular organelle; GO:0044429 mitochondrial part; GO:0031090 organelle membrane; GO:0005737 cytoplasm; GO:0044446 intracellular organelle part; GO:0031967 organelle envelope; GO:0044424 intracellular part; GO:0005623 cell; GO:0044455 mitochondrial membrane part; GO:0044422 organelle part; GO:0005739 mitochondrion; GO:0005746 mitochondrial respiratory chain; G…	GO:0015075 ion transmembrane transporter activity; GO:0022892 substrate-specific transporter activity; GO:0015077 monovalent inorganic cation transmembrane transporter activity; GO:0016676 oxidoreductase activity, acting on a heme group of donors, oxygen as acceptor; GO:0016675 oxidoreductase activity, acting on a heme group of donors; GO:0015078 hydrogen ion transmembrane transporter activity; G…	K02270	COX7A; cytochrome c oxidase subunit 7a	oas05010 Alzheimer disease - Ovis aries (sheep); oas00190 Oxidative phosphorylation - Ovis aries (sheep); oas05016 Huntington disease - Ovis aries (sheep); oas04260 Cardiac muscle contraction - Ovis aries (sheep); oas05012 Parkinson disease - Ovis aries (sheep); oas04932 Non-alcoholic fatty liver disease (NAFLD) - Ovis aries (sheep); oas04714 Thermogenesis - Ovis aries (sheep);
XP_004002575.1	PREDICTED: protein S100-A4 [Ovis aries]	2.011	Up	0.00112	11.776	0.481	0.407	0.524	0.778	0.677	0.833	1.674	1.375	1.552	extracellular			GO:0043169 cation binding; GO:0046872 metal ion binding; GO:0005509 calcium ion binding; GO:0046914 transition metal ion binding; GO:0005488 binding; GO:0043167 ion binding;				IPR034325; IPR011992; IPR002048; IPR013787;	S-100; EF-hand domain pair; EF-hand domain; S100/CaBP-9k-type, calcium binding, subdomain;
XP_014950537.1	PREDICTED: serine hydrolase-like protein 2 isoform X1 [Ovis aries]	2.009	Up	0.00776	34.743	0.933	0.689	0.61	0.891	0.643	0.656	1.224	1.482	1.693	nucleus							IPR029058; IPR000073;	Alpha/Beta hydrolase fold; Alpha/beta hydrolase fold-1;
XP_012038594.1	"PREDICTED: LOW QUALITY PROTEIN: succinate dehydrogenase [ubiquinone] iron-sulfur subunit, mitochondrial-like [Ovis aries]"	1.988	Up	0.00796	31.64	0.825	0.797	0.754	0.704	0.767	0.576	1.595	1.094	1.38	cytoplasm	GO:0072350 tricarboxylic acid metabolic process; GO:0055114 oxidation-reduction process; GO:0044281 small molecule metabolic process; GO:0044763 single-organism cellular process; GO:0006099 tricarboxylic acid cycle; GO:0044699 single-organism process; GO:0044238 primary metabolic process; GO:0045333 cellular respiration; GO:0044237 cellular metabolic process; GO:0071704 organic substance metaboli…		GO:0009055 electron carrier activity; GO:0051537 2 iron, 2 sulfur cluster binding; GO:0003824 catalytic activity; GO:0005488 binding; GO:0051536 iron-sulfur cluster binding; GO:0051540 metal cluster binding; GO:0016491 oxidoreductase activity;	K00235	SDHB; succinate dehydrogenase (ubiquinone) iron-sulfur subunit [EC:1.3.5.1]	oas05010 Alzheimer disease - Ovis aries (sheep); oas05016 Huntington disease - Ovis aries (sheep); oas00190 Oxidative phosphorylation - Ovis aries (sheep); oas01100 Metabolic pathways - Ovis aries (sheep); oas05012 Parkinson disease - Ovis aries (sheep); oas01200 Carbon metabolism - Ovis aries (sheep); oas00020 Citrate cycle (TCA cycle) - Ovis aries (sheep); oas04714 Thermogenesis - Ovis aries (s…	IPR017896; IPR001041; IPR009051; IPR012675; IPR025192;	4Fe-4S ferredoxin-type, iron-sulphur binding domain; 2Fe-2S ferredoxin-type iron-sulfur binding domain; Alpha-helical ferredoxin; Beta-grasp domain; Succinate dehydogenase/fumarate reductase N-terminal;
XP_012040502.1	"PREDICTED: ATP synthase F(0) complex subunit C1, mitochondrial isoform X2 [Ovis aries]"	1.978	Up	0.00106	14.191	0.623	0.617	0.568	0.723	0.73	0.634	1.544	1.355	1.23	mitochondria	GO:0009116 nucleoside metabolic process; GO:0042278 purine nucleoside metabolic process; GO:0009167 purine ribonucleoside monophosphate metabolic process; GO:0090662 ATP hydrolysis coupled transmembrane transport; GO:0009117 nucleotide metabolic process; GO:0015988 energy coupled proton transmembrane transport, against electrochemical gradient; GO:0044699 single-organism process; GO:0046129 purin…	GO:0016020 membrane; GO:0098796 membrane protein complex; GO:0044425 membrane part; GO:0044464 cell part; GO:0005622 intracellular; GO:0016469 proton-transporting two-sector ATPase complex; GO:0032991 macromolecular complex; GO:0044424 intracellular part; GO:0043234 protein complex; GO:0045263 proton-transporting ATP synthase complex, coupling factor F(o); GO:0005623 cell; GO:0033177 proton-trans…	GO:0015075 ion transmembrane transporter activity; GO:0022892 substrate-specific transporter activity; GO:0015077 monovalent inorganic cation transmembrane transporter activity; GO:0022890 inorganic cation transmembrane transporter activity; GO:0015078 hydrogen ion transmembrane transporter activity; GO:0008324 cation transmembrane transporter activity; GO:0022891 substrate-specific transmembrane…	K02128	ATPeF0C; F-type H+-transporting ATPase subunit c	oas05010 Alzheimer disease - Ovis aries (sheep); oas00190 Oxidative phosphorylation - Ovis aries (sheep); oas05016 Huntington disease - Ovis aries (sheep); oas05012 Parkinson disease - Ovis aries (sheep); oas01100 Metabolic pathways - Ovis aries (sheep); oas04714 Thermogenesis - Ovis aries (sheep);	IPR002379;	V-ATPase proteolipid subunit C-like domain;
XP_012045938.1	PREDICTED: creatine kinase M-type [Ovis aries]	1.973	Up	0.0266	43.011	0.533	0.427	0.381	0.733	0.571	0.479	1.538	1.052	0.928	cytoplasm			GO:0016301 kinase activity; GO:0003824 catalytic activity; GO:0016740 transferase activity; GO:0016772 transferase activity, transferring phosphorus-containing groups;	K00933	E2.7.3.2; creatine kinase [EC:2.7.3.2]	oas00330 Arginine and proline metabolism - Ovis aries (sheep); oas01100 Metabolic pathways - Ovis aries (sheep);	IPR022413; IPR014746; IPR022414;	ATP:guanido phosphotransferase, N-terminal; Glutamine synthetase/guanido kinase, catalytic domain; ATP:guanido phosphotransferase, catalytic domain;
XP_014960049.1	PREDICTED: long-chain-fatty-acid--CoA ligase 1 isoform X2 [Ovis aries]	1.956	Up	0.00462	78.207	0.615	0.494	0.507	0.797	0.609	0.637	1.56	1.202	1.235	cytoplasm	GO:0008152 metabolic process;		GO:0003824 catalytic activity;	K01897	ACSL; long-chain acyl-CoA synthetase [EC:6.2.1.3]	oas00071 Fatty acid degradation - Ovis aries (sheep); oas04216 Ferroptosis - Ovis aries (sheep); oas04920 Adipocytokine signaling pathway - Ovis aries (sheep); oas04146 Peroxisome - Ovis aries (sheep); oas00061 Fatty acid biosynthesis - Ovis aries (sheep); oas01212 Fatty acid metabolism - Ovis aries (sheep); oas01100 Metabolic pathways - Ovis aries (sheep); oas04714 Thermogenesis - Ovis aries (sh…	IPR000873;	AMP-dependent synthetase/ligase;
XP_014957164.1	"PREDICTED: LOW QUALITY PROTEIN: short-chain specific acyl-CoA dehydrogenase, mitochondrial isoform X1 [Ovis aries]"	1.955	Up	0.0033	44.044	0.677	0.569	0.579	0.848	0.746	0.638	1.661	1.351	1.352	mitochondria	GO:0044699 single-organism process; GO:0008152 metabolic process; GO:0055114 oxidation-reduction process; GO:0044710 single-organism metabolic process;		GO:1901265 nucleoside phosphate binding; GO:0050660 flavin adenine dinucleotide binding; GO:0043167 ion binding; GO:0000166 nucleotide binding; GO:0048037 cofactor binding; GO:0016491 oxidoreductase activity; GO:0016627 oxidoreductase activity, acting on the CH-CH group of donors; GO:1901363 heterocyclic compound binding; GO:0097159 organic cyclic compound binding; GO:0003824 catalytic activity; …	K00248	ACADS; butyryl-CoA dehydrogenase [EC:1.3.8.1]	oas00650 Butanoate metabolism - Ovis aries (sheep); oas00071 Fatty acid degradation - Ovis aries (sheep); oas01212 Fatty acid metabolism - Ovis aries (sheep); oas01200 Carbon metabolism - Ovis aries (sheep); oas01100 Metabolic pathways - Ovis aries (sheep); oas00280 Valine, leucine and isoleucine degradation - Ovis aries (sheep);	IPR009100; IPR013786; IPR006091; IPR009075;	Acyl-CoA dehydrogenase/oxidase, N-terminal and middle domain; Acyl-CoA dehydrogenase/oxidase, N-terminal; Acyl-CoA oxidase/dehydrogenase, central domain; Acyl-CoA dehydrogenase/oxidase C-terminal;
XP_004009686.1	"PREDICTED: hydroxyacyl-coenzyme A dehydrogenase, mitochondrial [Ovis aries]"	1.953	Up	0.000465	34.285	0.671	0.567	0.617	0.79	0.747	0.684	1.569	1.44	1.328	mitochondria	GO:0055114 oxidation-reduction process; GO:0044281 small molecule metabolic process; GO:0044763 single-organism cellular process; GO:0044699 single-organism process; GO:0044255 cellular lipid metabolic process; GO:0006631 fatty acid metabolic process; GO:0044238 primary metabolic process; GO:0044237 cellular metabolic process; GO:0071704 organic substance metabolic process; GO:0008152 metabolic p…		GO:1901265 nucleoside phosphate binding; GO:0043167 ion binding; GO:0070403 NAD+ binding; GO:0000166 nucleotide binding; GO:0048037 cofactor binding; GO:0016491 oxidoreductase activity; GO:1901363 heterocyclic compound binding; GO:0097159 organic cyclic compound binding; GO:0016614 oxidoreductase activity, acting on CH-OH group of donors; GO:0016616 oxidoreductase activity, acting on the CH-OH gr…	K00022	HADH; 3-hydroxyacyl-CoA dehydrogenase [EC:1.1.1.35]	oas00650 Butanoate metabolism - Ovis aries (sheep); oas00071 Fatty acid degradation - Ovis aries (sheep); oas01212 Fatty acid metabolism - Ovis aries (sheep); oas01100 Metabolic pathways - Ovis aries (sheep); oas00062 Fatty acid elongation - Ovis aries (sheep); oas00280 Valine, leucine and isoleucine degradation - Ovis aries (sheep); oas00380 Tryptophan metabolism - Ovis aries (sheep); oas00310 L…	IPR008927; IPR013328; IPR016040; IPR006176; IPR006108;	6-phosphogluconate dehydrogenase C-terminal domain-like; 6-phosphogluconate dehydrogenase, domain 2; NAD(P)-binding domain; 3-hydroxyacyl-CoA dehydrogenase, NAD binding; 3-hydroxyacyl-CoA dehydrogenase, C-terminal;
NP_001072123.1	macrophage migration inhibitory factor [Ovis aries]	1.951	Up	0.0126	12.343	0.375	0.401		0.931	0.832		1.807	1.632		cytoplasm,nucleus				K07253	MIF; phenylpyruvate tautomerase [EC:5.3.2.1]	oas00360 Phenylalanine metabolism - Ovis aries (sheep); oas00350 Tyrosine metabolism - Ovis aries (sheep);	IPR014347;	Tautomerase/MIF superfamily;
XP_014948370.1	PREDICTED: LOW QUALITY PROTEIN: protein-arginine deiminase type-2 isoform X1 [Ovis aries]	1.950	Up	0.0159	101.71	0.545	0.464	0.512	0.629	0.598	0.54	1.524	0.95	0.971	nucleus	GO:0018193 peptidyl-amino acid modification; GO:0008152 metabolic process; GO:0044267 cellular protein metabolic process; GO:0018101 protein citrullination; GO:0044260 cellular macromolecule metabolic process; GO:0006464 cellular protein modification process; GO:0043170 macromolecule metabolic process; GO:0019538 protein metabolic process; GO:0043412 macromolecule modification; GO:0036211 protein…	GO:0044424 intracellular part; GO:0005623 cell; GO:0044464 cell part; GO:0005622 intracellular; GO:0005737 cytoplasm;	GO:0003824 catalytic activity; GO:0004668 protein-arginine deiminase activity; GO:0005488 binding; GO:0016813 hydrolase activity, acting on carbon-nitrogen (but not peptide) bonds, in linear amidines; GO:0043167 ion binding; GO:0046872 metal ion binding; GO:0043169 cation binding; GO:0016787 hydrolase activity; GO:0005509 calcium ion binding; GO:0016810 hydrolase activity, acting on carbon-nitrog…	K01481			IPR013733; IPR013530; IPR013732; IPR008972;	Protein-arginine deiminase (PAD), central domain; Protein-arginine deiminase, C-terminal; Protein-arginine deiminase (PAD) N-terminal; Cupredoxin;
XP_004022430.1	"PREDICTED: apoptosis-inducing factor 1, mitochondrial isoform X2 [Ovis aries]"	1.940	Up	0.0035	66.22	0.724	0.551	0.575	0.804	0.696	0.651	1.641	1.252	1.28	mitochondria	GO:0050794 regulation of cellular process; GO:0042592 homeostatic process; GO:0065008 regulation of biological quality; GO:0008152 metabolic process; GO:0050789 regulation of biological process; GO:0055114 oxidation-reduction process; GO:0044710 single-organism metabolic process; GO:0045454 cell redox homeostasis; GO:0044763 single-organism cellular process; GO:0019725 cellular homeostasis; GO:00…		GO:1901265 nucleoside phosphate binding; GO:0050660 flavin adenine dinucleotide binding; GO:0046983 protein dimerization activity; GO:0043167 ion binding; GO:0005515 protein binding; GO:0000166 nucleotide binding; GO:0048037 cofactor binding; GO:0016491 oxidoreductase activity; GO:1901363 heterocyclic compound binding; GO:0097159 organic cyclic compound binding; GO:0003824 catalytic activity; GO:…				IPR016156; IPR029324; IPR032773; IPR004099; IPR023753;	FAD/NAD-linked reductase, dimerisation domain; Mitochondrial apoptosis-inducing factor, C-terminal domain; Protein MGARP, N-terminal; Pyridine nucleotide-disulphide oxidoreductase, dimerisation domain; FAD/NAD(P)-binding domain;
XP_004017515.1	PREDICTED: cytochrome b-c1 complex subunit 9 [Ovis aries]	1.940	Up	0.00854	7.4295	0.629	0.58	0.506	0.724	0.742	0.644	1.711	1.269	1.113	mitochondria	GO:0016310 phosphorylation; GO:0009116 nucleoside metabolic process; GO:0042278 purine nucleoside metabolic process; GO:0006725 cellular aromatic compound metabolic process; GO:0009167 purine ribonucleoside monophosphate metabolic process; GO:0042773 ATP synthesis coupled electron transport; GO:0009259 ribonucleotide metabolic process; GO:0009117 nucleotide metabolic process; GO:0044699 single-or…	GO:0016020 membrane; GO:0098800 inner mitochondrial membrane protein complex; GO:0031090 organelle membrane; GO:0098796 membrane protein complex; GO:0005737 cytoplasm; GO:0031224 intrinsic component of membrane; GO:0032991 macromolecular complex; GO:0098798 mitochondrial protein complex; GO:0044424 intracellular part; GO:0005623 cell; GO:0044455 mitochondrial membrane part; GO:0044422 organelle p…		K00419	QCR9; ubiquinol-cytochrome c reductase subunit 9	oas05010 Alzheimer disease - Ovis aries (sheep); oas05016 Huntington disease - Ovis aries (sheep); oas00190 Oxidative phosphorylation - Ovis aries (sheep); oas01100 Metabolic pathways - Ovis aries (sheep); oas05012 Parkinson disease - Ovis aries (sheep); oas04260 Cardiac muscle contraction - Ovis aries (sheep); oas04714 Thermogenesis - Ovis aries (sheep); oas04932 Non-alcoholic fatty liver diseas…
XP_014953117.1	"PREDICTED: LOW QUALITY PROTEIN: maestro heat-like repeat-containing protein family member 1 isoform X1, partial [Ovis aries]"	1.938	Up	0.046	129.17	1.17	1.094		0.792	0.607		1.266	1.445		extracellular			GO:0005515 protein binding; GO:0005488 binding;				IPR016024;	Armadillo-type fold;
XP_012043555.1	PREDICTED: protein kinase C theta type isoform X2 [Ovis aries]	1.937	Up	0.0381	68.769	0.897	0.885		0.753	0.688		1.567	1.224		cytoplasm	GO:0050794 regulation of cellular process; GO:0044700 single organism signaling; GO:0051716 cellular response to stimulus; GO:0016310 phosphorylation; GO:0035556 intracellular signal transduction; GO:0044267 cellular protein metabolic process; GO:0044699 single-organism process; GO:0023052 signaling; GO:0050896 response to stimulus; GO:0044238 primary metabolic process; GO:0044237 cellular metabo…		GO:0005524 ATP binding; GO:1901265 nucleoside phosphate binding; GO:0016773 phosphotransferase activity, alcohol group as acceptor; GO:0001882 nucleoside binding; GO:0043167 ion binding; GO:0000166 nucleotide binding; GO:0004672 protein kinase activity; GO:0097159 organic cyclic compound binding; GO:1901363 heterocyclic compound binding; GO:0032549 ribonucleoside binding; GO:0097367 carbohydrate …				IPR002219; IPR000719; IPR020454; IPR000961; IPR017892; IPR011009;	Protein kinase C-like, phorbol ester/diacylglycerol-binding domain; Protein kinase domain; Diacylglycerol/phorbol-ester binding; AGC-kinase, C-terminal; Protein kinase, C-terminal; Protein kinase-like domain;
XP_014950866.1	PREDICTED: adenosylhomocysteinase 3 isoform X6 [Ovis aries]	1.933	Up	3.98e-05	62.697		0.792	0.678		0.719	0.722		1.398	1.388	cytoplasm	GO:1901606 alpha-amino acid catabolic process; GO:0009116 nucleoside metabolic process; GO:0042278 purine nucleoside metabolic process; GO:0046498 S-adenosylhomocysteine metabolic process; GO:0006725 cellular aromatic compound metabolic process; GO:0044699 single-organism process; GO:0072523 purine-containing compound catabolic process; GO:0044237 cellular metabolic process; GO:0071704 organic su…		GO:0097159 organic cyclic compound binding; GO:1901363 heterocyclic compound binding; GO:0004013 adenosylhomocysteinase activity; GO:0016801 hydrolase activity, acting on ether bonds; GO:1901265 nucleoside phosphate binding; GO:0051287 NAD binding; GO:0003824 catalytic activity; GO:0005488 binding; GO:0016787 hydrolase activity; GO:0000166 nucleotide binding; GO:0048037 cofactor binding; GO:00168…	K01251	E3.3.1.1; adenosylhomocysteinase [EC:3.3.1.1]	oas01100 Metabolic pathways - Ovis aries (sheep); oas00270 Cysteine and methionine metabolism - Ovis aries (sheep);	IPR016040; IPR015878;	NAD(P)-binding domain; S-adenosyl-L-homocysteine hydrolase, NAD binding domain;
XP_004005642.1	"PREDICTED: endonuclease G, mitochondrial [Ovis aries]"	1.928	Up	0.00096	32.237	0.752	0.533	0.61	0.796	0.669	0.647	1.419	1.402	1.251	extracellular			GO:0097159 organic cyclic compound binding; GO:1901363 heterocyclic compound binding; GO:0003824 catalytic activity; GO:0005488 binding; GO:0003676 nucleic acid binding; GO:0043167 ion binding; GO:0043169 cation binding; GO:0046872 metal ion binding; GO:0016787 hydrolase activity;	K01173	ENDOG; endonuclease G, mitochondrial	oas04210 Apoptosis - Ovis aries (sheep);	IPR020821; IPR001604;	Extracellular Endonuclease, subunit A; DNA/RNA non-specific endonuclease;
XP_014956566.1	"PREDICTED: glucose 1,6-bisphosphate synthase isoform X2 [Ovis aries]"	1.918	Up	0.000401	69.92	0.73	0.647	0.578	0.749	0.656	0.706	1.475	1.295	1.278	cytoplasm	GO:0008152 metabolic process; GO:0005975 carbohydrate metabolic process; GO:0044238 primary metabolic process; GO:0071704 organic substance metabolic process;		GO:0016853 isomerase activity; GO:0003824 catalytic activity; GO:0016866 intramolecular transferase activity; GO:0016868 intramolecular transferase activity, phosphotransferases;	K11809	PGM2L1; glucose-1,6-bisphosphate synthase [EC:2.7.1.106]	oas00500 Starch and sucrose metabolism - Ovis aries (sheep);	IPR005846; IPR005843; IPR005845; IPR016055; IPR005844;	Alpha-D-phosphohexomutase, alpha/beta/alpha domain III; Alpha-D-phosphohexomutase, C-terminal; Alpha-D-phosphohexomutase, alpha/beta/alpha domain II; Alpha-D-phosphohexomutase, alpha/beta/alpha I/II/III; Alpha-D-phosphohexomutase, alpha/beta/alpha domain I;
XP_011959555.1	"PREDICTED: 5-demethoxyubiquinone hydroxylase, mitochondrial isoform X1 [Ovis aries]"	1.916	Up	0.000461	20.304	0.716	0.532	0.614	0.769	0.694	0.727	1.54	1.279	1.377	cytoplasm	GO:0051188 cofactor biosynthetic process; GO:0042181 ketone biosynthetic process; GO:1901663 quinone biosynthetic process; GO:0006744 ubiquinone biosynthetic process; GO:0006733 oxidoreduction coenzyme metabolic process; GO:0044711 single-organism biosynthetic process; GO:0055114 oxidation-reduction process; GO:1901661 quinone metabolic process; GO:0044281 small molecule metabolic process; GO:004…			K06134	COQ7; 3-demethoxyubiquinol 3-hydroxylase [EC:1.14.99.60]	oas00130 Ubiquinone and other terpenoid-quinone biosynthesis - Ovis aries (sheep); oas01100 Metabolic pathways - Ovis aries (sheep);	IPR012347; IPR009078;	Ferritin-related; Ferritin-like superfamily;
XP_012026857.1	PREDICTED: echinoderm microtubule-associated protein-like 6 isoform X9 [Ovis aries]	1.913	Up	0.0119	180.64	0.522	0.559	0.448	0.943	0.788	0.744	1.57	1.562	1.603	nucleus			GO:0005515 protein binding; GO:0005488 binding;				IPR005108; IPR017986; IPR015943; IPR024977; IPR011047;	HELP; WD40-repeat-containing domain; WD40/YVTN repeat-like-containing domain; Anaphase-promoting complex subunit 4, WD40 domain; Quinoprotein alcohol dehydrogenase-like superfamily;
XP_004012116.1	"PREDICTED: succinyl-CoA ligase [ADP-forming] subunit beta, mitochondrial [Ovis aries]"	1.912	Up	0.0038	50.191	0.677	0.594	0.592	0.81	0.677	0.63	1.554	1.296	1.198	mitochondria	GO:0008152 metabolic process;		GO:0005524 ATP binding; GO:1901265 nucleoside phosphate binding; GO:0001882 nucleoside binding; GO:0043167 ion binding; GO:0000166 nucleotide binding; GO:0097159 organic cyclic compound binding; GO:1901363 heterocyclic compound binding; GO:0032549 ribonucleoside binding; GO:0097367 carbohydrate derivative binding; GO:0003824 catalytic activity; GO:0032553 ribonucleotide binding; GO:0005488 bindin…	K01900	LSC2; succinyl-CoA synthetase beta subunit [EC:6.2.1.4 6.2.1.5]	oas00640 Propanoate metabolism - Ovis aries (sheep); oas01200 Carbon metabolism - Ovis aries (sheep); oas01100 Metabolic pathways - Ovis aries (sheep); oas00020 Citrate cycle (TCA cycle) - Ovis aries (sheep);	IPR005811; IPR011761; IPR013816; IPR013650; IPR013815; IPR016102;	ATP-citrate lyase/succinyl-CoA ligase; ATP-grasp fold; ATP-grasp fold, subdomain 2; ATP-grasp fold, succinyl-CoA synthetase-type; ATP-grasp fold, subdomain 1; Succinyl-CoA synthetase-like;
XP_014959639.1	PREDICTED: fructose-bisphosphate aldolase A isoform X1 [Ovis aries]	1.909	Up	0.03	39.436	0.541	0.381	0.426	0.756	0.523	0.491	1.455	1.014	0.91	cytoplasm	GO:0006757 ATP generation from ADP; GO:0009116 nucleoside metabolic process; GO:0042278 purine nucleoside metabolic process; GO:0006165 nucleoside diphosphate phosphorylation; GO:0046031 ADP metabolic process; GO:0019362 pyridine nucleotide metabolic process; GO:0006096 glycolytic process; GO:0009167 purine ribonucleoside monophosphate metabolic process; GO:0009117 nucleotide metabolic process; G…		GO:0016829 lyase activity; GO:0004332 fructose-bisphosphate aldolase activity; GO:0016832 aldehyde-lyase activity; GO:0003824 catalytic activity; GO:0016830 carbon-carbon lyase activity;	K01623	ALDO; fructose-bisphosphate aldolase, class I [EC:4.1.2.13]	oas01230 Biosynthesis of amino acids - Ovis aries (sheep); oas00051 Fructose and mannose metabolism - Ovis aries (sheep); oas01200 Carbon metabolism - Ovis aries (sheep); oas01100 Metabolic pathways - Ovis aries (sheep); oas00030 Pentose phosphate pathway - Ovis aries (sheep); oas00010 Glycolysis / Gluconeogenesis - Ovis aries (sheep);	IPR013785;	Aldolase-type TIM barrel;
XP_012024687.1	PREDICTED: vesicle-associated membrane protein 5 [Ovis aries]	1.904	Up	0.00502	9.2889	0.774	0.553	0.625	0.929	0.681	0.701	1.596	1.3	1.503	peroxisome	GO:0006810 transport; GO:0051179 localization; GO:0016192 vesicle-mediated transport; GO:0051234 establishment of localization;	GO:0031224 intrinsic component of membrane; GO:0016020 membrane; GO:0016021 integral component of membrane; GO:0044425 membrane part;		K08514	VAMP5; vesicle-associated membrane protein 5	oas04130 SNARE interactions in vesicular transport - Ovis aries (sheep);	IPR001388;	Synaptobrevin;
XP_014956538.1	PREDICTED: LOW QUALITY PROTEIN: protein kinase C delta-binding protein [Ovis aries]	1.900	Up	0.00476	27.074	0.5	0.609	0.544	0.91	0.727	0.913	1.875	1.406	1.564	cytoplasm
XP_011988938.1	PREDICTED: mitogen-activated protein kinase kinase kinase MLT isoform X3 [Ovis aries]	1.895	Up	0.000202	51.711	0.786	0.696	0.735	0.799	0.811	0.748	1.61	1.393	1.465	nucleus	GO:0016310 phosphorylation; GO:0044267 cellular protein metabolic process; GO:0044238 primary metabolic process; GO:0044237 cellular metabolic process; GO:0006796 phosphate-containing compound metabolic process; GO:0071704 organic substance metabolic process; GO:0008152 metabolic process; GO:0006468 protein phosphorylation; GO:0006793 phosphorus metabolic process; GO:0044260 cellular macromolecul…		GO:0005524 ATP binding; GO:1901265 nucleoside phosphate binding; GO:0016773 phosphotransferase activity, alcohol group as acceptor; GO:0001882 nucleoside binding; GO:0043167 ion binding; GO:0004672 protein kinase activity; GO:0000166 nucleotide binding; GO:0097159 organic cyclic compound binding; GO:1901363 heterocyclic compound binding; GO:0032549 ribonucleoside binding; GO:0097367 carbohydrate …	K04424	ZAK; sterile alpha motif and leucine zipper containing kinase AZK [EC:2.7.11.25]	oas04010 MAPK signaling pathway - Ovis aries (sheep);	IPR000719; IPR001245; IPR011009;	Protein kinase domain; Serine-threonine/tyrosine-protein kinase catalytic domain; Protein kinase-like domain;
XP_014956316.1	PREDICTED: smoothelin-like protein 1 isoform X1 [Ovis aries]	1.883	Up	2.35e-05	26.689	0.694	0.685	0.573	0.818	0.836	0.843	1.484	1.628	1.59	nucleus			GO:0005515 protein binding; GO:0005488 binding;				IPR001715;	Calponin homology domain;
NP_001120750.1	ADP/ATP translocase 1 [Ovis aries]	1.876	Up	0.000638	32.88	0.631	0.527	0.562	0.85	0.723	0.724	1.544	1.39	1.376	mitochondria	GO:0006810 transport; GO:0055085 transmembrane transport; GO:0051179 localization; GO:0051234 establishment of localization;	GO:0016020 membrane; GO:0043229 intracellular organelle; GO:0044429 mitochondrial part; GO:0031090 organelle membrane; GO:0031967 organelle envelope; GO:0044446 intracellular organelle part; GO:0005737 cytoplasm; GO:0044424 intracellular part; GO:0005623 cell; GO:0044422 organelle part; GO:0005739 mitochondrion; GO:0005740 mitochondrial envelope; GO:0043231 intracellular membrane-bounded organell…	GO:0005215 transporter activity;	K05863	SLC25A4S; solute carrier family 25 (mitochondrial adenine nucleotide translocator), member 4/5/6/31	oas05016 Huntington disease - Ovis aries (sheep); oas05166 Human T-cell leukemia virus 1 infection - Ovis aries (sheep); oas05012 Parkinson disease - Ovis aries (sheep); oas04022 cGMP-PKG signaling pathway - Ovis aries (sheep); oas04217 Necroptosis - Ovis aries (sheep); oas04020 Calcium signaling pathway - Ovis aries (sheep); oas04218 Cellular senescence - Ovis aries (sheep);	IPR023395;	Mitochondrial carrier domain;
XP_004008824.1	"PREDICTED: ATP synthase subunit delta, mitochondrial [Ovis aries]"	1.873	Up	0.00642	17.566	0.715	0.555	0.629	0.861	0.65	0.664	1.55	1.347	1.176	mitochondria	GO:0009116 nucleoside metabolic process; GO:0042278 purine nucleoside metabolic process; GO:0009167 purine ribonucleoside monophosphate metabolic process; GO:0009117 nucleotide metabolic process; GO:0044699 single-organism process; GO:0046129 purine ribonucleoside biosynthetic process; GO:0009163 nucleoside biosynthetic process; GO:0009058 biosynthetic process; GO:0009156 ribonucleoside monophosp…	GO:0045261 proton-transporting ATP synthase complex, catalytic core F(1); GO:0016020 membrane; GO:0098796 membrane protein complex; GO:0044425 membrane part; GO:0044464 cell part; GO:0005622 intracellular; GO:0016469 proton-transporting two-sector ATPase complex; GO:0032991 macromolecular complex; GO:0033178 proton-transporting two-sector ATPase complex, catalytic domain; GO:0044424 intracellular…	GO:0022804 active transmembrane transporter activity; GO:0042625 ATPase coupled ion transmembrane transporter activity; GO:0015075 ion transmembrane transporter activity; GO:0022853 active ion transmembrane transporter activity; GO:0015399 primary active transmembrane transporter activity; GO:0022892 substrate-specific transporter activity; GO:0044769 ATPase activity, coupled to transmembrane mov…	K02134	ATPeF1D; F-type H+-transporting ATPase subunit delta	oas05010 Alzheimer disease - Ovis aries (sheep); oas00190 Oxidative phosphorylation - Ovis aries (sheep); oas05016 Huntington disease - Ovis aries (sheep); oas05012 Parkinson disease - Ovis aries (sheep); oas01100 Metabolic pathways - Ovis aries (sheep); oas04714 Thermogenesis - Ovis aries (sheep);	IPR020546; IPR020547;	ATP synthase, F1 complex, delta/epsilon subunit, N-terminal; ATP synthase delta/epsilon subunit, C-terminal domain;
XP_014959673.1	PREDICTED: LOW QUALITY PROTEIN: protein NipSnap homolog 2 isoform X1 [Ovis aries]	1.868	Up	0.0153	33.473	0.636	0.529	0.565	0.855	0.656	0.584	1.571	1.244	1.098	mitochondria							IPR012577; IPR011008;	NIPSNAP; Dimeric alpha-beta barrel;
XP_014952889.1	PREDICTED: laminin subunit alpha-2 isoform X5 [Ovis aries]	1.866	Up	0.0463	342.8	0.605		0.441	0.791		0.612	1.384		1.234	extracellular	GO:0050794 regulation of cellular process; GO:0051270 regulation of cellular component movement; GO:0030334 regulation of cell migration; GO:0030155 regulation of cell adhesion; GO:0051239 regulation of multicellular organismal process; GO:0022610 biological adhesion; GO:0050789 regulation of biological process; GO:0045995 regulation of embryonic development; GO:0032879 regulation of localization…		GO:0005515 protein binding; GO:0005102 receptor binding; GO:0005488 binding;				IPR000034; IPR000742; IPR008211; IPR009030; IPR013320; IPR001791; IPR009254; IPR002049; IPR010307;	Laminin IV; EGF-like domain; Laminin, N-terminal; Growth factor receptor cysteine-rich domain; Concanavalin A-like lectin/glucanase domain; Laminin G domain; Laminin alpha, domain I; Laminin EGF domain; Laminin domain II;
XP_004007902.1	"PREDICTED: dihydrolipoyl dehydrogenase, mitochondrial [Ovis aries]"	1.859	Up	0.0033	54.169	0.63	0.618	0.428	0.806	0.678	0.642	1.51	1.206	1.237	mitochondria	GO:0050794 regulation of cellular process; GO:0042592 homeostatic process; GO:0065008 regulation of biological quality; GO:0008152 metabolic process; GO:0050789 regulation of biological process; GO:0055114 oxidation-reduction process; GO:0044710 single-organism metabolic process; GO:0045454 cell redox homeostasis; GO:0044763 single-organism cellular process; GO:0019725 cellular homeostasis; GO:00…		GO:0004148 dihydrolipoyl dehydrogenase activity; GO:0016651 oxidoreductase activity, acting on NAD(P)H; GO:1901265 nucleoside phosphate binding; GO:0050660 flavin adenine dinucleotide binding; GO:0043167 ion binding; GO:0000166 nucleotide binding; GO:0048037 cofactor binding; GO:0016668 oxidoreductase activity, acting on a sulfur group of donors, NAD(P) as acceptor; GO:0016491 oxidoreductase acti…	K00382	DLD; dihydrolipoamide dehydrogenase [EC:1.8.1.4]	oas00260 Glycine, serine and threonine metabolism - Ovis aries (sheep); oas00280 Valine, leucine and isoleucine degradation - Ovis aries (sheep); oas00640 Propanoate metabolism - Ovis aries (sheep); oas01100 Metabolic pathways - Ovis aries (sheep); oas01200 Carbon metabolism - Ovis aries (sheep); oas00620 Pyruvate metabolism - Ovis aries (sheep); oas00630 Glyoxylate and dicarboxylate metabolism -…	IPR016156; IPR004099; IPR023753;	FAD/NAD-linked reductase, dimerisation domain; Pyridine nucleotide-disulphide oxidoreductase, dimerisation domain; FAD/NAD(P)-binding domain;
XP_012043562.1	"PREDICTED: ATP synthase subunit gamma, mitochondrial isoform X3 [Ovis aries]"	1.853	Up	0.0054	32.957	0.734	0.671	0.622	0.808	0.781	0.611	1.557	1.266	1.253	mitochondria	GO:0009116 nucleoside metabolic process; GO:0042278 purine nucleoside metabolic process; GO:0009167 purine ribonucleoside monophosphate metabolic process; GO:0009117 nucleotide metabolic process; GO:0044699 single-organism process; GO:0046129 purine ribonucleoside biosynthetic process; GO:0009163 nucleoside biosynthetic process; GO:0009058 biosynthetic process; GO:0009156 ribonucleoside monophosp…	GO:0045261 proton-transporting ATP synthase complex, catalytic core F(1); GO:0016020 membrane; GO:0098796 membrane protein complex; GO:0044425 membrane part; GO:0044464 cell part; GO:0005622 intracellular; GO:0016469 proton-transporting two-sector ATPase complex; GO:0032991 macromolecular complex; GO:0033178 proton-transporting two-sector ATPase complex, catalytic domain; GO:0044424 intracellular…	GO:0022804 active transmembrane transporter activity; GO:0042625 ATPase coupled ion transmembrane transporter activity; GO:0015075 ion transmembrane transporter activity; GO:0022853 active ion transmembrane transporter activity; GO:0015399 primary active transmembrane transporter activity; GO:0022892 substrate-specific transporter activity; GO:0044769 ATPase activity, coupled to transmembrane mov…	K02136	ATPeF1G; F-type H+-transporting ATPase subunit gamma	oas05010 Alzheimer disease - Ovis aries (sheep); oas00190 Oxidative phosphorylation - Ovis aries (sheep); oas05016 Huntington disease - Ovis aries (sheep); oas05012 Parkinson disease - Ovis aries (sheep); oas01100 Metabolic pathways - Ovis aries (sheep); oas04714 Thermogenesis - Ovis aries (sheep);
XP_004006204.1	"PREDICTED: cytochrome c oxidase subunit 5B, mitochondrial [Ovis aries]"	1.848	Up	0.0104	13.76	0.737	0.708	0.609	0.806	0.789	0.619	1.607	1.364	1.121	mitochondria		GO:0043229 intracellular organelle; GO:0044429 mitochondrial part; GO:0031967 organelle envelope; GO:0044446 intracellular organelle part; GO:0005737 cytoplasm; GO:0044424 intracellular part; GO:0005623 cell; GO:0005739 mitochondrion; GO:0044422 organelle part; GO:0043231 intracellular membrane-bounded organelle; GO:0005740 mitochondrial envelope; GO:0043226 organelle; GO:0044464 cell part; GO:00…	GO:0015075 ion transmembrane transporter activity; GO:0022892 substrate-specific transporter activity; GO:0015077 monovalent inorganic cation transmembrane transporter activity; GO:0016676 oxidoreductase activity, acting on a heme group of donors, oxygen as acceptor; GO:0016675 oxidoreductase activity, acting on a heme group of donors; GO:0015078 hydrogen ion transmembrane transporter activity; G…	K02265	COX5B; cytochrome c oxidase subunit 5b	oas05010 Alzheimer disease - Ovis aries (sheep); oas05016 Huntington disease - Ovis aries (sheep); oas00190 Oxidative phosphorylation - Ovis aries (sheep); oas01100 Metabolic pathways - Ovis aries (sheep); oas05012 Parkinson disease - Ovis aries (sheep); oas04260 Cardiac muscle contraction - Ovis aries (sheep); oas04714 Thermogenesis - Ovis aries (sheep); oas04932 Non-alcoholic fatty liver diseas…
XP_004013795.2	PREDICTED: alpha-enolase isoform X2 [Ovis aries]	1.847	Up	0.00248	49.302	0.607	0.509	0.616	0.886	0.797	0.702	1.649	1.353	1.402	mitochondria	GO:0006757 ATP generation from ADP; GO:0009116 nucleoside metabolic process; GO:0042278 purine nucleoside metabolic process; GO:0006165 nucleoside diphosphate phosphorylation; GO:0046031 ADP metabolic process; GO:0019362 pyridine nucleotide metabolic process; GO:0006096 glycolytic process; GO:0009167 purine ribonucleoside monophosphate metabolic process; GO:0009117 nucleotide metabolic process; G…	GO:1902494 catalytic complex; GO:0044464 cell part; GO:0005622 intracellular; GO:0005737 cytoplasm; GO:0032991 macromolecular complex; GO:0044424 intracellular part; GO:0044445 cytosolic part; GO:0005623 cell; GO:0005829 cytosol; GO:0000015 phosphopyruvate hydratase complex; GO:0044444 cytoplasmic part;	GO:0000287 magnesium ion binding; GO:0004634 phosphopyruvate hydratase activity; GO:0003824 catalytic activity; GO:0005488 binding; GO:0043167 ion binding; GO:0046872 metal ion binding; GO:0043169 cation binding; GO:0016829 lyase activity; GO:0016836 hydro-lyase activity; GO:0016835 carbon-oxygen lyase activity;	K01689	ENO; enolase [EC:4.2.1.11]	oas01230 Biosynthesis of amino acids - Ovis aries (sheep); oas01200 Carbon metabolism - Ovis aries (sheep); oas01100 Metabolic pathways - Ovis aries (sheep); oas04066 HIF-1 signaling pathway - Ovis aries (sheep); oas00010 Glycolysis / Gluconeogenesis - Ovis aries (sheep); oas03018 RNA degradation - Ovis aries (sheep);	IPR029065; IPR020810; IPR029017; IPR020811;	Enolase C-terminal domain-like; Enolase, C-terminal TIM barrel domain; Enolase N-terminal domain-like; Enolase, N-terminal;
XP_004015286.2	"PREDICTED: delta(3,5)-Delta(2,4)-dienoyl-CoA isomerase, mitochondrial [Ovis aries]"	1.844	Up	0.00314	38.665	0.737	0.725	0.68	0.73	0.765	0.69	1.547	1.351	1.132	mitochondria	GO:0008152 metabolic process;		GO:0003824 catalytic activity;	K12663	ECH1; Delta3,5-Delta2,4-dienoyl-CoA isomerase [EC:5.3.3.21]	oas04146 Peroxisome - Ovis aries (sheep);	IPR029045; IPR014748;	ClpP/crotonase-like domain; Crontonase, C-terminal;
XP_014959676.1	PREDICTED: coiled-coil-helix-coiled-coil-helix domain-containing protein 2 isoform X1 [Ovis aries]	1.843	Up	0.000199	13.308	0.892	0.77	0.794	0.788	0.692	0.744	1.292	1.415	1.392	mitochondria				K22758
XP_012030893.2	PREDICTED: triosephosphate isomerase isoform X1 [Ovis aries]	1.842	Up	0.0196	17.938	0.607	0.407	0.468	0.761	0.57	0.553	1.458	1.027	0.985	cytoplasm	GO:0008152 metabolic process;		GO:0016853 isomerase activity; GO:0016860 intramolecular oxidoreductase activity; GO:0004807 triose-phosphate isomerase activity; GO:0003824 catalytic activity; GO:0016861 intramolecular oxidoreductase activity, interconverting aldoses and ketoses;	K01803	TPI; triosephosphate isomerase (TIM) [EC:5.3.1.1]	oas01230 Biosynthesis of amino acids - Ovis aries (sheep); oas00051 Fructose and mannose metabolism - Ovis aries (sheep); oas01200 Carbon metabolism - Ovis aries (sheep); oas01100 Metabolic pathways - Ovis aries (sheep); oas00010 Glycolysis / Gluconeogenesis - Ovis aries (sheep); oas00562 Inositol phosphate metabolism - Ovis aries (sheep);	IPR013785;	Aldolase-type TIM barrel;
XP_004020276.2	"PREDICTED: thioredoxin-dependent peroxide reductase, mitochondrial isoform X1 [Ovis aries]"	1.841	Up	0.0162	24.398	0.707	0.719	0.635	0.745	0.661	0.591	1.556	1.128	0.993	cytoplasm,nucleus	GO:0050794 regulation of cellular process; GO:0042592 homeostatic process; GO:0065008 regulation of biological quality; GO:0008152 metabolic process; GO:0050789 regulation of biological process; GO:0055114 oxidation-reduction process; GO:0044710 single-organism metabolic process; GO:0045454 cell redox homeostasis; GO:0044763 single-organism cellular process; GO:0019725 cellular homeostasis; GO:00…		GO:0016209 antioxidant activity; GO:0003824 catalytic activity; GO:0051920 peroxiredoxin activity; GO:0016491 oxidoreductase activity; GO:0016684 oxidoreductase activity, acting on peroxide as acceptor;	K20011			IPR019479; IPR000866; IPR012336; IPR013766;	Peroxiredoxin, C-terminal; Alkyl hydroperoxide reductase subunit C/ Thiol specific antioxidant; Thioredoxin-like fold; Thioredoxin domain;
XP_012001603.1	"PREDICTED: 1-phosphatidylinositol 4,5-bisphosphate phosphodiesterase delta-4 isoform X6 [Ovis aries]"	1.839	Up	0.019	87.119	0.338	0.666	0.677	0.748	0.781	0.714	1.797	1.248	1.079	plasma membrane	GO:0050794 regulation of cellular process; GO:0044700 single organism signaling; GO:0051716 cellular response to stimulus; GO:0035556 intracellular signal transduction; GO:0044699 single-organism process; GO:0044238 primary metabolic process; GO:0023052 signaling; GO:0050896 response to stimulus; GO:0071704 organic substance metabolic process; GO:0007165 signal transduction; GO:0008152 metabolic …		GO:0004629 phospholipase C activity; GO:0043167 ion binding; GO:0005515 protein binding; GO:0016787 hydrolase activity; GO:0016298 lipase activity; GO:0004435 phosphatidylinositol phospholipase C activity; GO:0042578 phosphoric ester hydrolase activity; GO:0003824 catalytic activity; GO:0005488 binding; GO:0016788 hydrolase activity, acting on ester bonds; GO:0004620 phospholipase activity; GO:00…				IPR015359; IPR000909; IPR011992; IPR002048; IPR001711; IPR001849; IPR017946; IPR011993; IPR000008;	Phosphoinositide-specific phospholipase C, EF-hand-like domain; Phosphatidylinositol-specific phospholipase C, X domain; EF-hand domain pair; EF-hand domain; Phospholipase C, phosphatidylinositol-specific, Y domain; Pleckstrin homology domain; PLC-like phosphodiesterase, TIM beta/alpha-barrel domain; PH domain-like; C2 domain;
XP_012032230.1	PREDICTED: cytosolic 5'-nucleotidase 3A isoform X3 [Ovis aries]	1.836	Up	0.00172	32.571	0.797	0.709	0.659	0.845	0.727	0.664	1.363	1.272	1.47	cytoplasm		GO:0044424 intracellular part; GO:0005623 cell; GO:0044464 cell part; GO:0005622 intracellular; GO:0005737 cytoplasm;	GO:0000287 magnesium ion binding; GO:0008253 5'-nucleotidase activity; GO:0003824 catalytic activity; GO:0042578 phosphoric ester hydrolase activity; GO:0016791 phosphatase activity; GO:0008252 nucleotidase activity; GO:0005488 binding; GO:0016788 hydrolase activity, acting on ester bonds; GO:0043167 ion binding; GO:0046872 metal ion binding; GO:0043169 cation binding; GO:0016787 hydrolase activi…	K01081	E3.1.3.5; 5'-nucleotidase [EC:3.1.3.5]	oas00240 Pyrimidine metabolism - Ovis aries (sheep); oas00760 Nicotinate and nicotinamide metabolism - Ovis aries (sheep); oas01100 Metabolic pathways - Ovis aries (sheep); oas00230 Purine metabolism - Ovis aries (sheep);	IPR023214;	HAD-like domain;
XP_004021309.1	"PREDICTED: malate dehydrogenase, mitochondrial isoform X1 [Ovis aries]"	1.834	Up	0.0053	42.199	0.703	0.592	0.574	0.82	0.689	0.637	1.513	1.275	1.147	cytoplasm	GO:0043648 dicarboxylic acid metabolic process; GO:0055114 oxidation-reduction process; GO:0044281 small molecule metabolic process; GO:0044763 single-organism cellular process; GO:0044699 single-organism process; GO:0005975 carbohydrate metabolic process; GO:0044238 primary metabolic process; GO:0044237 cellular metabolic process; GO:0071704 organic substance metabolic process; GO:0008152 metabo…		GO:0016614 oxidoreductase activity, acting on CH-OH group of donors; GO:0016616 oxidoreductase activity, acting on the CH-OH group of donors, NAD or NADP as acceptor; GO:0016615 malate dehydrogenase activity; GO:0003824 catalytic activity; GO:0030060 L-malate dehydrogenase activity; GO:0016491 oxidoreductase activity;	K00026	MDH2; malate dehydrogenase [EC:1.1.1.37]	oas00630 Glyoxylate and dicarboxylate metabolism - Ovis aries (sheep); oas00620 Pyruvate metabolism - Ovis aries (sheep); oas01200 Carbon metabolism - Ovis aries (sheep); oas01100 Metabolic pathways - Ovis aries (sheep); oas00020 Citrate cycle (TCA cycle) - Ovis aries (sheep); oas00270 Cysteine and methionine metabolism - Ovis aries (sheep);	IPR022383; IPR016040; IPR001236; IPR015955;	Lactate/malate dehydrogenase, C-terminal; NAD(P)-binding domain; Lactate/malate dehydrogenase, N-terminal; Lactate dehydrogenase/glycoside hydrolase, family 4, C-terminal;
XP_004017290.1	PREDICTED: microsomal glutathione S-transferase 2 isoform X3 [Ovis aries]	1.833	Up	0.0091	8.3458		0.838	0.687		0.787	0.718		1.429	1.33	extracellular							IPR023352;	Membrane associated eicosanoid/glutathione metabolism-like domain;
XP_014951368.1	PREDICTED: perilipin-4 isoform X1 [Ovis aries]	1.823	Up	0.0225	101.18	0.535	0.439	0.497	0.818	0.629	0.649	1.65	1.075	1.096	nucleus				K20254	PLIN4; perilipin-4	oas03320 PPAR signaling pathway - Ovis aries (sheep);
XP_004018238.1	PREDICTED: phosphoglycerate mutase 2 [Ovis aries]	1.821	Up	0.0317	28.757	0.56	0.477	0.446	0.717	0.599	0.494	1.411	1.032	0.853	cytoplasm	GO:0006757 ATP generation from ADP; GO:0009116 nucleoside metabolic process; GO:0042278 purine nucleoside metabolic process; GO:0006165 nucleoside diphosphate phosphorylation; GO:0046031 ADP metabolic process; GO:0019362 pyridine nucleotide metabolic process; GO:0006096 glycolytic process; GO:0009167 purine ribonucleoside monophosphate metabolic process; GO:0009117 nucleotide metabolic process; G…		GO:0004619 phosphoglycerate mutase activity; GO:0016853 isomerase activity; GO:0003824 catalytic activity; GO:0016866 intramolecular transferase activity; GO:0016868 intramolecular transferase activity, phosphotransferases;	K01834	PGAM; 2,3-bisphosphoglycerate-dependent phosphoglycerate mutase [EC:5.4.2.11]	oas05230 Central carbon metabolism in cancer - Ovis aries (sheep); oas01230 Biosynthesis of amino acids - Ovis aries (sheep); oas04922 Glucagon signaling pathway - Ovis aries (sheep); oas00260 Glycine, serine and threonine metabolism - Ovis aries (sheep); oas01200 Carbon metabolism - Ovis aries (sheep); oas01100 Metabolic pathways - Ovis aries (sheep); oas00010 Glycolysis / Gluconeogenesis - Ovis…
XP_004014999.1	"PREDICTED: LOW QUALITY PROTEIN: cytochrome c oxidase subunit 4 isoform 1, mitochondrial isoform X1 [Ovis aries]"	1.816	Up	0.00702	20.769	0.641	0.632	0.468	0.9	0.831	0.655	1.603	1.465	1.264	mitochondria			GO:0015075 ion transmembrane transporter activity; GO:0022892 substrate-specific transporter activity; GO:0015077 monovalent inorganic cation transmembrane transporter activity; GO:0016676 oxidoreductase activity, acting on a heme group of donors, oxygen as acceptor; GO:0016675 oxidoreductase activity, acting on a heme group of donors; GO:0015078 hydrogen ion transmembrane transporter activity; G…	K02263	COX4; cytochrome c oxidase subunit 4	oas05010 Alzheimer disease - Ovis aries (sheep); oas05016 Huntington disease - Ovis aries (sheep); oas00190 Oxidative phosphorylation - Ovis aries (sheep); oas01100 Metabolic pathways - Ovis aries (sheep); oas05012 Parkinson disease - Ovis aries (sheep); oas04260 Cardiac muscle contraction - Ovis aries (sheep); oas04714 Thermogenesis - Ovis aries (sheep); oas04932 Non-alcoholic fatty liver diseas…
XP_012031556.1	"PREDICTED: aconitate hydratase, mitochondrial isoform X1 [Ovis aries]"	1.813	Up	0.0031	94.93	0.714	0.612	0.537	0.806	0.739	0.65	1.494	1.31	1.176	mitochondria	GO:0072350 tricarboxylic acid metabolic process; GO:0055114 oxidation-reduction process; GO:0044281 small molecule metabolic process; GO:0044763 single-organism cellular process; GO:0006099 tricarboxylic acid cycle; GO:0044699 single-organism process; GO:0044238 primary metabolic process; GO:0045333 cellular respiration; GO:0044237 cellular metabolic process; GO:0071704 organic substance metaboli…		GO:0003824 catalytic activity; GO:0005488 binding; GO:0051536 iron-sulfur cluster binding; GO:0003994 aconitate hydratase activity; GO:0016829 lyase activity; GO:0016836 hydro-lyase activity; GO:0051539 4 iron, 4 sulfur cluster binding; GO:0016835 carbon-oxygen lyase activity; GO:0051540 metal cluster binding;	K01681	ACO; aconitate hydratase [EC:4.2.1.3]	oas01230 Biosynthesis of amino acids - Ovis aries (sheep); oas00630 Glyoxylate and dicarboxylate metabolism - Ovis aries (sheep); oas01200 Carbon metabolism - Ovis aries (sheep); oas01100 Metabolic pathways - Ovis aries (sheep); oas01210 2-Oxocarboxylic acid metabolism - Ovis aries (sheep); oas00020 Citrate cycle (TCA cycle) - Ovis aries (sheep);	IPR001030; IPR000573; IPR015928; IPR015932; IPR015931;	Aconitase/3-isopropylmalate dehydratase large subunit, alpha/beta/alpha domain; Aconitase A/isopropylmalate dehydratase small subunit, swivel domain; Aconitase/3-isopropylmalate dehydratase, swivel; Aconitase/3-isopropylmalate dehydratase large subunit, alpha/beta/alpha, subdomain 2; Aconitase/3-isopropylmalate dehydratase large subunit, alpha/beta/alpha, subdomain 1/3;
XP_011952961.1	"PREDICTED: electron transfer flavoprotein-ubiquinone oxidoreductase, mitochondrial isoform X2 [Ovis aries]"	1.813	Up	0.0111	67.557		0.608	0.595		0.665	0.654		1.27	1.121	mitochondria	GO:0044699 single-organism process; GO:0008152 metabolic process; GO:0055114 oxidation-reduction process; GO:0044710 single-organism metabolic process;		GO:0003824 catalytic activity; GO:0016491 oxidoreductase activity;	K00311			IPR017896; IPR023753;	4Fe-4S ferredoxin-type, iron-sulphur binding domain; FAD/NAD(P)-binding domain;
XP_004017046.1	"PREDICTED: NADH dehydrogenase [ubiquinone] iron-sulfur protein 4, mitochondrial [Ovis aries]"	1.812	Up	0.00138	19.811	0.704	0.659	0.689	0.817	0.748	0.716	1.556	1.316	1.262	mitochondria	GO:0008152 metabolic process; GO:0006091 generation of precursor metabolites and energy; GO:0044710 single-organism metabolic process; GO:0055114 oxidation-reduction process; GO:0044763 single-organism cellular process; GO:0022900 electron transport chain; GO:0044699 single-organism process; GO:0044237 cellular metabolic process; GO:0009987 cellular process;		GO:0016651 oxidoreductase activity, acting on NAD(P)H; GO:0003824 catalytic activity; GO:0016491 oxidoreductase activity;	K03937	NDUFS4; NADH dehydrogenase (ubiquinone) Fe-S protein 4	oas05010 Alzheimer disease - Ovis aries (sheep); oas05016 Huntington disease - Ovis aries (sheep); oas00190 Oxidative phosphorylation - Ovis aries (sheep); oas01100 Metabolic pathways - Ovis aries (sheep); oas05012 Parkinson disease - Ovis aries (sheep); oas04714 Thermogenesis - Ovis aries (sheep); oas04932 Non-alcoholic fatty liver disease (NAFLD) - Ovis aries (sheep); oas04723 Retrograde endoca…
NP_001012475.1	alpha-crystallin B chain [Ovis aries]	1.808	Up	9.66e-05	20.067	0.746	0.68	0.638	0.906	0.863	0.938	1.725	1.573	1.597	mitochondria			GO:0005212 structural constituent of eye lens; GO:0005198 structural molecule activity;	K09542	CRYAB; crystallin, alpha B	oas04141 Protein processing in endoplasmic reticulum - Ovis aries (sheep); oas04213 Longevity regulating pathway - multiple species - Ovis aries (sheep);	IPR002068; IPR003090; IPR008978;	Alpha crystallin/Hsp20 domain; Alpha-crystallin, N-terminal; HSP20-like chaperone;
XP_004004345.1	PREDICTED: phosphoserine aminotransferase [Ovis aries]	1.807	Up	0.00076	40.481	0.871	0.72	0.797	0.823	0.738	0.794	1.527	1.458	1.271	cytoplasm	GO:0008652 cellular amino acid biosynthetic process; GO:0016053 organic acid biosynthetic process; GO:0044711 single-organism biosynthetic process; GO:0044281 small molecule metabolic process; GO:0044763 single-organism cellular process; GO:0006807 nitrogen compound metabolic process; GO:0044699 single-organism process; GO:0009058 biosynthetic process; GO:1901605 alpha-amino acid metabolic proces…		GO:0016769 transferase activity, transferring nitrogenous groups; GO:0004648 O-phospho-L-serine:2-oxoglutarate aminotransferase activity; GO:0008483 transaminase activity; GO:0003824 catalytic activity; GO:0016740 transferase activity;	K00831	serC; phosphoserine aminotransferase [EC:2.6.1.52]	oas00750 Vitamin B6 metabolism - Ovis aries (sheep); oas01230 Biosynthesis of amino acids - Ovis aries (sheep); oas00260 Glycine, serine and threonine metabolism - Ovis aries (sheep); oas01200 Carbon metabolism - Ovis aries (sheep); oas01100 Metabolic pathways - Ovis aries (sheep);	IPR015424; IPR000192; IPR015421; IPR015422;	Pyridoxal phosphate-dependent transferase; Aminotransferase class V domain; Pyridoxal phosphate-dependent transferase, major region, subdomain 1; Pyridoxal phosphate-dependent transferase, major region, subdomain 2;
XP_012031977.1	PREDICTED: platelet glycoprotein 4 [Ovis aries]	1.806	Up	0.00894	52.828	0.627	0.506	0.463	0.764	0.618	0.705	1.49	1.247	1.032	plasma membrane		GO:0016020 membrane;		K06259	CD36; CD36 antigen	oas04979 Cholesterol metabolism - Ovis aries (sheep); oas04931 Insulin resistance - Ovis aries (sheep); oas04920 Adipocytokine signaling pathway - Ovis aries (sheep); oas04512 ECM-receptor interaction - Ovis aries (sheep); oas05144 Malaria - Ovis aries (sheep); oas04640 Hematopoietic cell lineage - Ovis aries (sheep); oas04152 AMPK signaling pathway - Ovis aries (sheep); oas04145 Phagosome - Ovis…
XP_014948606.1	PREDICTED: LOW QUALITY PROTEIN: leucine zipper putative tumor suppressor 1 isoform X1 [Ovis aries]	1.791	Up	0.0118	69.749	0.65	0.584	0.506	0.708	0.664	0.602	1.444	1.142	0.95	nucleus
XP_004007785.1	PREDICTED: serum paraoxonase/lactonase 3 [Ovis aries]	1.788	Up	0.000323	39.706	0.764	0.595	0.607	0.765	0.74	0.742	1.457	1.229	1.331	extracellular			GO:0016787 hydrolase activity; GO:0052689 carboxylic ester hydrolase activity; GO:0004064 arylesterase activity; GO:0003824 catalytic activity; GO:0016788 hydrolase activity, acting on ester bonds;	K01045			IPR011042;	Six-bladed beta-propeller, TolB-like;
XP_011990428.1	PREDICTED: xin actin-binding repeat-containing protein 2 isoform X2 [Ovis aries]	1.787	Up	0.000176	369.97	0.814	0.727	0.76	0.869	0.823	0.821	1.581	1.521	1.388	nucleus	GO:0016043 cellular component organization; GO:1902589 single-organism organelle organization; GO:0030036 actin cytoskeleton organization; GO:0006996 organelle organization; GO:0030029 actin filament-based process; GO:0044763 single-organism cellular process; GO:0044699 single-organism process; GO:0007010 cytoskeleton organization; GO:0009987 cellular process; GO:0071840 cellular component organi…	GO:0030054 cell junction;	GO:0003779 actin binding; GO:0005515 protein binding; GO:0008092 cytoskeletal protein binding; GO:0005488 binding;
XP_014958993.1	PREDICTED: BCL2/adenovirus E1B 19 kDa protein-interacting protein 3 isoform X2 [Ovis aries]	1.781	Up	0.000376	20.103	0.616	0.55	0.566	0.724	0.749	0.752	1.367	1.403	1.193	peroxisome	GO:0050794 regulation of cellular process; GO:0010941 regulation of cell death; GO:0050789 regulation of biological process; GO:0043067 regulation of programmed cell death; GO:0048522 positive regulation of cellular process; GO:0043065 positive regulation of apoptotic process; GO:0048518 positive regulation of biological process; GO:0042981 regulation of apoptotic process; GO:0043068 positive reg…	GO:0016020 membrane; GO:0043229 intracellular organelle; GO:0044429 mitochondrial part; GO:0031967 organelle envelope; GO:0044446 intracellular organelle part; GO:0005737 cytoplasm; GO:0031224 intrinsic component of membrane; GO:0044424 intracellular part; GO:0005623 cell; GO:0016021 integral component of membrane; GO:0005739 mitochondrion; GO:0044422 organelle part; GO:0043231 intracellular memb…
NP_001136363.1	"ATP synthase subunit d, mitochondrial [Ovis aries]"	1.780	Up	0.00272	18.592	0.758	0.679	0.669	0.845	0.745	0.674	1.494	1.308	1.227	cytoplasm	GO:0009116 nucleoside metabolic process; GO:0042278 purine nucleoside metabolic process; GO:0009167 purine ribonucleoside monophosphate metabolic process; GO:0009117 nucleotide metabolic process; GO:0044699 single-organism process; GO:0046129 purine ribonucleoside biosynthetic process; GO:0009163 nucleoside biosynthetic process; GO:0009058 biosynthetic process; GO:0009156 ribonucleoside monophosp…	GO:0016020 membrane; GO:0098800 inner mitochondrial membrane protein complex; GO:0031090 organelle membrane; GO:0098796 membrane protein complex; GO:0005737 cytoplasm; GO:0032991 macromolecular complex; GO:0098798 mitochondrial protein complex; GO:0044424 intracellular part; GO:0005623 cell; GO:0044455 mitochondrial membrane part; GO:0044422 organelle part; GO:0005740 mitochondrial envelope; GO:0…	GO:0015075 ion transmembrane transporter activity; GO:0022892 substrate-specific transporter activity; GO:0015077 monovalent inorganic cation transmembrane transporter activity; GO:0022890 inorganic cation transmembrane transporter activity; GO:0015078 hydrogen ion transmembrane transporter activity; GO:0008324 cation transmembrane transporter activity; GO:0022891 substrate-specific transmembrane…	K02138	ATPeF0D; F-type H+-transporting ATPase subunit d	oas05010 Alzheimer disease - Ovis aries (sheep); oas00190 Oxidative phosphorylation - Ovis aries (sheep); oas05016 Huntington disease - Ovis aries (sheep); oas05012 Parkinson disease - Ovis aries (sheep); oas01100 Metabolic pathways - Ovis aries (sheep); oas04714 Thermogenesis - Ovis aries (sheep);
XP_004007029.1	PREDICTED: histone H1.0 [Ovis aries]	1.777	Up	3.95e-05	20.981	0.92	0.982	0.897	0.692	0.667	0.731	1.214	1.265	1.234	nucleus	GO:0044085 cellular component biogenesis; GO:0016043 cellular component organization; GO:0034728 nucleosome organization; GO:0034622 cellular macromolecular complex assembly; GO:0006333 chromatin assembly or disassembly; GO:0043933 macromolecular complex subunit organization; GO:0065004 protein-DNA complex assembly; GO:0006323 DNA packaging; GO:0006334 nucleosome assembly; GO:0051276 chromosome o…	GO:0043229 intracellular organelle; GO:0043232 intracellular non-membrane-bounded organelle; GO:0044446 intracellular organelle part; GO:0032991 macromolecular complex; GO:0044424 intracellular part; GO:0005623 cell; GO:0044422 organelle part; GO:0044427 chromosomal part; GO:0000786 nucleosome; GO:0043228 non-membrane-bounded organelle; GO:0043231 intracellular membrane-bounded organelle; GO:0043…	GO:0097159 organic cyclic compound binding; GO:1901363 heterocyclic compound binding; GO:0003677 DNA binding; GO:0005488 binding; GO:0003676 nucleic acid binding;	K11275			IPR011991; IPR005818;	Winged helix-turn-helix DNA-binding domain; Linker histone H1/H5, domain H15;
XP_014956245.1	"PREDICTED: acetyl-CoA acetyltransferase, mitochondrial isoform X1 [Ovis aries]"	1.763	Up	0.00152	47.182	0.709	0.613	0.625	0.841	0.781	0.688	1.448	1.38	1.244	cytoplasm	GO:0008152 metabolic process;		GO:0016746 transferase activity, transferring acyl groups; GO:0016747 transferase activity, transferring acyl groups other than amino-acyl groups; GO:0016740 transferase activity; GO:0003824 catalytic activity;	K00626	E2.3.1.9; acetyl-CoA C-acetyltransferase [EC:2.3.1.9]	oas00072 Synthesis and degradation of ketone bodies - Ovis aries (sheep); oas00071 Fatty acid degradation - Ovis aries (sheep); oas00280 Valine, leucine and isoleucine degradation - Ovis aries (sheep); oas00650 Butanoate metabolism - Ovis aries (sheep); oas01212 Fatty acid metabolism - Ovis aries (sheep); oas00900 Terpenoid backbone biosynthesis - Ovis aries (sheep); oas00640 Propanoate metabolis…	IPR016039; IPR020616; IPR020617;	Thiolase-like; Thiolase, N-terminal; Thiolase, C-terminal;
XP_014954593.1	PREDICTED: LOW QUALITY PROTEIN: voltage-dependent L-type calcium channel subunit alpha-1S isoform X1 [Ovis aries]	1.757	Up	0.0181	253.54	0.848	0.833	0.8	0.751	0.746	0.771	1.518	1.172	1.294	plasma membrane	GO:0070588 calcium ion transmembrane transport; GO:0072511 divalent inorganic cation transport; GO:0098655 cation transmembrane transport; GO:0034220 ion transmembrane transport; GO:0098660 inorganic ion transmembrane transport; GO:0030001 metal ion transport; GO:0051234 establishment of localization; GO:0006810 transport; GO:0055085 transmembrane transport; GO:0006812 cation transport; GO:000681…	GO:0016020 membrane; GO:0044459 plasma membrane part; GO:0044464 cell part; GO:0044425 membrane part; GO:0071944 cell periphery; GO:0034703 cation channel complex; GO:0031224 intrinsic component of membrane; GO:0032991 macromolecular complex; GO:0034702 ion channel complex; GO:1990351 transporter complex; GO:0005623 cell; GO:1902495 transmembrane transporter complex; GO:0016021 integral component…	GO:0005245 voltage-gated calcium channel activity; GO:0015075 ion transmembrane transporter activity; GO:0022803 passive transmembrane transporter activity; GO:0022892 substrate-specific transporter activity; GO:0015267 channel activity; GO:0022891 substrate-specific transmembrane transporter activity; GO:0005244 voltage-gated ion channel activity; GO:0046873 metal ion transmembrane transporter a…	K04857	CACNA1S; voltage-dependent calcium channel L type alpha-1S	oas05010 Alzheimer disease - Ovis aries (sheep); oas05414 Dilated cardiomyopathy (DCM) - Ovis aries (sheep); oas04912 GnRH signaling pathway - Ovis aries (sheep); oas04020 Calcium signaling pathway - Ovis aries (sheep); oas04010 MAPK signaling pathway - Ovis aries (sheep); oas04726 Serotonergic synapse - Ovis aries (sheep); oas05412 Arrhythmogenic right ventricular cardiomyopathy (ARVC) - Ovis ar…	IPR014873; IPR031649; IPR005821;	Voltage-dependent calcium channel, alpha-1 subunit, IQ domain; Voltage-dependent L-type calcium channel, IQ-associated domain; Ion transport domain;
XP_004019518.2	PREDICTED: L-lactate dehydrogenase A chain isoform X2 [Ovis aries]	1.757	Up	0.0436	39.742	0.641	0.475	0.423	0.723	0.55	0.496	1.349	0.958	0.801	cytoplasm	GO:0008152 metabolic process; GO:0055114 oxidation-reduction process; GO:0044710 single-organism metabolic process; GO:0044281 small molecule metabolic process; GO:0044763 single-organism cellular process; GO:0019752 carboxylic acid metabolic process; GO:0044699 single-organism process; GO:0005975 carbohydrate metabolic process; GO:0044238 primary metabolic process; GO:0006082 organic acid metabo…	GO:0044424 intracellular part; GO:0005623 cell; GO:0044464 cell part; GO:0005622 intracellular; GO:0005737 cytoplasm;	GO:0016614 oxidoreductase activity, acting on CH-OH group of donors; GO:0004457 lactate dehydrogenase activity; GO:0016616 oxidoreductase activity, acting on the CH-OH group of donors, NAD or NADP as acceptor; GO:0004459 L-lactate dehydrogenase activity; GO:0003824 catalytic activity; GO:0016491 oxidoreductase activity;	K00016	LDH; L-lactate dehydrogenase [EC:1.1.1.27]	oas04922 Glucagon signaling pathway - Ovis aries (sheep); oas00640 Propanoate metabolism - Ovis aries (sheep); oas00620 Pyruvate metabolism - Ovis aries (sheep); oas01100 Metabolic pathways - Ovis aries (sheep); oas00270 Cysteine and methionine metabolism - Ovis aries (sheep); oas00010 Glycolysis / Gluconeogenesis - Ovis aries (sheep);	IPR022383; IPR016040; IPR001236; IPR015955;	Lactate/malate dehydrogenase, C-terminal; NAD(P)-binding domain; Lactate/malate dehydrogenase, N-terminal; Lactate dehydrogenase/glycoside hydrolase, family 4, C-terminal;
XP_014951880.1	PREDICTED: serine/threonine-protein phosphatase 2B catalytic subunit alpha isoform isoform X1 [Ovis aries]	1.754	Up	0.000104	56.85	0.701	0.636	0.665	0.8	0.87	0.891	1.549	1.481	1.463	cytoplasm			GO:0016787 hydrolase activity; GO:0003824 catalytic activity;	K04348	PPP3C; serine/threonine-protein phosphatase 2B catalytic subunit [EC:3.1.3.16]	oas04659 Th17 cell differentiation - Ovis aries (sheep); oas05010 Alzheimer disease - Ovis aries (sheep); oas04720 Long-term potentiation - Ovis aries (sheep); oas04922 Glucagon signaling pathway - Ovis aries (sheep); oas04020 Calcium signaling pathway - Ovis aries (sheep); oas04010 MAPK signaling pathway - Ovis aries (sheep); oas05167 Kaposi sarcoma-associated herpesvirus infection - Ovis aries …	IPR029052; IPR004843; IPR006186;	Metallo-dependent phosphatase-like; Calcineurin-like phosphoesterase domain, ApaH type; Serine/threonine-specific protein phosphatase/bis(5-nucleosyl)-tetraphosphatase;
XP_014959141.1	"PREDICTED: NADH dehydrogenase [ubiquinone] flavoprotein 2, mitochondrial isoform X1 [Ovis aries]"	1.754	Up	0.00204	29.516	0.76	0.754	0.625	0.845	0.712	0.724	1.464	1.336	1.202	extracellular	GO:0044699 single-organism process; GO:0008152 metabolic process; GO:0055114 oxidation-reduction process; GO:0044710 single-organism metabolic process;		GO:0003824 catalytic activity; GO:0016491 oxidoreductase activity;	K03943	NDUFV2; NADH dehydrogenase (ubiquinone) flavoprotein 2 [EC:7.1.1.2 1.6.99.3]	oas05010 Alzheimer disease - Ovis aries (sheep); oas05016 Huntington disease - Ovis aries (sheep); oas00190 Oxidative phosphorylation - Ovis aries (sheep); oas01100 Metabolic pathways - Ovis aries (sheep); oas05012 Parkinson disease - Ovis aries (sheep); oas04714 Thermogenesis - Ovis aries (sheep); oas04932 Non-alcoholic fatty liver disease (NAFLD) - Ovis aries (sheep); oas04723 Retrograde endoca…	IPR012336;	Thioredoxin-like fold;
XP_004012895.1	PREDICTED: telethonin [Ovis aries]	1.752	Up	0.032	19	0.551	0.469	0.58	0.801	0.603	0.537	1.414	1.065	0.921	extracellular				K19879			IPR023111;	Titin-like domain;
XP_012038863.1	PREDICTED: ly-6/neurotoxin-like protein 1 [Ovis aries]	1.747	Up	0.0207	12.487	0.828	0.72	0.641	0.86	0.804	0.747	1.058	1.449	1.704	extracellular							IPR016054;	Ly-6 antigen/uPA receptor-like;
XP_014957102.1	PREDICTED: CAP-Gly domain-containing linker protein 1 isoform X18 [Ovis aries]	1.744	Up	0.00148	153.76		0.755	0.669		0.776	0.744		1.331	1.32	nucleus							IPR000938;	CAP Gly-rich domain;
NP_008413.1	NADH dehydrogenase subunit 3 (mitochondrion) [Ovis aries]	1.744	Up	0.0428	13.102	0.707		0.504	0.916		0.731	1.495		1.377	extracellular	GO:0044699 single-organism process; GO:0008152 metabolic process; GO:0055114 oxidation-reduction process; GO:0044710 single-organism metabolic process;		GO:0050136 NADH dehydrogenase (quinone) activity; GO:0016651 oxidoreductase activity, acting on NAD(P)H; GO:0003954 NADH dehydrogenase activity; GO:0003824 catalytic activity; GO:0016655 oxidoreductase activity, acting on NAD(P)H, quinone or similar compound as acceptor; GO:0008137 NADH dehydrogenase (ubiquinone) activity; GO:0016491 oxidoreductase activity;	K03880	ND3; NADH-ubiquinone oxidoreductase chain 3 [EC:7.1.1.2]	oas00190 Oxidative phosphorylation - Ovis aries (sheep); oas05012 Parkinson disease - Ovis aries (sheep); oas01100 Metabolic pathways - Ovis aries (sheep); oas04714 Thermogenesis - Ovis aries (sheep); oas04723 Retrograde endocannabinoid signaling - Ovis aries (sheep);
XP_014947507.1	"PREDICTED: adenylate kinase 4, mitochondrial [Ovis aries]"	1.742	Up	0.0298	25.474	0.733	0.504	0.568	0.866	0.906	0.66	1.418	1.439	1.379	mitochondria	GO:0008152 metabolic process; GO:0006725 cellular aromatic compound metabolic process; GO:0046483 heterocycle metabolic process; GO:0006139 nucleobase-containing compound metabolic process; GO:1901360 organic cyclic compound metabolic process; GO:0006807 nitrogen compound metabolic process; GO:0034641 cellular nitrogen compound metabolic process; GO:0044238 primary metabolic process; GO:0009987 c…	GO:0043226 organelle; GO:0043231 intracellular membrane-bounded organelle; GO:0043229 intracellular organelle; GO:0044464 cell part; GO:0005622 intracellular; GO:0005737 cytoplasm; GO:0044424 intracellular part; GO:0043227 membrane-bounded organelle; GO:0005623 cell; GO:0005739 mitochondrion; GO:0044444 cytoplasmic part;	GO:0005524 ATP binding; GO:1901265 nucleoside phosphate binding; GO:0004017 adenylate kinase activity; GO:0019205 nucleobase-containing compound kinase activity; GO:0001882 nucleoside binding; GO:0043167 ion binding; GO:0000166 nucleotide binding; GO:0019201 nucleotide kinase activity; GO:0016776 phosphotransferase activity, phosphate group as acceptor; GO:0097159 organic cyclic compound binding;…	K00939	adk; adenylate kinase [EC:2.7.4.3]	oas01100 Metabolic pathways - Ovis aries (sheep); oas00730 Thiamine metabolism - Ovis aries (sheep); oas00230 Purine metabolism - Ovis aries (sheep);	IPR007862; IPR027417;	Adenylate kinase, active site lid domain; P-loop containing nucleoside triphosphate hydrolase;
XP_014954601.1	"PREDICTED: LOW QUALITY PROTEIN: troponin T, cardiac muscle isoform X1 [Ovis aries]"	1.733	Up	0.00844	66.687		0.824	0.948		0.693	0.712		1.277	1.158	nucleus		GO:0043229 intracellular organelle; GO:0043232 intracellular non-membrane-bounded organelle; GO:0044430 cytoskeletal part; GO:0030016 myofibril; GO:0044446 intracellular organelle part; GO:0005737 cytoplasm; GO:0032991 macromolecular complex; GO:0099512 supramolecular fiber; GO:0044424 intracellular part; GO:0005623 cell; GO:0099080 supramolecular complex; GO:0015629 actin cytoskeleton; GO:004442…		K12045	TNNT2; troponin T, cardiac muscle	oas05410 Hypertrophic cardiomyopathy (HCM) - Ovis aries (sheep); oas04261 Adrenergic signaling in cardiomyocytes - Ovis aries (sheep); oas04260 Cardiac muscle contraction - Ovis aries (sheep); oas05414 Dilated cardiomyopathy (DCM) - Ovis aries (sheep);
XP_014953763.1	PREDICTED: protein ADP-ribosylarginine hydrolase-like protein 1 isoform X1 [Ovis aries]	1.731	Up	0.000257	31.128	0.678	0.63	0.642	0.876	0.805	0.88	1.504	1.382	1.548	cytoplasm
XP_004006841.3	PREDICTED: L-lactate dehydrogenase B chain [Ovis aries]	1.730	Up	0.000164	36.481	0.895	0.893	0.862	0.892	0.801	0.819	1.465	1.384	1.497	cytoplasm	GO:0008152 metabolic process; GO:0055114 oxidation-reduction process; GO:0044710 single-organism metabolic process; GO:0044281 small molecule metabolic process; GO:0044763 single-organism cellular process; GO:0019752 carboxylic acid metabolic process; GO:0044699 single-organism process; GO:0005975 carbohydrate metabolic process; GO:0044238 primary metabolic process; GO:0006082 organic acid metabo…	GO:0044424 intracellular part; GO:0005623 cell; GO:0044464 cell part; GO:0005622 intracellular; GO:0005737 cytoplasm;	GO:0016614 oxidoreductase activity, acting on CH-OH group of donors; GO:0004457 lactate dehydrogenase activity; GO:0016616 oxidoreductase activity, acting on the CH-OH group of donors, NAD or NADP as acceptor; GO:0004459 L-lactate dehydrogenase activity; GO:0003824 catalytic activity; GO:0016491 oxidoreductase activity;	K00016	LDH; L-lactate dehydrogenase [EC:1.1.1.27]	oas04922 Glucagon signaling pathway - Ovis aries (sheep); oas00640 Propanoate metabolism - Ovis aries (sheep); oas00620 Pyruvate metabolism - Ovis aries (sheep); oas01100 Metabolic pathways - Ovis aries (sheep); oas00270 Cysteine and methionine metabolism - Ovis aries (sheep); oas00010 Glycolysis / Gluconeogenesis - Ovis aries (sheep);	IPR022383; IPR016040; IPR001236; IPR015955;	Lactate/malate dehydrogenase, C-terminal; NAD(P)-binding domain; Lactate/malate dehydrogenase, N-terminal; Lactate dehydrogenase/glycoside hydrolase, family 4, C-terminal;
XP_004015435.2	PREDICTED: electron transfer flavoprotein subunit beta isoform X1 [Ovis aries]	1.724	Up	0.000382	27.848	0.792	0.671	0.718	0.846	0.786	0.77	1.44	1.43	1.272	cytoplasm			GO:0009055 electron carrier activity;	K03521			IPR014729; IPR033948; IPR014730;	Rossmann-like alpha/beta/alpha sandwich fold; Electron transfer flavoprotein, beta subunit, N-terminal; Electron transfer flavoprotein, alpha/beta-subunit, N-terminal;
XP_004019112.1	PREDICTED: high mobility group nucleosome-binding domain-containing protein 4 [Ovis aries]	1.722	Up	8.3e-05	9.5529	0.768	0.741	0.723	0.767	0.855	0.832	1.432	1.4	1.393	nucleus		GO:0043229 intracellular organelle; GO:0043232 intracellular non-membrane-bounded organelle; GO:0044446 intracellular organelle part; GO:0044424 intracellular part; GO:0005623 cell; GO:0044422 organelle part; GO:0044427 chromosomal part; GO:0043228 non-membrane-bounded organelle; GO:0043231 intracellular membrane-bounded organelle; GO:0043226 organelle; GO:0005634 nucleus; GO:0000785 chromatin; G…	GO:0097159 organic cyclic compound binding; GO:1901363 heterocyclic compound binding; GO:0003677 DNA binding; GO:0031490 chromatin DNA binding; GO:0005488 binding; GO:0003676 nucleic acid binding; GO:0044877 macromolecular complex binding; GO:0031491 nucleosome binding; GO:0003682 chromatin binding; GO:0031492 nucleosomal DNA binding;	K11302
XP_012030001.1	PREDICTED: methionine-R-sulfoxide reductase B3 isoform X1 [Ovis aries]	1.717	Up	0.000804	19.899	0.884	0.763	0.761	0.833	0.839	0.783	1.3	1.356	1.559	mitochondria,nucleus	GO:0044699 single-organism process; GO:0008152 metabolic process; GO:0055114 oxidation-reduction process; GO:0044710 single-organism metabolic process;		GO:0016667 oxidoreductase activity, acting on a sulfur group of donors; GO:0033743 peptide-methionine (R)-S-oxide reductase activity; GO:0016671 oxidoreductase activity, acting on a sulfur group of donors, disulfide as acceptor; GO:0003824 catalytic activity; GO:0016491 oxidoreductase activity;	K07305			IPR002579; IPR011057;	Peptide methionine sulphoxide reductase MrsB; Mss4-like;
XP_012039494.1	PREDICTED: cytochrome b-c1 complex subunit 7 isoform X1 [Ovis aries]	1.715	Up	0.0245	10.013	0.701	0.631	0.45	0.961	0.773	0.604	1.434	1.445	1.13	cytoplasm	GO:0016310 phosphorylation; GO:0009116 nucleoside metabolic process; GO:0042278 purine nucleoside metabolic process; GO:0006725 cellular aromatic compound metabolic process; GO:0009167 purine ribonucleoside monophosphate metabolic process; GO:0042773 ATP synthesis coupled electron transport; GO:0009259 ribonucleotide metabolic process; GO:0009117 nucleotide metabolic process; GO:0044699 single-or…	GO:0016020 membrane; GO:0098800 inner mitochondrial membrane protein complex; GO:0031090 organelle membrane; GO:0098796 membrane protein complex; GO:0005737 cytoplasm; GO:0031224 intrinsic component of membrane; GO:0032991 macromolecular complex; GO:0098798 mitochondrial protein complex; GO:0044424 intracellular part; GO:0005623 cell; GO:0044455 mitochondrial membrane part; GO:0044422 organelle p…		K00417	QCR7; ubiquinol-cytochrome c reductase subunit 7	oas05010 Alzheimer disease - Ovis aries (sheep); oas05016 Huntington disease - Ovis aries (sheep); oas00190 Oxidative phosphorylation - Ovis aries (sheep); oas01100 Metabolic pathways - Ovis aries (sheep); oas05012 Parkinson disease - Ovis aries (sheep); oas04260 Cardiac muscle contraction - Ovis aries (sheep); oas04714 Thermogenesis - Ovis aries (sheep); oas04932 Non-alcoholic fatty liver diseas…
XP_004002420.1	PREDICTED: calsequestrin-2 [Ovis aries]	1.713	Up	3.56e-05	49.919	0.745	0.71	0.716	0.982	0.903	0.961	1.624	1.643	1.609	mitochondria			GO:0043169 cation binding; GO:0046872 metal ion binding; GO:0005509 calcium ion binding; GO:0005488 binding; GO:0043167 ion binding;				IPR012336;	Thioredoxin-like fold;
XP_011952573.1	"PREDICTED: succinate dehydrogenase [ubiquinone] flavoprotein subunit, mitochondrial isoform X1 [Ovis aries]"	1.713	Up	0.00276	72.771	0.723	0.715	0.621	0.875	0.779	0.688	1.458	1.274	1.281	mitochondria	GO:0072350 tricarboxylic acid metabolic process; GO:0055114 oxidation-reduction process; GO:0044281 small molecule metabolic process; GO:0044763 single-organism cellular process; GO:0006099 tricarboxylic acid cycle; GO:0044699 single-organism process; GO:0044238 primary metabolic process; GO:0045333 cellular respiration; GO:0044237 cellular metabolic process; GO:0071704 organic substance metaboli…		GO:0097159 organic cyclic compound binding; GO:1901363 heterocyclic compound binding; GO:0016627 oxidoreductase activity, acting on the CH-CH group of donors; GO:1901265 nucleoside phosphate binding; GO:0050660 flavin adenine dinucleotide binding; GO:0003824 catalytic activity; GO:0005488 binding; GO:0043167 ion binding; GO:0043168 anion binding; GO:0000166 nucleotide binding; GO:0048037 cofactor…	K00234	SDHA; succinate dehydrogenase (ubiquinone) flavoprotein subunit [EC:1.3.5.1]	oas05010 Alzheimer disease - Ovis aries (sheep); oas05016 Huntington disease - Ovis aries (sheep); oas00190 Oxidative phosphorylation - Ovis aries (sheep); oas01100 Metabolic pathways - Ovis aries (sheep); oas05012 Parkinson disease - Ovis aries (sheep); oas01200 Carbon metabolism - Ovis aries (sheep); oas00020 Citrate cycle (TCA cycle) - Ovis aries (sheep); oas04714 Thermogenesis - Ovis aries (s…	IPR027477; IPR015939; IPR003953; IPR023753;	Succinate dehydrogenase/fumarate reductase flavoprotein, catalytic domain; Fumarate reductase/succinate dehydrogenase flavoprotein-like, C-terminal; FAD-dependent oxidoreductase 2, FAD binding domain; FAD/NAD(P)-binding domain;
XP_011954592.1	PREDICTED: adenylosuccinate synthetase isozyme 1 isoform X1 [Ovis aries]	1.706	Up	0.0035	55.813	0.556	0.523	0.523	0.856	0.717	0.723	1.467	1.177	1.274	mitochondria	GO:0009165 nucleotide biosynthetic process; GO:0006725 cellular aromatic compound metabolic process; GO:0009117 nucleotide metabolic process; GO:0044699 single-organism process; GO:0009058 biosynthetic process; GO:1901566 organonitrogen compound biosynthetic process; GO:0044237 cellular metabolic process; GO:0006796 phosphate-containing compound metabolic process; GO:0071704 organic substance met…		GO:1901265 nucleoside phosphate binding; GO:0016874 ligase activity; GO:0001882 nucleoside binding; GO:0043167 ion binding; GO:0000166 nucleotide binding; GO:0016879 ligase activity, forming carbon-nitrogen bonds; GO:0097159 organic cyclic compound binding; GO:1901363 heterocyclic compound binding; GO:0032549 ribonucleoside binding; GO:0097367 carbohydrate derivative binding; GO:0003824 catalytic…	K01939	purA; adenylosuccinate synthase [EC:6.3.4.4]	oas00250 Alanine, aspartate and glutamate metabolism - Ovis aries (sheep); oas01100 Metabolic pathways - Ovis aries (sheep); oas00230 Purine metabolism - Ovis aries (sheep);	IPR027417;	P-loop containing nucleoside triphosphate hydrolase;
XP_014950384.1	PREDICTED: LYR motif-containing protein 5 isoform X4 [Ovis aries]	1.703	Up	0.0261	10.964	0.68		0.656	0.866		0.732	1.398		1.324	nucleus
XP_004006633.1	"PREDICTED: citrate synthase, mitochondrial [Ovis aries]"	1.701	Up	0.0168	51.774	0.724	0.635	0.563	0.835	0.673	0.633	1.462	1.152	1.028	mitochondria	GO:0072350 tricarboxylic acid metabolic process; GO:0055114 oxidation-reduction process; GO:0044281 small molecule metabolic process; GO:0006099 tricarboxylic acid cycle; GO:0044763 single-organism cellular process; GO:0044699 single-organism process; GO:0044238 primary metabolic process; GO:0045333 cellular respiration; GO:0044237 cellular metabolic process; GO:0071704 organic substance metaboli…		GO:0036440 citrate synthase activity; GO:0016746 transferase activity, transferring acyl groups; GO:0046912 transferase activity, transferring acyl groups, acyl groups converted into alkyl on transfer; GO:0003824 catalytic activity; GO:0016740 transferase activity; GO:0004108 citrate (Si)-synthase activity;	K01647	CS; citrate synthase [EC:2.3.3.1]	oas01230 Biosynthesis of amino acids - Ovis aries (sheep); oas00630 Glyoxylate and dicarboxylate metabolism - Ovis aries (sheep); oas01200 Carbon metabolism - Ovis aries (sheep); oas01100 Metabolic pathways - Ovis aries (sheep); oas01210 2-Oxocarboxylic acid metabolism - Ovis aries (sheep); oas00020 Citrate cycle (TCA cycle) - Ovis aries (sheep);	IPR016142;	Citrate synthase-like, large alpha subdomain;
XP_004010561.1	"PREDICTED: ATP synthase subunit s, mitochondrial isoform X1 [Ovis aries]"	1.700	Up	0.000504	23.275	0.78	0.594	0.686	0.819	0.823	0.786	1.515	1.31	1.303	cytoplasm				K07554			IPR032675;	Leucine-rich repeat domain, L domain-like;
XP_011955205.1	"PREDICTED: pyruvate dehydrogenase E1 component subunit beta, mitochondrial isoform X1 [Ovis aries]"	1.699	Up	0.0142	39.172	0.736	0.653	0.579	0.832	0.711	0.636	1.469	1.19	1.043	mitochondria	GO:0008152 metabolic process;		GO:0003824 catalytic activity;	K00162	PDHB; pyruvate dehydrogenase E1 component beta subunit [EC:1.2.4.1]	oas04922 Glucagon signaling pathway - Ovis aries (sheep); oas04066 HIF-1 signaling pathway - Ovis aries (sheep); oas05230 Central carbon metabolism in cancer - Ovis aries (sheep); oas01100 Metabolic pathways - Ovis aries (sheep); oas01200 Carbon metabolism - Ovis aries (sheep); oas00620 Pyruvate metabolism - Ovis aries (sheep); oas00010 Glycolysis / Gluconeogenesis - Ovis aries (sheep); oas00020 …	IPR009014; IPR033248; IPR029061; IPR005475;	Transketolase C-terminal/Pyruvate-ferredoxin oxidoreductase domain II; Transketolase, C-terminal domain; Thiamin diphosphate-binding fold; Transketolase-like, pyrimidine-binding domain;
XP_011966047.1	PREDICTED: NADH dehydrogenase [ubiquinone] 1 beta subcomplex subunit 6 isoform X1 [Ovis aries]	1.698	Up	0.0117	11.632	0.705	0.667	0.647	0.907	0.751	0.647	1.492	1.247	1.174	nucleus
XP_004020569.1	"PREDICTED: ATP synthase subunit alpha, mitochondrial [Ovis aries]"	1.691	Up	0.00178	59.703	0.748	0.676	0.644	0.825	0.766	0.723	1.453	1.273	1.186	mitochondria	GO:0009116 nucleoside metabolic process; GO:0042278 purine nucleoside metabolic process; GO:0009167 purine ribonucleoside monophosphate metabolic process; GO:0009117 nucleotide metabolic process; GO:0044699 single-organism process; GO:0046129 purine ribonucleoside biosynthetic process; GO:0009163 nucleoside biosynthetic process; GO:0009058 biosynthetic process; GO:0009156 ribonucleoside monophosp…	GO:0045261 proton-transporting ATP synthase complex, catalytic core F(1); GO:0016020 membrane; GO:0098796 membrane protein complex; GO:0044425 membrane part; GO:0044464 cell part; GO:0005622 intracellular; GO:0016469 proton-transporting two-sector ATPase complex; GO:0032991 macromolecular complex; GO:0033178 proton-transporting two-sector ATPase complex, catalytic domain; GO:0044424 intracellular…	GO:0042625 ATPase coupled ion transmembrane transporter activity; GO:1901265 nucleoside phosphate binding; GO:0015399 primary active transmembrane transporter activity; GO:0022892 substrate-specific transporter activity; GO:0016817 hydrolase activity, acting on acid anhydrides; GO:0044769 ATPase activity, coupled to transmembrane movement of ions, rotational mechanism; GO:0015077 monovalent inorg…	K02132	ATPeF1A; F-type H+-transporting ATPase subunit alpha	oas05010 Alzheimer disease - Ovis aries (sheep); oas00190 Oxidative phosphorylation - Ovis aries (sheep); oas05016 Huntington disease - Ovis aries (sheep); oas05012 Parkinson disease - Ovis aries (sheep); oas01100 Metabolic pathways - Ovis aries (sheep); oas04714 Thermogenesis - Ovis aries (sheep);	IPR000793; IPR004100; IPR027417; IPR000194; IPR033732; IPR023366;	ATP synthase, alpha subunit, C-terminal; ATPase, F1/V1/A1 complex, alpha/beta subunit, N-terminal domain; P-loop containing nucleoside triphosphate hydrolase; ATPase, F1/V1/A1 complex, alpha/beta subunit, nucleotide-binding domain; ATP synthase, F1 complex, alpha subunit nucleotide-binding domain; ATP synthase subunit alpha-like domain;
XP_004017112.1	PREDICTED: LOW QUALITY PROTEIN: alpha-methylacyl-CoA racemase [Ovis aries]	1.689	Up	0.0011	40.829	0.921	0.865	0.759	0.778	0.711	0.734	1.387	1.146	1.221	mitochondria			GO:0003824 catalytic activity;	K01796	E5.1.99.4; alpha-methylacyl-CoA racemase [EC:5.1.99.4]	oas01100 Metabolic pathways - Ovis aries (sheep); oas00120 Primary bile acid biosynthesis - Ovis aries (sheep); oas04146 Peroxisome - Ovis aries (sheep);	IPR023606;	CoA-transferase family III domain;
XP_014947470.1	"PREDICTED: enoyl-CoA hydratase domain-containing protein 2, mitochondrial isoform X1 [Ovis aries]"	1.689	Up	0.00486	31.692	1.054		0.776	0.808		0.808	1.415		1.315	mitochondria	GO:0008152 metabolic process;		GO:0003824 catalytic activity;				IPR029045; IPR014748;	ClpP/crotonase-like domain; Crontonase, C-terminal;
XP_004016453.1	"PREDICTED: pyruvate dehydrogenase protein X component, mitochondrial [Ovis aries]"	1.686	Up	0.0222	53.923	0.715	0.546	0.563	0.781	0.673	0.636	1.461	1.115	0.947	mitochondria	GO:0008152 metabolic process;		GO:0016746 transferase activity, transferring acyl groups; GO:0003824 catalytic activity; GO:0016740 transferase activity;	K13997	PDHX; dihydrolipoamide dehydrogenase-binding protein of pyruvate dehydrogenase complex	oas01100 Metabolic pathways - Ovis aries (sheep);	IPR004167; IPR001078; IPR011053; IPR000089; IPR023213;	E3-binding domain; 2-oxoacid dehydrogenase acyltransferase, catalytic domain; Single hybrid motif; Biotin/lipoyl attachment; Chloramphenicol acetyltransferase-like domain;
XP_004011198.2	PREDICTED: triadin isoform X1 [Ovis aries]	1.682	Up	0.00348	81.616	0.683	0.659	0.506	0.877	0.738	0.704	1.432	1.205	1.263	cytoplasm
XP_004015238.1	PREDICTED: cytochrome c oxidase subunit 6B1 [Ovis aries]	1.679	Up	0.011	10.186	0.698	0.698	0.639	0.87	0.925	0.696	1.55	1.438	1.194	extracellular		GO:0043226 organelle; GO:0043231 intracellular membrane-bounded organelle; GO:0043229 intracellular organelle; GO:0044464 cell part; GO:0005622 intracellular; GO:0005737 cytoplasm; GO:0044424 intracellular part; GO:0043227 membrane-bounded organelle; GO:0005623 cell; GO:0005739 mitochondrion; GO:0044444 cytoplasmic part;	GO:0015075 ion transmembrane transporter activity; GO:0022892 substrate-specific transporter activity; GO:0015077 monovalent inorganic cation transmembrane transporter activity; GO:0016676 oxidoreductase activity, acting on a heme group of donors, oxygen as acceptor; GO:0016675 oxidoreductase activity, acting on a heme group of donors; GO:0015078 hydrogen ion transmembrane transporter activity; G…	K02267	COX6B; cytochrome c oxidase subunit 6b	oas05010 Alzheimer disease - Ovis aries (sheep); oas05016 Huntington disease - Ovis aries (sheep); oas00190 Oxidative phosphorylation - Ovis aries (sheep); oas01100 Metabolic pathways - Ovis aries (sheep); oas05012 Parkinson disease - Ovis aries (sheep); oas04260 Cardiac muscle contraction - Ovis aries (sheep); oas04714 Thermogenesis - Ovis aries (sheep); oas04932 Non-alcoholic fatty liver diseas…
XP_004017875.1	"PREDICTED: electron transfer flavoprotein subunit alpha, mitochondrial isoform X1 [Ovis aries]"	1.677	Up	0.00194	35.021	0.743	0.641	0.691	0.848	0.858	0.785	1.547	1.397	1.234	mitochondria			GO:0097159 organic cyclic compound binding; GO:1901363 heterocyclic compound binding; GO:0009055 electron carrier activity; GO:1901265 nucleoside phosphate binding; GO:0050660 flavin adenine dinucleotide binding; GO:0005488 binding; GO:0043167 ion binding; GO:0043168 anion binding; GO:0000166 nucleotide binding; GO:0048037 cofactor binding; GO:0036094 small molecule binding; GO:0050662 coenzyme b…	K03522			IPR014731; IPR014729; IPR033947; IPR014730; IPR029035;	Electron transfer flavoprotein, alpha subunit, C-terminal; Rossmann-like alpha/beta/alpha sandwich fold; Electron transfer flavoprotein, alpha subunit, N-terminal; Electron transfer flavoprotein, alpha/beta-subunit, N-terminal; DHS-like NAD/FAD-binding domain;
XP_012042362.1	"PREDICTED: ATP synthase-coupling factor 6, mitochondrial isoform X1 [Ovis aries]"	1.677	Up	0.00558	12.473	0.704	0.701	0.59	0.928	0.75	0.705	1.454	1.309	1.234	mitochondria	GO:0009116 nucleoside metabolic process; GO:0042278 purine nucleoside metabolic process; GO:0009167 purine ribonucleoside monophosphate metabolic process; GO:0009117 nucleotide metabolic process; GO:0044699 single-organism process; GO:0046129 purine ribonucleoside biosynthetic process; GO:0009163 nucleoside biosynthetic process; GO:0009058 biosynthetic process; GO:0009156 ribonucleoside monophosp…	GO:0016020 membrane; GO:0098800 inner mitochondrial membrane protein complex; GO:0031090 organelle membrane; GO:0098796 membrane protein complex; GO:0005737 cytoplasm; GO:0032991 macromolecular complex; GO:0098798 mitochondrial protein complex; GO:0044424 intracellular part; GO:0005623 cell; GO:0044455 mitochondrial membrane part; GO:0044422 organelle part; GO:0005740 mitochondrial envelope; GO:0…	GO:0015075 ion transmembrane transporter activity; GO:0022892 substrate-specific transporter activity; GO:0015077 monovalent inorganic cation transmembrane transporter activity; GO:0022890 inorganic cation transmembrane transporter activity; GO:0015078 hydrogen ion transmembrane transporter activity; GO:0008324 cation transmembrane transporter activity; GO:0022891 substrate-specific transmembrane…	K02131	ATPeF0F6; F-type H+-transporting ATPase subunit 6	oas05010 Alzheimer disease - Ovis aries (sheep); oas00190 Oxidative phosphorylation - Ovis aries (sheep); oas05016 Huntington disease - Ovis aries (sheep); oas05012 Parkinson disease - Ovis aries (sheep); oas01100 Metabolic pathways - Ovis aries (sheep); oas04714 Thermogenesis - Ovis aries (sheep);
XP_004008745.1	"PREDICTED: HIG1 domain family member 2A, mitochondrial [Ovis aries]"	1.671	Up	0.0148	11.545		0.746	0.632		0.975	0.859		1.536	1.528	plasma membrane							IPR007667;	Hypoxia induced protein, domain;
XP_011956397.1	PREDICTED: coiled-coil alpha-helical rod protein 1 isoform X4 [Ovis aries]	1.669	Up	6.02e-05	85.199	0.635	0.554	0.672	1.076	1.028	0.982	1.755	1.683	1.713	nucleus	GO:0032502 developmental process; GO:0030154 cell differentiation; GO:0044767 single-organism developmental process; GO:0048869 cellular developmental process; GO:0044763 single-organism cellular process; GO:0044699 single-organism process; GO:0009987 cellular process;
XP_014954660.1	PREDICTED: epoxide hydrolase 1 [Ovis aries]	1.668	Up	0.0114	52.104	0.746	0.572	0.68	0.875	0.68	0.706	1.477	1.138	1.156	endoplasmic reticulum			GO:0033961 cis-stilbene-oxide hydrolase activity; GO:0016787 hydrolase activity; GO:0016801 hydrolase activity, acting on ether bonds; GO:0003824 catalytic activity; GO:0016803 ether hydrolase activity;	K01253	EPHX1; microsomal epoxide hydrolase [EC:3.3.2.9]	oas00980 Metabolism of xenobiotics by cytochrome P450 - Ovis aries (sheep); oas05204 Chemical carcinogenesis - Ovis aries (sheep); oas04976 Bile secretion - Ovis aries (sheep);	IPR029058; IPR010497;	Alpha/Beta hydrolase fold; Epoxide hydrolase, N-terminal;
XP_004015073.1	"PREDICTED: ubiquinone biosynthesis protein COQ9, mitochondrial [Ovis aries]"	1.668	Up	0.0272	35.476	0.673	0.642	0.542	0.816	0.732	0.631	1.521	1.119	0.994	mitochondria	GO:0051188 cofactor biosynthetic process; GO:0042181 ketone biosynthetic process; GO:1901663 quinone biosynthetic process; GO:0006744 ubiquinone biosynthetic process; GO:0006733 oxidoreduction coenzyme metabolic process; GO:0044711 single-organism biosynthetic process; GO:1901661 quinone metabolic process; GO:0044281 small molecule metabolic process; GO:0044763 single-organism cellular process; G…			K18587			IPR013718;	COQ9;
XP_011957581.1	"PREDICTED: NADH dehydrogenase [ubiquinone] flavoprotein 1, mitochondrial isoform X1 [Ovis aries]"	1.667	Up	0.00352	50.619	0.729	0.686	0.625	0.899	0.81	0.725	1.493	1.33	1.235	mitochondria	GO:0044699 single-organism process; GO:0008152 metabolic process; GO:0055114 oxidation-reduction process; GO:0044710 single-organism metabolic process;		GO:0016651 oxidoreductase activity, acting on NAD(P)H; GO:1901265 nucleoside phosphate binding; GO:0043167 ion binding; GO:0050136 NADH dehydrogenase (quinone) activity; GO:0000166 nucleotide binding; GO:0051539 4 iron, 4 sulfur cluster binding; GO:0048037 cofactor binding; GO:0016655 oxidoreductase activity, acting on NAD(P)H, quinone or similar compound as acceptor; GO:0008137 NADH dehydrogenas…	K03942	NDUFV1; NADH dehydrogenase (ubiquinone) flavoprotein 1 [EC:7.1.1.2 1.6.99.3]	oas05010 Alzheimer disease - Ovis aries (sheep); oas05016 Huntington disease - Ovis aries (sheep); oas00190 Oxidative phosphorylation - Ovis aries (sheep); oas01100 Metabolic pathways - Ovis aries (sheep); oas05012 Parkinson disease - Ovis aries (sheep); oas04714 Thermogenesis - Ovis aries (sheep); oas04932 Non-alcoholic fatty liver disease (NAFLD) - Ovis aries (sheep); oas04723 Retrograde endoca…	IPR011538; IPR019554; IPR019575;	NADH-ubiquinone oxidoreductase 51 kDa subunit, FMN-binding domain; Soluble ligand binding domain; NADH-ubiquinone oxidoreductase 51 kDa subunit, iron-sulphur binding domain;
XP_011953292.1	PREDICTED: MAP kinase-activated protein kinase 5 isoform X5 [Ovis aries]	1.667	Up	0.0115	46.389		0.755	0.704		0.927	0.843		1.433	1.517	cytoplasm	GO:0016310 phosphorylation; GO:0044267 cellular protein metabolic process; GO:0044238 primary metabolic process; GO:0044237 cellular metabolic process; GO:0006796 phosphate-containing compound metabolic process; GO:0071704 organic substance metabolic process; GO:0008152 metabolic process; GO:0006468 protein phosphorylation; GO:0006793 phosphorus metabolic process; GO:0044260 cellular macromolecul…		GO:0005524 ATP binding; GO:1901265 nucleoside phosphate binding; GO:0016773 phosphotransferase activity, alcohol group as acceptor; GO:0001882 nucleoside binding; GO:0043167 ion binding; GO:0004672 protein kinase activity; GO:0000166 nucleotide binding; GO:0097159 organic cyclic compound binding; GO:1901363 heterocyclic compound binding; GO:0032549 ribonucleoside binding; GO:0097367 carbohydrate …				IPR000719; IPR011009; IPR027442;	Protein kinase domain; Protein kinase-like domain; MAP kinase activated protein kinase, C-terminal domain;
NP_001155363.1	"fumarate hydratase, mitochondrial [Ovis aries]"	1.660	Up	0.00424	54.621	0.799	0.682	0.647	0.839	0.753	0.707	1.442	1.24	1.134	mitochondria	GO:0043648 dicarboxylic acid metabolic process; GO:0072350 tricarboxylic acid metabolic process; GO:0055114 oxidation-reduction process; GO:0044281 small molecule metabolic process; GO:0044763 single-organism cellular process; GO:0006099 tricarboxylic acid cycle; GO:0044699 single-organism process; GO:0044238 primary metabolic process; GO:0045333 cellular respiration; GO:0044237 cellular metaboli…	GO:0044464 cell part; GO:0005622 intracellular; GO:0005737 cytoplasm; GO:0032991 macromolecular complex; GO:0044424 intracellular part; GO:0043234 protein complex; GO:0005623 cell; GO:0045239 tricarboxylic acid cycle enzyme complex; GO:0044444 cytoplasmic part;	GO:0016829 lyase activity; GO:0016836 hydro-lyase activity; GO:0003824 catalytic activity; GO:0004333 fumarate hydratase activity; GO:0016835 carbon-oxygen lyase activity;	K01679	E4.2.1.2B; fumarate hydratase, class II [EC:4.2.1.2]	oas05211 Renal cell carcinoma - Ovis aries (sheep); oas00620 Pyruvate metabolism - Ovis aries (sheep); oas01200 Carbon metabolism - Ovis aries (sheep); oas04934 Cushing syndrome - Ovis aries (sheep); oas01100 Metabolic pathways - Ovis aries (sheep); oas00020 Citrate cycle (TCA cycle) - Ovis aries (sheep); oas05200 Pathways in cancer - Ovis aries (sheep);	IPR024083; IPR008948; IPR022761; IPR018951;	Fumarase/histidase, N-terminal; L-Aspartase-like; Fumarate lyase, N-terminal; Fumarase C, C-terminal;
XP_014950344.1	PREDICTED: LOW QUALITY PROTEIN: thiosulfate sulfurtransferase [Ovis aries]	1.659	Up	0.0417	33.775	0.675	0.604	0.766	0.84	0.825	0.847	1.549	1.502	1.117	mitochondria				K01011	TST; thiosulfate/3-mercaptopyruvate sulfurtransferase [EC:2.8.1.1 2.8.1.2]	oas04122 Sulfur relay system - Ovis aries (sheep); oas00920 Sulfur metabolism - Ovis aries (sheep); oas01100 Metabolic pathways - Ovis aries (sheep); oas00270 Cysteine and methionine metabolism - Ovis aries (sheep);	IPR001763;	Rhodanese-like domain;
NP_001177319.1	glyceraldehyde-3-phosphate dehydrogenase [Ovis aries]	1.656	Up	0.0291	35.905	0.652	0.577	0.546	0.779	0.606	0.577	1.345	0.991	0.914	cytoplasm	GO:0006006 glucose metabolic process; GO:0044723 single-organism carbohydrate metabolic process; GO:0008152 metabolic process; GO:0055114 oxidation-reduction process; GO:0044710 single-organism metabolic process; GO:0044281 small molecule metabolic process; GO:0005996 monosaccharide metabolic process; GO:0044699 single-organism process; GO:0044238 primary metabolic process; GO:0005975 carbohydrat…		GO:0016620 oxidoreductase activity, acting on the aldehyde or oxo group of donors, NAD or NADP as acceptor; GO:0097159 organic cyclic compound binding; GO:1901363 heterocyclic compound binding; GO:1901265 nucleoside phosphate binding; GO:0051287 NAD binding; GO:0003824 catalytic activity; GO:0005488 binding; GO:0016903 oxidoreductase activity, acting on the aldehyde or oxo group of donors; GO:005…	K00134	GAPDH; glyceraldehyde 3-phosphate dehydrogenase [EC:1.2.1.12]	oas05010 Alzheimer disease - Ovis aries (sheep); oas01230 Biosynthesis of amino acids - Ovis aries (sheep); oas01200 Carbon metabolism - Ovis aries (sheep); oas01100 Metabolic pathways - Ovis aries (sheep); oas04066 HIF-1 signaling pathway - Ovis aries (sheep); oas00010 Glycolysis / Gluconeogenesis - Ovis aries (sheep);	IPR020829; IPR016040; IPR020828;	Glyceraldehyde 3-phosphate dehydrogenase, catalytic domain; NAD(P)-binding domain; Glyceraldehyde 3-phosphate dehydrogenase, NAD(P) binding domain;
XP_004006600.1	PREDICTED: SH3 and cysteine-rich domain-containing protein 3 isoform X1 [Ovis aries]	1.651	Up	0.0223	41.356		0.698	0.698		0.817	0.807		1.24	1.442	cytoplasm	GO:0050794 regulation of cellular process; GO:0044700 single organism signaling; GO:0051716 cellular response to stimulus; GO:0007165 signal transduction; GO:0050789 regulation of biological process; GO:0007154 cell communication; GO:0035556 intracellular signal transduction; GO:0044699 single-organism process; GO:0023052 signaling; GO:0050896 response to stimulus; GO:0009987 cellular process; GO…		GO:0005515 protein binding; GO:0005488 binding;				IPR002219; IPR001452; IPR011511;	Protein kinase C-like, phorbol ester/diacylglycerol-binding domain; SH3 domain; Variant SH3 domain;
XP_004002786.1	PREDICTED: DDB1- and CUL4-associated factor 6 isoform X9 [Ovis aries]	1.651	Up	0.0438	95.831	0.879		0.664	0.81		0.661	1.264		1.165	nucleus			GO:0005515 protein binding; GO:0005488 binding;				IPR017986; IPR015943;	WD40-repeat-containing domain; WD40/YVTN repeat-like-containing domain;
XP_004014545.2	PREDICTED: alpha-1-syntrophin [Ovis aries]	1.649	Up	0.00602	53.963	0.539	0.564	0.791	0.839	0.871	0.821	1.645	1.315	1.214	mitochondria			GO:0005515 protein binding; GO:0005488 binding;				IPR011993; IPR001478; IPR001849;	PH domain-like; PDZ domain; Pleckstrin homology domain;
XP_004020976.1	"PREDICTED: cytochrome c oxidase subunit 6A2, mitochondrial [Ovis aries]"	1.649	Up	0.021	10.886	0.732	0.702	0.665	0.921	0.728	0.688	1.478	1.326	1.049	mitochondria		GO:0016020 membrane; GO:0098800 inner mitochondrial membrane protein complex; GO:0031090 organelle membrane; GO:0098796 membrane protein complex; GO:0005737 cytoplasm; GO:0032991 macromolecular complex; GO:0098798 mitochondrial protein complex; GO:0044424 intracellular part; GO:0044455 mitochondrial membrane part; GO:0005623 cell; GO:0044422 organelle part; GO:0005740 mitochondrial envelope; GO:0…	GO:0015075 ion transmembrane transporter activity; GO:0022892 substrate-specific transporter activity; GO:0015077 monovalent inorganic cation transmembrane transporter activity; GO:0016676 oxidoreductase activity, acting on a heme group of donors, oxygen as acceptor; GO:0016675 oxidoreductase activity, acting on a heme group of donors; GO:0015078 hydrogen ion transmembrane transporter activity; G…	K02266	COX6A; cytochrome c oxidase subunit 6a	oas05010 Alzheimer disease - Ovis aries (sheep); oas05016 Huntington disease - Ovis aries (sheep); oas00190 Oxidative phosphorylation - Ovis aries (sheep); oas01100 Metabolic pathways - Ovis aries (sheep); oas05012 Parkinson disease - Ovis aries (sheep); oas04260 Cardiac muscle contraction - Ovis aries (sheep); oas04714 Thermogenesis - Ovis aries (sheep); oas04932 Non-alcoholic fatty liver diseas…
XP_004002040.1	"PREDICTED: carnitine O-palmitoyltransferase 2, mitochondrial [Ovis aries]"	1.647	Up	0.00374	74.444	0.727	0.681	0.618	0.92	0.744	0.782	1.438	1.381	1.21	mitochondria			GO:0016746 transferase activity, transferring acyl groups; GO:0003824 catalytic activity; GO:0016740 transferase activity;	K08766	CPT2; carnitine O-palmitoyltransferase 2 [EC:2.3.1.21]	oas00071 Fatty acid degradation - Ovis aries (sheep); oas01212 Fatty acid metabolism - Ovis aries (sheep); oas04714 Thermogenesis - Ovis aries (sheep); oas03320 PPAR signaling pathway - Ovis aries (sheep);
XP_011955718.1	PREDICTED: LOW QUALITY PROTEIN: xin actin-binding repeat-containing protein 1 isoform X1 [Ovis aries]	1.645	Up	0.0045	167.13	0.856	0.81	0.741	0.864	0.744	0.704	1.402	1.266	1.135	nucleus	GO:0016043 cellular component organization; GO:1902589 single-organism organelle organization; GO:0030036 actin cytoskeleton organization; GO:0006996 organelle organization; GO:0030029 actin filament-based process; GO:0044763 single-organism cellular process; GO:0044699 single-organism process; GO:0007010 cytoskeleton organization; GO:0009987 cellular process; GO:0071840 cellular component organi…	GO:0030054 cell junction;	GO:0003779 actin binding; GO:0005515 protein binding; GO:0008092 cytoskeletal protein binding; GO:0005488 binding;
XP_004023705.3	PREDICTED: NADH dehydrogenase [ubiquinone] 1 beta subcomplex subunit 10 [Ovis aries]	1.644	Up	0.0162	21.017	0.706	0.735	0.633	0.913	0.816	0.664	1.519	1.272	1.143	extracellular				K03966	NDUFB10; NADH dehydrogenase (ubiquinone) 1 beta subcomplex subunit 10	oas05010 Alzheimer disease - Ovis aries (sheep); oas05016 Huntington disease - Ovis aries (sheep); oas00190 Oxidative phosphorylation - Ovis aries (sheep); oas01100 Metabolic pathways - Ovis aries (sheep); oas05012 Parkinson disease - Ovis aries (sheep); oas04714 Thermogenesis - Ovis aries (sheep); oas04932 Non-alcoholic fatty liver disease (NAFLD) - Ovis aries (sheep); oas04723 Retrograde endoca…
XP_004007304.3	"PREDICTED: succinyl-CoA ligase [ADP/GDP-forming] subunit alpha, mitochondrial isoform X1 [Ovis aries]"	1.641	Up	0.00492	20.375	0.8	0.752	0.671	0.816	0.781	0.663	1.377	1.114	1.218	mitochondria	GO:0008152 metabolic process;		GO:0003824 catalytic activity;	K01899	LSC1; succinyl-CoA synthetase alpha subunit [EC:6.2.1.4 6.2.1.5]	oas00640 Propanoate metabolism - Ovis aries (sheep); oas01200 Carbon metabolism - Ovis aries (sheep); oas01100 Metabolic pathways - Ovis aries (sheep); oas00020 Citrate cycle (TCA cycle) - Ovis aries (sheep);	IPR005811; IPR016102;	ATP-citrate lyase/succinyl-CoA ligase; Succinyl-CoA synthetase-like;
XP_011950844.1	"PREDICTED: dihydrolipoyllysine-residue acetyltransferase component of pyruvate dehydrogenase complex, mitochondrial [Ovis aries]"	1.640	Up	0.0334	69.099	0.703	0.581	0.497	0.847	0.652	0.594	1.391	1.097	0.944	mitochondria	GO:0006090 pyruvate metabolic process; GO:0008152 metabolic process; GO:0044710 single-organism metabolic process; GO:0044281 small molecule metabolic process; GO:0044763 single-organism cellular process; GO:0019752 carboxylic acid metabolic process; GO:0044699 single-organism process; GO:0032787 monocarboxylic acid metabolic process; GO:0006082 organic acid metabolic process; GO:0009987 cellular…	GO:1902494 catalytic complex; GO:0044464 cell part; GO:0005622 intracellular; GO:1990204 oxidoreductase complex; GO:0005737 cytoplasm; GO:0032991 macromolecular complex; GO:0044424 intracellular part; GO:0045254 pyruvate dehydrogenase complex; GO:0005623 cell; GO:0044444 cytoplasmic part;	GO:0016417 S-acyltransferase activity; GO:0004742 dihydrolipoyllysine-residue acetyltransferase activity; GO:0016746 transferase activity, transferring acyl groups; GO:0003824 catalytic activity; GO:0016418 S-acetyltransferase activity; GO:0016747 transferase activity, transferring acyl groups other than amino-acyl groups; GO:0030523 dihydrolipoamide S-acyltransferase activity; GO:0016740 transfe…	K00627	DLAT; pyruvate dehydrogenase E2 component (dihydrolipoamide acetyltransferase) [EC:2.3.1.12]	oas00620 Pyruvate metabolism - Ovis aries (sheep); oas01200 Carbon metabolism - Ovis aries (sheep); oas01100 Metabolic pathways - Ovis aries (sheep); oas00020 Citrate cycle (TCA cycle) - Ovis aries (sheep); oas00010 Glycolysis / Gluconeogenesis - Ovis aries (sheep);	IPR004167; IPR001078; IPR011053; IPR000089; IPR023213;	E3-binding domain; 2-oxoacid dehydrogenase acyltransferase, catalytic domain; Single hybrid motif; Biotin/lipoyl attachment; Chloramphenicol acetyltransferase-like domain;
XP_014947363.1	PREDICTED: four and a half LIM domains protein 3 isoform X3 [Ovis aries]	1.638	Up	0.00154	33.274	0.732	0.74	0.815	0.986	0.843	0.842	1.559	1.445	1.371	nucleus			GO:0043169 cation binding; GO:0046872 metal ion binding; GO:0008270 zinc ion binding; GO:0046914 transition metal ion binding; GO:0005488 binding; GO:0043167 ion binding;				IPR001781;	Zinc finger, LIM-type;
XP_004017458.1	"PREDICTED: aldehyde dehydrogenase, mitochondrial [Ovis aries]"	1.638	Up	0.00156	56.7	0.599	0.61	0.568	0.91	0.788	0.799	1.488	1.311	1.29	mitochondria	GO:0044699 single-organism process; GO:0008152 metabolic process; GO:0055114 oxidation-reduction process; GO:0044710 single-organism metabolic process;		GO:0016620 oxidoreductase activity, acting on the aldehyde or oxo group of donors, NAD or NADP as acceptor; GO:0003824 catalytic activity; GO:0016491 oxidoreductase activity; GO:0016903 oxidoreductase activity, acting on the aldehyde or oxo group of donors;	K00128	ALDH; aldehyde dehydrogenase (NAD+) [EC:1.2.1.3]	oas00071 Fatty acid degradation - Ovis aries (sheep); oas00561 Glycerolipid metabolism - Ovis aries (sheep); oas00340 Histidine metabolism - Ovis aries (sheep); oas00280 Valine, leucine and isoleucine degradation - Ovis aries (sheep); oas00330 Arginine and proline metabolism - Ovis aries (sheep); oas00053 Ascorbate and aldarate metabolism - Ovis aries (sheep); oas00410 beta-Alanine metabolism - O…	IPR016161; IPR015590; IPR016162; IPR016163;	Aldehyde/histidinol dehydrogenase; Aldehyde dehydrogenase domain; Aldehyde dehydrogenase N-terminal domain; Aldehyde dehydrogenase, C-terminal;
XP_004020879.1	"PREDICTED: cytochrome b-c1 complex subunit 2, mitochondrial [Ovis aries]"	1.637	Up	0.0066	48.212	0.768	0.701	0.625	0.858	0.776	0.688	1.411	1.281	1.108	mitochondria	GO:0006508 proteolysis; GO:0008152 metabolic process; GO:0043170 macromolecule metabolic process; GO:0019538 protein metabolic process; GO:0044238 primary metabolic process; GO:0071704 organic substance metabolic process;		GO:0004175 endopeptidase activity; GO:0004222 metalloendopeptidase activity; GO:0008233 peptidase activity; GO:0003824 catalytic activity; GO:0005488 binding; GO:0043167 ion binding; GO:0070011 peptidase activity, acting on L-amino acid peptides; GO:0043169 cation binding; GO:0046872 metal ion binding; GO:0008237 metallopeptidase activity; GO:0016787 hydrolase activity;	K00415	QCR2; ubiquinol-cytochrome c reductase core subunit 2	oas05010 Alzheimer disease - Ovis aries (sheep); oas05016 Huntington disease - Ovis aries (sheep); oas00190 Oxidative phosphorylation - Ovis aries (sheep); oas01100 Metabolic pathways - Ovis aries (sheep); oas05012 Parkinson disease - Ovis aries (sheep); oas04260 Cardiac muscle contraction - Ovis aries (sheep); oas04714 Thermogenesis - Ovis aries (sheep); oas04932 Non-alcoholic fatty liver diseas…	IPR007863; IPR011765; IPR011249; IPR011237;	Peptidase M16, C-terminal; Peptidase M16, N-terminal; Metalloenzyme, LuxS/M16 peptidase-like; Peptidase M16 domain;
XP_014957281.1	"PREDICTED: cytochrome c oxidase subunit 5A, mitochondrial isoform X1 [Ovis aries]"	1.637	Up	0.0152	22.161	0.802	0.762	0.547	0.939	0.786	0.63	1.382	1.289	1.184	mitochondria		GO:0016020 membrane; GO:0043229 intracellular organelle; GO:0044429 mitochondrial part; GO:0031090 organelle membrane; GO:0031967 organelle envelope; GO:0044446 intracellular organelle part; GO:0005737 cytoplasm; GO:0044424 intracellular part; GO:0005623 cell; GO:0044422 organelle part; GO:0005739 mitochondrion; GO:0005740 mitochondrial envelope; GO:0043231 intracellular membrane-bounded organell…	GO:0015075 ion transmembrane transporter activity; GO:0022892 substrate-specific transporter activity; GO:0015077 monovalent inorganic cation transmembrane transporter activity; GO:0016676 oxidoreductase activity, acting on a heme group of donors, oxygen as acceptor; GO:0016675 oxidoreductase activity, acting on a heme group of donors; GO:0015078 hydrogen ion transmembrane transporter activity; G…	K02264	COX5A; cytochrome c oxidase subunit 5a	oas05010 Alzheimer disease - Ovis aries (sheep); oas05016 Huntington disease - Ovis aries (sheep); oas00190 Oxidative phosphorylation - Ovis aries (sheep); oas01100 Metabolic pathways - Ovis aries (sheep); oas05012 Parkinson disease - Ovis aries (sheep); oas04260 Cardiac muscle contraction - Ovis aries (sheep); oas04714 Thermogenesis - Ovis aries (sheep); oas04932 Non-alcoholic fatty liver diseas…
XP_004014945.1	"PREDICTED: cytochrome b-c1 complex subunit Rieske, mitochondrial [Ovis aries]"	1.635	Up	0.0045	29.53	0.687	0.561	0.676	0.839	0.742	0.825	1.456	1.35	1.129	mitochondria	GO:0044699 single-organism process; GO:0008152 metabolic process; GO:0055114 oxidation-reduction process; GO:0044710 single-organism metabolic process;	GO:0016020 membrane;	GO:0051537 2 iron, 2 sulfur cluster binding; GO:0008121 ubiquinol-cytochrome-c reductase activity; GO:0015075 ion transmembrane transporter activity; GO:0016679 oxidoreductase activity, acting on diphenols and related substances as donors; GO:0022892 substrate-specific transporter activity; GO:0015077 monovalent inorganic cation transmembrane transporter activity; GO:0015078 hydrogen ion transmem…	K00411	UQCRFS1; ubiquinol-cytochrome c reductase iron-sulfur subunit [EC:1.10.2.2]	oas05010 Alzheimer disease - Ovis aries (sheep); oas05016 Huntington disease - Ovis aries (sheep); oas00190 Oxidative phosphorylation - Ovis aries (sheep); oas01100 Metabolic pathways - Ovis aries (sheep); oas05012 Parkinson disease - Ovis aries (sheep); oas04260 Cardiac muscle contraction - Ovis aries (sheep); oas04714 Thermogenesis - Ovis aries (sheep); oas04932 Non-alcoholic fatty liver diseas…	IPR017941; IPR006317; IPR015248; IPR005805; IPR011070; IPR004192;	Rieske [2Fe-2S] iron-sulphur domain; Ubiquinol-cytochrome c reductase, iron-sulphur subunit; Ubiquinol-cytochrome c reductase 8kDa, N-terminal; Rieske iron-sulphur protein, C-terminal; Globular protein, non-globular alpha/beta subunit; Ubiquinol cytochrome reductase, transmembrane domain;
XP_004012638.1	"PREDICTED: complement component 1 Q subcomponent-binding protein, mitochondrial [Ovis aries]"	1.629	Up	0.000257	30.46	0.858	0.833	0.791	0.808	0.731	0.791	1.33	1.242	1.224	mitochondria		GO:0005759 mitochondrial matrix; GO:0043229 intracellular organelle; GO:0044429 mitochondrial part; GO:0005737 cytoplasm; GO:0044446 intracellular organelle part; GO:0044424 intracellular part; GO:0005623 cell; GO:0005739 mitochondrion; GO:0044422 organelle part; GO:0031974 membrane-enclosed lumen; GO:0043226 organelle; GO:0043231 intracellular membrane-bounded organelle; GO:0070013 intracellular…		K15414	C1QBP; complement component 1 Q subcomponent-binding protein, mitochondrial	oas05168 Herpes simplex infection - Ovis aries (sheep);
XP_004002577.1	PREDICTED: protein S100-A2 isoform X1 [Ovis aries]	1.624	Up	0.000442	10.893	0.6	0.587	0.701	0.661	0.702	0.665	1.009	1.139	1.145	cytoplasm			GO:0043169 cation binding; GO:0046872 metal ion binding; GO:0005509 calcium ion binding; GO:0046914 transition metal ion binding; GO:0005488 binding; GO:0043167 ion binding;				IPR034325; IPR011992; IPR002048; IPR013787;	S-100; EF-hand domain pair; EF-hand domain; S100/CaBP-9k-type, calcium binding, subdomain;
XP_004022966.2	"PREDICTED: acyl carrier protein, mitochondrial isoform X1, partial [Ovis aries]"	1.624	Up	0.0114	15.997	0.769	0.749	0.52	0.915	0.808	0.647	1.398	1.197	1.255	mitochondria	GO:0044711 single-organism biosynthetic process; GO:0016053 organic acid biosynthetic process; GO:0044281 small molecule metabolic process; GO:0044763 single-organism cellular process; GO:0044699 single-organism process; GO:0009058 biosynthetic process; GO:0044255 cellular lipid metabolic process; GO:0006631 fatty acid metabolic process; GO:0044238 primary metabolic process; GO:0044237 cellular m…			K03955	NDUFAB1; NADH dehydrogenase (ubiquinone) 1 alpha/beta subcomplex 1	oas05010 Alzheimer disease - Ovis aries (sheep); oas05016 Huntington disease - Ovis aries (sheep); oas00190 Oxidative phosphorylation - Ovis aries (sheep); oas01100 Metabolic pathways - Ovis aries (sheep); oas05012 Parkinson disease - Ovis aries (sheep); oas04714 Thermogenesis - Ovis aries (sheep); oas04932 Non-alcoholic fatty liver disease (NAFLD) - Ovis aries (sheep); oas04723 Retrograde endoca…	IPR009081;	Phosphopantetheine binding ACP domain;
XP_014958348.1	"PREDICTED: LOW QUALITY PROTEIN: enoyl-CoA delta isomerase 2, mitochondrial isoform X1 [Ovis aries]"	1.620	Up	0.000158	41.932	0.749	0.72	0.645	0.765	0.777	0.716	1.249	1.247	1.161	mitochondria	GO:0008152 metabolic process;		GO:0000062 fatty-acyl-CoA binding; GO:0003824 catalytic activity; GO:0005488 binding; GO:0043167 ion binding; GO:0043168 anion binding; GO:0048037 cofactor binding; GO:1901681 sulfur compound binding; GO:0050662 coenzyme binding;	K13239	ECI2; Delta3-Delta2-enoyl-CoA isomerase [EC:5.3.3.8]	oas00071 Fatty acid degradation - Ovis aries (sheep); oas04146 Peroxisome - Ovis aries (sheep);	IPR029045; IPR000582; IPR014352;	ClpP/crotonase-like domain; Acyl-CoA-binding protein, ACBP; FERM/acyl-CoA-binding protein, 3-helical bundle;
XP_012038484.1	PREDICTED: protein-L-isoaspartate(D-aspartate) O-methyltransferase isoform X7 [Ovis aries]	1.620	Up	0.00398	21.139	0.77	0.629	0.635	0.871	0.732	0.741	1.417	1.182	1.198	cytoplasm	GO:0008152 metabolic process; GO:0044260 cellular macromolecule metabolic process; GO:0044267 cellular protein metabolic process; GO:0006464 cellular protein modification process; GO:0043170 macromolecule metabolic process; GO:0019538 protein metabolic process; GO:0044238 primary metabolic process; GO:0043412 macromolecule modification; GO:0036211 protein modification process; GO:0044237 cellular…		GO:0008757 S-adenosylmethionine-dependent methyltransferase activity; GO:0008168 methyltransferase activity; GO:0004719 protein-L-isoaspartate (D-aspartate) O-methyltransferase activity; GO:0008276 protein methyltransferase activity; GO:0010340 carboxyl-O-methyltransferase activity; GO:0003824 catalytic activity; GO:0051998 protein carboxyl O-methyltransferase activity; GO:0016741 transferase act…				IPR029063;	S-adenosyl-L-methionine-dependent methyltransferase;
XP_004017135.1	PREDICTED: carboxymethylenebutenolidase homolog [Ovis aries]	1.618	Up	0.0125	27.985	0.591	0.513	0.588	0.958	0.7	0.703	1.387	1.188	1.244	cytoplasm			GO:0016787 hydrolase activity; GO:0003824 catalytic activity;	K01061	E3.1.1.45; carboxymethylenebutenolidase [EC:3.1.1.45]	oas01100 Metabolic pathways - Ovis aries (sheep);	IPR029058; IPR002925;	Alpha/Beta hydrolase fold; Dienelactone hydrolase;
XP_011955686.1	PREDICTED: monoglyceride lipase isoform X3 [Ovis aries]	1.618	Up	0.0292	29.325	0.825		0.74	0.886		0.786	1.433		1.273	cytoplasm							IPR029058; IPR000073; IPR022742;	Alpha/Beta hydrolase fold; Alpha/beta hydrolase fold-1; Serine aminopeptidase, S33;
XP_011957602.1	PREDICTED: FAS-associated death domain protein [Ovis aries]	1.617	Up	0.0432	23.411	0.75	1.044	0.988	0.612	0.906	0.639	1.405	0.963	1.119	extracellular	GO:0050794 regulation of cellular process; GO:0044700 single organism signaling; GO:0051716 cellular response to stimulus; GO:0010941 regulation of cell death; GO:0007165 signal transduction; GO:0050789 regulation of biological process; GO:0007154 cell communication; GO:0043067 regulation of programmed cell death; GO:0044699 single-organism process; GO:0023052 signaling; GO:0050896 response to st…		GO:0005515 protein binding; GO:0005488 binding;	K02373	FADD; FAS-associated death domain protein	oas05010 Alzheimer disease - Ovis aries (sheep); oas05169 Epstein-Barr virus infection - Ovis aries (sheep); oas05168 Herpes simplex infection - Ovis aries (sheep); oas04621 NOD-like receptor signaling pathway - Ovis aries (sheep); oas05165 Human papillomavirus infection - Ovis aries (sheep); oas05167 Kaposi sarcoma-associated herpesvirus infection - Ovis aries (sheep); oas05161 Hepatitis B - Ovi…	IPR000488; IPR001875; IPR011029;	Death domain; Death effector domain; Death-like domain;
XP_004012884.1	PREDICTED: voltage-dependent L-type calcium channel subunit beta-1 isoform X4 [Ovis aries]	1.616	Up	0.000817	59.983	0.741	0.712	0.698	0.814	0.825	0.789	1.436	1.208	1.279	mitochondria	GO:0070588 calcium ion transmembrane transport; GO:0072511 divalent inorganic cation transport; GO:0098655 cation transmembrane transport; GO:0034220 ion transmembrane transport; GO:0098660 inorganic ion transmembrane transport; GO:0030001 metal ion transport; GO:0051234 establishment of localization; GO:0006810 transport; GO:0055085 transmembrane transport; GO:0006812 cation transport; GO:000681…	GO:0016020 membrane; GO:0044459 plasma membrane part; GO:0044464 cell part; GO:0044425 membrane part; GO:0071944 cell periphery; GO:0034703 cation channel complex; GO:0031224 intrinsic component of membrane; GO:0032991 macromolecular complex; GO:0034702 ion channel complex; GO:1990351 transporter complex; GO:0005623 cell; GO:1902495 transmembrane transporter complex; GO:0016021 integral component…	GO:0005245 voltage-gated calcium channel activity; GO:0015075 ion transmembrane transporter activity; GO:0022803 passive transmembrane transporter activity; GO:0022892 substrate-specific transporter activity; GO:0005515 protein binding; GO:0015267 channel activity; GO:0022891 substrate-specific transmembrane transporter activity; GO:0005244 voltage-gated ion channel activity; GO:0046873 metal ion…				IPR001452; IPR027417; IPR008145;	SH3 domain; P-loop containing nucleoside triphosphate hydrolase; Guanylate kinase/L-type calcium channel beta subunit;
XP_011959073.1	"PREDICTED: 3-ketoacyl-CoA thiolase, mitochondrial isoform X2 [Ovis aries]"	1.616	Up	0.0252	41.674	0.711	0.615	0.656	0.926	0.691	0.626	1.374	1.194	1.056	cytoplasm	GO:0008152 metabolic process;		GO:0016746 transferase activity, transferring acyl groups; GO:0016747 transferase activity, transferring acyl groups other than amino-acyl groups; GO:0016740 transferase activity; GO:0003824 catalytic activity;	K07508	ACAA2; acetyl-CoA acyltransferase 2 [EC:2.3.1.16]	oas00071 Fatty acid degradation - Ovis aries (sheep); oas01212 Fatty acid metabolism - Ovis aries (sheep); oas01100 Metabolic pathways - Ovis aries (sheep); oas00062 Fatty acid elongation - Ovis aries (sheep); oas00280 Valine, leucine and isoleucine degradation - Ovis aries (sheep);	IPR016039; IPR020616; IPR020617;	Thiolase-like; Thiolase, N-terminal; Thiolase, C-terminal;
XP_004010842.1	"PREDICTED: dihydrolipoyllysine-residue succinyltransferase component of 2-oxoglutarate dehydrogenase complex, mitochondrial [Ovis aries]"	1.615	Up	0.00224	49.029	0.78	0.693	0.614	0.845	0.735	0.713	1.34	1.215	1.149	mitochondria	GO:0072350 tricarboxylic acid metabolic process; GO:0055114 oxidation-reduction process; GO:0044281 small molecule metabolic process; GO:0044763 single-organism cellular process; GO:0006099 tricarboxylic acid cycle; GO:0044699 single-organism process; GO:0044238 primary metabolic process; GO:0045333 cellular respiration; GO:0044237 cellular metabolic process; GO:0071704 organic substance metaboli…	GO:1902494 catalytic complex; GO:0044464 cell part; GO:0005622 intracellular; GO:1990204 oxidoreductase complex; GO:0005737 cytoplasm; GO:0032991 macromolecular complex; GO:0044424 intracellular part; GO:0045252 oxoglutarate dehydrogenase complex; GO:1990234 transferase complex; GO:0043234 protein complex; GO:0005623 cell; GO:0045239 tricarboxylic acid cycle enzyme complex; GO:0044444 cytoplasmic…	GO:0016417 S-acyltransferase activity; GO:0016751 S-succinyltransferase activity; GO:0016746 transferase activity, transferring acyl groups; GO:0004149 dihydrolipoyllysine-residue succinyltransferase activity; GO:0003824 catalytic activity; GO:0016748 succinyltransferase activity; GO:0016740 transferase activity; GO:0016747 transferase activity, transferring acyl groups other than amino-acyl grou…	K00658	DLST; 2-oxoglutarate dehydrogenase E2 component (dihydrolipoamide succinyltransferase) [EC:2.3.1.61]	oas01200 Carbon metabolism - Ovis aries (sheep); oas01100 Metabolic pathways - Ovis aries (sheep); oas00020 Citrate cycle (TCA cycle) - Ovis aries (sheep); oas00310 Lysine degradation - Ovis aries (sheep);	IPR001078; IPR011053; IPR000089; IPR023213;	2-oxoacid dehydrogenase acyltransferase, catalytic domain; Single hybrid motif; Biotin/lipoyl attachment; Chloramphenicol acetyltransferase-like domain;
XP_004006995.1	"PREDICTED: NADH dehydrogenase [ubiquinone] 1 alpha subcomplex subunit 9, mitochondrial [Ovis aries]"	1.614	Up	0.00204	42.96	0.808	0.679	0.638	0.877	0.798	0.75	1.415	1.307	1.193	mitochondria				K03953	NDUFA9; NADH dehydrogenase (ubiquinone) 1 alpha subcomplex subunit 9	oas05010 Alzheimer disease - Ovis aries (sheep); oas05016 Huntington disease - Ovis aries (sheep); oas00190 Oxidative phosphorylation - Ovis aries (sheep); oas01100 Metabolic pathways - Ovis aries (sheep); oas05012 Parkinson disease - Ovis aries (sheep); oas04714 Thermogenesis - Ovis aries (sheep); oas04932 Non-alcoholic fatty liver disease (NAFLD) - Ovis aries (sheep); oas04723 Retrograde endoca…	IPR016040;	NAD(P)-binding domain;
XP_004005894.1	"PREDICTED: malate dehydrogenase, cytoplasmic [Ovis aries]"	1.611	Up	0.00486	36.439	0.893	0.753	0.692	0.846	0.753	0.686	1.372	1.181	1.129	cytoplasm	GO:0043648 dicarboxylic acid metabolic process; GO:0055114 oxidation-reduction process; GO:0044281 small molecule metabolic process; GO:0044763 single-organism cellular process; GO:0044699 single-organism process; GO:0005975 carbohydrate metabolic process; GO:0044238 primary metabolic process; GO:0044237 cellular metabolic process; GO:0071704 organic substance metabolic process; GO:0008152 metabo…		GO:0016614 oxidoreductase activity, acting on CH-OH group of donors; GO:0016616 oxidoreductase activity, acting on the CH-OH group of donors, NAD or NADP as acceptor; GO:0016615 malate dehydrogenase activity; GO:0003824 catalytic activity; GO:0030060 L-malate dehydrogenase activity; GO:0016491 oxidoreductase activity;	K00025	MDH1; malate dehydrogenase [EC:1.1.1.37]	oas04964 Proximal tubule bicarbonate reclamation - Ovis aries (sheep); oas00630 Glyoxylate and dicarboxylate metabolism - Ovis aries (sheep); oas00620 Pyruvate metabolism - Ovis aries (sheep); oas01200 Carbon metabolism - Ovis aries (sheep); oas01100 Metabolic pathways - Ovis aries (sheep); oas00020 Citrate cycle (TCA cycle) - Ovis aries (sheep); oas00270 Cysteine and methionine metabolism - Ovis…	IPR022383; IPR016040; IPR001236; IPR015955;	Lactate/malate dehydrogenase, C-terminal; NAD(P)-binding domain; Lactate/malate dehydrogenase, N-terminal; Lactate dehydrogenase/glycoside hydrolase, family 4, C-terminal;
NP_001009456.1	calponin-1 [Ovis aries]	1.611	Up	0.0357	33.254	1.244	1.143	1.174	0.825	0.566	0.851	1.189	1.388	1.035	mitochondria	GO:0031032 actomyosin structure organization; GO:0016043 cellular component organization; GO:1902589 single-organism organelle organization; GO:0030036 actin cytoskeleton organization; GO:0006996 organelle organization; GO:0030029 actin filament-based process; GO:0044763 single-organism cellular process; GO:0044699 single-organism process; GO:0007010 cytoskeleton organization; GO:0009987 cellular…		GO:0003779 actin binding; GO:0005515 protein binding; GO:0008092 cytoskeletal protein binding; GO:0005488 binding;				IPR001715;	Calponin homology domain;
XP_004008614.1	PREDICTED: NADH dehydrogenase [ubiquinone] 1 alpha subcomplex subunit 7 [Ovis aries]	1.610	Up	0.000844	12.511	0.808	0.736	0.734	0.841	0.749	0.801	1.372	1.287	1.191	mitochondria	GO:0016310 phosphorylation; GO:0009116 nucleoside metabolic process; GO:0042278 purine nucleoside metabolic process; GO:0006725 cellular aromatic compound metabolic process; GO:0009167 purine ribonucleoside monophosphate metabolic process; GO:0042773 ATP synthesis coupled electron transport; GO:0009259 ribonucleotide metabolic process; GO:0009117 nucleotide metabolic process; GO:0044699 single-or…	GO:0016020 membrane; GO:0043229 intracellular organelle; GO:0044429 mitochondrial part; GO:0031090 organelle membrane; GO:0031967 organelle envelope; GO:0044446 intracellular organelle part; GO:0005737 cytoplasm; GO:0044424 intracellular part; GO:0005623 cell; GO:0044422 organelle part; GO:0005739 mitochondrion; GO:0005740 mitochondrial envelope; GO:0043231 intracellular membrane-bounded organell…	GO:0050136 NADH dehydrogenase (quinone) activity; GO:0016651 oxidoreductase activity, acting on NAD(P)H; GO:0003954 NADH dehydrogenase activity; GO:0003824 catalytic activity; GO:0016655 oxidoreductase activity, acting on NAD(P)H, quinone or similar compound as acceptor; GO:0008137 NADH dehydrogenase (ubiquinone) activity; GO:0016491 oxidoreductase activity;	K03951	NDUFA7; NADH dehydrogenase (ubiquinone) 1 alpha subcomplex subunit 7	oas05010 Alzheimer disease - Ovis aries (sheep); oas05016 Huntington disease - Ovis aries (sheep); oas00190 Oxidative phosphorylation - Ovis aries (sheep); oas01100 Metabolic pathways - Ovis aries (sheep); oas05012 Parkinson disease - Ovis aries (sheep); oas04714 Thermogenesis - Ovis aries (sheep); oas04932 Non-alcoholic fatty liver disease (NAFLD) - Ovis aries (sheep); oas04723 Retrograde endoca…
XP_004003178.1	"PREDICTED: NADH dehydrogenase [ubiquinone] 1 beta subcomplex subunit 5, mitochondrial isoform X1 [Ovis aries]"	1.610	Up	0.00194	21.58	0.773	0.665	0.61	0.86	0.822	0.756	1.44	1.286	1.198	mitochondria				K03961	NDUFB5; NADH dehydrogenase (ubiquinone) 1 beta subcomplex subunit 5	oas05010 Alzheimer disease - Ovis aries (sheep); oas05016 Huntington disease - Ovis aries (sheep); oas00190 Oxidative phosphorylation - Ovis aries (sheep); oas01100 Metabolic pathways - Ovis aries (sheep); oas05012 Parkinson disease - Ovis aries (sheep); oas04714 Thermogenesis - Ovis aries (sheep); oas04932 Non-alcoholic fatty liver disease (NAFLD) - Ovis aries (sheep); oas04723 Retrograde endoca…
XP_011955229.1	PREDICTED: sarcolemmal membrane-associated protein isoform X19 [Ovis aries]	1.609	Up	3.78e-05	88.43	0.903	0.896	0.904	0.886	0.85	0.854	1.407	1.424	1.336	peroxisome			GO:0005515 protein binding; GO:0005488 binding;				IPR008984; IPR000253;	SMAD/FHA domain; Forkhead-associated (FHA) domain;
NP_001009796.1	sodium/potassium-transporting ATPase subunit beta-1 [Ovis aries]	1.608	Up	0.0211	35.071	0.777	0.6	0.589	0.987	0.786	0.814	1.39	1.392	1.378	plasma membrane	GO:0006810 transport; GO:0006813 potassium ion transport; GO:0006812 cation transport; GO:0006811 ion transport; GO:0030001 metal ion transport; GO:0051179 localization; GO:0015672 monovalent inorganic cation transport; GO:0006814 sodium ion transport; GO:0051234 establishment of localization;	GO:0016020 membrane; GO:0031226 intrinsic component of plasma membrane; GO:0071944 cell periphery; GO:0031224 intrinsic component of membrane; GO:0032991 macromolecular complex; GO:0005887 integral component of plasma membrane; GO:1902495 transmembrane transporter complex; GO:0005623 cell; GO:0090533 cation-transporting ATPase complex; GO:0016021 integral component of membrane; GO:0005886 plasma …		K01540	ATP1B; sodium/potassium-transporting ATPase subunit beta	oas04974 Protein digestion and absorption - Ovis aries (sheep); oas04960 Aldosterone-regulated sodium reabsorption - Ovis aries (sheep); oas04918 Thyroid hormone synthesis - Ovis aries (sheep); oas04970 Salivary secretion - Ovis aries (sheep); oas04919 Thyroid hormone signaling pathway - Ovis aries (sheep); oas04972 Pancreatic secretion - Ovis aries (sheep); oas04964 Proximal tubule bicarbonate r…
XP_012016895.1	PREDICTED: carnitine O-acetyltransferase isoform X2 [Ovis aries]	1.606	Up	0.027	68.793	0.645	0.579	0.519	0.855	0.682	0.628	1.391	1.106	0.979	nucleus			GO:0016746 transferase activity, transferring acyl groups; GO:0003824 catalytic activity; GO:0016740 transferase activity;	K00624	E2.3.1.7; carnitine O-acetyltransferase [EC:2.3.1.7]	oas04146 Peroxisome - Ovis aries (sheep);
XP_014953769.1	PREDICTED: cAMP-dependent protein kinase type I-alpha regulatory subunit isoform X1 [Ovis aries]	1.604	Up	0.00202	42.892	0.776	0.739	0.769	0.867	0.869	0.86	1.444	1.345	1.375	nucleus	GO:0050794 regulation of cellular process; GO:0042325 regulation of phosphorylation; GO:0051174 regulation of phosphorus metabolic process; GO:0050789 regulation of biological process; GO:0032268 regulation of cellular protein metabolic process; GO:0080090 regulation of primary metabolic process; GO:0060255 regulation of macromolecule metabolic process; GO:0051246 regulation of protein metabolic …	GO:0032991 macromolecular complex; GO:0044424 intracellular part; GO:0005623 cell; GO:0044464 cell part; GO:0005622 intracellular; GO:0005952 cAMP-dependent protein kinase complex;	GO:0008603 cAMP-dependent protein kinase regulator activity; GO:0019207 kinase regulator activity; GO:0019887 protein kinase regulator activity; GO:0098772 molecular function regulator; GO:0030234 enzyme regulator activity;	K04739	PRKAR; cAMP-dependent protein kinase regulator	oas04910 Insulin signaling pathway - Ovis aries (sheep);	IPR000595; IPR018490; IPR003117; IPR014710;	Cyclic nucleotide-binding domain; Cyclic nucleotide-binding-like; cAMP-dependent protein kinase regulatory subunit, dimerization-anchoring domain; RmlC-like jelly roll fold;
XP_004013197.1	PREDICTED: dual specificity mitogen-activated protein kinase kinase 6 isoform X1 [Ovis aries]	1.604	Up	0.0141	37.534	0.865	0.859	0.856	0.894	0.753	0.846	1.515	1.088	1.395	cytoplasm,nucleus	GO:0016310 phosphorylation; GO:0044267 cellular protein metabolic process; GO:0044238 primary metabolic process; GO:0044237 cellular metabolic process; GO:0006796 phosphate-containing compound metabolic process; GO:0071704 organic substance metabolic process; GO:0008152 metabolic process; GO:0006468 protein phosphorylation; GO:0006793 phosphorus metabolic process; GO:0044260 cellular macromolecul…		GO:0005524 ATP binding; GO:1901265 nucleoside phosphate binding; GO:0016773 phosphotransferase activity, alcohol group as acceptor; GO:0001882 nucleoside binding; GO:0043167 ion binding; GO:0004672 protein kinase activity; GO:0000166 nucleotide binding; GO:0097159 organic cyclic compound binding; GO:1901363 heterocyclic compound binding; GO:0032549 ribonucleoside binding; GO:0097367 carbohydrate …	K04433	MAP2K6; mitogen-activated protein kinase kinase 6 [EC:2.7.12.2]	oas05169 Epstein-Barr virus infection - Ovis aries (sheep); oas04912 GnRH signaling pathway - Ovis aries (sheep); oas04010 MAPK signaling pathway - Ovis aries (sheep); oas05167 Kaposi sarcoma-associated herpesvirus infection - Ovis aries (sheep); oas04664 Fc epsilon RI signaling pathway - Ovis aries (sheep); oas05170 Human immunodeficiency virus 1 infection - Ovis aries (sheep); oas04750 Inflamma…	IPR000719; IPR011009;	Protein kinase domain; Protein kinase-like domain;
XP_012045359.1	PREDICTED: E3 ubiquitin-protein ligase DZIP3 isoform X13 [Ovis aries]	1.602	Up	0.0321	114.12		0.96	0.942		0.807	0.715		1.144	1.295	nucleus			GO:0043169 cation binding; GO:0046872 metal ion binding; GO:0005515 protein binding; GO:0008270 zinc ion binding; GO:0046914 transition metal ion binding; GO:0005488 binding; GO:0043167 ion binding;				IPR001841; IPR013083;	Zinc finger, RING-type; Zinc finger, RING/FYVE/PHD-type;
XP_014953149.1	PREDICTED: LOW QUALITY PROTEIN: junctophilin-1 isoform X1 [Ovis aries]	1.601	Up	0.000843	80.571	0.698	0.576	0.601	0.892	0.833	0.769	1.253	1.358	1.382	nucleus				K19530
XP_011986438.1	"PREDICTED: 3-hydroxyisobutyryl-CoA hydrolase, mitochondrial isoform X1 [Ovis aries]"	1.601	Up	0.00154	40.11	0.84	0.69	0.698	0.921	0.807	0.784	1.439	1.285	1.298	mitochondria			GO:0016787 hydrolase activity; GO:0016289 CoA hydrolase activity; GO:0016790 thiolester hydrolase activity; GO:0003824 catalytic activity; GO:0003860 3-hydroxyisobutyryl-CoA hydrolase activity; GO:0016788 hydrolase activity, acting on ester bonds;				IPR029045; IPR014748;	ClpP/crotonase-like domain; Crontonase, C-terminal;
XP_012044514.1	PREDICTED: cytochrome c oxidase copper chaperone [Ovis aries]	1.598	Up	0.000361	6.7809	0.817	0.741	0.804	0.945	0.854	0.846	1.473	1.384	1.371	extracellular	GO:0006810 transport; GO:0000041 transition metal ion transport; GO:0006812 cation transport; GO:0006811 ion transport; GO:0030001 metal ion transport; GO:0006825 copper ion transport; GO:0051179 localization; GO:0051234 establishment of localization;	GO:0043229 intracellular organelle; GO:0044429 mitochondrial part; GO:0044446 intracellular organelle part; GO:0031967 organelle envelope; GO:0005737 cytoplasm; GO:0044424 intracellular part; GO:0005623 cell; GO:0005739 mitochondrion; GO:0044422 organelle part; GO:0005740 mitochondrial envelope; GO:0043231 intracellular membrane-bounded organelle; GO:0043226 organelle; GO:0031974 membrane-enclose…	GO:0043169 cation binding; GO:0046872 metal ion binding; GO:0016530 metallochaperone activity; GO:0005507 copper ion binding; GO:0046914 transition metal ion binding; GO:0016531 copper chaperone activity; GO:0005488 binding; GO:0043167 ion binding;	K02260	COX17; cytochrome c oxidase assembly protein subunit 17	oas00190 Oxidative phosphorylation - Ovis aries (sheep); oas01100 Metabolic pathways - Ovis aries (sheep); oas04714 Thermogenesis - Ovis aries (sheep);	IPR009069;	Cysteine alpha-hairpin motif superfamily;
XP_014952389.1	PREDICTED: protein NDRG2 isoform X2 [Ovis aries]	1.595	Up	0.0272	39.208	0.637		0.704	0.865		0.853	1.477		1.264	nucleus							IPR029058;	Alpha/Beta hydrolase fold;
XP_004004859.1	PREDICTED: aldehyde oxidase [Ovis aries]	1.594	Up	0.0107	147.64	0.938		0.898	0.799		0.752	1.283		1.189	cytoplasm	GO:0044699 single-organism process; GO:0008152 metabolic process; GO:0055114 oxidation-reduction process; GO:0044710 single-organism metabolic process;		GO:1901265 nucleoside phosphate binding; GO:0005506 iron ion binding; GO:0050660 flavin adenine dinucleotide binding; GO:0043167 ion binding; GO:0000166 nucleotide binding; GO:0048037 cofactor binding; GO:0016491 oxidoreductase activity; GO:0009055 electron carrier activity; GO:0016614 oxidoreductase activity, acting on CH-OH group of donors; GO:1901363 heterocyclic compound binding; GO:0097159 o…	K00157	AOX; aldehyde oxidase [EC:1.2.3.1]	oas00750 Vitamin B6 metabolism - Ovis aries (sheep); oas00350 Tyrosine metabolism - Ovis aries (sheep); oas00760 Nicotinate and nicotinamide metabolism - Ovis aries (sheep); oas04630 JAK-STAT signaling pathway - Ovis aries (sheep); oas01100 Metabolic pathways - Ovis aries (sheep); oas00982 Drug metabolism - cytochrome P450 - Ovis aries (sheep); oas00280 Valine, leucine and isoleucine degradation …	IPR001041; IPR002346; IPR012675; IPR016167; IPR002888; IPR016166; IPR005107; IPR016169; IPR000674; IPR008274;	2Fe-2S ferredoxin-type iron-sulfur binding domain; Molybdopterin dehydrogenase, FAD-binding; Beta-grasp domain; FAD-binding, type 2, subdomain 1; [2Fe-2S]-binding; FAD-binding, type 2; CO dehydrogenase flavoprotein, C-terminal; CO dehydrogenase flavoprotein-like, FAD-binding, subdomain 2; Aldehyde oxidase/xanthine dehydrogenase, a/b hammerhead; Aldehyde oxidase/xanthine dehydrogenase, molybdopter…
XP_004022002.1	"PREDICTED: pyruvate dehydrogenase E1 component subunit alpha, somatic form, mitochondrial [Ovis aries]"	1.594	Up	0.0119	43.387	0.719	0.643	0.593	0.837	0.721	0.648	1.341	1.144	1.032	mitochondria	GO:0051188 cofactor biosynthetic process; GO:0044699 single-organism process; GO:0009058 biosynthetic process; GO:0044237 cellular metabolic process; GO:0035384 thioester biosynthetic process; GO:0044272 sulfur compound biosynthetic process; GO:0071704 organic substance metabolic process; GO:0006085 acetyl-CoA biosynthetic process; GO:0006090 pyruvate metabolic process; GO:0008152 metabolic proce…	GO:0043231 intracellular membrane-bounded organelle; GO:0043226 organelle; GO:0043229 intracellular organelle; GO:0044464 cell part; GO:0005622 intracellular; GO:0044424 intracellular part; GO:0043227 membrane-bounded organelle; GO:0005623 cell;	GO:0004738 pyruvate dehydrogenase activity; GO:0004739 pyruvate dehydrogenase (acetyl-transferring) activity; GO:0003824 catalytic activity; GO:0016624 oxidoreductase activity, acting on the aldehyde or oxo group of donors, disulfide as acceptor; GO:0016491 oxidoreductase activity; GO:0016903 oxidoreductase activity, acting on the aldehyde or oxo group of donors;	K00161	PDHA; pyruvate dehydrogenase E1 component alpha subunit [EC:1.2.4.1]	oas04922 Glucagon signaling pathway - Ovis aries (sheep); oas04066 HIF-1 signaling pathway - Ovis aries (sheep); oas05230 Central carbon metabolism in cancer - Ovis aries (sheep); oas01100 Metabolic pathways - Ovis aries (sheep); oas01200 Carbon metabolism - Ovis aries (sheep); oas00620 Pyruvate metabolism - Ovis aries (sheep); oas00010 Glycolysis / Gluconeogenesis - Ovis aries (sheep); oas00020 …	IPR001017; IPR029061;	Dehydrogenase, E1 component; Thiamin diphosphate-binding fold;
XP_004020149.1	"PREDICTED: aspartate aminotransferase, cytoplasmic [Ovis aries]"	1.594	Up	0.0222	46.47	0.664	0.625	0.53	0.863	0.763	0.698	1.464	1.241	1	cytoskeleton	GO:0044281 small molecule metabolic process; GO:0044763 single-organism cellular process; GO:0006807 nitrogen compound metabolic process; GO:0044699 single-organism process; GO:0009058 biosynthetic process; GO:0044238 primary metabolic process; GO:0044237 cellular metabolic process; GO:0071704 organic substance metabolic process; GO:0008152 metabolic process; GO:0006520 cellular amino acid metabo…		GO:0097159 organic cyclic compound binding; GO:1901363 heterocyclic compound binding; GO:0016769 transferase activity, transferring nitrogenous groups; GO:0003824 catalytic activity; GO:0005488 binding; GO:0043167 ion binding; GO:0043168 anion binding; GO:0008483 transaminase activity; GO:0016740 transferase activity; GO:0048037 cofactor binding; GO:0030170 pyridoxal phosphate binding;	K14454	GOT1; aspartate aminotransferase, cytoplasmic [EC:2.6.1.1]	oas00360 Phenylalanine metabolism - Ovis aries (sheep); oas00250 Alanine, aspartate and glutamate metabolism - Ovis aries (sheep); oas01230 Biosynthesis of amino acids - Ovis aries (sheep); oas00400 Phenylalanine, tyrosine and tryptophan biosynthesis - Ovis aries (sheep); oas01210 2-Oxocarboxylic acid metabolism - Ovis aries (sheep); oas00220 Arginine biosynthesis - Ovis aries (sheep); oas00270 C…	IPR004839; IPR015424; IPR015421;	Aminotransferase, class I/classII; Pyridoxal phosphate-dependent transferase; Pyridoxal phosphate-dependent transferase, major region, subdomain 1;
XP_011955847.1	PREDICTED: muscular LMNA-interacting protein isoform X5 [Ovis aries]	1.591	Up	0.00148	95.272	0.818	0.737	0.746	0.931	0.78	0.839	1.272	1.411	1.374	nucleus
XP_004019198.2	PREDICTED: valacyclovir hydrolase isoform X1 [Ovis aries]	1.590	Up	0.00128	33.808	0.835	0.722	0.784	0.818	0.726	0.694	1.256	1.134	1.168	mitochondria				K18399			IPR029058; IPR000073;	Alpha/Beta hydrolase fold; Alpha/beta hydrolase fold-1;
XP_004004358.2	"PREDICTED: ATP synthase subunit e, mitochondrial [Ovis aries]"	1.590	Up	0.00286	13.831	0.621	0.711	0.66	0.897	0.834	0.786	1.494	1.282	1.227	extracellular	GO:0009116 nucleoside metabolic process; GO:0042278 purine nucleoside metabolic process; GO:0009167 purine ribonucleoside monophosphate metabolic process; GO:0009117 nucleotide metabolic process; GO:0044699 single-organism process; GO:0046129 purine ribonucleoside biosynthetic process; GO:0009163 nucleoside biosynthetic process; GO:0009058 biosynthetic process; GO:0009156 ribonucleoside monophosp…	GO:0016020 membrane; GO:0098800 inner mitochondrial membrane protein complex; GO:0031090 organelle membrane; GO:0098796 membrane protein complex; GO:0005737 cytoplasm; GO:0032991 macromolecular complex; GO:0098798 mitochondrial protein complex; GO:0044424 intracellular part; GO:0005623 cell; GO:0044455 mitochondrial membrane part; GO:0044422 organelle part; GO:0005740 mitochondrial envelope; GO:0…	GO:0015075 ion transmembrane transporter activity; GO:0022892 substrate-specific transporter activity; GO:0015077 monovalent inorganic cation transmembrane transporter activity; GO:0022890 inorganic cation transmembrane transporter activity; GO:0015078 hydrogen ion transmembrane transporter activity; GO:0008324 cation transmembrane transporter activity; GO:0022891 substrate-specific transmembrane…	K02129	ATPeF0E; F-type H+-transporting ATPase subunit e	oas00190 Oxidative phosphorylation - Ovis aries (sheep); oas01100 Metabolic pathways - Ovis aries (sheep); oas04714 Thermogenesis - Ovis aries (sheep);
XP_004022189.1	"PREDICTED: NADH dehydrogenase [ubiquinone] 1 beta subcomplex subunit 11, mitochondrial [Ovis aries]"	1.588	Up	0.0231	17.39	0.84	0.807	0.592	0.965	0.809	0.632	1.397	1.243	1.18	extracellular				K11351	NDUFB11; NADH dehydrogenase (ubiquinone) 1 beta subcomplex subunit 11	oas05010 Alzheimer disease - Ovis aries (sheep); oas05016 Huntington disease - Ovis aries (sheep); oas00190 Oxidative phosphorylation - Ovis aries (sheep); oas01100 Metabolic pathways - Ovis aries (sheep); oas05012 Parkinson disease - Ovis aries (sheep); oas04714 Thermogenesis - Ovis aries (sheep); oas04932 Non-alcoholic fatty liver disease (NAFLD) - Ovis aries (sheep); oas04723 Retrograde endoca…
XP_014959368.1	PREDICTED: LOW QUALITY PROTEIN: periplakin isoform X1 [Ovis aries]	1.587	Up	0.00346	184.68	0.918	0.76	0.857	0.924	0.838	0.754	1.259	1.278	1.457	cytoplasm		GO:0005856 cytoskeleton; GO:0043226 organelle; GO:0043229 intracellular organelle; GO:0043232 intracellular non-membrane-bounded organelle; GO:0044464 cell part; GO:0005622 intracellular; GO:0044424 intracellular part; GO:0005623 cell; GO:0043228 non-membrane-bounded organelle;		K10386
XP_012032421.1	"PREDICTED: alpha-aminoadipic semialdehyde synthase, mitochondrial isoform X1 [Ovis aries]"	1.587	Up	0.0109	102.2	0.719	0.718	0.702	0.955	0.799	0.734	1.473	1.312	1.164	mitochondria	GO:0044699 single-organism process; GO:0008152 metabolic process; GO:0055114 oxidation-reduction process; GO:0044710 single-organism metabolic process;		GO:0003824 catalytic activity; GO:0016491 oxidoreductase activity;	K14157	AASS; alpha-aminoadipic semialdehyde synthase [EC:1.5.1.8 1.5.1.9]	oas01100 Metabolic pathways - Ovis aries (sheep); oas00310 Lysine degradation - Ovis aries (sheep);	IPR007698; IPR005097; IPR016040; IPR007886; IPR032095;	Alanine dehydrogenase/pyridine nucleotide transhydrogenase, NAD(H)-binding domain; Saccharopine dehydrogenase, NADP binding domain; NAD(P)-binding domain; Alanine dehydrogenase/pyridine nucleotide transhydrogenase, N-terminal; Saccharopine dehydrogenase, C-terminal;
XP_012041592.1	PREDICTED: band 3 anion transport protein isoform X2 [Ovis aries]	1.587	Up	0.0238	100.92	0.805	0.694		0.942	0.822		1.436	1.364		plasma membrane	GO:0006820 anion transport; GO:0006810 transport; GO:0051179 localization; GO:0006811 ion transport; GO:0051234 establishment of localization;	GO:0031224 intrinsic component of membrane; GO:0016020 membrane; GO:0016021 integral component of membrane; GO:0044425 membrane part;	GO:0022804 active transmembrane transporter activity; GO:0015291 secondary active transmembrane transporter activity; GO:0005452 inorganic anion exchanger activity; GO:0015075 ion transmembrane transporter activity; GO:0022892 substrate-specific transporter activity; GO:0015103 inorganic anion transmembrane transporter activity; GO:0008509 anion transmembrane transporter activity; GO:0022891 subs…	K06573	SLC4A1; solute carrier family 4 (anion exchanger), member 1	oas04966 Collecting duct acid secretion - Ovis aries (sheep);	IPR011531; IPR013769; IPR016152;	Bicarbonate transporter, C-terminal; Band 3 cytoplasmic domain; Phosphotransferase/anion transporter;
NP_008407.1	NADH dehydrogenase subunit 2 (mitochondrion) [Ovis aries]	1.586	Up	0.00226	39.128	0.731	0.687	0.672	0.888	0.774	0.789	1.402	1.307	1.178	plasma membrane	GO:0016310 phosphorylation; GO:0009116 nucleoside metabolic process; GO:0042278 purine nucleoside metabolic process; GO:0006725 cellular aromatic compound metabolic process; GO:0009167 purine ribonucleoside monophosphate metabolic process; GO:0042773 ATP synthesis coupled electron transport; GO:0009259 ribonucleotide metabolic process; GO:0009117 nucleotide metabolic process; GO:0044699 single-or…		GO:0050136 NADH dehydrogenase (quinone) activity; GO:0016651 oxidoreductase activity, acting on NAD(P)H; GO:0003954 NADH dehydrogenase activity; GO:0003824 catalytic activity; GO:0016655 oxidoreductase activity, acting on NAD(P)H, quinone or similar compound as acceptor; GO:0008137 NADH dehydrogenase (ubiquinone) activity; GO:0016491 oxidoreductase activity;	K03879	ND2; NADH-ubiquinone oxidoreductase chain 2 [EC:7.1.1.2]	oas00190 Oxidative phosphorylation - Ovis aries (sheep); oas05012 Parkinson disease - Ovis aries (sheep); oas01100 Metabolic pathways - Ovis aries (sheep); oas04714 Thermogenesis - Ovis aries (sheep); oas04723 Retrograde endocannabinoid signaling - Ovis aries (sheep);	IPR010933; IPR001750;	NADH dehydrogenase subunit 2, C-terminal; NADH:quinone oxidoreductase/Mrp antiporter, membrane subunit;
XP_004018002.1	PREDICTED: NADH dehydrogenase [ubiquinone] 1 beta subcomplex subunit 1 isoform X1 [Ovis aries]	1.586	Up	0.00852	7.0492	0.682	0.638	0.685	0.937	0.862	0.759	1.503	1.383	1.172	cytoplasm		GO:0043226 organelle; GO:0043231 intracellular membrane-bounded organelle; GO:0043229 intracellular organelle; GO:0044464 cell part; GO:0005622 intracellular; GO:0005737 cytoplasm; GO:0044424 intracellular part; GO:0043227 membrane-bounded organelle; GO:0005623 cell; GO:0005739 mitochondrion; GO:0044444 cytoplasmic part;	GO:0016651 oxidoreductase activity, acting on NAD(P)H; GO:0003954 NADH dehydrogenase activity; GO:0003824 catalytic activity; GO:0016491 oxidoreductase activity;	K03957	NDUFB1; NADH dehydrogenase (ubiquinone) 1 beta subcomplex subunit 1	oas05010 Alzheimer disease - Ovis aries (sheep); oas05016 Huntington disease - Ovis aries (sheep); oas00190 Oxidative phosphorylation - Ovis aries (sheep); oas01100 Metabolic pathways - Ovis aries (sheep); oas05012 Parkinson disease - Ovis aries (sheep); oas04714 Thermogenesis - Ovis aries (sheep); oas04932 Non-alcoholic fatty liver disease (NAFLD) - Ovis aries (sheep); oas04723 Retrograde endoca…
XP_014948371.1	"PREDICTED: LOW QUALITY PROTEIN: succinate dehydrogenase [ubiquinone] iron-sulfur subunit, mitochondrial isoform X1 [Ovis aries]"	1.584	Up	0.00226	36.347	0.726	0.699	0.595	0.875	0.834	0.757	1.433	1.212	1.261	extracellular	GO:0072350 tricarboxylic acid metabolic process; GO:0055114 oxidation-reduction process; GO:0044281 small molecule metabolic process; GO:0044763 single-organism cellular process; GO:0006099 tricarboxylic acid cycle; GO:0044699 single-organism process; GO:0044238 primary metabolic process; GO:0045333 cellular respiration; GO:0044237 cellular metabolic process; GO:0071704 organic substance metaboli…		GO:0009055 electron carrier activity; GO:0051537 2 iron, 2 sulfur cluster binding; GO:0003824 catalytic activity; GO:0005488 binding; GO:0051536 iron-sulfur cluster binding; GO:0051540 metal cluster binding; GO:0016491 oxidoreductase activity;	K00235	SDHB; succinate dehydrogenase (ubiquinone) iron-sulfur subunit [EC:1.3.5.1]	oas05010 Alzheimer disease - Ovis aries (sheep); oas05016 Huntington disease - Ovis aries (sheep); oas00190 Oxidative phosphorylation - Ovis aries (sheep); oas01100 Metabolic pathways - Ovis aries (sheep); oas05012 Parkinson disease - Ovis aries (sheep); oas01200 Carbon metabolism - Ovis aries (sheep); oas00020 Citrate cycle (TCA cycle) - Ovis aries (sheep); oas04714 Thermogenesis - Ovis aries (s…	IPR017896; IPR001041; IPR009051; IPR012675; IPR025192;	4Fe-4S ferredoxin-type, iron-sulphur binding domain; 2Fe-2S ferredoxin-type iron-sulfur binding domain; Alpha-helical ferredoxin; Beta-grasp domain; Succinate dehydogenase/fumarate reductase N-terminal;
XP_012031435.1	PREDICTED: LOW QUALITY PROTEIN: olfactory receptor 8S1-like isoform X1 [Ovis aries]	1.583	Up	0.0263	53.073	0.651	0.609	0.568	1.002	0.927	0.688	1.556	1.376	1.21	mitochondria	GO:0007186 G-protein coupled receptor signaling pathway; GO:0050794 regulation of cellular process; GO:0044700 single organism signaling; GO:0051716 cellular response to stimulus; GO:0007165 signal transduction; GO:0050789 regulation of biological process; GO:0007154 cell communication; GO:0044699 single-organism process; GO:0023052 signaling; GO:0050896 response to stimulus; GO:0009987 cellular …	GO:0031224 intrinsic component of membrane; GO:0016020 membrane; GO:0016021 integral component of membrane; GO:0044425 membrane part;	GO:0038023 signaling receptor activity; GO:0015075 ion transmembrane transporter activity; GO:0004930 G-protein coupled receptor activity; GO:0022892 substrate-specific transporter activity; GO:0015077 monovalent inorganic cation transmembrane transporter activity; GO:0016676 oxidoreductase activity, acting on a heme group of donors, oxygen as acceptor; GO:0004888 transmembrane signaling receptor…	K04257	OLFR; olfactory receptor	oas04740 Olfactory transduction - Ovis aries (sheep);	IPR017452;	GPCR, rhodopsin-like, 7TM;
XP_011955483.1	"PREDICTED: cytochrome b-c1 complex subunit 1, mitochondrial [Ovis aries]"	1.582	Up	0.0025	51.225	0.767	0.651	0.671	0.854	0.771	0.825	1.414	1.312	1.15	mitochondria			GO:0046872 metal ion binding; GO:0043169 cation binding; GO:0003824 catalytic activity; GO:0005488 binding; GO:0043167 ion binding;	K00414	QCR1; ubiquinol-cytochrome c reductase core subunit 1	oas05010 Alzheimer disease - Ovis aries (sheep); oas05016 Huntington disease - Ovis aries (sheep); oas00190 Oxidative phosphorylation - Ovis aries (sheep); oas01100 Metabolic pathways - Ovis aries (sheep); oas05012 Parkinson disease - Ovis aries (sheep); oas04260 Cardiac muscle contraction - Ovis aries (sheep); oas04714 Thermogenesis - Ovis aries (sheep); oas04932 Non-alcoholic fatty liver diseas…	IPR007863; IPR011765; IPR011249; IPR011237;	Peptidase M16, C-terminal; Peptidase M16, N-terminal; Metalloenzyme, LuxS/M16 peptidase-like; Peptidase M16 domain;
XP_004006455.1	"PREDICTED: LOW QUALITY PROTEIN: ATP-dependent 6-phosphofructokinase, muscle type isoform X1 [Ovis aries]"	1.582	Up	0.0102	93.249	0.658	0.572	0.534	0.872	0.75	0.693	1.379	1.217	1.067	mitochondria	GO:0006757 ATP generation from ADP; GO:0009116 nucleoside metabolic process; GO:0042278 purine nucleoside metabolic process; GO:0006165 nucleoside diphosphate phosphorylation; GO:0046031 ADP metabolic process; GO:0019362 pyridine nucleotide metabolic process; GO:0006096 glycolytic process; GO:0009167 purine ribonucleoside monophosphate metabolic process; GO:0009117 nucleotide metabolic process; G…	GO:0044424 intracellular part; GO:0005623 cell; GO:0044464 cell part; GO:0005622 intracellular; GO:0005737 cytoplasm;	GO:0003872 6-phosphofructokinase activity; GO:0005524 ATP binding; GO:1901265 nucleoside phosphate binding; GO:0016773 phosphotransferase activity, alcohol group as acceptor; GO:0001882 nucleoside binding; GO:0043167 ion binding; GO:0000166 nucleotide binding; GO:0097159 organic cyclic compound binding; GO:1901363 heterocyclic compound binding; GO:0032549 ribonucleoside binding; GO:0097367 carboh…	K00850	pfkA; 6-phosphofructokinase 1 [EC:2.7.1.11]	oas01230 Biosynthesis of amino acids - Ovis aries (sheep); oas00052 Galactose metabolism - Ovis aries (sheep); oas05230 Central carbon metabolism in cancer - Ovis aries (sheep); oas04152 AMPK signaling pathway - Ovis aries (sheep); oas01100 Metabolic pathways - Ovis aries (sheep); oas01200 Carbon metabolism - Ovis aries (sheep); oas00051 Fructose and mannose metabolism - Ovis aries (sheep); oas00…	IPR000023;	Phosphofructokinase domain;
XP_011962309.1	"PREDICTED: LOW QUALITY PROTEIN: phosphorylase b kinase regulatory subunit alpha, skeletal muscle isoform isoform X1 [Ovis aries]"	1.582	Up	0.0157	137.15	0.682	0.73	0.738	0.802	0.662	0.658	1.327	1.05	0.979	nucleus			GO:0003824 catalytic activity;	K07190	PHKA_B; phosphorylase kinase alpha/beta subunit	oas04910 Insulin signaling pathway - Ovis aries (sheep); oas04922 Glucagon signaling pathway - Ovis aries (sheep); oas04020 Calcium signaling pathway - Ovis aries (sheep);	IPR012341; IPR008928;	Six-hairpin glycosidase; Six-hairpin glycosidase-like;
NP_008409.1	cytochrome c oxidase subunit II (mitochondrion) [Ovis aries]	1.578	Up	0.0339	25.997	0.737	0.639	0.582	0.968	0.839	0.692	1.481	1.408	1.055	plasma membrane	GO:0008152 metabolic process; GO:0006091 generation of precursor metabolites and energy; GO:0044710 single-organism metabolic process; GO:0055114 oxidation-reduction process; GO:0044763 single-organism cellular process; GO:0022900 electron transport chain; GO:0044699 single-organism process; GO:0044237 cellular metabolic process; GO:0009987 cellular process;	GO:0031224 intrinsic component of membrane; GO:0016020 membrane; GO:0016021 integral component of membrane; GO:0044425 membrane part;	GO:0015075 ion transmembrane transporter activity; GO:0043167 ion binding; GO:0022892 substrate-specific transporter activity; GO:0015077 monovalent inorganic cation transmembrane transporter activity; GO:0016676 oxidoreductase activity, acting on a heme group of donors, oxygen as acceptor; GO:0005507 copper ion binding; GO:0016675 oxidoreductase activity, acting on a heme group of donors; GO:001…	K02261	COX2; cytochrome c oxidase subunit 2	oas05010 Alzheimer disease - Ovis aries (sheep); oas05016 Huntington disease - Ovis aries (sheep); oas00190 Oxidative phosphorylation - Ovis aries (sheep); oas01100 Metabolic pathways - Ovis aries (sheep); oas05012 Parkinson disease - Ovis aries (sheep); oas04260 Cardiac muscle contraction - Ovis aries (sheep); oas04714 Thermogenesis - Ovis aries (sheep); oas04932 Non-alcoholic fatty liver diseas…	IPR034210; IPR002429; IPR008972; IPR014222; IPR011759;	Cytochrome c oxidase subunit 2, C-terminal; Cytochrome c oxidase subunit II-like C-terminal; Cupredoxin; Cytochrome c oxidase, subunit II; Cytochrome C oxidase subunit II, transmembrane domain;
XP_004015368.1	PREDICTED: LOW QUALITY PROTEIN: reticulon-2 isoform X1 [Ovis aries]	1.577	Up	0.00856	51.033	0.672	0.54	0.662	0.937	0.737	0.725	1.38	1.178	1.225	plasma membrane				K20722			IPR003388;	Reticulon;
XP_004018511.2	PREDICTED: glutathione peroxidase 1 [Ovis aries]	1.576	Up	0.000365	22.668	0.738	0.77	0.686	0.856	0.862	0.766	1.323	1.324	1.267	mitochondria	GO:0008152 metabolic process; GO:0006950 response to stress; GO:0055114 oxidation-reduction process; GO:0044710 single-organism metabolic process; GO:0006979 response to oxidative stress; GO:0044699 single-organism process; GO:0050896 response to stimulus;		GO:0016209 antioxidant activity; GO:0004601 peroxidase activity; GO:0004602 glutathione peroxidase activity; GO:0003824 catalytic activity; GO:0016491 oxidoreductase activity; GO:0016684 oxidoreductase activity, acting on peroxide as acceptor;	K00432	gpx; glutathione peroxidase [EC:1.11.1.9]	oas00590 Arachidonic acid metabolism - Ovis aries (sheep); oas00480 Glutathione metabolism - Ovis aries (sheep); oas04918 Thyroid hormone synthesis - Ovis aries (sheep);	IPR012336;	Thioredoxin-like fold;
XP_014953900.1	PREDICTED: LOW QUALITY PROTEIN: voltage-dependent calcium channel gamma-1 subunit isoform X1 [Ovis aries]	1.576	Up	0.00166	38.889		0.657	0.727		0.854	0.879		1.35	1.382	plasma membrane	GO:0070588 calcium ion transmembrane transport; GO:0072511 divalent inorganic cation transport; GO:0098655 cation transmembrane transport; GO:0034220 ion transmembrane transport; GO:0098660 inorganic ion transmembrane transport; GO:0030001 metal ion transport; GO:0051234 establishment of localization; GO:0006810 transport; GO:0055085 transmembrane transport; GO:0006812 cation transport; GO:000681…	GO:0016020 membrane; GO:0044459 plasma membrane part; GO:0044464 cell part; GO:0071944 cell periphery; GO:0044425 membrane part; GO:0034703 cation channel complex; GO:0031224 intrinsic component of membrane; GO:0032991 macromolecular complex; GO:0034702 ion channel complex; GO:1990351 transporter complex; GO:1902495 transmembrane transporter complex; GO:0005623 cell; GO:0016021 integral component…	GO:0005245 voltage-gated calcium channel activity; GO:0015075 ion transmembrane transporter activity; GO:0022803 passive transmembrane transporter activity; GO:0022892 substrate-specific transporter activity; GO:0015267 channel activity; GO:0022891 substrate-specific transmembrane transporter activity; GO:0005244 voltage-gated ion channel activity; GO:0046873 metal ion transmembrane transporter a…	K04866	CACNG1; voltage-dependent calcium channel gamma-1	oas05410 Hypertrophic cardiomyopathy (HCM) - Ovis aries (sheep); oas04261 Adrenergic signaling in cardiomyocytes - Ovis aries (sheep); oas04010 MAPK signaling pathway - Ovis aries (sheep); oas05412 Arrhythmogenic right ventricular cardiomyopathy (ARVC) - Ovis aries (sheep); oas04260 Cardiac muscle contraction - Ovis aries (sheep); oas05414 Dilated cardiomyopathy (DCM) - Ovis aries (sheep); oas049…
XP_014949962.1	PREDICTED: LOW QUALITY PROTEIN: hexokinase-2 [Ovis aries]	1.576	Up	0.00226	101.52	0.881	0.856	0.834	0.874	0.821	0.887	1.357	1.214	1.497	cytoplasm	GO:0006757 ATP generation from ADP; GO:0065008 regulation of biological quality; GO:0009116 nucleoside metabolic process; GO:0042278 purine nucleoside metabolic process; GO:0006165 nucleoside diphosphate phosphorylation; GO:0046031 ADP metabolic process; GO:0019362 pyridine nucleotide metabolic process; GO:0006096 glycolytic process; GO:0009167 purine ribonucleoside monophosphate metabolic proces…		GO:0005524 ATP binding; GO:1901265 nucleoside phosphate binding; GO:0016773 phosphotransferase activity, alcohol group as acceptor; GO:0005536 glucose binding; GO:0001882 nucleoside binding; GO:0043167 ion binding; GO:0048029 monosaccharide binding; GO:0000166 nucleotide binding; GO:0097159 organic cyclic compound binding; GO:1901363 heterocyclic compound binding; GO:0032549 ribonucleoside bindin…	K00844	HK; hexokinase [EC:2.7.1.1]	oas04930 Type II diabetes mellitus - Ovis aries (sheep); oas04973 Carbohydrate digestion and absorption - Ovis aries (sheep); oas00052 Galactose metabolism - Ovis aries (sheep); oas00524 Neomycin, kanamycin and gentamicin biosynthesis - Ovis aries (sheep); oas00500 Starch and sucrose metabolism - Ovis aries (sheep); oas04066 HIF-1 signaling pathway - Ovis aries (sheep); oas04910 Insulin signaling…	IPR022672; IPR022673;	Hexokinase, N-terminal; Hexokinase, C-terminal;
XP_004005716.1	PREDICTED: NADH dehydrogenase [ubiquinone] 1 alpha subcomplex subunit 8 [Ovis aries]	1.576	Up	0.00562	20.105	0.781	0.634	0.645	1.009	0.796	0.775	1.393	1.354	1.32	extracellular				K03952	NDUFA8; NADH dehydrogenase (ubiquinone) 1 alpha subcomplex subunit 8	oas05010 Alzheimer disease - Ovis aries (sheep); oas05016 Huntington disease - Ovis aries (sheep); oas00190 Oxidative phosphorylation - Ovis aries (sheep); oas01100 Metabolic pathways - Ovis aries (sheep); oas05012 Parkinson disease - Ovis aries (sheep); oas04714 Thermogenesis - Ovis aries (sheep); oas04932 Non-alcoholic fatty liver disease (NAFLD) - Ovis aries (sheep); oas04723 Retrograde endoca…	IPR010625;	CHCH;
XP_014959400.1	PREDICTED: LOW QUALITY PROTEIN: heat shock protein beta-1 isoform X1 [Ovis aries]	1.575	Up	0.00018	33.822	0.707	0.69	0.695	0.999	0.928	0.973	1.515	1.595	1.457	nucleus				K04455	HSPB1; heat shock protein beta-1	oas04010 MAPK signaling pathway - Ovis aries (sheep); oas04370 VEGF signaling pathway - Ovis aries (sheep); oas05146 Amoebiasis - Ovis aries (sheep);
XP_011963719.1	"PREDICTED: plectin-like, partial [Ovis aries]"	1.572	Up	0.0089	70.068	0.753	0.741		0.919	0.87		1.453	1.36		cytoplasm				K10388
XP_012038833.1	"PREDICTED: cytochrome c1, heme protein, mitochondrial [Ovis aries]"	1.572	Up	0.0138	35.324	0.766	0.677	0.529	0.894	0.802	0.673	1.406	1.21	1.107	mitochondria			GO:0097159 organic cyclic compound binding; GO:1901363 heterocyclic compound binding; GO:0009055 electron carrier activity; GO:0020037 heme binding; GO:0046906 tetrapyrrole binding; GO:0005488 binding;	K00413	CYC1; ubiquinol-cytochrome c reductase cytochrome c1 subunit	oas05010 Alzheimer disease - Ovis aries (sheep); oas05016 Huntington disease - Ovis aries (sheep); oas00190 Oxidative phosphorylation - Ovis aries (sheep); oas01100 Metabolic pathways - Ovis aries (sheep); oas05012 Parkinson disease - Ovis aries (sheep); oas04260 Cardiac muscle contraction - Ovis aries (sheep); oas04714 Thermogenesis - Ovis aries (sheep); oas04932 Non-alcoholic fatty liver diseas…	IPR021157; IPR009056;	Cytochrome c1, transmembrane anchor, C-terminal; Cytochrome c-like domain;
XP_004004403.1	"PREDICTED: GTP:AMP phosphotransferase AK3, mitochondrial isoform X1 [Ovis aries]"	1.570	Up	2.37e-05	25.698	0.846	0.783	0.807	0.9	0.852	0.872	1.411	1.355	1.354	mitochondria	GO:0008152 metabolic process; GO:0006725 cellular aromatic compound metabolic process; GO:0046483 heterocycle metabolic process; GO:0006139 nucleobase-containing compound metabolic process; GO:1901360 organic cyclic compound metabolic process; GO:0006807 nitrogen compound metabolic process; GO:0034641 cellular nitrogen compound metabolic process; GO:0044238 primary metabolic process; GO:0009987 c…	GO:0043226 organelle; GO:0043231 intracellular membrane-bounded organelle; GO:0043229 intracellular organelle; GO:0044464 cell part; GO:0005622 intracellular; GO:0005737 cytoplasm; GO:0044424 intracellular part; GO:0043227 membrane-bounded organelle; GO:0005623 cell; GO:0005739 mitochondrion; GO:0044444 cytoplasmic part;	GO:0005524 ATP binding; GO:1901265 nucleoside phosphate binding; GO:0004017 adenylate kinase activity; GO:0019205 nucleobase-containing compound kinase activity; GO:0001882 nucleoside binding; GO:0043167 ion binding; GO:0000166 nucleotide binding; GO:0019201 nucleotide kinase activity; GO:0016776 phosphotransferase activity, phosphate group as acceptor; GO:0097159 organic cyclic compound binding;…	K00944	AK3; nucleoside-triphosphate--adenylate kinase [EC:2.7.4.10]	oas00230 Purine metabolism - Ovis aries (sheep);	IPR007862; IPR027417;	Adenylate kinase, active site lid domain; P-loop containing nucleoside triphosphate hydrolase;
NP_001156032.1	"ES1 protein homolog, mitochondrial [Ovis aries]"	1.567	Up	0.00164	28.574	0.796	0.73	0.751	0.845	0.777	0.758	1.365	1.205	1.159	mitochondria							IPR029062;	Class I glutamine amidotransferase-like;
XP_011950154.1	PREDICTED: isochorismatase domain-containing protein 2 isoform X1 [Ovis aries]	1.566	Up	8.16e-05	21.736	0.683	0.798	0.705	0.965	0.983	0.913	1.529	1.503	1.447	mitochondria	GO:0008152 metabolic process;		GO:0003824 catalytic activity;				IPR000868;	Isochorismatase-like;
XP_011952380.1	"PREDICTED: succinyl-CoA:3-ketoacid coenzyme A transferase 1, mitochondrial isoform X4 [Ovis aries]"	1.565	Up	0.0133	54.213	0.801	0.634	0.673	0.899	0.705	0.725	1.394	1.154	1.097	cytoplasm	GO:0044712 single-organism catabolic process; GO:0046952 ketone body catabolic process; GO:0044281 small molecule metabolic process; GO:0044763 single-organism cellular process; GO:0044699 single-organism process; GO:0044282 small molecule catabolic process; GO:0046950 cellular ketone body metabolic process; GO:0044237 cellular metabolic process; GO:0071704 organic substance metabolic process; GO…		GO:0008410 CoA-transferase activity; GO:0016782 transferase activity, transferring sulfur-containing groups; GO:0003824 catalytic activity; GO:0016740 transferase activity;	K01027	OXCT; 3-oxoacid CoA-transferase [EC:2.8.3.5]	oas00650 Butanoate metabolism - Ovis aries (sheep); oas00072 Synthesis and degradation of ketone bodies - Ovis aries (sheep); oas00280 Valine, leucine and isoleucine degradation - Ovis aries (sheep);	IPR012792; IPR012791;	3-oxoacid CoA-transferase, subunit A; 3-oxoacid CoA-transferase, subunit B;
XP_004008027.1	"PREDICTED: 2-oxoglutarate dehydrogenase, mitochondrial isoform X3 [Ovis aries]"	1.564	Up	0.0296	115.96		0.743	0.633		0.741	0.646		1.127	1.042	mitochondria	GO:0072350 tricarboxylic acid metabolic process; GO:0055114 oxidation-reduction process; GO:0044281 small molecule metabolic process; GO:0044763 single-organism cellular process; GO:0006099 tricarboxylic acid cycle; GO:0044699 single-organism process; GO:0044238 primary metabolic process; GO:0045333 cellular respiration; GO:0044237 cellular metabolic process; GO:0071704 organic substance metaboli…		GO:0019842 vitamin binding; GO:0043167 ion binding; GO:0016903 oxidoreductase activity, acting on the aldehyde or oxo group of donors; GO:0048037 cofactor binding; GO:1901681 sulfur compound binding; GO:0030976 thiamine pyrophosphate binding; GO:0016491 oxidoreductase activity; GO:1901363 heterocyclic compound binding; GO:0097159 organic cyclic compound binding; GO:0003824 catalytic activity; GO:…	K00164	OGDH; 2-oxoglutarate dehydrogenase E1 component [EC:1.2.4.2]	oas01200 Carbon metabolism - Ovis aries (sheep); oas01100 Metabolic pathways - Ovis aries (sheep); oas00020 Citrate cycle (TCA cycle) - Ovis aries (sheep); oas00380 Tryptophan metabolism - Ovis aries (sheep); oas00310 Lysine degradation - Ovis aries (sheep);	IPR005475; IPR032106; IPR001017; IPR029061; IPR031717;	Transketolase-like, pyrimidine-binding domain; 2-oxoglutarate dehydrogenase E1 component, N-terminal domain; Dehydrogenase, E1 component; Thiamin diphosphate-binding fold; Multifunctional 2-oxoglutarate metabolism enzyme, C-terminal;
XP_014950956.1	PREDICTED: voltage-dependent anion-selective channel protein 1 isoform X1 [Ovis aries]	1.562	Up	0.0286	30.74	0.785	0.62	0.531	0.91	0.711	0.629	1.341	1.156	1.017	cytoplasm	GO:0006820 anion transport; GO:0006810 transport; GO:0055085 transmembrane transport; GO:0050789 regulation of biological process; GO:0032879 regulation of localization; GO:0051049 regulation of transport; GO:0006811 ion transport; GO:0044070 regulation of anion transport; GO:0043269 regulation of ion transport; GO:0051179 localization; GO:0065007 biological regulation; GO:0051234 establishment o…	GO:0016020 membrane; GO:0043229 intracellular organelle; GO:0019867 outer membrane; GO:0044429 mitochondrial part; GO:0098588 bounding membrane of organelle; GO:0031090 organelle membrane; GO:0005741 mitochondrial outer membrane; GO:0005737 cytoplasm; GO:0044446 intracellular organelle part; GO:0031967 organelle envelope; GO:0044424 intracellular part; GO:0005623 cell; GO:0044422 organelle part; …	GO:0015075 ion transmembrane transporter activity; GO:0022803 passive transmembrane transporter activity; GO:0005253 anion channel activity; GO:0022892 substrate-specific transporter activity; GO:0015267 channel activity; GO:0022891 substrate-specific transmembrane transporter activity; GO:0005244 voltage-gated ion channel activity; GO:0008308 voltage-gated anion channel activity; GO:0022838 subs…	K05862	VDAC1; voltage-dependent anion channel protein 1	oas04979 Cholesterol metabolism - Ovis aries (sheep); oas05016 Huntington disease - Ovis aries (sheep); oas05164 Influenza A - Ovis aries (sheep); oas04217 Necroptosis - Ovis aries (sheep); oas04621 NOD-like receptor signaling pathway - Ovis aries (sheep); oas04020 Calcium signaling pathway - Ovis aries (sheep); oas05166 Human T-cell leukemia virus 1 infection - Ovis aries (sheep); oas05012 Parki…	IPR023614;	Porin domain;
XP_004004059.1	PREDICTED: hydroxysteroid dehydrogenase-like protein 2 [Ovis aries]	1.561	Up	0.0341	45.171	0.711	0.6	0.541	0.847	0.706	0.653	1.406	1.087	0.95	cytoplasm							IPR016040; IPR003033;	NAD(P)-binding domain; SCP2 sterol-binding domain;
XP_004014983.1	PREDICTED: cadherin-13 isoform X1 [Ovis aries]	1.560	Up	0.00212	78.2	0.602	0.578	0.64	0.929	0.853	0.821	1.489	1.318	1.254	extracellular	GO:0098609 cell-cell adhesion; GO:0007155 cell adhesion; GO:0022610 biological adhesion; GO:0007156 homophilic cell adhesion via plasma membrane adhesion molecules; GO:0098742 cell-cell adhesion via plasma-membrane adhesion molecules;	GO:0016020 membrane; GO:0005623 cell; GO:0044464 cell part; GO:0071944 cell periphery; GO:0005886 plasma membrane;	GO:0043169 cation binding; GO:0046872 metal ion binding; GO:0005509 calcium ion binding; GO:0005488 binding; GO:0043167 ion binding;	K06808			IPR015919; IPR014868; IPR002126;	Cadherin-like; Cadherin prodomain; Cadherin;
XP_004007802.1	PREDICTED: cytochrome c oxidase subunit NDUFA4 [Ovis aries]	1.558	Up	0.000298	9.3547	0.781	0.72	0.704	0.96	0.876	0.849	1.401	1.41	1.373	extracellular				K03948	NDUFA4; NADH dehydrogenase (ubiquinone) 1 alpha subcomplex subunit 4	oas05010 Alzheimer disease - Ovis aries (sheep); oas05016 Huntington disease - Ovis aries (sheep); oas00190 Oxidative phosphorylation - Ovis aries (sheep); oas01100 Metabolic pathways - Ovis aries (sheep); oas05012 Parkinson disease - Ovis aries (sheep); oas04714 Thermogenesis - Ovis aries (sheep); oas04932 Non-alcoholic fatty liver disease (NAFLD) - Ovis aries (sheep); oas04723 Retrograde endoca…
NP_001009259.1	"carnitine O-palmitoyltransferase 1, muscle isoform [Ovis aries]"	1.558	Up	0.00136	88.353	0.753	0.731	0.699	0.772	0.854	0.804	1.378	1.175	1.232	plasma membrane			GO:0016746 transferase activity, transferring acyl groups; GO:0003824 catalytic activity; GO:0016740 transferase activity;	K19523	CPT1B; carnitine O-palmitoyltransferase 1, muscle isoform [EC:2.3.1.21]	oas00071 Fatty acid degradation - Ovis aries (sheep); oas04922 Glucagon signaling pathway - Ovis aries (sheep); oas04931 Insulin resistance - Ovis aries (sheep); oas04920 Adipocytokine signaling pathway - Ovis aries (sheep); oas04152 AMPK signaling pathway - Ovis aries (sheep); oas01212 Fatty acid metabolism - Ovis aries (sheep); oas04714 Thermogenesis - Ovis aries (sheep); oas03320 PPAR signalin…	IPR032476;	Carnitine O-palmitoyltransferase, N-terminal;
XP_011957582.1	"PREDICTED: LOW QUALITY PROTEIN: NADH dehydrogenase [ubiquinone] iron-sulfur protein 8, mitochondrial isoform X1 [Ovis aries]"	1.558	Up	0.00242	21.617	0.839	0.729	0.604	0.917	0.81	0.744	1.329	1.298	1.223	mitochondria				K03941	NDUFS8; NADH dehydrogenase (ubiquinone) Fe-S protein 8 [EC:7.1.1.2 1.6.99.3]	oas05010 Alzheimer disease - Ovis aries (sheep); oas05016 Huntington disease - Ovis aries (sheep); oas00190 Oxidative phosphorylation - Ovis aries (sheep); oas01100 Metabolic pathways - Ovis aries (sheep); oas05012 Parkinson disease - Ovis aries (sheep); oas04714 Thermogenesis - Ovis aries (sheep); oas04932 Non-alcoholic fatty liver disease (NAFLD) - Ovis aries (sheep); oas04723 Retrograde endoca…	IPR017896;	4Fe-4S ferredoxin-type, iron-sulphur binding domain;
XP_014959351.1	PREDICTED: phosphoglycolate phosphatase [Ovis aries]	1.553	Up	0.0179	33.083	0.748	0.593	0.787	0.816	0.766	0.684	1.369	1.177	0.972	nucleus				K19269	PGP; phosphoglycolate phosphatase [EC:3.1.3.18 3.1.3.48]	oas00630 Glyoxylate and dicarboxylate metabolism - Ovis aries (sheep); oas01200 Carbon metabolism - Ovis aries (sheep); oas01100 Metabolic pathways - Ovis aries (sheep);	IPR023215; IPR023214;	Nitrophenylphosphatase-like domain; HAD-like domain;
XP_004002367.1	"PREDICTED: ATP synthase F(0) complex subunit B1, mitochondrial isoform X1 [Ovis aries]"	1.550	Up	0.00154	28.73	0.753	0.661	0.721	0.87	0.761	0.797	1.353	1.237	1.174	mitochondria	GO:0009116 nucleoside metabolic process; GO:0042278 purine nucleoside metabolic process; GO:0009167 purine ribonucleoside monophosphate metabolic process; GO:0009117 nucleotide metabolic process; GO:0044699 single-organism process; GO:0046129 purine ribonucleoside biosynthetic process; GO:0009163 nucleoside biosynthetic process; GO:0009058 biosynthetic process; GO:0009156 ribonucleoside monophosp…	GO:0016020 membrane; GO:0098800 inner mitochondrial membrane protein complex; GO:0031090 organelle membrane; GO:0098796 membrane protein complex; GO:0005737 cytoplasm; GO:0032991 macromolecular complex; GO:0098798 mitochondrial protein complex; GO:0044424 intracellular part; GO:0005623 cell; GO:0044455 mitochondrial membrane part; GO:0044422 organelle part; GO:0005740 mitochondrial envelope; GO:0…	GO:0015075 ion transmembrane transporter activity; GO:0022892 substrate-specific transporter activity; GO:0015077 monovalent inorganic cation transmembrane transporter activity; GO:0022890 inorganic cation transmembrane transporter activity; GO:0015078 hydrogen ion transmembrane transporter activity; GO:0008324 cation transmembrane transporter activity; GO:0022891 substrate-specific transmembrane…	K02127	ATPeF0B; F-type H+-transporting ATPase subunit b	oas05010 Alzheimer disease - Ovis aries (sheep); oas00190 Oxidative phosphorylation - Ovis aries (sheep); oas05016 Huntington disease - Ovis aries (sheep); oas05012 Parkinson disease - Ovis aries (sheep); oas01100 Metabolic pathways - Ovis aries (sheep); oas04714 Thermogenesis - Ovis aries (sheep);
XP_004006967.1	PREDICTED: lysophospholipid acyltransferase 5 isoform X1 [Ovis aries]	1.550	Up	0.00274	55.71	0.798	0.745	0.86	0.871	0.77	0.771	1.347	1.265	1.127	plasma membrane				K13515	LPCAT3; lysophospholipid acyltransferase 5 [EC:2.3.1.23 2.3.1.-]	oas04216 Ferroptosis - Ovis aries (sheep); oas00564 Glycerophospholipid metabolism - Ovis aries (sheep);
XP_004016507.1	"PREDICTED: NADH dehydrogenase [ubiquinone] iron-sulfur protein 3, mitochondrial isoform X1 [Ovis aries]"	1.548	Up	0.00156	30.019	0.765	0.619	0.664	0.899	0.855	0.791	1.409	1.316	1.214	mitochondria	GO:0044699 single-organism process; GO:0008152 metabolic process; GO:0055114 oxidation-reduction process; GO:0044710 single-organism metabolic process;		GO:0016651 oxidoreductase activity, acting on NAD(P)H; GO:0003954 NADH dehydrogenase activity; GO:0003824 catalytic activity; GO:0050136 NADH dehydrogenase (quinone) activity; GO:0008137 NADH dehydrogenase (ubiquinone) activity; GO:0016655 oxidoreductase activity, acting on NAD(P)H, quinone or similar compound as acceptor; GO:0016491 oxidoreductase activity;	K03936	NDUFS3; NADH dehydrogenase (ubiquinone) Fe-S protein 3 [EC:7.1.1.2 1.6.99.3]	oas05010 Alzheimer disease - Ovis aries (sheep); oas05016 Huntington disease - Ovis aries (sheep); oas00190 Oxidative phosphorylation - Ovis aries (sheep); oas01100 Metabolic pathways - Ovis aries (sheep); oas05012 Parkinson disease - Ovis aries (sheep); oas04714 Thermogenesis - Ovis aries (sheep); oas04932 Non-alcoholic fatty liver disease (NAFLD) - Ovis aries (sheep); oas04723 Retrograde endoca…	IPR001268;	NADH:ubiquinone oxidoreductase, 30kDa subunit;
XP_011962424.1	PREDICTED: FUN14 domain-containing protein 2 [Ovis aries]	1.546	Up	0.00324	20.524	0.814	0.76	0.728	0.823	0.775	0.704	1.313	1.129	1.118	nucleus
XP_004021875.1	PREDICTED: myomesin-2 isoform X1 [Ovis aries]	1.545	Up	0.0103	167	0.761	0.692	0.606	0.829	0.717	0.665	1.281	1.129	1.006	nucleus			GO:0005515 protein binding; GO:0005488 binding;				IPR003598; IPR007110; IPR013783; IPR003599; IPR003961; IPR013098;	Immunoglobulin subtype 2; Immunoglobulin-like domain; Immunoglobulin-like fold; Immunoglobulin subtype; Fibronectin type III; Immunoglobulin I-set;
XP_011951697.1	PREDICTED: transferrin receptor protein 1 isoform X1 [Ovis aries]	1.543	Up	2.34e-05	85.741	0.949	0.873	0.972	0.888	0.88	0.874	1.334	1.412	1.33	plasma membrane				K06503	TFRC; transferrin receptor	oas04640 Hematopoietic cell lineage - Ovis aries (sheep); oas04145 Phagosome - Ovis aries (sheep); oas04216 Ferroptosis - Ovis aries (sheep); oas04066 HIF-1 signaling pathway - Ovis aries (sheep); oas04144 Endocytosis - Ovis aries (sheep);	IPR003137; IPR007484; IPR007365;	PA domain; Peptidase M28; Transferrin receptor-like, dimerisation domain;
XP_004011811.1	PREDICTED: myelin P2 protein [Ovis aries]	1.542	Up	0.000316	14.964	0.569	0.384	0.52	1.087	0.983	0.975	1.571	1.597	1.527	cytoplasm	GO:0006810 transport; GO:0051179 localization; GO:0051234 establishment of localization;		GO:0008289 lipid binding; GO:0005488 binding; GO:0005215 transporter activity;				IPR000463; IPR000566; IPR012674; IPR011038;	Cytosolic fatty-acid binding; Lipocalin/cytosolic fatty-acid binding domain; Calycin; Calycin-like;
XP_012043825.1	PREDICTED: phosphotriesterase-related protein [Ovis aries]	1.541	Up	4.48e-06	39.117	0.844	0.721	0.716	0.797	0.781	0.808	1.22	1.204	1.252	cytoplasm	GO:0008152 metabolic process; GO:0009056 catabolic process;		GO:0046914 transition metal ion binding; GO:0003824 catalytic activity; GO:0005488 binding; GO:0016788 hydrolase activity, acting on ester bonds; GO:0043167 ion binding; GO:0046872 metal ion binding; GO:0043169 cation binding; GO:0016787 hydrolase activity; GO:0008270 zinc ion binding;	K07048			IPR032466;	Metal-dependent hydrolase;
XP_004004904.1	"PREDICTED: NADH-ubiquinone oxidoreductase 75 kDa subunit, mitochondrial [Ovis aries]"	1.541	Up	0.00184	79.428	0.786	0.711	0.716	0.905	0.821	0.775	1.377	1.266	1.21	mitochondria	GO:0016310 phosphorylation; GO:0009116 nucleoside metabolic process; GO:0042278 purine nucleoside metabolic process; GO:0006725 cellular aromatic compound metabolic process; GO:0009167 purine ribonucleoside monophosphate metabolic process; GO:0042773 ATP synthesis coupled electron transport; GO:0009259 ribonucleotide metabolic process; GO:0009117 nucleotide metabolic process; GO:0044699 single-or…	GO:0016020 membrane;	GO:0009055 electron carrier activity; GO:0016651 oxidoreductase activity, acting on NAD(P)H; GO:0003954 NADH dehydrogenase activity; GO:0003824 catalytic activity; GO:0051536 iron-sulfur cluster binding; GO:0005488 binding; GO:0050136 NADH dehydrogenase (quinone) activity; GO:0016655 oxidoreductase activity, acting on NAD(P)H, quinone or similar compound as acceptor; GO:0008137 NADH dehydrogenase…	K03934	NDUFS1; NADH dehydrogenase (ubiquinone) Fe-S protein 1 [EC:7.1.1.2 1.6.99.3]	oas05010 Alzheimer disease - Ovis aries (sheep); oas05016 Huntington disease - Ovis aries (sheep); oas00190 Oxidative phosphorylation - Ovis aries (sheep); oas01100 Metabolic pathways - Ovis aries (sheep); oas05012 Parkinson disease - Ovis aries (sheep); oas04714 Thermogenesis - Ovis aries (sheep); oas04932 Non-alcoholic fatty liver disease (NAFLD) - Ovis aries (sheep); oas04723 Retrograde endoca…	IPR019574; IPR006656; IPR001041; IPR012675; IPR015405; IPR006963;	NADH:ubiquinone oxidoreductase, subunit G, iron-sulphur binding; Molybdopterin oxidoreductase; 2Fe-2S ferredoxin-type iron-sulfur binding domain; Beta-grasp domain; NADH-quinone oxidoreductase, chain G, C-terminal; Molybdopterin oxidoreductase, 4Fe-4S domain;
XP_011951040.1	PREDICTED: coiled-coil domain-containing protein 58 isoform X3 [Ovis aries]	1.540	Up	0.00562	14.648	1.011	0.882	0.864	0.761	0.8	0.763	1.336	1.215	1.027	cytoplasm
XP_011951420.1	"PREDICTED: cytochrome c oxidase assembly factor 4 homolog, mitochondrial isoform X2 [Ovis aries]"	1.539	Up	0.00156	9.8848	0.896	0.841	0.927	0.934	0.776	0.858	1.342	1.339	1.27	extracellular				K18177	COA4; cytochrome c oxidase assembly factor 4	oas04714 Thermogenesis - Ovis aries (sheep);
XP_014955688.1	PREDICTED: LOW QUALITY PROTEIN: ryanodine receptor 1 isoform X1 [Ovis aries]	1.537	Up	0.00342	564.52	0.718	0.664	0.648	0.906	0.78	0.774	1.38	1.207	1.194	plasma membrane	GO:0065008 regulation of biological quality; GO:0072503 cellular divalent inorganic cation homeostasis; GO:0072511 divalent inorganic cation transport; GO:0034220 ion transmembrane transport; GO:0030001 metal ion transport; GO:0030003 cellular cation homeostasis; GO:0044699 single-organism process; GO:0055082 cellular chemical homeostasis; GO:0051234 establishment of localization; GO:0042592 home…	GO:0031224 intrinsic component of membrane; GO:0016020 membrane; GO:0016021 integral component of membrane; GO:0044425 membrane part;	GO:0022803 passive transmembrane transporter activity; GO:0022892 substrate-specific transporter activity; GO:0005515 protein binding; GO:0004888 transmembrane signaling receptor activity; GO:0004871 signal transducer activity; GO:0099604 ligand-gated calcium channel activity; GO:0015267 channel activity; GO:0022891 substrate-specific transmembrane transporter activity; GO:0046873 metal ion trans…	K04961	RYR1; ryanodine receptor 1	oas04713 Circadian entrainment - Ovis aries (sheep); oas04371 Apelin signaling pathway - Ovis aries (sheep); oas04730 Long-term depression - Ovis aries (sheep); oas04921 Oxytocin signaling pathway - Ovis aries (sheep); oas04020 Calcium signaling pathway - Ovis aries (sheep);	IPR003032; IPR014821; IPR011992; IPR001870; IPR002048; IPR013662; IPR000699; IPR013320; IPR003877; IPR009460; IPR005821; IPR016093;	Ryanodine receptor Ryr; Inositol 1,4,5-trisphosphate/ryanodine receptor; EF-hand domain pair; B30.2/SPRY domain; EF-hand domain; RyR/IP3R Homology associated domain; RIH (RyR and IP3R Homology) domain; Concanavalin A-like lectin/glucanase domain; SPRY domain; Ryanodine Receptor TM 4-6; Ion transport domain; MIR motif;
NP_008410.1	ATP synthase F0 subunit 8 (mitochondrion) [Ovis aries]	1.536	Up	0.00752	7.9104	0.715	0.673	0.689	0.821	0.801	0.718	1.26	1.306	1.028	extracellular	GO:0009116 nucleoside metabolic process; GO:0042278 purine nucleoside metabolic process; GO:0009167 purine ribonucleoside monophosphate metabolic process; GO:0009117 nucleotide metabolic process; GO:0044699 single-organism process; GO:0046129 purine ribonucleoside biosynthetic process; GO:0009163 nucleoside biosynthetic process; GO:0009058 biosynthetic process; GO:0009156 ribonucleoside monophosp…	GO:0016020 membrane; GO:0098800 inner mitochondrial membrane protein complex; GO:0031090 organelle membrane; GO:0098796 membrane protein complex; GO:0005737 cytoplasm; GO:0032991 macromolecular complex; GO:0098798 mitochondrial protein complex; GO:0044424 intracellular part; GO:0005623 cell; GO:0044455 mitochondrial membrane part; GO:0044422 organelle part; GO:0005740 mitochondrial envelope; GO:0…	GO:0015075 ion transmembrane transporter activity; GO:0022892 substrate-specific transporter activity; GO:0015077 monovalent inorganic cation transmembrane transporter activity; GO:0022890 inorganic cation transmembrane transporter activity; GO:0015078 hydrogen ion transmembrane transporter activity; GO:0008324 cation transmembrane transporter activity; GO:0022891 substrate-specific transmembrane…	K02125	ATPeF08; F-type H+-transporting ATPase subunit 8	oas05010 Alzheimer disease - Ovis aries (sheep); oas00190 Oxidative phosphorylation - Ovis aries (sheep); oas05016 Huntington disease - Ovis aries (sheep); oas05012 Parkinson disease - Ovis aries (sheep); oas01100 Metabolic pathways - Ovis aries (sheep); oas04714 Thermogenesis - Ovis aries (sheep);
XP_012033846.2	"PREDICTED: NADH dehydrogenase [ubiquinone] iron-sulfur protein 7, mitochondrial isoform X1 [Ovis aries]"	1.535	Up	0.00164	21.847	0.82	0.614	0.64	0.925	0.816	0.817	1.306	1.397	1.223	cytoplasm,nucleus	GO:0044699 single-organism process; GO:0008152 metabolic process; GO:0055114 oxidation-reduction process; GO:0044710 single-organism metabolic process;		GO:0016651 oxidoreductase activity, acting on NAD(P)H; GO:0003954 NADH dehydrogenase activity; GO:0003824 catalytic activity; GO:0005488 binding; GO:0051536 iron-sulfur cluster binding; GO:0050136 NADH dehydrogenase (quinone) activity; GO:0051539 4 iron, 4 sulfur cluster binding; GO:0048037 cofactor binding; GO:0048038 quinone binding; GO:0016655 oxidoreductase activity, acting on NAD(P)H, quinon…	K03940	NDUFS7; NADH dehydrogenase (ubiquinone) Fe-S protein 7 [EC:7.1.1.2 1.6.99.3]	oas05010 Alzheimer disease - Ovis aries (sheep); oas05016 Huntington disease - Ovis aries (sheep); oas00190 Oxidative phosphorylation - Ovis aries (sheep); oas01100 Metabolic pathways - Ovis aries (sheep); oas05012 Parkinson disease - Ovis aries (sheep); oas04714 Thermogenesis - Ovis aries (sheep); oas04932 Non-alcoholic fatty liver disease (NAFLD) - Ovis aries (sheep); oas04723 Retrograde endoca…	IPR006137;	NADH:ubiquinone oxidoreductase-like, 20kDa subunit;
XP_004005022.1	PREDICTED: NADH dehydrogenase [ubiquinone] 1 alpha subcomplex subunit 5 isoform X2 [Ovis aries]	1.535	Up	0.00432	13.269	0.758	0.716	0.614	0.953	0.786	0.786	1.389	1.239	1.249	cytoplasm	GO:0008152 metabolic process; GO:0006091 generation of precursor metabolites and energy; GO:0044710 single-organism metabolic process; GO:0055114 oxidation-reduction process; GO:0015980 energy derivation by oxidation of organic compounds; GO:0044763 single-organism cellular process; GO:0022900 electron transport chain; GO:0044699 single-organism process; GO:0022904 respiratory electron transport …	GO:0016020 membrane; GO:0043229 intracellular organelle; GO:0044429 mitochondrial part; GO:0031090 organelle membrane; GO:0031967 organelle envelope; GO:0044446 intracellular organelle part; GO:0005737 cytoplasm; GO:0044424 intracellular part; GO:0005623 cell; GO:0044422 organelle part; GO:0005739 mitochondrion; GO:0005740 mitochondrial envelope; GO:0043231 intracellular membrane-bounded organell…	GO:0016651 oxidoreductase activity, acting on NAD(P)H; GO:0003824 catalytic activity; GO:0016491 oxidoreductase activity;	K03949	NDUFA5; NADH dehydrogenase (ubiquinone) 1 alpha subcomplex subunit 5	oas05010 Alzheimer disease - Ovis aries (sheep); oas05016 Huntington disease - Ovis aries (sheep); oas00190 Oxidative phosphorylation - Ovis aries (sheep); oas01100 Metabolic pathways - Ovis aries (sheep); oas05012 Parkinson disease - Ovis aries (sheep); oas04714 Thermogenesis - Ovis aries (sheep); oas04932 Non-alcoholic fatty liver disease (NAFLD) - Ovis aries (sheep); oas04723 Retrograde endoca…
XP_014959939.1	PREDICTED: LOW QUALITY PROTEIN: calcium/calmodulin-dependent protein kinase type II subunit gamma isoform X1 [Ovis aries]	1.533	Up	0.00351	67.556	0.817	0.809	0.743	0.984	0.813	0.821	1.391	1.255	1.368	cytoplasm	GO:0016310 phosphorylation; GO:0044267 cellular protein metabolic process; GO:0044238 primary metabolic process; GO:0044237 cellular metabolic process; GO:0006796 phosphate-containing compound metabolic process; GO:0071704 organic substance metabolic process; GO:0008152 metabolic process; GO:0006468 protein phosphorylation; GO:0006793 phosphorus metabolic process; GO:0044260 cellular macromolecul…		GO:0005524 ATP binding; GO:1901265 nucleoside phosphate binding; GO:0016773 phosphotransferase activity, alcohol group as acceptor; GO:0001882 nucleoside binding; GO:0043167 ion binding; GO:0005515 protein binding; GO:0004683 calmodulin-dependent protein kinase activity; GO:0004672 protein kinase activity; GO:0000166 nucleotide binding; GO:0005516 calmodulin binding; GO:0097159 organic cyclic com…	K04515	CAMK2; calcium/calmodulin-dependent protein kinase (CaM kinase) II [EC:2.7.11.17]	oas05205 Proteoglycans in cancer - Ovis aries (sheep); oas04720 Long-term potentiation - Ovis aries (sheep); oas04922 Glucagon signaling pathway - Ovis aries (sheep); oas04722 Neurotrophin signaling pathway - Ovis aries (sheep); oas04912 GnRH signaling pathway - Ovis aries (sheep); oas04020 Calcium signaling pathway - Ovis aries (sheep); oas04360 Axon guidance - Ovis aries (sheep); oas04012 ErbB …	IPR000719; IPR013543; IPR011009; IPR032710;	Protein kinase domain; Calcium/calmodulin-dependent protein kinase II, association-domain; Protein kinase-like domain; NTF2-like domain;
XP_004004314.1	"PREDICTED: histidine triad nucleotide-binding protein 2, mitochondrial isoform X2 [Ovis aries]"	1.533	Up	0.0198	17.173	0.691	0.793	0.826	0.885	0.934	0.822	1.645	1.191	1.213	extracellular			GO:0003824 catalytic activity;				IPR011146;	HIT-like domain;
XP_004008450.1	PREDICTED: NADH dehydrogenase [ubiquinone] 1 alpha subcomplex subunit 13 [Ovis aries]	1.529	Up	0.00534	16.745	0.727	0.707	0.632	0.949	0.808	0.773	1.398	1.278	1.192	cytoplasm				K11353	NDUFA13; NADH dehydrogenase (ubiquinone) 1 alpha subcomplex subunit 13	oas05010 Alzheimer disease - Ovis aries (sheep); oas05016 Huntington disease - Ovis aries (sheep); oas00190 Oxidative phosphorylation - Ovis aries (sheep); oas01100 Metabolic pathways - Ovis aries (sheep); oas05012 Parkinson disease - Ovis aries (sheep); oas04714 Thermogenesis - Ovis aries (sheep); oas04932 Non-alcoholic fatty liver disease (NAFLD) - Ovis aries (sheep); oas04723 Retrograde endoca…
XP_012037413.1	PREDICTED: prostaglandin reductase 2 [Ovis aries]	1.529	Up	0.0056	38.408	0.74	0.727	0.768	0.919	0.835	0.732	1.362	1.264	1.174	mitochondria	GO:0044699 single-organism process; GO:0008152 metabolic process; GO:0055114 oxidation-reduction process; GO:0044710 single-organism metabolic process;			K13949			IPR011032; IPR016040; IPR013149;	GroES-like; NAD(P)-binding domain; Alcohol dehydrogenase, C-terminal;
XP_004011699.1	PREDICTED: NADH dehydrogenase [ubiquinone] 1 beta subcomplex subunit 9 isoform X1 [Ovis aries]	1.529	Up	0.0206	21.74	0.791	0.685	0.632	0.973	0.826	0.75	1.488	1.3	1.109	mitochondria				K03965	NDUFB9; NADH dehydrogenase (ubiquinone) 1 beta subcomplex subunit 9	oas05010 Alzheimer disease - Ovis aries (sheep); oas05016 Huntington disease - Ovis aries (sheep); oas00190 Oxidative phosphorylation - Ovis aries (sheep); oas01100 Metabolic pathways - Ovis aries (sheep); oas05012 Parkinson disease - Ovis aries (sheep); oas04714 Thermogenesis - Ovis aries (sheep); oas04932 Non-alcoholic fatty liver disease (NAFLD) - Ovis aries (sheep); oas04723 Retrograde endoca…
XP_014954022.1	PREDICTED: LOW QUALITY PROTEIN: fructose-bisphosphate aldolase C [Ovis aries]	1.520	Up	0.0434	39.559	0.801	0.68	0.894	0.798	0.613	0.807	1.369	1.06	0.943	cytoplasm	GO:0006757 ATP generation from ADP; GO:0009116 nucleoside metabolic process; GO:0042278 purine nucleoside metabolic process; GO:0006165 nucleoside diphosphate phosphorylation; GO:0046031 ADP metabolic process; GO:0019362 pyridine nucleotide metabolic process; GO:0006096 glycolytic process; GO:0009167 purine ribonucleoside monophosphate metabolic process; GO:0009117 nucleotide metabolic process; G…		GO:0016829 lyase activity; GO:0004332 fructose-bisphosphate aldolase activity; GO:0016832 aldehyde-lyase activity; GO:0003824 catalytic activity; GO:0016830 carbon-carbon lyase activity;	K01623	ALDO; fructose-bisphosphate aldolase, class I [EC:4.1.2.13]	oas01230 Biosynthesis of amino acids - Ovis aries (sheep); oas00051 Fructose and mannose metabolism - Ovis aries (sheep); oas01200 Carbon metabolism - Ovis aries (sheep); oas01100 Metabolic pathways - Ovis aries (sheep); oas00030 Pentose phosphate pathway - Ovis aries (sheep); oas00010 Glycolysis / Gluconeogenesis - Ovis aries (sheep);	IPR013785;	Aldolase-type TIM barrel;
XP_014949470.1	PREDICTED: LOW QUALITY PROTEIN: cat eye syndrome critical region protein 5 isoform X1 [Ovis aries]	1.514	Up	0.00394	45.93	0.871	0.956	0.846	0.791	0.821	0.777	1.372	1.124	1.122	nucleus							IPR023214;	HAD-like domain;
XP_004004485.1	PREDICTED: scavenger receptor class A member 5 [Ovis aries]	1.514	Up	0.0221	53.495	0.92	0.83		0.834	0.934		1.375	1.302		cytoplasm		GO:0016020 membrane;	GO:0038024 cargo receptor activity; GO:0005044 scavenger receptor activity; GO:0060089 molecular transducer activity; GO:0004872 receptor activity;				IPR001190; IPR017448;	SRCR domain; SRCR-like domain;
XP_004004637.2	"PREDICTED: pyruvate dehydrogenase (acetyl-transferring) kinase isozyme 1, mitochondrial [Ovis aries]"	1.512	Up	0.0106	49.564	0.793	0.902	0.633	0.85	0.861	0.821	1.297	1.075	1.456	mitochondria				K12077	PDK1; pyruvate dehydrogenase kinase isoform 1 [EC:2.7.11.2]	oas05230 Central carbon metabolism in cancer - Ovis aries (sheep); oas04360 Axon guidance - Ovis aries (sheep); oas04066 HIF-1 signaling pathway - Ovis aries (sheep);	IPR005467; IPR003594; IPR018955;	Histidine kinase domain; Histidine kinase-like ATPase, C-terminal domain; Branched-chain alpha-ketoacid dehydrogenase kinase/Pyruvate dehydrogenase kinase, N-terminal;
XP_014949872.1	PREDICTED: LOW QUALITY PROTEIN: proteasome activator complex subunit 4 isoform X1 [Ovis aries]	1.512	Up	0.0405	210.81	1.232	1.31		0.595	0.688		0.925	1.015		nucleus			GO:0005488 binding;	K06699	PSME4; proteasome activator subunit 4	oas03050 Proteasome - Ovis aries (sheep);	IPR032430; IPR011989; IPR016024;	Proteasome activator Blm10, mid region; Armadillo-like helical; Armadillo-type fold;
XP_004004646.1	PREDICTED: calcium-binding mitochondrial carrier protein Aralar1 isoform X2 [Ovis aries]	1.508	Up	0.000517	74.529	0.766	0.701	0.719	0.882	0.817	0.831	1.35	1.258	1.207	cytoplasm	GO:0006810 transport; GO:0055085 transmembrane transport; GO:0051179 localization; GO:0051234 establishment of localization;		GO:0043169 cation binding; GO:0046872 metal ion binding; GO:0005509 calcium ion binding; GO:0005488 binding; GO:0043167 ion binding;	K15105			IPR011992; IPR002048; IPR023395;	EF-hand domain pair; EF-hand domain; Mitochondrial carrier domain;
NP_001267632.1	"superoxide dismutase [Mn], mitochondrial [Ovis aries]"	1.507	Up	0.00186	24.58	0.807	0.626	0.689	0.963	0.872	0.844	1.441	1.34	1.256	mitochondria	GO:0006801 superoxide metabolic process; GO:0008152 metabolic process; GO:0072593 reactive oxygen species metabolic process; GO:0055114 oxidation-reduction process; GO:0044710 single-organism metabolic process; GO:0044699 single-organism process; GO:0009987 cellular process; GO:0044237 cellular metabolic process;		GO:0004784 superoxide dismutase activity; GO:0003824 catalytic activity; GO:0016721 oxidoreductase activity, acting on superoxide radicals as acceptor; GO:0005488 binding; GO:0043167 ion binding; GO:0016209 antioxidant activity; GO:0043169 cation binding; GO:0046872 metal ion binding; GO:0016491 oxidoreductase activity;	K04564	SOD2; superoxide dismutase, Fe-Mn family [EC:1.15.1.1]	oas04211 Longevity regulating pathway - Ovis aries (sheep); oas05016 Huntington disease - Ovis aries (sheep); oas04068 FoxO signaling pathway - Ovis aries (sheep); oas04146 Peroxisome - Ovis aries (sheep); oas04213 Longevity regulating pathway - multiple species - Ovis aries (sheep);	IPR019831; IPR019832;	Manganese/iron superoxide dismutase, N-terminal; Manganese/iron superoxide dismutase, C-terminal;
XP_004022009.1	PREDICTED: small muscular protein [Ovis aries]	1.506	Up	4.45e-05	9.1334	0.888	0.847	0.814	0.926	0.902	0.879	1.403	1.336	1.338	mitochondria
XP_004006621.1	"PREDICTED: ATP synthase subunit beta, mitochondrial [Ovis aries]"	1.506	Up	0.00616	56.208	0.748	0.7	0.639	0.917	0.795	0.751	1.348	1.229	1.133	mitochondria	GO:0009116 nucleoside metabolic process; GO:0042278 purine nucleoside metabolic process; GO:0009167 purine ribonucleoside monophosphate metabolic process; GO:0009117 nucleotide metabolic process; GO:0044699 single-organism process; GO:0046129 purine ribonucleoside biosynthetic process; GO:0009163 nucleoside biosynthetic process; GO:0009058 biosynthetic process; GO:0009156 ribonucleoside monophosp…	GO:0045261 proton-transporting ATP synthase complex, catalytic core F(1); GO:0016020 membrane; GO:0098796 membrane protein complex; GO:0044425 membrane part; GO:0044464 cell part; GO:0005622 intracellular; GO:0016469 proton-transporting two-sector ATPase complex; GO:0032991 macromolecular complex; GO:0033178 proton-transporting two-sector ATPase complex, catalytic domain; GO:0044424 intracellular…	GO:0042625 ATPase coupled ion transmembrane transporter activity; GO:1901265 nucleoside phosphate binding; GO:0015399 primary active transmembrane transporter activity; GO:0022892 substrate-specific transporter activity; GO:0016817 hydrolase activity, acting on acid anhydrides; GO:0044769 ATPase activity, coupled to transmembrane movement of ions, rotational mechanism; GO:0015077 monovalent inorg…	K02133	ATPeF1B; F-type H+-transporting ATPase subunit beta [EC:7.1.2.2]	oas05010 Alzheimer disease - Ovis aries (sheep); oas00190 Oxidative phosphorylation - Ovis aries (sheep); oas05016 Huntington disease - Ovis aries (sheep); oas05012 Parkinson disease - Ovis aries (sheep); oas01100 Metabolic pathways - Ovis aries (sheep); oas04714 Thermogenesis - Ovis aries (sheep);	IPR004100; IPR003593; IPR000194; IPR027417; IPR024034;	ATPase, F1/V1/A1 complex, alpha/beta subunit, N-terminal domain; AAA+ ATPase domain; ATPase, F1/V1/A1 complex, alpha/beta subunit, nucleotide-binding domain; P-loop containing nucleoside triphosphate hydrolase; ATPase, F1/V1 complex, beta subunit, C-terminal;
XP_004002740.2	"PREDICTED: LOW QUALITY PROTEIN: NADH dehydrogenase [ubiquinone] iron-sulfur protein 2, mitochondrial [Ovis aries]"	1.505	Up	0.00668	52.428	0.721	0.674	0.725	0.91	0.896	0.789	1.473	1.236	1.197	mitochondria	GO:0044699 single-organism process; GO:0008152 metabolic process; GO:0055114 oxidation-reduction process; GO:0044710 single-organism metabolic process;		GO:0097159 organic cyclic compound binding; GO:1901363 heterocyclic compound binding; GO:0016651 oxidoreductase activity, acting on NAD(P)H; GO:1901265 nucleoside phosphate binding; GO:0051287 NAD binding; GO:0003824 catalytic activity; GO:0005488 binding; GO:0000166 nucleotide binding; GO:0048038 quinone binding; GO:0048037 cofactor binding; GO:0036094 small molecule binding; GO:0050662 coenzyme…	K03935	NDUFS2; NADH dehydrogenase (ubiquinone) Fe-S protein 2 [EC:7.1.1.2 1.6.99.3]	oas05010 Alzheimer disease - Ovis aries (sheep); oas05016 Huntington disease - Ovis aries (sheep); oas00190 Oxidative phosphorylation - Ovis aries (sheep); oas01100 Metabolic pathways - Ovis aries (sheep); oas05012 Parkinson disease - Ovis aries (sheep); oas04714 Thermogenesis - Ovis aries (sheep); oas04932 Non-alcoholic fatty liver disease (NAFLD) - Ovis aries (sheep); oas04723 Retrograde endoca…	IPR029014; IPR001135;	NiFe hydrogenase-like; NADH-quinone oxidoreductase, subunit D;
XP_004008159.1	"PREDICTED: NADH dehydrogenase [ubiquinone] 1 beta subcomplex subunit 2, mitochondrial [Ovis aries]"	1.505	Up	0.0206	12.211	0.79	0.856	0.623	0.857	0.978	0.671	1.301	1.274	1.197	mitochondria				K03958	NDUFB2; NADH dehydrogenase (ubiquinone) 1 beta subcomplex subunit 2	oas05010 Alzheimer disease - Ovis aries (sheep); oas05016 Huntington disease - Ovis aries (sheep); oas00190 Oxidative phosphorylation - Ovis aries (sheep); oas01100 Metabolic pathways - Ovis aries (sheep); oas05012 Parkinson disease - Ovis aries (sheep); oas04714 Thermogenesis - Ovis aries (sheep); oas04932 Non-alcoholic fatty liver disease (NAFLD) - Ovis aries (sheep); oas04723 Retrograde endoca…
NP_001156527.1	tubulin alpha-4A chain [Ovis aries]	1.504	Up	0.000664	49.924	0.724	0.706	0.801	0.92	0.89	1.017	1.457	1.413	1.383	cytoskeleton	GO:0007017 microtubule-based process; GO:0009987 cellular process;	GO:0043229 intracellular organelle; GO:0099513 polymeric cytoskeletal fiber; GO:0005874 microtubule; GO:0043232 intracellular non-membrane-bounded organelle; GO:0044430 cytoskeletal part; GO:0044446 intracellular organelle part; GO:0099512 supramolecular fiber; GO:0044424 intracellular part; GO:0005623 cell; GO:0099080 supramolecular complex; GO:0044422 organelle part; GO:0099081 supramolecular p…	GO:1901265 nucleoside phosphate binding; GO:0001882 nucleoside binding; GO:0043167 ion binding; GO:0016817 hydrolase activity, acting on acid anhydrides; GO:0016787 hydrolase activity; GO:0000166 nucleotide binding; GO:0017111 nucleoside-triphosphatase activity; GO:0097159 organic cyclic compound binding; GO:1901363 heterocyclic compound binding; GO:0032549 ribonucleoside binding; GO:0097367 carb…	K07374	TUBA; tubulin alpha	oas04540 Gap junction - Ovis aries (sheep); oas04210 Apoptosis - Ovis aries (sheep); oas04145 Phagosome - Ovis aries (sheep); oas04530 Tight junction - Ovis aries (sheep);	IPR003008; IPR023123; IPR008280; IPR018316;	Tubulin/FtsZ, GTPase domain; Tubulin, C-terminal; Tubulin/FtsZ, C-terminal; Tubulin/FtsZ, 2-layer sandwich domain;
XP_014952342.1	PREDICTED: LOW QUALITY PROTEIN: epimerase family protein SDR39U1 isoform X1 [Ovis aries]	1.501	Up	0.005	33.25	0.843		0.727	0.845		0.845	1.305		1.232	mitochondria				K07071			IPR013549; IPR016040;	Domain of unknown function DUF1731; NAD(P)-binding domain;
XP_004012013.2	PREDICTED: LOW QUALITY PROTEIN: inositol monophosphatase 3 isoform X1 [Ovis aries]	0.666	Down	0.0023	42.056	1.119	0.999	1.211	1.228	1.146	1.181	0.715	0.867	0.787	plasma membrane	GO:0016310 phosphorylation; GO:0046486 glycerolipid metabolic process; GO:0046854 phosphatidylinositol phosphorylation; GO:0044763 single-organism cellular process; GO:0044699 single-organism process; GO:0044255 cellular lipid metabolic process; GO:0044238 primary metabolic process; GO:0044237 cellular metabolic process; GO:0046834 lipid phosphorylation; GO:0006796 phosphate-containing compound m…			K15759	IMPAD1; inositol monophosphatase 3 [EC:3.1.3.25 3.1.3.7]	oas00920 Sulfur metabolism - Ovis aries (sheep); oas04070 Phosphatidylinositol signaling system - Ovis aries (sheep); oas01100 Metabolic pathways - Ovis aries (sheep); oas00562 Inositol phosphate metabolism - Ovis aries (sheep);
XP_011970641.1	PREDICTED: spindlin-1 isoform X3 [Ovis aries]	0.665	Down	0.00502	27.09	1.136	1.377	1.19	1.105	1.241	1.234	0.771	0.718	0.89	nucleus	GO:0000003 reproduction; GO:0032504 multicellular organism reproduction; GO:0022414 reproductive process; GO:0044702 single organism reproductive process; GO:0044703 multi-organism reproductive process; GO:0019953 sexual reproduction; GO:0044699 single-organism process; GO:0048609 multicellular organismal reproductive process; GO:0032501 multicellular organismal process; GO:0007276 gamete generat…
XP_014948032.1	PREDICTED: F-box-like/WD repeat-containing protein TBL1XR1 isoform X2 [Ovis aries]	0.665	Down	0.028	46.194	1.303	1.05	1.363	0.964	0.953	1.195	0.597	0.646	0.826	cytoplasm,nucleus			GO:0005515 protein binding; GO:0005488 binding;				IPR017986; IPR015943;	WD40-repeat-containing domain; WD40/YVTN repeat-like-containing domain;
XP_004016433.1	PREDICTED: cleavage stimulation factor subunit 3 isoform X1 [Ovis aries]	0.664	Down	0.00168	82.921	1.147	1.162	1.277	1.103	1.169	1.285	0.739	0.809	0.814	cytoplasm	GO:0006396 RNA processing; GO:0006725 cellular aromatic compound metabolic process; GO:1901360 organic cyclic compound metabolic process; GO:0006807 nitrogen compound metabolic process; GO:0044238 primary metabolic process; GO:0044237 cellular metabolic process; GO:0071704 organic substance metabolic process; GO:0006397 mRNA processing; GO:0016070 RNA metabolic process; GO:0008152 metabolic proce…	GO:0043226 organelle; GO:0043231 intracellular membrane-bounded organelle; GO:0043229 intracellular organelle; GO:0005634 nucleus; GO:0044464 cell part; GO:0005622 intracellular; GO:0044424 intracellular part; GO:0043227 membrane-bounded organelle; GO:0005623 cell;	GO:0005515 protein binding; GO:0005488 binding;	K14408	CSTF3; cleavage stimulation factor subunit 3	oas03015 mRNA surveillance pathway - Ovis aries (sheep);	IPR011990; IPR008847;	Tetratricopeptide-like helical domain; Suppressor of forked;
XP_012022970.1	PREDICTED: uncharacterized protein FLJ45252-like [Ovis aries]	0.664	Down	0.002	31.445	1.091	0.872	1.197	1.189	1.199	1.095	0.713	0.755	0.844	nucleus							IPR028182;	BMP-2-inducible protein kinase, C-terminal;
XP_004014992.1	PREDICTED: coactosin-like protein [Ovis aries]	0.663	Down	0.00274	16.01	1.074	1.063	1.187	1.071	1.185	1.274	0.749	0.755	0.838	cytoplasm		GO:0005623 cell; GO:0005622 intracellular; GO:0044464 cell part;	GO:0003779 actin binding; GO:0005515 protein binding; GO:0008092 cytoskeletal protein binding; GO:0005488 binding;				IPR002108; IPR029006;	Actin-depolymerising factor homology domain; ADF-H/Gelsolin-like domain;
XP_014956003.1	PREDICTED: cytochrome b5 type B [Ovis aries]	0.662	Down	0.0153	16.268	0.9	0.973	0.946	1.346	1.264	1.589	0.793	1.009	0.977	cytoplasm			GO:0097159 organic cyclic compound binding; GO:1901363 heterocyclic compound binding; GO:0020037 heme binding; GO:0046906 tetrapyrrole binding; GO:0005488 binding;				IPR023271; IPR001199;	Aquaporin-like; Cytochrome b5-like heme/steroid binding domain;
XP_014948635.1	PREDICTED: LOW QUALITY PROTEIN: clathrin light chain A isoform X1 [Ovis aries]	0.661	Down	0.000976	26.318	1.194	1.169	1.254	1.088	1.195	1.251	0.744	0.786	0.807	cytoplasm	GO:0045184 establishment of protein localization; GO:0006810 transport; GO:0046907 intracellular transport; GO:0070727 cellular macromolecule localization; GO:0051649 establishment of localization in cell; GO:0016192 vesicle-mediated transport; GO:0006886 intracellular protein transport; GO:0071702 organic substance transport; GO:0008104 protein localization; GO:0033036 macromolecule localization…	GO:0030658 transport vesicle membrane; GO:0016020 membrane; GO:0030130 clathrin coat of trans-Golgi network vesicle; GO:0031410 cytoplasmic vesicle; GO:0031090 organelle membrane; GO:0098796 membrane protein complex; GO:0071944 cell periphery; GO:0031982 vesicle; GO:0030660 Golgi-associated vesicle membrane; GO:0005737 cytoplasm; GO:0044433 cytoplasmic vesicle part; GO:0032991 macromolecular comp…	GO:0005198 structural molecule activity;	K04644	CLTA; clathrin light chain A	oas04142 Lysosome - Ovis aries (sheep); oas05100 Bacterial invasion of epithelial cells - Ovis aries (sheep); oas05016 Huntington disease - Ovis aries (sheep); oas04961 Endocrine and other factor-regulated calcium reabsorption - Ovis aries (sheep); oas04144 Endocytosis - Ovis aries (sheep); oas04721 Synaptic vesicle cycle - Ovis aries (sheep);
XP_014956257.1	PREDICTED: cell surface glycoprotein MUC18 isoform X1 [Ovis aries]	0.661	Down	0.00116	69.553	1.208	1.314	1.342	1.033	1.158	1.138	0.719	0.697	0.784	cytoplasm			GO:0005515 protein binding; GO:0005488 binding;	K06534			IPR003598; IPR007110; IPR013162; IPR003599;	Immunoglobulin subtype 2; Immunoglobulin-like domain; CD80-like, immunoglobulin C2-set; Immunoglobulin subtype;
XP_004012879.1	PREDICTED: LIM and SH3 domain protein 1 isoform X1 [Ovis aries]	0.661	Down	0.00156	29.699	0.985	1.109	1.119	1.229	1.336	1.35	0.786	0.906	0.895	nucleus			GO:0043169 cation binding; GO:0046872 metal ion binding; GO:0005515 protein binding; GO:0008270 zinc ion binding; GO:0046914 transition metal ion binding; GO:0005488 binding; GO:0043167 ion binding;				IPR001781; IPR001452;	Zinc finger, LIM-type; SH3 domain;
XP_012040557.2	PREDICTED: LOW QUALITY PROTEIN: serine/arginine-rich splicing factor 1 [Ovis aries]	0.661	Down	0.00308	27.01	1.155	1.173	1.227	1.119	1.187	1.186	0.682	0.782	0.844	nucleus			GO:0097159 organic cyclic compound binding; GO:1901363 heterocyclic compound binding; GO:0005488 binding; GO:0003676 nucleic acid binding;	K12890	SFRS1; splicing factor, arginine/serine-rich 1	oas03040 Spliceosome - Ovis aries (sheep); oas05168 Herpes simplex infection - Ovis aries (sheep); oas04657 IL-17 signaling pathway - Ovis aries (sheep);	IPR000504;	RNA recognition motif domain;
XP_004019733.1	PREDICTED: dr1-associated corepressor [Ovis aries]	0.660	Down	0.000336	22.374	0.995	1.189	1.363	1.195	1.177	1.217	0.736	0.806	0.826	plasma membrane			GO:0005515 protein binding; GO:0046982 protein heterodimerization activity; GO:0005488 binding; GO:0046983 protein dimerization activity;	K21752			IPR003958; IPR009072;	Transcription factor CBF/NF-Y/archaeal histone domain; Histone-fold;
XP_014958075.1	PREDICTED: LOW QUALITY PROTEIN: inactive tyrosine-protein kinase 7 isoform X1 [Ovis aries]	0.659	Down	0.00148	125.69	1.352	1.289	1.329	1.027	1.032	1.115	0.643	0.693	0.756	plasma membrane	GO:0016310 phosphorylation; GO:0044267 cellular protein metabolic process; GO:0044238 primary metabolic process; GO:0044237 cellular metabolic process; GO:0006796 phosphate-containing compound metabolic process; GO:0071704 organic substance metabolic process; GO:0008152 metabolic process; GO:0006468 protein phosphorylation; GO:0006793 phosphorus metabolic process; GO:0044260 cellular macromolecul…		GO:0005524 ATP binding; GO:1901265 nucleoside phosphate binding; GO:0016773 phosphotransferase activity, alcohol group as acceptor; GO:0001882 nucleoside binding; GO:0043167 ion binding; GO:0005515 protein binding; GO:0004672 protein kinase activity; GO:0000166 nucleotide binding; GO:0097159 organic cyclic compound binding; GO:1901363 heterocyclic compound binding; GO:0032549 ribonucleoside bindi…	K05127			IPR003598; IPR007110; IPR000719; IPR013783; IPR003599; IPR001245; IPR013098; IPR011009;	Immunoglobulin subtype 2; Immunoglobulin-like domain; Protein kinase domain; Immunoglobulin-like fold; Immunoglobulin subtype; Serine-threonine/tyrosine-protein kinase catalytic domain; Immunoglobulin I-set; Protein kinase-like domain;
XP_004003348.3	PREDICTED: LOW QUALITY PROTEIN: retinol-binding protein 1 isoform X1 [Ovis aries]	0.659	Down	0.00266	21.857	1.242	1.355	1.379	0.981	1.123	1.177	0.748	0.678	0.736	cytoplasm	GO:0006810 transport; GO:0051179 localization; GO:0051234 establishment of localization;		GO:0008289 lipid binding; GO:0005488 binding; GO:0005215 transporter activity;				IPR000463; IPR000566; IPR012674; IPR011038;	Cytosolic fatty-acid binding; Lipocalin/cytosolic fatty-acid binding domain; Calycin; Calycin-like;
XP_014949580.1	PREDICTED: LOW QUALITY PROTEIN: rab-like protein 6 isoform X1 [Ovis aries]	0.659	Down	0.00588	38.677	1.177	1.166	1.211	1.243	1.227	1.429	0.77	0.951	0.849	cytoplasm	GO:0050794 regulation of cellular process; GO:0044700 single organism signaling; GO:0051716 cellular response to stimulus; GO:0007165 signal transduction; GO:0050789 regulation of biological process; GO:0007154 cell communication; GO:0035556 intracellular signal transduction; GO:0044699 single-organism process; GO:0007264 small GTPase mediated signal transduction; GO:0023052 signaling; GO:0050896…		GO:1901265 nucleoside phosphate binding; GO:0001882 nucleoside binding; GO:0043167 ion binding; GO:0000166 nucleotide binding; GO:0097159 organic cyclic compound binding; GO:1901363 heterocyclic compound binding; GO:0032549 ribonucleoside binding; GO:0097367 carbohydrate derivative binding; GO:0032553 ribonucleotide binding; GO:0005488 binding; GO:0032550 purine ribonucleoside binding; GO:0043168…				IPR027417; IPR013684;	P-loop containing nucleoside triphosphate hydrolase; Mitochondrial Rho-like;
XP_011953072.1	PREDICTED: transformer-2 protein homolog beta isoform X1 [Ovis aries]	0.658	Down	0.0241	21.935	1.128	1.119	1.179	1.221	1.212	1.211	0.697	0.867	0.832	nucleus			GO:0097159 organic cyclic compound binding; GO:1901363 heterocyclic compound binding; GO:1901265 nucleoside phosphate binding; GO:0005488 binding; GO:0003676 nucleic acid binding; GO:0000166 nucleotide binding; GO:0036094 small molecule binding;				IPR000504; IPR012677;	RNA recognition motif domain; Nucleotide-binding alpha-beta plait domain;
XP_014953855.1	PREDICTED: LOW QUALITY PROTEIN: C-type mannose receptor 2 isoform X1 [Ovis aries]	0.657	Down	0.00148	167.19	0.962	1.186	1.167	1.135	1.242	1.269	0.737	0.805	0.852	endoplasmic reticulum				K06560	MRC; mannose receptor, C type	oas04145 Phagosome - Ovis aries (sheep); oas05152 Tuberculosis - Ovis aries (sheep);	IPR001304; IPR016187; IPR033989; IPR013806; IPR000772; IPR000562; IPR016186;	C-type lectin-like; C-type lectin fold; CD209-like, C-type lectin-like domain; Kringle-like fold; Ricin B, lectin domain; Fibronectin, type II, collagen-binding; C-type lectin-like/link domain;
XP_011950455.1	PREDICTED: DNA repair protein XRCC1 isoform X1 [Ovis aries]	0.657	Down	0.0225	66.272		1.102	1.137		1.193	1.205		0.838	0.737	nucleus	GO:0033554 cellular response to stress; GO:0051716 cellular response to stimulus; GO:0006725 cellular aromatic compound metabolic process; GO:0006950 response to stress; GO:0006259 DNA metabolic process; GO:1901360 organic cyclic compound metabolic process; GO:0006807 nitrogen compound metabolic process; GO:0000012 single strand break repair; GO:0044238 primary metabolic process; GO:0050896 respo…	GO:0043226 organelle; GO:0043231 intracellular membrane-bounded organelle; GO:0043229 intracellular organelle; GO:0005634 nucleus; GO:0044464 cell part; GO:0005622 intracellular; GO:0044424 intracellular part; GO:0043227 membrane-bounded organelle; GO:0005623 cell;	GO:0097159 organic cyclic compound binding; GO:1901363 heterocyclic compound binding; GO:0003677 DNA binding; GO:0003684 damaged DNA binding; GO:0005488 binding; GO:0003676 nucleic acid binding;	K10803	XRCC1; DNA-repair protein XRCC1	oas03410 Base excision repair - Ovis aries (sheep);	IPR002706; IPR008979; IPR001357;	DNA-repair protein Xrcc1, N-terminal; Galactose-binding domain-like; BRCT domain;
XP_014952121.1	PREDICTED: LOW QUALITY PROTEIN: biorientation of chromosomes in cell division protein 1-like 1 isoform X1 [Ovis aries]	0.657	Down	0.0251	304.25	1.138		1.158	1.087		1.157	0.693		0.782	nucleus
XP_014949299.1	PREDICTED: LOW QUALITY PROTEIN: bromodomain-containing protein 3 isoform X1 [Ovis aries]	0.657	Down	0.0491	87.831	1.047		1.213	1.117		1.241	0.838		0.712	nucleus			GO:0005515 protein binding; GO:0005488 binding;	K11721			IPR027353; IPR001487;	NET domain; Bromodomain;
XP_004006365.1	"PREDICTED: keratin, type I cytoskeletal 18 isoform X1 [Ovis aries]"	0.656	Down	0.000202	44.85	1.123	1.038	1.043	1.383	1.377	1.418	0.965	0.911	0.866	cytoplasm		GO:0043229 intracellular organelle; GO:0099513 polymeric cytoskeletal fiber; GO:0043232 intracellular non-membrane-bounded organelle; GO:0044430 cytoskeletal part; GO:0044446 intracellular organelle part; GO:0099512 supramolecular fiber; GO:0044424 intracellular part; GO:0005623 cell; GO:0099080 supramolecular complex; GO:0044422 organelle part; GO:0099081 supramolecular polymer; GO:0043228 non-m…	GO:0005198 structural molecule activity;	K07604	KRT1; type I keratin, acidic	oas04915 Estrogen signaling pathway - Ovis aries (sheep);
XP_004012551.1	PREDICTED: stromal cell-derived factor 2 [Ovis aries]	0.656	Down	0.000637	23.195	1.115	1.252	1.325	1.128	1.187	1.242	0.736	0.772	0.826	extracellular		GO:0016020 membrane;					IPR016093;	MIR motif;
XP_014949720.1	PREDICTED: protein FAM49A [Ovis aries]	0.656	Down	0.00276	37.298	0.86	1.036	1.064	1.28	1.177	1.24	0.738	0.785	0.903	cytoplasm
XP_012033096.1	PREDICTED: procollagen galactosyltransferase 1 isoform X1 [Ovis aries]	0.656	Down	0.0044	55.673	1.142	1.201	1.33	1.044	1.177	1.183	0.824	0.741	0.668	cytoplasm,nucleus				K11703	GLT25D; collagen beta-1,O-galactosyltransferase [EC:2.4.1.50]	oas00514 Other types of O-glycan biosynthesis - Ovis aries (sheep); oas00310 Lysine degradation - Ovis aries (sheep);	IPR029044;	Nucleotide-diphospho-sugar transferases;
XP_004011262.1	PREDICTED: protein-methionine sulfoxide oxidase MICAL1 isoform X2 [Ovis aries]	0.656	Down	0.005	118.4	1.231	1.251	1.321	1.124	1.376	1.152	0.754	0.781	0.86	nucleus	GO:0044699 single-organism process; GO:0008152 metabolic process; GO:0055114 oxidation-reduction process; GO:0044710 single-organism metabolic process;		GO:1901265 nucleoside phosphate binding; GO:0050660 flavin adenine dinucleotide binding; GO:0043167 ion binding; GO:0005515 protein binding; GO:0000166 nucleotide binding; GO:0008270 zinc ion binding; GO:0048037 cofactor binding; GO:0071949 FAD binding; GO:0016491 oxidoreductase activity; GO:1901363 heterocyclic compound binding; GO:0097159 organic cyclic compound binding; GO:0046914 transition m…	K19947			IPR001781; IPR002938; IPR022735; IPR001715; IPR023753;	Zinc finger, LIM-type; FAD-binding domain; Domain of unknown function DUF3585; Calponin homology domain; FAD/NAD(P)-binding domain;
XP_014947989.1	PREDICTED: prolyl 3-hydroxylase 2 isoform X1 [Ovis aries]	0.656	Down	0.0068	80.537	1.107	1.395	1.327	1.066	1.148	1.185	0.861	0.691	0.677	extracellular	GO:0044699 single-organism process; GO:0008152 metabolic process; GO:0055114 oxidation-reduction process; GO:0044710 single-organism metabolic process;		GO:0019842 vitamin binding; GO:0005506 iron ion binding; GO:0031418 L-ascorbic acid binding; GO:0043167 ion binding; GO:0043177 organic acid binding; GO:0016705 oxidoreductase activity, acting on paired donors, with incorporation or reduction of molecular oxygen; GO:0005515 protein binding; GO:0048029 monosaccharide binding; GO:0016491 oxidoreductase activity; GO:0031406 carboxylic acid binding; …	K22459			IPR006620; IPR011990; IPR005123;	Prolyl 4-hydroxylase, alpha subunit; Tetratricopeptide-like helical domain; Oxoglutarate/iron-dependent dioxygenase;
XP_014956772.1	PREDICTED: kinesin-like protein KIF2A isoform X8 [Ovis aries]	0.655	Down	0.000641	78.046	1.176	1.211	1.337	1.078	1.18	1.131	0.785	0.695	0.741	cytoplasm	GO:0044763 single-organism cellular process; GO:0007018 microtubule-based movement; GO:0006928 movement of cell or subcellular component; GO:0044699 single-organism process; GO:0009987 cellular process; GO:0007017 microtubule-based process;		GO:0003774 motor activity; GO:1901265 nucleoside phosphate binding; GO:0016817 hydrolase activity, acting on acid anhydrides; GO:0005515 protein binding; GO:0016787 hydrolase activity; GO:0097159 organic cyclic compound binding; GO:1901363 heterocyclic compound binding; GO:0008092 cytoskeletal protein binding; GO:0016462 pyrophosphatase activity; GO:0003824 catalytic activity; GO:0032553 ribonucl…				IPR027417; IPR001752;	P-loop containing nucleoside triphosphate hydrolase; Kinesin motor domain;
XP_014959745.1	PREDICTED: fascin isoform X2 [Ovis aries]	0.654	Down	0.00048	47.568	1.085	1.182	1.206	1.139	1.259	1.271	0.768	0.806	0.824	cytoplasm			GO:0051015 actin filament binding; GO:0030674 protein binding, bridging; GO:0008092 cytoskeletal protein binding; GO:0005488 binding; GO:0044877 macromolecular complex binding; GO:0003779 actin binding; GO:0060090 binding, bridging; GO:0005515 protein binding; GO:0032403 protein complex binding;	K17455			IPR022768; IPR008999;	Fascin domain; Actin cross-linking;
XP_004004032.1	PREDICTED: protein AMBP [Ovis aries]	0.654	Down	0.00286	39.228	1.371	1.39	1.445	1.057	1.091	1.226	0.685	0.803	0.718	extracellular			GO:0004867 serine-type endopeptidase inhibitor activity; GO:0030234 enzyme regulator activity; GO:0005488 binding; GO:0030414 peptidase inhibitor activity; GO:0061134 peptidase regulator activity; GO:0061135 endopeptidase regulator activity; GO:0098772 molecular function regulator; GO:0004857 enzyme inhibitor activity; GO:0004866 endopeptidase inhibitor activity; GO:0036094 small molecule binding;				IPR000566; IPR012674; IPR011038; IPR002223;	Lipocalin/cytosolic fatty-acid binding domain; Calycin; Calycin-like; Pancreatic trypsin inhibitor Kunitz domain;
XP_014958377.1	PREDICTED: insulin-like growth factor II isoform X2 [Ovis aries]	0.654	Down	0.0033	19.616	1.226	1.256	1.352	1.074	1.233	1.203	0.686	0.809	0.799	extracellular		GO:0005615 extracellular space; GO:0044421 extracellular region part; GO:0005576 extracellular region;	GO:0008083 growth factor activity; GO:0005515 protein binding; GO:0005102 receptor binding; GO:0005488 binding; GO:0005179 hormone activity;	K13769	IGF2; insulin-like growth factor 2	oas04010 MAPK signaling pathway - Ovis aries (sheep); oas05205 Proteoglycans in cancer - Ovis aries (sheep); oas04151 PI3K-Akt signaling pathway - Ovis aries (sheep); oas04014 Ras signaling pathway - Ovis aries (sheep); oas05225 Hepatocellular carcinoma - Ovis aries (sheep); oas05200 Pathways in cancer - Ovis aries (sheep);	IPR013576; IPR016179;	Insulin-like growth factor II E-peptide, C-terminal; Insulin-like;
XP_004022270.1	PREDICTED: SH3 domain-binding glutamic acid-rich-like protein isoform X2 [Ovis aries]	0.654	Down	0.00486	12.803	1.192	1.22	1.276	1.133	1.283	1.235	0.715	0.776	0.897	cytoplasm							IPR012336;	Thioredoxin-like fold;
XP_012041646.1	PREDICTED: myosin light chain 4 [Ovis aries]	0.654	Down	0.00682	21.296	1.354	1.436	1.525	0.99	1.045	1.156	0.607	0.769	0.712	cytoplasm			GO:0043169 cation binding; GO:0046872 metal ion binding; GO:0005509 calcium ion binding; GO:0005488 binding; GO:0043167 ion binding;	K12750	MYL4; myosin light chain 4	oas04261 Adrenergic signaling in cardiomyocytes - Ovis aries (sheep); oas04371 Apelin signaling pathway - Ovis aries (sheep); oas04260 Cardiac muscle contraction - Ovis aries (sheep);	IPR002048; IPR011992;	EF-hand domain; EF-hand domain pair;
XP_011972473.1	PREDICTED: Golgi membrane protein 1 isoform X2 [Ovis aries]	0.654	Down	0.0167	45.272	1.365	1.407	1.399	1.041	1.384	1.19	0.703	0.889	0.771	extracellular
XP_012037108.2	PREDICTED: LOW QUALITY PROTEIN: actin-related protein 10 [Ovis aries]	0.654	Down	0.0217	46.939	1.091	1.118		1.153	1.258		0.752	0.825		cytoplasm,nucleus				K16576
XP_014947580.1	PREDICTED: DBIRD complex subunit ZNF326 isoform X3 [Ovis aries]	0.653	Down	0.00374	63.36	1.147	1.274	1.376	0.991	1.111	1.244	0.749	0.741	0.695	nucleus		GO:0043226 organelle; GO:0043231 intracellular membrane-bounded organelle; GO:0043229 intracellular organelle; GO:0005634 nucleus; GO:0044464 cell part; GO:0005622 intracellular; GO:0044424 intracellular part; GO:0043227 membrane-bounded organelle; GO:0005623 cell;	GO:0097159 organic cyclic compound binding; GO:1901363 heterocyclic compound binding; GO:0003677 DNA binding; GO:0005488 binding; GO:0003676 nucleic acid binding;
XP_004016318.1	PREDICTED: ribonucleoside-diphosphate reductase large subunit [Ovis aries]	0.652	Down	0.000844	90.02	1.181	1.24	1.234	1.123	1.173	1.159	0.691	0.753	0.81	cytoplasm	GO:0006260 DNA replication; GO:0006725 cellular aromatic compound metabolic process; GO:0055114 oxidation-reduction process; GO:0006259 DNA metabolic process; GO:0044699 single-organism process; GO:1901360 organic cyclic compound metabolic process; GO:0006807 nitrogen compound metabolic process; GO:0009058 biosynthetic process; GO:0044238 primary metabolic process; GO:1901576 organic substance bi…		GO:0005524 ATP binding; GO:0016725 oxidoreductase activity, acting on CH or CH2 groups; GO:1901265 nucleoside phosphate binding; GO:0001882 nucleoside binding; GO:0043167 ion binding; GO:0061731 ribonucleoside-diphosphate reductase activity; GO:0004748 ribonucleoside-diphosphate reductase activity, thioredoxin disulfide as acceptor; GO:0000166 nucleotide binding; GO:0016491 oxidoreductase activit…	K10807	RRM1; ribonucleoside-diphosphate reductase subunit M1 [EC:1.17.4.1]	oas00240 Pyrimidine metabolism - Ovis aries (sheep); oas00480 Glutathione metabolism - Ovis aries (sheep); oas01100 Metabolic pathways - Ovis aries (sheep); oas00983 Drug metabolism - other enzymes - Ovis aries (sheep); oas00230 Purine metabolism - Ovis aries (sheep);	IPR013346; IPR005144; IPR013509; IPR000788; IPR008926;	Ribonucleotide reductase, class I , alpha subunit; ATP-cone domain; Ribonucleotide reductase large subunit, N-terminal; Ribonucleotide reductase large subunit, C-terminal; Ribonucleotide reductase R1 subunit, N-terminal;
XP_014957272.1	PREDICTED: mortality factor 4-like protein 1 isoform X1 [Ovis aries]	0.652	Down	0.00552	37.187	1.206	1.26		1.101	1.169		0.732	0.748		nucleus	GO:0050794 regulation of cellular process; GO:0016043 cellular component organization; GO:0010468 regulation of gene expression; GO:0006355 regulation of transcription, DNA-templated; GO:0031326 regulation of cellular biosynthetic process; GO:0080090 regulation of primary metabolic process; GO:0060255 regulation of macromolecule metabolic process; GO:0019219 regulation of nucleobase-containing co…	GO:0043226 organelle; GO:0043231 intracellular membrane-bounded organelle; GO:0043229 intracellular organelle; GO:0005634 nucleus; GO:0044464 cell part; GO:0005622 intracellular; GO:0044424 intracellular part; GO:0043227 membrane-bounded organelle; GO:0005623 cell;		K11339			IPR016197; IPR025995; IPR000953; IPR026541;	Chromo domain-like; RNA binding activity-knot of a chromodomain; Chromo/chromo shadow domain; MRG domain;
XP_014954394.1	"PREDICTED: pyrroline-5-carboxylate reductase 1, mitochondrial [Ovis aries]"	0.652	Down	0.0101	33.481	0.993	1.247	1.206	1.08	1.313	1.187	0.784	0.675	0.874	mitochondria	GO:0016053 organic acid biosynthetic process; GO:0044699 single-organism process; GO:0009058 biosynthetic process; GO:1901566 organonitrogen compound biosynthetic process; GO:0044237 cellular metabolic process; GO:0009084 glutamine family amino acid biosynthetic process; GO:0071704 organic substance metabolic process; GO:0008152 metabolic process; GO:0006520 cellular amino acid metabolic process;…		GO:0016645 oxidoreductase activity, acting on the CH-NH group of donors; GO:0016646 oxidoreductase activity, acting on the CH-NH group of donors, NAD or NADP as acceptor; GO:0003824 catalytic activity; GO:0004735 pyrroline-5-carboxylate reductase activity; GO:0016491 oxidoreductase activity;	K00286	proC; pyrroline-5-carboxylate reductase [EC:1.5.1.2]	oas00330 Arginine and proline metabolism - Ovis aries (sheep); oas01230 Biosynthesis of amino acids - Ovis aries (sheep); oas01100 Metabolic pathways - Ovis aries (sheep);	IPR028939; IPR008927; IPR016040; IPR029036;	Pyrroline-5-carboxylate reductase, catalytic, N-terminal; 6-phosphogluconate dehydrogenase C-terminal domain-like; NAD(P)-binding domain; Pyrroline-5-carboxylate reductase, dimerisation domain;
XP_004006632.1	PREDICTED: protein canopy homolog 2 [Ovis aries]	0.652	Down	0.0166	20.638	0.991	0.998	1.138	1.352	1.087	1.166	0.669	0.907	0.774	extracellular				K22936			IPR021852; IPR008139;	Domain of unknown function DUF3456; Saposin B type domain;
XP_012033815.1	PREDICTED: polypyrimidine tract-binding protein 1 isoform X3 [Ovis aries]	0.652	Down	0.0204	56.442	1.086	1.167	1.225	1.139	1.167	1.234	0.604	0.823	0.88	cytoplasm,nucleus	GO:0006396 RNA processing; GO:0006725 cellular aromatic compound metabolic process; GO:1901360 organic cyclic compound metabolic process; GO:0006807 nitrogen compound metabolic process; GO:0044238 primary metabolic process; GO:0044237 cellular metabolic process; GO:0071704 organic substance metabolic process; GO:0006397 mRNA processing; GO:0016070 RNA metabolic process; GO:0008152 metabolic proce…	GO:0043226 organelle; GO:0043231 intracellular membrane-bounded organelle; GO:0043229 intracellular organelle; GO:0005634 nucleus; GO:0044464 cell part; GO:0005622 intracellular; GO:0044424 intracellular part; GO:0043227 membrane-bounded organelle; GO:0005623 cell;	GO:0097159 organic cyclic compound binding; GO:1901363 heterocyclic compound binding; GO:0003723 RNA binding; GO:1901265 nucleoside phosphate binding; GO:0005488 binding; GO:0003676 nucleic acid binding; GO:0000166 nucleotide binding; GO:0036094 small molecule binding;				IPR000504; IPR012677;	RNA recognition motif domain; Nucleotide-binding alpha-beta plait domain;
XP_012039493.1	PREDICTED: syndecan-2 isoform X3 [Ovis aries]	0.650	Down	0.00338	20.66	1.217	1.309	1.139	1.128	1.185	1.092	0.715	0.666	0.832	cytoplasm				K16336	SDC2; syndecan 2	oas05418 Fluid shear stress and atherosclerosis - Ovis aries (sheep); oas05205 Proteoglycans in cancer - Ovis aries (sheep); oas04514 Cell adhesion molecules (CAMs) - Ovis aries (sheep); oas05144 Malaria - Ovis aries (sheep);	IPR027789; IPR003585;	Syndecan/Neurexin domain; Neurexin/syndecan/glycophorin C;
NP_001182247.1	testin [Ovis aries]	0.648	Down	0.00404	47.992	1.168	1.123	1.225	1.13	1.197	1.358	0.761	0.875	0.751	nucleus			GO:0043169 cation binding; GO:0046872 metal ion binding; GO:0008270 zinc ion binding; GO:0046914 transition metal ion binding; GO:0005488 binding; GO:0043167 ion binding;				IPR001781; IPR033724; IPR010442;	Zinc finger, LIM-type; PET testin; PET domain;
XP_012021751.2	PREDICTED: LOW QUALITY PROTEIN: EMILIN-1 isoform X1 [Ovis aries]	0.647	Down	0.000262	99.7	1.172	1.333	1.315	1.076	1.061	1.128	0.746	0.672	0.696	extracellular			GO:0005515 protein binding; GO:0005488 binding;				IPR008983; IPR001073; IPR011489;	Tumour necrosis factor-like domain; C1q domain; EMI domain;
XP_004012002.2	PREDICTED: DNA replication licensing factor MCM4 isoform X1 [Ovis aries]	0.647	Down	0.00102	75.898	1.227	1.261	1.39	1.091	1.064	1.224	0.724	0.764	0.697	nucleus	GO:0006260 DNA replication; GO:0006725 cellular aromatic compound metabolic process; GO:0006259 DNA metabolic process; GO:1901360 organic cyclic compound metabolic process; GO:0006807 nitrogen compound metabolic process; GO:0009058 biosynthetic process; GO:0044238 primary metabolic process; GO:1901576 organic substance biosynthetic process; GO:0044237 cellular metabolic process; GO:0044249 cellul…	GO:0032991 macromolecular complex; GO:0042555 MCM complex; GO:0043234 protein complex;	GO:0003677 DNA binding; GO:0005524 ATP binding; GO:1901265 nucleoside phosphate binding; GO:0004386 helicase activity; GO:0001882 nucleoside binding; GO:0043167 ion binding; GO:0016817 hydrolase activity, acting on acid anhydrides; GO:0016787 hydrolase activity; GO:0000166 nucleotide binding; GO:0017111 nucleoside-triphosphatase activity; GO:1901363 heterocyclic compound binding; GO:0097159 organ…	K02212	MCM4; DNA replication licensing factor MCM4 [EC:3.6.4.12]	oas04110 Cell cycle - Ovis aries (sheep); oas03030 DNA replication - Ovis aries (sheep);	IPR012340; IPR001208; IPR003593; IPR033762; IPR027417; IPR027925;	Nucleic acid-binding, OB-fold; MCM domain; AAA+ ATPase domain; MCM OB domain; P-loop containing nucleoside triphosphate hydrolase; MCM N-terminal domain;
XP_011958875.1	PREDICTED: serine/threonine-protein kinase RIO3 isoform X2 [Ovis aries]	0.647	Down	0.00896	50.649		1.007	1.194		1.345	1.372		0.914	0.843	cytoplasm	GO:0016310 phosphorylation; GO:0044267 cellular protein metabolic process; GO:0044238 primary metabolic process; GO:0044237 cellular metabolic process; GO:0006796 phosphate-containing compound metabolic process; GO:0071704 organic substance metabolic process; GO:0008152 metabolic process; GO:0006468 protein phosphorylation; GO:0006793 phosphorus metabolic process; GO:0044260 cellular macromolecul…		GO:0005524 ATP binding; GO:1901265 nucleoside phosphate binding; GO:0016773 phosphotransferase activity, alcohol group as acceptor; GO:0001882 nucleoside binding; GO:0043167 ion binding; GO:0004672 protein kinase activity; GO:0000166 nucleotide binding; GO:0097159 organic cyclic compound binding; GO:1901363 heterocyclic compound binding; GO:0032549 ribonucleoside binding; GO:0097367 carbohydrate …				IPR000687; IPR011009;	RIO kinase; Protein kinase-like domain;
XP_004014389.1	PREDICTED: proliferating cell nuclear antigen isoform X1 [Ovis aries]	0.646	Down	0.000504	28.779	1.184	1.227	1.324	1.11	1.124	1.235	0.712	0.779	0.749	cytoplasm	GO:0050794 regulation of cellular process; GO:0006275 regulation of DNA replication; GO:0031326 regulation of cellular biosynthetic process; GO:0080090 regulation of primary metabolic process; GO:0060255 regulation of macromolecule metabolic process; GO:0019219 regulation of nucleobase-containing compound metabolic process; GO:0010556 regulation of macromolecule biosynthetic process; GO:0031323 r…		GO:0097159 organic cyclic compound binding; GO:1901363 heterocyclic compound binding; GO:0003677 DNA binding; GO:0030234 enzyme regulator activity; GO:0005488 binding; GO:0030337 DNA polymerase processivity factor activity; GO:0003676 nucleic acid binding; GO:0098772 molecular function regulator;	K04802	PCNA; proliferating cell nuclear antigen	oas03420 Nucleotide excision repair - Ovis aries (sheep); oas03430 Mismatch repair - Ovis aries (sheep); oas03030 DNA replication - Ovis aries (sheep); oas03410 Base excision repair - Ovis aries (sheep); oas04530 Tight junction - Ovis aries (sheep); oas04110 Cell cycle - Ovis aries (sheep); oas05161 Hepatitis B - Ovis aries (sheep); oas05166 Human T-cell leukemia virus 1 infection - Ovis aries (s…	IPR022649; IPR022648;	Proliferating cell nuclear antigen, PCNA, C-terminal; Proliferating cell nuclear antigen, PCNA, N-terminal;
XP_014951151.1	PREDICTED: LOW QUALITY PROTEIN: PDZ and LIM domain protein 4 isoform X1 [Ovis aries]	0.646	Down	0.0129	44.58	1.107	1.216	1.327	1.009	1.331	1.259	0.812	0.821	0.691	nucleus			GO:0043169 cation binding; GO:0046872 metal ion binding; GO:0005515 protein binding; GO:0008270 zinc ion binding; GO:0046914 transition metal ion binding; GO:0005488 binding; GO:0043167 ion binding;				IPR001781; IPR001478; IPR031847;	Zinc finger, LIM-type; PDZ domain; Domain of unknown function DUF4749;
XP_004002713.1	PREDICTED: astrocytic phosphoprotein PEA-15 [Ovis aries]	0.645	Down	0.0024	15.04	1.145	1.181	1.307	1.166	1.256	1.346	0.751	0.887	0.793	cytoplasm	GO:0050794 regulation of cellular process; GO:0033554 cellular response to stress; GO:0051716 cellular response to stimulus; GO:0010941 regulation of cell death; GO:0045786 negative regulation of cell cycle; GO:0006950 response to stress; GO:0043067 regulation of programmed cell death; GO:0031570 DNA integrity checkpoint; GO:0048523 negative regulation of cellular process; GO:0048519 negative reg…		GO:0005515 protein binding; GO:0005488 binding;				IPR001875; IPR011029;	Death effector domain; Death-like domain;
XP_004006741.1	PREDICTED: cytoskeleton-associated protein 4 [Ovis aries]	0.644	Down	0.000277	64.85	1.202	1.268	1.284	1.135	1.175	1.233	0.72	0.77	0.79	plasma membrane				K13999	CKAP4; cytoskeleton-associated protein 4	oas04141 Protein processing in endoplasmic reticulum - Ovis aries (sheep);
XP_012034407.1	PREDICTED: inositol hexakisphosphate and diphosphoinositol-pentakisphosphate kinase 2 isoform X11 [Ovis aries]	0.644	Down	0.00638	113.91	1.071	1.251	1.409	1.15	1.109	1.2	0.829	0.768	0.629	nucleus			GO:0016787 hydrolase activity; GO:0003993 acid phosphatase activity; GO:0003824 catalytic activity; GO:0042578 phosphoric ester hydrolase activity; GO:0016791 phosphatase activity; GO:0016788 hydrolase activity, acting on ester bonds;
XP_014947402.1	PREDICTED: LOW QUALITY PROTEIN: tyrosine-protein kinase receptor Tie-1 isoform X1 [Ovis aries]	0.644	Down	0.0089	115.55	1.064	1.097	1.005	1.147	1.442	1.122	0.83	0.832	0.729	plasma membrane	GO:0016310 phosphorylation; GO:0044267 cellular protein metabolic process; GO:0044238 primary metabolic process; GO:0044237 cellular metabolic process; GO:0006796 phosphate-containing compound metabolic process; GO:0071704 organic substance metabolic process; GO:0008152 metabolic process; GO:0006468 protein phosphorylation; GO:0006793 phosphorus metabolic process; GO:0044260 cellular macromolecul…		GO:0005524 ATP binding; GO:1901265 nucleoside phosphate binding; GO:0016773 phosphotransferase activity, alcohol group as acceptor; GO:0001882 nucleoside binding; GO:0043167 ion binding; GO:0004713 protein tyrosine kinase activity; GO:0005515 protein binding; GO:0000166 nucleotide binding; GO:0004672 protein kinase activity; GO:0097159 organic cyclic compound binding; GO:1901363 heterocyclic comp…	K05120			IPR007110; IPR003599; IPR001245; IPR000742; IPR003961; IPR011009; IPR013783; IPR000719; IPR013151; IPR020635;	Immunoglobulin-like domain; Immunoglobulin subtype; Serine-threonine/tyrosine-protein kinase catalytic domain; EGF-like domain; Fibronectin type III; Protein kinase-like domain; Immunoglobulin-like fold; Protein kinase domain; Immunoglobulin; Tyrosine-protein kinase, catalytic domain;
XP_004012270.1	PREDICTED: transmembrane 9 superfamily member 2 [Ovis aries]	0.643	Down	0.00142	75.606	1.138	1.246	1.218	1.142	1.184	1.253	0.799	0.694	0.81	plasma membrane		GO:0031224 intrinsic component of membrane; GO:0016020 membrane; GO:0016021 integral component of membrane; GO:0044425 membrane part;		K17086
XP_014954961.1	PREDICTED: LOW QUALITY PROTEIN: death-inducer obliterator 1 isoform X1 [Ovis aries]	0.642	Down	0.00204	206.2	1.123	1.149	1.229	1.189	1.289	1.077	0.736	0.734	0.813	nucleus	GO:0018130 heterocycle biosynthetic process; GO:0006725 cellular aromatic compound metabolic process; GO:0097659 nucleic acid-templated transcription; GO:0034654 nucleobase-containing compound biosynthetic process; GO:1901360 organic cyclic compound metabolic process; GO:0006807 nitrogen compound metabolic process; GO:0032774 RNA biosynthetic process; GO:0009058 biosynthetic process; GO:0044238 p…		GO:0043169 cation binding; GO:0046872 metal ion binding; GO:0005515 protein binding; GO:0008270 zinc ion binding; GO:0046914 transition metal ion binding; GO:0005488 binding; GO:0043167 ion binding;				IPR012921; IPR001965; IPR013083; IPR003618; IPR011011; IPR019787;	Spen paralogue and orthologue SPOC, C-terminal; Zinc finger, PHD-type; Zinc finger, RING/FYVE/PHD-type; Transcription elongation factor S-II, central domain; Zinc finger, FYVE/PHD-type; Zinc finger, PHD-finger;
XP_014958927.1	PREDICTED: WD repeat-containing protein 11 isoform X6 [Ovis aries]	0.642	Down	0.011	111.77	1.157	1.136	1.382	1.067	1.195	1.085	0.837	0.604	0.708	peroxisome			GO:0005515 protein binding; GO:0005488 binding;				IPR017986; IPR015943;	WD40-repeat-containing domain; WD40/YVTN repeat-like-containing domain;
XP_012042533.1	PREDICTED: protein enabled homolog isoform X1 [Ovis aries]	0.641	Down	1.53e-05	67.192	1.279	1.412	1.425	0.993	1.043	1.037	0.655	0.653	0.663	extracellular				K05746	ENAH; enabled	oas04360 Axon guidance - Ovis aries (sheep); oas04810 Regulation of actin cytoskeleton - Ovis aries (sheep);	IPR014885; IPR011993; IPR000697;	VASP tetramerisation; PH domain-like; WH1/EVH1 domain;
XP_004017231.1	PREDICTED: fibrinogen gamma chain isoform X2 [Ovis aries]	0.641	Down	0.000199	49.278	1.11	1.046	1.16	1.246	1.201	1.292	0.795	0.764	0.838	extracellular	GO:0050794 regulation of cellular process; GO:0044700 single organism signaling; GO:0044085 cellular component biogenesis; GO:0044707 single-multicellular organism process; GO:0016043 cellular component organization; GO:0065008 regulation of biological quality; GO:0007596 blood coagulation; GO:0044699 single-organism process; GO:0050896 response to stimulus; GO:0007599 hemostasis; GO:0009611 resp…	GO:0032991 macromolecular complex; GO:0005577 fibrinogen complex; GO:0044421 extracellular region part; GO:0005615 extracellular space; GO:0043234 protein complex; GO:0005576 extracellular region;	GO:0005515 protein binding; GO:0060090 binding, bridging; GO:0030674 protein binding, bridging; GO:0005102 receptor binding; GO:0005488 binding;	K03905	FGG; fibrinogen gamma chain	oas05150 Staphylococcus aureus infection - Ovis aries (sheep); oas04611 Platelet activation - Ovis aries (sheep); oas04610 Complement and coagulation cascades - Ovis aries (sheep);	IPR002181; IPR012290; IPR014716; IPR014715;	Fibrinogen, alpha/beta/gamma chain, C-terminal globular domain; Fibrinogen, alpha/beta/gamma chain, coiled coil domain; Fibrinogen, alpha/beta/gamma chain, C-terminal globular, subdomain 1; Fibrinogen, alpha/beta/gamma chain, C-terminal globular, subdomain 2;
XP_012029774.1	PREDICTED: collagen alpha-1(II) chain isoform X1 [Ovis aries]	0.641	Down	0.000424	142.02	1.145	1.086	1.218	1.086	1.14	1.182	0.685	0.731	0.769	extracellular			GO:0005201 extracellular matrix structural constituent; GO:0005515 protein binding; GO:0005198 structural molecule activity; GO:0005488 binding;	K19719	COL2A; collagen, type II, alpha	oas04974 Protein digestion and absorption - Ovis aries (sheep); oas04151 PI3K-Akt signaling pathway - Ovis aries (sheep); oas04510 Focal adhesion - Ovis aries (sheep); oas04512 ECM-receptor interaction - Ovis aries (sheep); oas05165 Human papillomavirus infection - Ovis aries (sheep);	IPR001007; IPR000885;	VWFC domain; Fibrillar collagen, C-terminal;
XP_011951059.1	PREDICTED: nucleobindin-2 [Ovis aries]	0.640	Down	0.000382	49.185	1.061	1.086	1.083	1.258	1.316	1.361	0.785	0.857	0.876	extracellular			GO:0043169 cation binding; GO:0046872 metal ion binding; GO:0005509 calcium ion binding; GO:0005488 binding; GO:0043167 ion binding;	K20371			IPR002048; IPR011992;	EF-hand domain; EF-hand domain pair;
XP_012035647.1	PREDICTED: heterogeneous nuclear ribonucleoprotein D-like isoform X1 [Ovis aries]	0.640	Down	0.00046	30.184	1.174	1.257	1.31	1.058	1.129	1.207	0.736	0.698	0.739	nucleus			GO:0097159 organic cyclic compound binding; GO:1901363 heterocyclic compound binding; GO:1901265 nucleoside phosphate binding; GO:0005488 binding; GO:0003676 nucleic acid binding; GO:0000166 nucleotide binding; GO:0036094 small molecule binding;	K13044			IPR000504; IPR012677;	RNA recognition motif domain; Nucleotide-binding alpha-beta plait domain;
XP_014948986.1	PREDICTED: LOW QUALITY PROTEIN: ras-associated and pleckstrin homology domains-containing protein 1 isoform X1 [Ovis aries]	0.639	Down	0.0104	136.41	1.079	1.072	1.139	1.228	1.172	1.395	0.685	0.823	0.916	nucleus	GO:0050794 regulation of cellular process; GO:0044700 single organism signaling; GO:0051716 cellular response to stimulus; GO:0007165 signal transduction; GO:0050789 regulation of biological process; GO:0007154 cell communication; GO:0044699 single-organism process; GO:0023052 signaling; GO:0050896 response to stimulus; GO:0009987 cellular process; GO:0065007 biological regulation;						IPR029071; IPR011993; IPR001849; IPR000159;	Ubiquitin-related domain; PH domain-like; Pleckstrin homology domain; Ras-associating (RA) domain;
XP_004014654.1	PREDICTED: ubiquitin-conjugating enzyme E2 C [Ovis aries]	0.639	Down	0.0425	19.58	1.235	1.446	1.448	0.911	1.118	1.07	0.864	0.548	0.569	cytoplasm				K06688	UBE2C; ubiquitin-conjugating enzyme E2 C [EC:2.3.2.23]	oas04120 Ubiquitin mediated proteolysis - Ovis aries (sheep);	IPR016135; IPR000608;	Ubiquitin-conjugating enzyme/RWD-like; Ubiquitin-conjugating enzyme E2;
XP_012039977.1	PREDICTED: neurobeachin isoform X8 [Ovis aries]	0.638	Down	0.000223	273.64	1.017	1.19	1.153	1.182	1.311	1.313	0.82	0.801	0.807	plasma membrane			GO:0005515 protein binding; GO:0005488 binding;				IPR000409; IPR011989; IPR031570; IPR017986; IPR011993; IPR015943; IPR016024; IPR023362; IPR010508;	BEACH domain; Armadillo-like helical; Domain of unknown function DUF4704; WD40-repeat-containing domain; PH domain-like; WD40/YVTN repeat-like-containing domain; Armadillo-type fold; PH-BEACH domain; Domain of unknown function DUF1088;
XP_014956660.1	PREDICTED: LOW QUALITY PROTEIN: palmitoyltransferase ZDHHC5 isoform X1 [Ovis aries]	0.637	Down	0.00154	75.2	1.212	1.239	1.204	1.191	1.124	1.207	0.702	0.832	0.71	plasma membrane				K20030			IPR001594;	Palmitoyltransferase, DHHC domain;
XP_014958351.1	PREDICTED: tubulin beta-2B chain isoform X1 [Ovis aries]	0.636	Down	0.00112	49.834	0.966	1.227	1.142	1.246	1.327	1.451	0.87	0.801	0.887	cytoplasm	GO:0007017 microtubule-based process; GO:0009987 cellular process;	GO:0043229 intracellular organelle; GO:0099513 polymeric cytoskeletal fiber; GO:0005874 microtubule; GO:0043232 intracellular non-membrane-bounded organelle; GO:0044430 cytoskeletal part; GO:0044446 intracellular organelle part; GO:0099512 supramolecular fiber; GO:0044424 intracellular part; GO:0005623 cell; GO:0099080 supramolecular complex; GO:0044422 organelle part; GO:0099081 supramolecular p…	GO:1901265 nucleoside phosphate binding; GO:0001882 nucleoside binding; GO:0043167 ion binding; GO:0016817 hydrolase activity, acting on acid anhydrides; GO:0016787 hydrolase activity; GO:0000166 nucleotide binding; GO:0017111 nucleoside-triphosphatase activity; GO:0097159 organic cyclic compound binding; GO:1901363 heterocyclic compound binding; GO:0032549 ribonucleoside binding; GO:0097367 carb…	K07375	TUBB; tubulin beta	oas04540 Gap junction - Ovis aries (sheep); oas04145 Phagosome - Ovis aries (sheep);	IPR003008; IPR023123; IPR008280; IPR018316;	Tubulin/FtsZ, GTPase domain; Tubulin, C-terminal; Tubulin/FtsZ, C-terminal; Tubulin/FtsZ, 2-layer sandwich domain;
XP_014957541.1	PREDICTED: retrotransposon-like protein 1 [Ovis aries]	0.636	Down	0.00258	151.02	1.379	1.623	1.601	0.953	1.114	1.121	0.686	0.624	0.718	cytoplasm							IPR032549;	Domain of unknown function DUF4939;
XP_014957174.1	PREDICTED: LOW QUALITY PROTEIN: transmembrane protein 119 [Ovis aries]	0.636	Down	0.00638	30.404	1.027	1.073	1.206	1.247	1.462	1.496	0.782	0.924	0.969	extracellular	GO:0044707 single-multicellular organism process; GO:0044699 single-organism process; GO:0032501 multicellular organismal process; GO:0001503 ossification;
XP_012034200.1	PREDICTED: pre-mRNA-splicing factor RBM22 isoform X2 [Ovis aries]	0.635	Down	5.78e-05	46.142	1.112	1.246	1.266	1.219	1.244	1.202	0.751	0.811	0.765	cytoplasm			GO:0097159 organic cyclic compound binding; GO:1901363 heterocyclic compound binding; GO:1901265 nucleoside phosphate binding; GO:0005488 binding; GO:0003676 nucleic acid binding; GO:0043167 ion binding; GO:0043169 cation binding; GO:0046872 metal ion binding; GO:0000166 nucleotide binding; GO:0036094 small molecule binding;	K12872	RBM22; pre-mRNA-splicing factor RBM22/SLT11	oas03040 Spliceosome - Ovis aries (sheep);	IPR000571; IPR000504; IPR012677;	Zinc finger, CCCH-type; RNA recognition motif domain; Nucleotide-binding alpha-beta plait domain;
XP_012039964.1	PREDICTED: serine/threonine-protein kinase DCLK1 isoform X2 [Ovis aries]	0.634	Down	0.008	81.17	1.318	1.327	1.407	1.036	0.988	1.229	0.674	0.772	0.618	cytoplasm	GO:0050794 regulation of cellular process; GO:0044700 single organism signaling; GO:0051716 cellular response to stimulus; GO:0016310 phosphorylation; GO:0035556 intracellular signal transduction; GO:0044267 cellular protein metabolic process; GO:0044699 single-organism process; GO:0023052 signaling; GO:0050896 response to stimulus; GO:0044238 primary metabolic process; GO:0044237 cellular metabo…		GO:0005524 ATP binding; GO:1901265 nucleoside phosphate binding; GO:0016773 phosphotransferase activity, alcohol group as acceptor; GO:0001882 nucleoside binding; GO:0043167 ion binding; GO:0004672 protein kinase activity; GO:0000166 nucleotide binding; GO:0097159 organic cyclic compound binding; GO:1901363 heterocyclic compound binding; GO:0032549 ribonucleoside binding; GO:0097367 carbohydrate …				IPR003533; IPR000719; IPR011009;	Doublecortin domain; Protein kinase domain; Protein kinase-like domain;
XP_004010030.1	PREDICTED: estradiol 17-beta-dehydrogenase 11 [Ovis aries]	0.634	Down	0.0386	33.17		1.226	1.246		1.162	1.394		0.817	0.804	endoplasmic reticulum							IPR016040;	NAD(P)-binding domain;
XP_014954974.1	PREDICTED: LOW QUALITY PROTEIN: zinc finger CCHC domain-containing protein 3 isoform X1 [Ovis aries]	0.634	Down	0.0456	41.332	1.273		1.57	0.904		1.079	0.658		0.599	cytoplasm			GO:0097159 organic cyclic compound binding; GO:1901363 heterocyclic compound binding; GO:0046914 transition metal ion binding; GO:0005488 binding; GO:0003676 nucleic acid binding; GO:0043167 ion binding; GO:0046872 metal ion binding; GO:0043169 cation binding; GO:0008270 zinc ion binding;				IPR001878;	Zinc finger, CCHC-type;
XP_011962559.1	PREDICTED: myotubularin-related protein 1 isoform X1 [Ovis aries]	0.632	Down	0.0352	72.078		1.177	1.265		1.158	1.111		0.779	0.655	mitochondria	GO:0008152 metabolic process; GO:0016311 dephosphorylation; GO:0044237 cellular metabolic process; GO:0006793 phosphorus metabolic process; GO:0009987 cellular process; GO:0006796 phosphate-containing compound metabolic process;		GO:0016787 hydrolase activity; GO:0004721 phosphoprotein phosphatase activity; GO:0004725 protein tyrosine phosphatase activity; GO:0003824 catalytic activity; GO:0042578 phosphoric ester hydrolase activity; GO:0016791 phosphatase activity; GO:0016788 hydrolase activity, acting on ester bonds;	K18081	MTMR1_2; myotubularin-related protein 1/2 [EC:3.1.3.64 3.1.3.95]	oas04070 Phosphatidylinositol signaling system - Ovis aries (sheep); oas01100 Metabolic pathways - Ovis aries (sheep); oas00562 Inositol phosphate metabolism - Ovis aries (sheep);	IPR029021; IPR000387; IPR003595; IPR011993; IPR004182; IPR010569;	Protein-tyrosine phosphatase-like; Tyrosine specific protein phosphatases domain; Protein-tyrosine phosphatase, catalytic; PH domain-like; GRAM domain; Myotubularin-like phosphatase domain;
XP_014957657.1	PREDICTED: rabenosyn-5 isoform X1 [Ovis aries]	0.631	Down	0.00644	84.868	1.108	1.115	0.953	1.399	1.313	1.634	0.88	0.84	1.023	nucleus			GO:0046872 metal ion binding; GO:0043169 cation binding; GO:0005488 binding; GO:0043167 ion binding;	K12481	RBSN; rabenosyn-5	oas04144 Endocytosis - Ovis aries (sheep);	IPR000306; IPR017455; IPR013083; IPR011011; IPR007087; IPR021565;	FYVE zinc finger; Zinc finger, FYVE-related; Zinc finger, RING/FYVE/PHD-type; Zinc finger, FYVE/PHD-type; Zinc finger, C2H2; Rabenosyn, Rab binding domain;
XP_004017275.1	PREDICTED: GRB2-associated-binding protein 1 isoform X4 [Ovis aries]	0.631	Down	0.0136	76.37		1.144	1.27		1.305	1.44		0.885	0.846	nucleus				K09593	GAB1; GRB2-associated-binding protein 1	oas05205 Proteoglycans in cancer - Ovis aries (sheep); oas05226 Gastric cancer - Ovis aries (sheep); oas04722 Neurotrophin signaling pathway - Ovis aries (sheep); oas04072 Phospholipase D signaling pathway - Ovis aries (sheep); oas01521 EGFR tyrosine kinase inhibitor resistance - Ovis aries (sheep); oas05211 Renal cell carcinoma - Ovis aries (sheep); oas04012 ErbB signaling pathway - Ovis aries (…	IPR011993; IPR001849;	PH domain-like; Pleckstrin homology domain;
XP_014957685.1	PREDICTED: epidermal growth factor receptor [Ovis aries]	0.631	Down	0.0352	133.73	1.158	1.097		1.128	1.308		0.732	0.806		plasma membrane	GO:0050794 regulation of cellular process; GO:0044700 single organism signaling; GO:0016310 phosphorylation; GO:0051716 cellular response to stimulus; GO:0007166 cell surface receptor signaling pathway; GO:0044267 cellular protein metabolic process; GO:0007169 transmembrane receptor protein tyrosine kinase signaling pathway; GO:0044699 single-organism process; GO:0044238 primary metabolic process…	GO:0031224 intrinsic component of membrane; GO:0016020 membrane; GO:0016021 integral component of membrane; GO:0044425 membrane part;	GO:1901265 nucleoside phosphate binding; GO:0016773 phosphotransferase activity, alcohol group as acceptor; GO:0004716 signal transducer, downstream of receptor, with protein tyrosine kinase activity; GO:0004713 protein tyrosine kinase activity; GO:0004672 protein kinase activity; GO:0004888 transmembrane signaling receptor activity; GO:0004871 signal transducer activity; GO:0004714 transmembrane…	K04361	EGFR; epidermal growth factor receptor [EC:2.7.10.1]	oas04540 Gap junction - Ovis aries (sheep); oas04912 GnRH signaling pathway - Ovis aries (sheep); oas04072 Phospholipase D signaling pathway - Ovis aries (sheep); oas04144 Endocytosis - Ovis aries (sheep); oas05165 Human papillomavirus infection - Ovis aries (sheep); oas05230 Central carbon metabolism in cancer - Ovis aries (sheep); oas04014 Ras signaling pathway - Ovis aries (sheep); oas05219 Bl…	IPR000494; IPR032675; IPR001245; IPR009030; IPR011009; IPR006211; IPR000719; IPR020635; IPR032778;	Receptor L-domain; Leucine-rich repeat domain, L domain-like; Serine-threonine/tyrosine-protein kinase catalytic domain; Growth factor receptor cysteine-rich domain; Protein kinase-like domain; Furin-like cysteine-rich domain; Protein kinase domain; Tyrosine-protein kinase, catalytic domain; Growth factor receptor domain 4;
XP_004014558.1	PREDICTED: dynein light chain roadblock-type 1 isoform X3 [Ovis aries]	0.629	Down	7.91e-05	10.99	0.987	0.975	0.956	1.285	1.3	1.244	0.796	0.773	0.841	cytoplasm	GO:0044763 single-organism cellular process; GO:0007018 microtubule-based movement; GO:0006928 movement of cell or subcellular component; GO:0044699 single-organism process; GO:0009987 cellular process; GO:0007017 microtubule-based process;	GO:0043229 intracellular organelle; GO:0043232 intracellular non-membrane-bounded organelle; GO:0044430 cytoskeletal part; GO:0044446 intracellular organelle part; GO:0032991 macromolecular complex; GO:0044424 intracellular part; GO:0005875 microtubule associated complex; GO:0030286 dynein complex; GO:0005868 cytoplasmic dynein complex; GO:0005623 cell; GO:0044422 organelle part; GO:0043228 non-m…		K10419			IPR004942;	Roadblock/LAMTOR2 domain;
XP_004008702.1	PREDICTED: fibrillin-2 [Ovis aries]	0.629	Down	0.000245	314.56	1.166	1.313	1.311	1.088	1.181	1.231	0.736	0.745	0.721	mitochondria		GO:0031012 extracellular matrix; GO:0044421 extracellular region part; GO:0005576 extracellular region; GO:0005578 proteinaceous extracellular matrix;	GO:0043169 cation binding; GO:0046872 metal ion binding; GO:0005201 extracellular matrix structural constituent; GO:0005515 protein binding; GO:0005509 calcium ion binding; GO:0005198 structural molecule activity; GO:0005488 binding; GO:0043167 ion binding;				IPR026823; IPR017878; IPR001881; IPR000742; IPR009030;	Complement Clr-like EGF domain; TB domain; EGF-like calcium-binding domain; EGF-like domain; Growth factor receptor cysteine-rich domain;
XP_014948876.1	"PREDICTED: RNA-binding motif, single-stranded-interacting protein 1 isoform X9 [Ovis aries]"	0.629	Down	0.00764	42.295		1.093	1.218		1.329	1.432		0.883	0.855	nucleus			GO:0097159 organic cyclic compound binding; GO:1901363 heterocyclic compound binding; GO:0003723 RNA binding; GO:1901265 nucleoside phosphate binding; GO:0005488 binding; GO:0003676 nucleic acid binding; GO:0000166 nucleotide binding; GO:0036094 small molecule binding;				IPR000504; IPR012677;	RNA recognition motif domain; Nucleotide-binding alpha-beta plait domain;
XP_014948636.1	PREDICTED: Golgi-associated plant pathogenesis-related protein 1 [Ovis aries]	0.628	Down	0.000137	17.209	1.037	1.277	1.268	1.168	1.219	1.229	0.762	0.718	0.791	nucleus		GO:0005576 extracellular region;					IPR034113; IPR014044;	Golgi-associated plant pathogenesis-related protein 1, SCP domain; CAP domain;
XP_004023741.1	PREDICTED: LOW QUALITY PROTEIN: 14-3-3 protein theta [Ovis aries]	0.628	Down	0.00394	27.208	1.18	1.205	1.308	1.203	1.208	1.266	0.656	0.822	0.831	cytoplasm			GO:0019904 protein domain specific binding; GO:0005515 protein binding; GO:0005488 binding;	K16197	YWHAB_Q_Z; 14-3-3 protein beta/theta/zeta	oas04110 Cell cycle - Ovis aries (sheep); oas05161 Hepatitis B - Ovis aries (sheep); oas04114 Oocyte meiosis - Ovis aries (sheep); oas04151 PI3K-Akt signaling pathway - Ovis aries (sheep); oas05203 Viral carcinogenesis - Ovis aries (sheep); oas04390 Hippo signaling pathway - Ovis aries (sheep);	IPR023410;	14-3-3 domain;
XP_004003107.1	PREDICTED: kininogen-1 isoform X2 [Ovis aries]	0.628	Down	0.026	48.69		1.065	1.12		1.31	1.128		0.776	0.755	extracellular			GO:0061135 endopeptidase regulator activity; GO:0004857 enzyme inhibitor activity; GO:0098772 molecular function regulator; GO:0030234 enzyme regulator activity; GO:0004866 endopeptidase inhibitor activity; GO:0004869 cysteine-type endopeptidase inhibitor activity; GO:0030414 peptidase inhibitor activity; GO:0061134 peptidase regulator activity;				IPR000010; IPR027358;	Cystatin domain; Kininogen-type cystatin domain;
XP_004019033.1	PREDICTED: tubulin beta chain [Ovis aries]	0.627	Down	0.00324	49.67	1.168	1.259	1.317	1.056	1.254	1.289	0.811	0.713	0.732	cytoplasm,nucleus	GO:0007017 microtubule-based process; GO:0009987 cellular process;	GO:0043229 intracellular organelle; GO:0099513 polymeric cytoskeletal fiber; GO:0005874 microtubule; GO:0043232 intracellular non-membrane-bounded organelle; GO:0044430 cytoskeletal part; GO:0044446 intracellular organelle part; GO:0099512 supramolecular fiber; GO:0044424 intracellular part; GO:0005623 cell; GO:0099080 supramolecular complex; GO:0044422 organelle part; GO:0099081 supramolecular p…	GO:1901265 nucleoside phosphate binding; GO:0001882 nucleoside binding; GO:0043167 ion binding; GO:0016817 hydrolase activity, acting on acid anhydrides; GO:0016787 hydrolase activity; GO:0000166 nucleotide binding; GO:0017111 nucleoside-triphosphatase activity; GO:0097159 organic cyclic compound binding; GO:1901363 heterocyclic compound binding; GO:0032549 ribonucleoside binding; GO:0097367 carb…	K07375	TUBB; tubulin beta	oas04540 Gap junction - Ovis aries (sheep); oas04145 Phagosome - Ovis aries (sheep);	IPR003008; IPR023123; IPR008280; IPR018316;	Tubulin/FtsZ, GTPase domain; Tubulin, C-terminal; Tubulin/FtsZ, C-terminal; Tubulin/FtsZ, 2-layer sandwich domain;
XP_011991796.1	"PREDICTED: WD repeat, SAM and U-box domain-containing protein 1 [Ovis aries]"	0.626	Down	0.000116	52.918	1.297	1.24	1.399	1.091	1.076	1.151	0.665	0.721	0.69	nucleus	GO:0008152 metabolic process; GO:0032446 protein modification by small protein conjugation; GO:0016567 protein ubiquitination; GO:0044260 cellular macromolecule metabolic process; GO:0044267 cellular protein metabolic process; GO:0006464 cellular protein modification process; GO:0043170 macromolecule metabolic process; GO:0019538 protein metabolic process; GO:0070647 protein modification by small…		GO:0005515 protein binding; GO:0019787 ubiquitin-like protein transferase activity; GO:0003824 catalytic activity; GO:0016740 transferase activity; GO:0005488 binding; GO:0004842 ubiquitin-protein transferase activity;				IPR013761; IPR003613; IPR013083; IPR001660; IPR017986; IPR015943; IPR011047;	Sterile alpha motif/pointed domain; U box domain; Zinc finger, RING/FYVE/PHD-type; Sterile alpha motif domain; WD40-repeat-containing domain; WD40/YVTN repeat-like-containing domain; Quinoprotein alcohol dehydrogenase-like superfamily;
XP_014949317.1	PREDICTED: G-protein-signaling modulator 1 isoform X1 [Ovis aries]	0.626	Down	0.00944	77.923	1.485		1.968	0.975		0.928	0.619		0.573	mitochondria,nucleus			GO:0005515 protein binding; GO:0098772 molecular function regulator; GO:0030234 enzyme regulator activity; GO:0060589 nucleoside-triphosphatase regulator activity; GO:0005488 binding; GO:0030695 GTPase regulator activity;	K15839	GPSM1; G-protein signaling modulator 1	oas05030 Cocaine addiction - Ovis aries (sheep);	IPR011990;	Tetratricopeptide-like helical domain;
XP_014957449.1	PREDICTED: cellular retinoic acid-binding protein 1 [Ovis aries]	0.625	Down	0.000224	15.435	1.151	1.391	1.299	1.099	1.146	1.221	0.712	0.701	0.752	cytoplasm	GO:0006810 transport; GO:0051179 localization; GO:0051234 establishment of localization;		GO:0008289 lipid binding; GO:0005488 binding; GO:0005215 transporter activity;	K17337			IPR000463; IPR000566; IPR012674; IPR011038;	Cytosolic fatty-acid binding; Lipocalin/cytosolic fatty-acid binding domain; Calycin; Calycin-like;
XP_014957320.1	PREDICTED: LOW QUALITY PROTEIN: inverted formin-2 isoform X1 [Ovis aries]	0.625	Down	0.00496	127.93	1.183	1.21	1.294	1.149	1.116	1.323	0.653	0.795	0.795	nucleus	GO:1902589 single-organism organelle organization; GO:0016043 cellular component organization; GO:0030036 actin cytoskeleton organization; GO:0006996 organelle organization; GO:0030029 actin filament-based process; GO:0044763 single-organism cellular process; GO:0044699 single-organism process; GO:0007010 cytoskeleton organization; GO:0009987 cellular process; GO:0071840 cellular component organi…		GO:0031267 small GTPase binding; GO:0017048 Rho GTPase binding; GO:0008092 cytoskeletal protein binding; GO:0017016 Ras GTPase binding; GO:0005488 binding; GO:0003779 actin binding; GO:0005515 protein binding; GO:0051020 GTPase binding; GO:0019899 enzyme binding;				IPR010473; IPR010472; IPR003124; IPR014768; IPR015425; IPR016024;	Formin, GTPase-binding domain; Formin, FH3 domain; WH2 domain; Rho GTPase-binding/formin homology 3 (GBD/FH3) domain; Formin, FH2 domain; Armadillo-type fold;
XP_014951541.1	PREDICTED: LOW QUALITY PROTEIN: heterogeneous nuclear ribonucleoprotein A0 [Ovis aries]	0.625	Down	0.0278	30.765	1.152	1.237	1.286	1.032	1.352	1.163	0.735	0.756	0.726	nucleus			GO:0097159 organic cyclic compound binding; GO:1901363 heterocyclic compound binding; GO:1901265 nucleoside phosphate binding; GO:0005488 binding; GO:0003676 nucleic acid binding; GO:0000166 nucleotide binding; GO:0036094 small molecule binding;	K12894			IPR000504; IPR012677;	RNA recognition motif domain; Nucleotide-binding alpha-beta plait domain;
XP_014949250.1	PREDICTED: reticulon-4 isoform X2 [Ovis aries]	0.623	Down	0.000699	107.88	1.372	1.41	1.387	1.005	1.078	1.083	0.602	0.674	0.696	plasma membrane							IPR003388;	Reticulon;
XP_011962149.1	PREDICTED: RNA-binding protein 3 isoform X1 [Ovis aries]	0.622	Down	0.000763	17.526	1.18	1.273	1.376	1.17	1.084	1.211	0.702	0.679	0.775	nucleus			GO:0097159 organic cyclic compound binding; GO:1901363 heterocyclic compound binding; GO:1901265 nucleoside phosphate binding; GO:0005488 binding; GO:0003676 nucleic acid binding; GO:0000166 nucleotide binding; GO:0036094 small molecule binding;	K13186			IPR000504; IPR012677; IPR034278;	RNA recognition motif domain; Nucleotide-binding alpha-beta plait domain; RBM3/CIRBP, RNA recognition motif;
XP_004007947.1	PREDICTED: septin-7 isoform X1 [Ovis aries]	0.622	Down	0.00972	50.679	1.124		1.313	1.193		1.206	0.781		0.711	cytoplasm		GO:0043229 intracellular organelle; GO:0005938 cell cortex; GO:0043232 intracellular non-membrane-bounded organelle; GO:0044430 cytoskeletal part; GO:0071944 cell periphery; GO:0044446 intracellular organelle part; GO:0005737 cytoplasm; GO:0099568 cytoplasmic region; GO:0032991 macromolecular complex; GO:0044424 intracellular part; GO:0005623 cell; GO:0044422 organelle part; GO:0043228 non-membra…	GO:1901265 nucleoside phosphate binding; GO:0001882 nucleoside binding; GO:0043167 ion binding; GO:0000166 nucleotide binding; GO:0097159 organic cyclic compound binding; GO:1901363 heterocyclic compound binding; GO:0032549 ribonucleoside binding; GO:0097367 carbohydrate derivative binding; GO:0032553 ribonucleotide binding; GO:0005488 binding; GO:0032550 purine ribonucleoside binding; GO:0043168…	K16944			IPR027417; IPR030379;	P-loop containing nucleoside triphosphate hydrolase; Septin-type guanine nucleotide-binding (G) domain;
XP_011957202.1	PREDICTED: von Willebrand factor A domain-containing protein 5A [Ovis aries]	0.619	Down	1.75e-05	86.28	1.315	1.299	1.451	1.063	1.08	1.115	0.662	0.69	0.666	cytoplasm							IPR013694; IPR002035;	VIT domain; von Willebrand factor, type A;
XP_012033951.1	PREDICTED: myopalladin-like isoform X2 [Ovis aries]	0.619	Down	0.006	22.016		1.348	1.288		1.181	1.098		0.7	0.711	extracellular			GO:0005515 protein binding; GO:0005488 binding;				IPR003598; IPR007110; IPR013783; IPR003599; IPR013098;	Immunoglobulin subtype 2; Immunoglobulin-like domain; Immunoglobulin-like fold; Immunoglobulin subtype; Immunoglobulin I-set;
XP_004017236.1	PREDICTED: pleiotropic regulator 1 isoform X2 [Ovis aries]	0.619	Down	0.025	56.762		1.387	1.344		1.192	1.269		0.816	0.708	nucleus			GO:0005515 protein binding; GO:0005488 binding;	K12862	PLRG1; pleiotropic regulator 1	oas03040 Spliceosome - Ovis aries (sheep);	IPR017986; IPR015943;	WD40-repeat-containing domain; WD40/YVTN repeat-like-containing domain;
XP_004014547.1	PREDICTED: heterogeneous nuclear ribonucleoprotein A1-like [Ovis aries]	0.616	Down	0.0099	34.097	1.107	1.183		1.112	1.222		0.727	0.711		nucleus			GO:0097159 organic cyclic compound binding; GO:1901363 heterocyclic compound binding; GO:1901265 nucleoside phosphate binding; GO:0005488 binding; GO:0003676 nucleic acid binding; GO:0000166 nucleotide binding; GO:0036094 small molecule binding;	K12741	HNRNPA1_3; heterogeneous nuclear ribonucleoprotein A1/A3	oas03040 Spliceosome - Ovis aries (sheep);	IPR000504; IPR012677;	RNA recognition motif domain; Nucleotide-binding alpha-beta plait domain;
XP_004007048.1	PREDICTED: 60S ribosomal protein L3 isoform X1 [Ovis aries]	0.615	Down	0.000683	46.051	1.241	1.294	1.36	1.033	1.144	1.127	0.625	0.694	0.713	cytoplasm	GO:0006518 peptide metabolic process; GO:0043043 peptide biosynthetic process; GO:0044267 cellular protein metabolic process; GO:0006807 nitrogen compound metabolic process; GO:0009058 biosynthetic process; GO:0043603 cellular amide metabolic process; GO:0044238 primary metabolic process; GO:1901566 organonitrogen compound biosynthetic process; GO:1901576 organic substance biosynthetic process; G…	GO:0005840 ribosome; GO:0043226 organelle; GO:0043229 intracellular organelle; GO:0043232 intracellular non-membrane-bounded organelle; GO:0044464 cell part; GO:0005622 intracellular; GO:0005737 cytoplasm; GO:0032991 macromolecular complex; GO:0044424 intracellular part; GO:1990904 ribonucleoprotein complex; GO:0005623 cell; GO:0030529 intracellular ribonucleoprotein complex; GO:0044444 cytoplasm…	GO:0003735 structural constituent of ribosome; GO:0005198 structural molecule activity;	K02925	RP-L3e; large subunit ribosomal protein L3e	oas03010 Ribosome - Ovis aries (sheep);	IPR009000;	Translation protein, beta-barrel domain;
XP_014956658.1	PREDICTED: plasma protease C1 inhibitor isoform X1 [Ovis aries]	0.614	Down	0.0053	51.321	0.965	0.984	0.998	1.472	1.189	1.479	0.769	0.915	0.858	extracellular				K04001	SERPING1; C1 inhibitor	oas05133 Pertussis - Ovis aries (sheep); oas04610 Complement and coagulation cascades - Ovis aries (sheep);	IPR023796;	Serpin domain;
XP_014957989.1	PREDICTED: LOW QUALITY PROTEIN: protein transport protein Sec61 subunit alpha isoform 1 [Ovis aries]	0.614	Down	0.0186	52.167	1.045	0.841	1.023	1.118	1.699	1.374	0.819	0.856	0.898	plasma membrane	GO:0045184 establishment of protein localization; GO:0006810 transport; GO:0071702 organic substance transport; GO:0051179 localization; GO:0033036 macromolecule localization; GO:0008104 protein localization; GO:0015031 protein transport; GO:0051234 establishment of localization;	GO:0016020 membrane;		K10956	SEC61A; protein transport protein SEC61 subunit alpha	oas03060 Protein export - Ovis aries (sheep); oas04145 Phagosome - Ovis aries (sheep); oas04141 Protein processing in endoplasmic reticulum - Ovis aries (sheep);	IPR023201; IPR019561;	SecY subunit domain; Translocon Sec61/SecY, plug domain;
XP_004007815.1	PREDICTED: LOW QUALITY PROTEIN: homeobox protein MOX-2 [Ovis aries]	0.614	Down	0.0401	30.507		1.255	1.288		1.414	1.258		0.753	0.888	nucleus	GO:0050794 regulation of cellular process; GO:0010468 regulation of gene expression; GO:0006355 regulation of transcription, DNA-templated; GO:0031326 regulation of cellular biosynthetic process; GO:0080090 regulation of primary metabolic process; GO:0060255 regulation of macromolecule metabolic process; GO:0019219 regulation of nucleobase-containing compound metabolic process; GO:0010556 regulat…		GO:0097159 organic cyclic compound binding; GO:1901363 heterocyclic compound binding; GO:0003677 DNA binding; GO:0043565 sequence-specific DNA binding; GO:0005488 binding; GO:0003676 nucleic acid binding;	K09322			IPR020479; IPR001356; IPR009057;	Homeobox domain, metazoa; Homeobox domain; Homeobox domain-like;
XP_011962327.1	PREDICTED: LOW QUALITY PROTEIN: histone-binding protein RBBP4-like isoform X1 [Ovis aries]	0.613	Down	0.000344	46.681	1.225	1.262	1.236	1.275	1.141	1.299	0.743	0.752	0.781	cytoplasm			GO:0005515 protein binding; GO:0005488 binding;	K10752	RBBP4; histone-binding protein RBBP4	oas04218 Cellular senescence - Ovis aries (sheep);	IPR022052; IPR017986; IPR015943;	Histone-binding protein RBBP4, N-terminal; WD40-repeat-containing domain; WD40/YVTN repeat-like-containing domain;
XP_014948029.1	PREDICTED: nucleosome assembly protein 1-like 1 [Ovis aries]	0.613	Down	0.00146	27.328	1.268	1.289	1.396	1.048	1.159	1.167	0.625	0.694	0.749	cytoplasm	GO:0044085 cellular component biogenesis; GO:0016043 cellular component organization; GO:0034728 nucleosome organization; GO:0034622 cellular macromolecular complex assembly; GO:0006333 chromatin assembly or disassembly; GO:0043933 macromolecular complex subunit organization; GO:0065004 protein-DNA complex assembly; GO:0006323 DNA packaging; GO:0006334 nucleosome assembly; GO:0051276 chromosome o…	GO:0043226 organelle; GO:0043231 intracellular membrane-bounded organelle; GO:0043229 intracellular organelle; GO:0005634 nucleus; GO:0044464 cell part; GO:0005622 intracellular; GO:0044424 intracellular part; GO:0043227 membrane-bounded organelle; GO:0005623 cell;		K11279
XP_012045941.1	PREDICTED: vasodilator-stimulated phosphoprotein isoform X3 [Ovis aries]	0.612	Down	0.00498	40.381	1.28	1.334	1.319	1.084	1.223	1.261	0.659	0.686	0.84	nucleus	GO:0044085 cellular component biogenesis; GO:0016043 cellular component organization; GO:0071822 protein complex subunit organization; GO:0051260 protein homooligomerization; GO:0044763 single-organism cellular process; GO:0044699 single-organism process; GO:0008154 actin polymerization or depolymerization; GO:0007015 actin filament organization; GO:0051259 protein oligomerization; GO:0043933 mac…	GO:0005856 cytoskeleton; GO:0043226 organelle; GO:0043229 intracellular organelle; GO:0043232 intracellular non-membrane-bounded organelle; GO:0044464 cell part; GO:0005622 intracellular; GO:0044424 intracellular part; GO:0005623 cell; GO:0043228 non-membrane-bounded organelle;	GO:0003779 actin binding; GO:0019904 protein domain specific binding; GO:0005515 protein binding; GO:0008092 cytoskeletal protein binding; GO:0017124 SH3 domain binding; GO:0005488 binding;	K06274	VASP; vasodilator-stimulated phosphoprotein	oas04666 Fc gamma R-mediated phagocytosis - Ovis aries (sheep); oas04015 Rap1 signaling pathway - Ovis aries (sheep); oas04670 Leukocyte transendothelial migration - Ovis aries (sheep); oas04611 Platelet activation - Ovis aries (sheep); oas04510 Focal adhesion - Ovis aries (sheep); oas04022 cGMP-PKG signaling pathway - Ovis aries (sheep); oas04530 Tight junction - Ovis aries (sheep);	IPR014885; IPR011993; IPR000697;	VASP tetramerisation; PH domain-like; WH1/EVH1 domain;
XP_014956739.1	PREDICTED: LOW QUALITY PROTEIN: microtubule-associated protein 1B isoform X1 [Ovis aries]	0.610	Down	0.000237	269.61	1.241	1.311	1.314	1.1	1.163	1.168	0.65	0.721	0.721	nucleus				K10429			IPR001279;	Metallo-beta-lactamase;
XP_004005144.1	PREDICTED: SH3 domain-binding glutamic acid-rich-like protein 3 [Ovis aries]	0.610	Down	0.0156	10.438	1.042	1.152	1.107	1.283	1.281	1.269	0.707	0.757	0.875	mitochondria	GO:0050794 regulation of cellular process; GO:0042592 homeostatic process; GO:0065008 regulation of biological quality; GO:0050789 regulation of biological process; GO:0045454 cell redox homeostasis; GO:0044763 single-organism cellular process; GO:0019725 cellular homeostasis; GO:0044699 single-organism process; GO:0009987 cellular process; GO:0065007 biological regulation;		GO:0009055 electron carrier activity; GO:0015035 protein disulfide oxidoreductase activity; GO:0016667 oxidoreductase activity, acting on a sulfur group of donors; GO:0015036 disulfide oxidoreductase activity; GO:0003824 catalytic activity; GO:0016491 oxidoreductase activity;				IPR002109; IPR012336;	Glutaredoxin; Thioredoxin-like fold;
XP_012032488.1	PREDICTED: calumenin isoform X1 [Ovis aries]	0.610	Down	0.0161	37.076	0.983	1.114	1.036	1.46	1.131	1.506	0.714	0.952	0.835	extracellular			GO:0043169 cation binding; GO:0046872 metal ion binding; GO:0005509 calcium ion binding; GO:0005488 binding; GO:0043167 ion binding;				IPR011992; IPR002048;	EF-hand domain pair; EF-hand domain;
NP_001009360.1	sodium/potassium-transporting ATPase subunit alpha-1 precursor [Ovis aries]	0.607	Down	0.000565	112.66	1.143	1.169	1.241	1.136	1.138	1.288	0.689	0.758	0.716	plasma membrane	GO:0006810 transport; GO:0006813 potassium ion transport; GO:0006812 cation transport; GO:0006811 ion transport; GO:0030001 metal ion transport; GO:0051179 localization; GO:0015672 monovalent inorganic cation transport; GO:0006814 sodium ion transport; GO:0051234 establishment of localization;	GO:0031224 intrinsic component of membrane; GO:0016020 membrane; GO:0016021 integral component of membrane; GO:0044425 membrane part;	GO:0042625 ATPase coupled ion transmembrane transporter activity; GO:1901265 nucleoside phosphate binding; GO:0008556 potassium-transporting ATPase activity; GO:0015399 primary active transmembrane transporter activity; GO:0005391 sodium:potassium-exchanging ATPase activity; GO:0022892 substrate-specific transporter activity; GO:0016817 hydrolase activity, acting on acid anhydrides; GO:0015077 mo…	K01539	ATP1A; sodium/potassium-transporting ATPase subunit alpha [EC:3.6.3.9]	oas04974 Protein digestion and absorption - Ovis aries (sheep); oas04960 Aldosterone-regulated sodium reabsorption - Ovis aries (sheep); oas04918 Thyroid hormone synthesis - Ovis aries (sheep); oas04970 Salivary secretion - Ovis aries (sheep); oas04919 Thyroid hormone signaling pathway - Ovis aries (sheep); oas04972 Pancreatic secretion - Ovis aries (sheep); oas04964 Proximal tubule bicarbonate r…	IPR023298; IPR004014; IPR023299; IPR008250; IPR023214; IPR006068;	P-type ATPase, transmembrane domain; Cation-transporting P-type ATPase, N-terminal; P-type ATPase, cytoplasmic domain N; P-type ATPase, A domain; HAD-like domain; Cation-transporting P-type ATPase, C-terminal;
XP_004001867.1	PREDICTED: splicing factor 3A subunit 3 [Ovis aries]	0.606	Down	0.000561	58.905	1.07	1.209	1.143	1.213	1.319	1.18	0.711	0.734	0.805	cytoplasm		GO:0043226 organelle; GO:0043231 intracellular membrane-bounded organelle; GO:0043229 intracellular organelle; GO:0005634 nucleus; GO:0044464 cell part; GO:0005622 intracellular; GO:0044424 intracellular part; GO:0043227 membrane-bounded organelle; GO:0005623 cell;	GO:0097159 organic cyclic compound binding; GO:1901363 heterocyclic compound binding; GO:0046914 transition metal ion binding; GO:0005488 binding; GO:0003676 nucleic acid binding; GO:0043167 ion binding; GO:0046872 metal ion binding; GO:0043169 cation binding; GO:0008270 zinc ion binding;	K12827	SF3A3; splicing factor 3A subunit 3	oas03040 Spliceosome - Ovis aries (sheep);	IPR000690; IPR021966; IPR031774; IPR024598;	Zinc finger, C2H2-type matrin; Splicing factor SF3a60 binding domain; SF3A3 domain; Domain of unknown function DUF3449;
XP_004002763.1	PREDICTED: 3-keto-steroid reductase isoform X2 [Ovis aries]	0.605	Down	0.000535	37.601	1.311	1.137	1.151	1.254	1.178	1.232	0.734	0.682	0.8	mitochondria				K13373	HSD17B7; 17beta-estradiol 17-dehydrogenase / 3beta-hydroxysteroid 3-dehydrogenase [EC:1.1.1.62 1.1.1.270]	oas04913 Ovarian steroidogenesis - Ovis aries (sheep); oas00100 Steroid biosynthesis - Ovis aries (sheep); oas01100 Metabolic pathways - Ovis aries (sheep); oas00140 Steroid hormone biosynthesis - Ovis aries (sheep);	IPR016040;	NAD(P)-binding domain;
XP_011962474.1	PREDICTED: translocon-associated protein subunit delta isoform X2 [Ovis aries]	0.605	Down	0.0079	18.814	1.057	1.067	1.124	1.141	1.557	1.484	0.814	0.827	0.889	plasma membrane		GO:0016020 membrane; GO:0043229 intracellular organelle; GO:0005783 endoplasmic reticulum; GO:0005737 cytoplasm; GO:0031224 intrinsic component of membrane; GO:0012505 endomembrane system; GO:0044424 intracellular part; GO:0005623 cell; GO:0016021 integral component of membrane; GO:0043231 intracellular membrane-bounded organelle; GO:0043226 organelle; GO:0005622 intracellular; GO:0044464 cell pa…		K04571	SSR4; translocon-associated protein subunit delta	oas04141 Protein processing in endoplasmic reticulum - Ovis aries (sheep);
XP_014960365.1	PREDICTED: LOW QUALITY PROTEIN: melanoma-associated antigen D2 [Ovis aries]	0.604	Down	0.00104	62.329	1.251	1.572	1.359	1.069	1.088	1.031	0.571	0.676	0.68	nucleus							IPR002190;	MAGE homology domain;
XP_014958341.1	PREDICTED: thioredoxin domain-containing protein 5 isoform X1 [Ovis aries]	0.604	Down	0.00136	41.135	1.154	1.301	1.267	1.152	1.258	1.26	0.665	0.745	0.808	mitochondria	GO:0050794 regulation of cellular process; GO:0042592 homeostatic process; GO:0065008 regulation of biological quality; GO:0050789 regulation of biological process; GO:0045454 cell redox homeostasis; GO:0044763 single-organism cellular process; GO:0019725 cellular homeostasis; GO:0044699 single-organism process; GO:0009987 cellular process; GO:0065007 biological regulation;			K13984	TXNDC5; thioredoxin domain-containing protein 5	oas04141 Protein processing in endoplasmic reticulum - Ovis aries (sheep);	IPR013766; IPR012336;	Thioredoxin domain; Thioredoxin-like fold;
XP_014949583.1	PREDICTED: LOW QUALITY PROTEIN: collagen alpha-1(V) chain isoform X1 [Ovis aries]	0.604	Down	0.0078	138.31	1.337	1.512	1.394	0.927	1.058	0.906	0.586	0.49	0.671	cytoplasm			GO:0005201 extracellular matrix structural constituent; GO:0005198 structural molecule activity;	K19721	COL5AS; collagen, type V/XI/XXIV/XXVII, alpha	oas04974 Protein digestion and absorption - Ovis aries (sheep);	IPR000885;	Fibrillar collagen, C-terminal;
XP_004009103.1	PREDICTED: dihydrofolate reductase isoform X1 [Ovis aries]	0.603	Down	0.00478	21.707	1.298	1.293	1.385	1.077	1.061	0.919	0.528	0.64	0.674	cytoplasm	GO:0009165 nucleotide biosynthetic process; GO:0016053 organic acid biosynthetic process; GO:0006725 cellular aromatic compound metabolic process; GO:0009117 nucleotide metabolic process; GO:0044699 single-organism process; GO:0009058 biosynthetic process; GO:0006544 glycine metabolic process; GO:1901566 organonitrogen compound biosynthetic process; GO:0044237 cellular metabolic process; GO:00067…		GO:0097159 organic cyclic compound binding; GO:1901363 heterocyclic compound binding; GO:0016645 oxidoreductase activity, acting on the CH-NH group of donors; GO:0016646 oxidoreductase activity, acting on the CH-NH group of donors, NAD or NADP as acceptor; GO:1901265 nucleoside phosphate binding; GO:0003824 catalytic activity; GO:0004146 dihydrofolate reductase activity; GO:0005488 binding; GO:00…	K00287	DHFR; dihydrofolate reductase [EC:1.5.1.3]	oas00670 One carbon pool by folate - Ovis aries (sheep); oas00790 Folate biosynthesis - Ovis aries (sheep); oas01100 Metabolic pathways - Ovis aries (sheep); oas01523 Antifolate resistance - Ovis aries (sheep);	IPR001796; IPR024072;	Dihydrofolate reductase domain; Dihydrofolate reductase-like domain;
XP_004015002.1	PREDICTED: microtubule-associated proteins 1A/1B light chain 3B [Ovis aries]	0.603	Down	0.0177	14.704	1.088	1.062	1.004	1.177	1.179	1.484	0.668	0.706	0.942	cytoplasm				K10435	MAP1LC; microtubule-associated protein 1 light chain	oas04216 Ferroptosis - Ovis aries (sheep);	IPR029071;	Ubiquitin-related domain;
XP_012039300.1	PREDICTED: phosphoprotein associated with glycosphingolipid-enriched microdomains 1 [Ovis aries]	0.601	Down	0.00222	47.226		1.23	1.368		1.182	1.216		0.735	0.707	extracellular	GO:0044700 single organism signaling; GO:0050863 regulation of T cell activation; GO:0050794 regulation of cellular process; GO:0051716 cellular response to stimulus; GO:0002694 regulation of leukocyte activation; GO:0007162 negative regulation of cell adhesion; GO:0051250 negative regulation of lymphocyte activation; GO:0035556 intracellular signal transduction; GO:1903038 negative regulation of…	GO:0016020 membrane; GO:0044464 cell part; GO:0071944 cell periphery; GO:0098857 membrane microdomain; GO:0044425 membrane part; GO:0098805 whole membrane; GO:0098589 membrane region; GO:0045121 membrane raft; GO:0005623 cell; GO:0005886 plasma membrane;
XP_014948160.1	PREDICTED: splicing factor U2AF 35 kDa subunit isoform X1 [Ovis aries]	0.600	Down	0.000696	28.285	1.144	1.191	1.306	1.196	1.217	1.381	0.749	0.801	0.726	nucleus	GO:0006396 RNA processing; GO:0006725 cellular aromatic compound metabolic process; GO:1901360 organic cyclic compound metabolic process; GO:0006807 nitrogen compound metabolic process; GO:0044238 primary metabolic process; GO:0044237 cellular metabolic process; GO:0071704 organic substance metabolic process; GO:0006397 mRNA processing; GO:0016070 RNA metabolic process; GO:0000398 mRNA splicing, …	GO:0043226 organelle; GO:0043229 intracellular organelle; GO:0043231 intracellular membrane-bounded organelle; GO:0005634 nucleus; GO:0089701 U2AF; GO:0044464 cell part; GO:0005622 intracellular; GO:0044446 intracellular organelle part; GO:0032991 macromolecular complex; GO:0044424 intracellular part; GO:0043234 protein complex; GO:0005623 cell; GO:0043227 membrane-bounded organelle; GO:0044422 o…	GO:0097159 organic cyclic compound binding; GO:1901363 heterocyclic compound binding; GO:0003723 RNA binding; GO:1901265 nucleoside phosphate binding; GO:0005488 binding; GO:0003676 nucleic acid binding; GO:0043167 ion binding; GO:0043169 cation binding; GO:0046872 metal ion binding; GO:0000166 nucleotide binding; GO:0036094 small molecule binding;	K12836	U2AF1; splicing factor U2AF 35 kDa subunit	oas03040 Spliceosome - Ovis aries (sheep);	IPR000571; IPR000504; IPR012677; IPR003954;	Zinc finger, CCCH-type; RNA recognition motif domain; Nucleotide-binding alpha-beta plait domain; RNA recognition motif domain, eukaryote;
XP_004004997.1	PREDICTED: tubulin alpha-1D chain [Ovis aries]	0.600	Down	0.000801	50.282	1.272	1.401	1.424	1.084	1.259	1.263	0.718	0.692	0.752	cytoskeleton	GO:0007017 microtubule-based process; GO:0009987 cellular process;	GO:0043229 intracellular organelle; GO:0099513 polymeric cytoskeletal fiber; GO:0005874 microtubule; GO:0043232 intracellular non-membrane-bounded organelle; GO:0044430 cytoskeletal part; GO:0044446 intracellular organelle part; GO:0099512 supramolecular fiber; GO:0044424 intracellular part; GO:0005623 cell; GO:0099080 supramolecular complex; GO:0044422 organelle part; GO:0099081 supramolecular p…	GO:1901265 nucleoside phosphate binding; GO:0001882 nucleoside binding; GO:0043167 ion binding; GO:0016817 hydrolase activity, acting on acid anhydrides; GO:0016787 hydrolase activity; GO:0000166 nucleotide binding; GO:0017111 nucleoside-triphosphatase activity; GO:0097159 organic cyclic compound binding; GO:1901363 heterocyclic compound binding; GO:0032549 ribonucleoside binding; GO:0097367 carb…	K07374	TUBA; tubulin alpha	oas04540 Gap junction - Ovis aries (sheep); oas04210 Apoptosis - Ovis aries (sheep); oas04145 Phagosome - Ovis aries (sheep); oas04530 Tight junction - Ovis aries (sheep);	IPR003008; IPR023123; IPR008280; IPR018316;	Tubulin/FtsZ, GTPase domain; Tubulin, C-terminal; Tubulin/FtsZ, C-terminal; Tubulin/FtsZ, 2-layer sandwich domain;
XP_014954446.1	PREDICTED: small ubiquitin-related modifier 2 isoform X2 [Ovis aries]	0.600	Down	0.00262	10.871	1.067	1.299	1.308	1.141	1.225	1.291	0.635	0.772	0.786	cytoplasm	GO:0016925 protein sumoylation; GO:0044267 cellular protein metabolic process; GO:0070647 protein modification by small protein conjugation or removal; GO:0044238 primary metabolic process; GO:0044237 cellular metabolic process; GO:0071704 organic substance metabolic process; GO:0018193 peptidyl-amino acid modification; GO:0018205 peptidyl-lysine modification; GO:0008152 metabolic process; GO:003…		GO:0005515 protein binding; GO:0005488 binding;				IPR029071; IPR000626; IPR033950; IPR022617;	Ubiquitin-related domain; Ubiquitin domain; Sumo domain; Rad60/SUMO-like domain;
XP_004015083.1	PREDICTED: cilia- and flagella-associated protein 20 [Ovis aries]	0.599	Down	0.00484	22.748	1.185	1.273	1.209	1.182	1.241	1.271	0.612	0.79	0.81	mitochondria
XP_012042350.2	PREDICTED: SLIT-ROBO Rho GTPase-activating protein 2 isoform X1 [Ovis aries]	0.599	Down	0.00586	90.977	1.261	1.253	1.315	1.002	1.087	1.145	0.645	0.64	0.653	nucleus	GO:0050794 regulation of cellular process; GO:0044700 single organism signaling; GO:0051716 cellular response to stimulus; GO:0007165 signal transduction; GO:0050789 regulation of biological process; GO:0007154 cell communication; GO:0044699 single-organism process; GO:0023052 signaling; GO:0050896 response to stimulus; GO:0009987 cellular process; GO:0065007 biological regulation;		GO:0005515 protein binding; GO:0005488 binding;	K07526	SRGAP; SLIT-ROBO Rho GTPase activating protein	oas04360 Axon guidance - Ovis aries (sheep);	IPR001452; IPR031160; IPR001060; IPR008936; IPR000198;	SH3 domain; F-BAR domain; FCH domain; Rho GTPase activation protein; Rho GTPase-activating protein domain;
XP_012044420.1	PREDICTED: transmembrane 9 superfamily member 4 isoform X1 [Ovis aries]	0.598	Down	0.00274	75.474	1.189	1.216	1.253	1.12	1.311	1.237	0.643	0.792	0.758	plasma membrane		GO:0031224 intrinsic component of membrane; GO:0016020 membrane; GO:0016021 integral component of membrane; GO:0044425 membrane part;		K17086
XP_014952705.1	PREDICTED: LOW QUALITY PROTEIN: protein sel-1 homolog 1 isoform X1 [Ovis aries]	0.597	Down	0.00302	68.419	1.17	1.17	1.325	1.206	1.404	1.162	0.676	0.818	0.759	cytoplasm			GO:0005515 protein binding; GO:0005488 binding;	K14026	SEL1; SEL1 protein	oas04141 Protein processing in endoplasmic reticulum - Ovis aries (sheep);	IPR011990; IPR013806; IPR000562;	Tetratricopeptide-like helical domain; Kringle-like fold; Fibronectin, type II, collagen-binding;
XP_011952551.2	PREDICTED: death-associated protein 1 isoform X1 [Ovis aries]	0.597	Down	0.00894	9.9942	0.977	1.182	1.212	1.268	1.326	1.492	0.811	0.807	0.822	cytoplasm
XP_012001003.1	PREDICTED: fibronectin isoform X6 [Ovis aries]	0.596	Down	0.00118	259.69	1.231	1.301	1.266	1.09	1.172	1.197	0.613	0.709	0.738	extracellular		GO:0005576 extracellular region;	GO:0005515 protein binding; GO:0005488 binding;				IPR000083; IPR013783; IPR013806; IPR003961; IPR000562;	Fibronectin, type I; Immunoglobulin-like fold; Kringle-like fold; Fibronectin type III; Fibronectin, type II, collagen-binding;
XP_014957608.1	PREDICTED: LOW QUALITY PROTEIN: DNA replication licensing factor MCM2 isoform X1 [Ovis aries]	0.596	Down	0.0024	93.421	1.355	1.261	1.491	1.05	1.145	1.202	0.669	0.754	0.602	nucleus	GO:0006260 DNA replication; GO:0006725 cellular aromatic compound metabolic process; GO:0006259 DNA metabolic process; GO:1901360 organic cyclic compound metabolic process; GO:0006807 nitrogen compound metabolic process; GO:0009058 biosynthetic process; GO:0044238 primary metabolic process; GO:1901576 organic substance biosynthetic process; GO:0044237 cellular metabolic process; GO:0044249 cellul…	GO:0043226 organelle; GO:0043231 intracellular membrane-bounded organelle; GO:0043229 intracellular organelle; GO:0005634 nucleus; GO:0044464 cell part; GO:0005622 intracellular; GO:0032991 macromolecular complex; GO:0044424 intracellular part; GO:0042555 MCM complex; GO:0043234 protein complex; GO:0043227 membrane-bounded organelle; GO:0005623 cell;	GO:0003677 DNA binding; GO:0005524 ATP binding; GO:1901265 nucleoside phosphate binding; GO:0004386 helicase activity; GO:0001882 nucleoside binding; GO:0043167 ion binding; GO:0016817 hydrolase activity, acting on acid anhydrides; GO:0016787 hydrolase activity; GO:0000166 nucleotide binding; GO:0017111 nucleoside-triphosphatase activity; GO:1901363 heterocyclic compound binding; GO:0097159 organ…	K02540	MCM2; DNA replication licensing factor MCM2 [EC:3.6.4.12]	oas04110 Cell cycle - Ovis aries (sheep); oas03030 DNA replication - Ovis aries (sheep);	IPR001208; IPR012340; IPR033762; IPR027417;	MCM domain; Nucleic acid-binding, OB-fold; MCM OB domain; P-loop containing nucleoside triphosphate hydrolase;
XP_004005016.1	PREDICTED: WD repeat and FYVE domain-containing protein 1 isoform X1 [Ovis aries]	0.596	Down	0.0144	47.76	1.016	1.119		1.274	1.285		0.81	0.714		cytoplasm,nucleus			GO:0046872 metal ion binding; GO:0043169 cation binding; GO:0005515 protein binding; GO:0005488 binding; GO:0043167 ion binding;				IPR000306; IPR017455; IPR017986; IPR013083; IPR015943; IPR011011;	FYVE zinc finger; Zinc finger, FYVE-related; WD40-repeat-containing domain; Zinc finger, RING/FYVE/PHD-type; WD40/YVTN repeat-like-containing domain; Zinc finger, FYVE/PHD-type;
XP_014960579.1	PREDICTED: calpain-6 [Ovis aries]	0.595	Down	0.000365	74.923	1.222	1.218	1.37	1.117	1.118	1.217	0.635	0.709	0.71	cytoplasm	GO:0006508 proteolysis; GO:0008152 metabolic process; GO:0043170 macromolecule metabolic process; GO:0019538 protein metabolic process; GO:0044238 primary metabolic process; GO:0071704 organic substance metabolic process;	GO:0005623 cell; GO:0005622 intracellular; GO:0044464 cell part;	GO:0004175 endopeptidase activity; GO:0004198 calcium-dependent cysteine-type endopeptidase activity; GO:0008233 peptidase activity; GO:0003824 catalytic activity; GO:0005488 binding; GO:0070011 peptidase activity, acting on L-amino acid peptides; GO:0005515 protein binding; GO:0016787 hydrolase activity; GO:0008234 cysteine-type peptidase activity; GO:0004197 cysteine-type endopeptidase activity;	K08575			IPR033884; IPR022683; IPR022682; IPR033883; IPR000008; IPR001300;	Calpain C2 domain; Peptidase C2, calpain, domain III; Peptidase C2, calpain, large subunit, domain III; Calpain subdomain III; C2 domain; Peptidase C2, calpain, catalytic domain;
XP_012030368.1	PREDICTED: DNA replication licensing factor MCM5 isoform X1 [Ovis aries]	0.595	Down	0.00236	82.715	1.202	1.376	1.348	1.165	1.169	1.173	0.721	0.662	0.702	nucleus	GO:0006260 DNA replication; GO:0006725 cellular aromatic compound metabolic process; GO:0006259 DNA metabolic process; GO:1901360 organic cyclic compound metabolic process; GO:0006807 nitrogen compound metabolic process; GO:0009058 biosynthetic process; GO:0044238 primary metabolic process; GO:1901576 organic substance biosynthetic process; GO:0044237 cellular metabolic process; GO:0044249 cellul…	GO:0043226 organelle; GO:0043231 intracellular membrane-bounded organelle; GO:0043229 intracellular organelle; GO:0005634 nucleus; GO:0044464 cell part; GO:0005622 intracellular; GO:0032991 macromolecular complex; GO:0044424 intracellular part; GO:0042555 MCM complex; GO:0043234 protein complex; GO:0043227 membrane-bounded organelle; GO:0005623 cell;	GO:1901265 nucleoside phosphate binding; GO:0003690 double-stranded DNA binding; GO:0016817 hydrolase activity, acting on acid anhydrides; GO:0016787 hydrolase activity; GO:0003682 chromatin binding; GO:1901363 heterocyclic compound binding; GO:0097159 organic cyclic compound binding; GO:0016462 pyrophosphatase activity; GO:0003824 catalytic activity; GO:0032553 ribonucleotide binding; GO:0005488…	K02209	MCM5; DNA replication licensing factor MCM5 [EC:3.6.4.12]	oas04110 Cell cycle - Ovis aries (sheep); oas03030 DNA replication - Ovis aries (sheep);	IPR012340; IPR001208; IPR033762; IPR027417; IPR027925;	Nucleic acid-binding, OB-fold; MCM domain; MCM OB domain; P-loop containing nucleoside triphosphate hydrolase; MCM N-terminal domain;
XP_011963053.1	PREDICTED: PWWP domain-containing protein MUM1L1 [Ovis aries]	0.594	Down	8e-05	79.246	1.266	1.426	1.456	1.046	1.125	1.151	0.669	0.641	0.663	cytoplasm
XP_014957709.1	PREDICTED: LOW QUALITY PROTEIN: cartilage-associated protein isoform X1 [Ovis aries]	0.594	Down	0.00074	46.783	1.167	1.077	1.115	1.114	1.271	1.202	0.679	0.681	0.769	extracellular			GO:0005515 protein binding; GO:0005488 binding;	K19606			IPR011990;	Tetratricopeptide-like helical domain;
XP_004005767.1	PREDICTED: splicing factor 3B subunit 6 isoform X1 [Ovis aries]	0.594	Down	0.000756	14.585	1.217	1.271	1.183	1.175	1.225	1.377	0.722	0.73	0.793	nucleus			GO:0097159 organic cyclic compound binding; GO:1901363 heterocyclic compound binding; GO:1901265 nucleoside phosphate binding; GO:0005488 binding; GO:0003676 nucleic acid binding; GO:0000166 nucleotide binding; GO:0036094 small molecule binding;	K12833	SF3B14; pre-mRNA branch site protein p14	oas03040 Spliceosome - Ovis aries (sheep);	IPR000504; IPR012677; IPR034150;	RNA recognition motif domain; Nucleotide-binding alpha-beta plait domain; SF3B14, RNA recognition motif;
XP_004018990.1	PREDICTED: chloride intracellular channel protein 1 [Ovis aries]	0.593	Down	0.000563	26.992	1.34	1.351	1.313	1.082	1.227	1.17	0.646	0.681	0.735	cytoplasm			GO:0005515 protein binding; GO:0005488 binding;	K05021			IPR010987; IPR012336; IPR004045;	Glutathione S-transferase, C-terminal-like; Thioredoxin-like fold; Glutathione S-transferase, N-terminal;
XP_011954846.1	"PREDICTED: LOW QUALITY PROTEIN: protein O-linked-mannose beta-1,4-N-acetylglucosaminyltransferase 2 isoform X1 [Ovis aries]"	0.592	Down	0.0011	54.8	1.198	1.386	1.202	1.094	1.241	1.251	0.699	0.658	0.767	nucleus			GO:0005515 protein binding; GO:0016757 transferase activity, transferring glycosyl groups; GO:0003824 catalytic activity; GO:0016740 transferase activity; GO:0005488 binding;	K18207	POMGNT2; protein O-mannose beta-1,4-N-acetylglucosaminyltransferase [EC:2.4.1.312]	oas00515 Mannose type O-glycan biosynthesis - Ovis aries (sheep); oas01100 Metabolic pathways - Ovis aries (sheep);	IPR013783; IPR003961;	Immunoglobulin-like fold; Fibronectin type III;
XP_004008689.2	PREDICTED: prolyl 4-hydroxylase subunit alpha-2 isoform X2 [Ovis aries]	0.592	Down	0.0048	60.643		1.285	1.337		1.196	1.221		0.691	0.741	endoplasmic reticulum	GO:0044699 single-organism process; GO:0008152 metabolic process; GO:0055114 oxidation-reduction process; GO:0044710 single-organism metabolic process;	GO:0043226 organelle; GO:0043231 intracellular membrane-bounded organelle; GO:0043229 intracellular organelle; GO:0005783 endoplasmic reticulum; GO:0044464 cell part; GO:0005622 intracellular; GO:0005737 cytoplasm; GO:0012505 endomembrane system; GO:0044424 intracellular part; GO:0043227 membrane-bounded organelle; GO:0005623 cell; GO:0044444 cytoplasmic part;	GO:0019842 vitamin binding; GO:0005506 iron ion binding; GO:0031418 L-ascorbic acid binding; GO:0031543 peptidyl-proline dioxygenase activity; GO:0043167 ion binding; GO:0043177 organic acid binding; GO:0016705 oxidoreductase activity, acting on paired donors, with incorporation or reduction of molecular oxygen; GO:0005515 protein binding; GO:0016706 oxidoreductase activity, acting on paired dono…	K00472	P4HA; prolyl 4-hydroxylase [EC:1.14.11.2]	oas00330 Arginine and proline metabolism - Ovis aries (sheep); oas01100 Metabolic pathways - Ovis aries (sheep);	IPR006620; IPR013547; IPR005123; IPR011990; IPR013026;	Prolyl 4-hydroxylase, alpha subunit; Prolyl 4-hydroxylase alpha-subunit, N-terminal; Oxoglutarate/iron-dependent dioxygenase; Tetratricopeptide-like helical domain; Tetratricopeptide repeat-containing domain;
XP_012033841.1	PREDICTED: cold-inducible RNA-binding protein isoform X4 [Ovis aries]	0.591	Down	0.0489	18.504	1.255	1.28		1.06	1.177		0.588	0.733		nucleus			GO:0097159 organic cyclic compound binding; GO:1901363 heterocyclic compound binding; GO:1901265 nucleoside phosphate binding; GO:0005488 binding; GO:0003676 nucleic acid binding; GO:0000166 nucleotide binding; GO:0036094 small molecule binding;				IPR000504; IPR012677; IPR003954; IPR034278;	RNA recognition motif domain; Nucleotide-binding alpha-beta plait domain; RNA recognition motif domain, eukaryote; RBM3/CIRBP, RNA recognition motif;
XP_014947469.1	PREDICTED: LOW QUALITY PROTEIN: glutathione peroxidase 7 isoform X1 [Ovis aries]	0.590	Down	0.0028	20.551	1.064	1.188	1.182	1.269	1.35	1.38	0.67	0.832	0.856	extracellular	GO:0008152 metabolic process; GO:0006950 response to stress; GO:0055114 oxidation-reduction process; GO:0044710 single-organism metabolic process; GO:0006979 response to oxidative stress; GO:0044699 single-organism process; GO:0050896 response to stimulus;		GO:0016209 antioxidant activity; GO:0004601 peroxidase activity; GO:0004602 glutathione peroxidase activity; GO:0003824 catalytic activity; GO:0016491 oxidoreductase activity; GO:0016684 oxidoreductase activity, acting on peroxide as acceptor;	K00432	gpx; glutathione peroxidase [EC:1.11.1.9]	oas00590 Arachidonic acid metabolism - Ovis aries (sheep); oas00480 Glutathione metabolism - Ovis aries (sheep); oas04918 Thyroid hormone synthesis - Ovis aries (sheep);	IPR012336;	Thioredoxin-like fold;
NP_001009444.1	"branched-chain-amino-acid aminotransferase, cytosolic [Ovis aries]"	0.589	Down	4.27e-05	43.073	1.298	1.333	1.51	1.055	1.076	1.147	0.632	0.658	0.642	cytoplasm	GO:0044281 small molecule metabolic process; GO:0044763 single-organism cellular process; GO:0006807 nitrogen compound metabolic process; GO:0044699 single-organism process; GO:0044238 primary metabolic process; GO:0044237 cellular metabolic process; GO:0071704 organic substance metabolic process; GO:0008152 metabolic process; GO:0006520 cellular amino acid metabolic process; GO:0044710 single-or…		GO:0004084 branched-chain-amino-acid transaminase activity; GO:0016769 transferase activity, transferring nitrogenous groups; GO:0008483 transaminase activity; GO:0003824 catalytic activity; GO:0016740 transferase activity;	K00826	E2.6.1.42; branched-chain amino acid aminotransferase [EC:2.6.1.42]	oas00770 Pantothenate and CoA biosynthesis - Ovis aries (sheep); oas01230 Biosynthesis of amino acids - Ovis aries (sheep); oas01100 Metabolic pathways - Ovis aries (sheep); oas01210 2-Oxocarboxylic acid metabolism - Ovis aries (sheep); oas00290 Valine, leucine and isoleucine biosynthesis - Ovis aries (sheep); oas00270 Cysteine and methionine metabolism - Ovis aries (sheep); oas00280 Valine, leuc…
XP_014951467.1	PREDICTED: LOW QUALITY PROTEIN: drebrin isoform X1 [Ovis aries]	0.589	Down	0.00362	72.147	1.271	1.437	1.349	1.061	1.157	1.154	0.617	0.595	0.775	nucleus		GO:0005623 cell; GO:0005622 intracellular; GO:0044464 cell part;	GO:0003779 actin binding; GO:0005515 protein binding; GO:0008092 cytoskeletal protein binding; GO:0005488 binding;				IPR029006; IPR002108;	ADF-H/Gelsolin-like domain; Actin-depolymerising factor homology domain;
XP_004022375.1	PREDICTED: motile sperm domain-containing protein 1 [Ovis aries]	0.589	Down	0.0409	24.226		1.297	1.246		1.253	1.069		0.631	0.736	plasma membrane							IPR008962; IPR000535;	PapD-like; Major sperm protein (MSP) domain;
XP_004014121.3	PREDICTED: LOW QUALITY PROTEIN: EF-hand domain-containing protein D2 [Ovis aries]	0.588	Down	0.00022	26.251	1.194	1.227	1.448	1.116	1.209	1.111	0.64	0.713	0.666	cytoplasm			GO:0043169 cation binding; GO:0046872 metal ion binding; GO:0005509 calcium ion binding; GO:0005488 binding; GO:0043167 ion binding;				IPR011992; IPR002048;	EF-hand domain pair; EF-hand domain;
[truncated: 82 more rows]

## Sheet: D135NvsD85N
Protein accession	Protein description	D135N/D85N Ratio	Regulated Type	D135N/D85N P value	MW [kDa]	D85N_1	D85N_3	D85N_2	D105N_1	D105N_3	D105N_2	D135N_1	D135N_3	D135N_2	Subcellular localization	Biological Process	Cellular Component	Molecular Function	KEGG KO No.	KEGG Gene	KEGG pathway	IPR ID	Domain description
XP_012046034.1	PREDICTED: sarcoplasmic reticulum histidine-rich calcium-binding protein isoform X2 [Ovis aries]	1.839	Up	0.000536	77.15	0.658	0.665	0.683	1.09	1.084	1.081	1.257	1.096	1.337	extracellular
[truncated: 768 more rows]
