# Supplementary material for: Proteomic analyses of sheep (ovis aries) embryonic skeletal muscle
Source: Sci Rep. 2020 Feb 4;10:1750. doi: 10.1038/s41598-020-58349-0 (PMC7000794; doi:10.1038/s41598-020-58349-0)
Supplement: Supplementary file 3 — Supplementary Table S3 the detail validation of the PRM. [file 41598_2020_58349_MOESM3_ESM.xlsx]

## Sheet: Protein-Select
Proteomic analysis of sheep (ovis aries) embryonic skeletal muscle Xinyue Wang¶, Tianpei Shi¶, Zhida Zhao, Haobin Hou, Li Zhang* Institute of Animal Science, Chinese Academy of Agricultural Sciences, (CAAS) Beijing, China.
Protein accession	Majority protein IDs	Peptides	Unique peptides	Unique sequence coverage [%]	Score	Intensity	MS/MS Count	Result
XP_014948822.1	XP_014948822.1	1296	174	6.1	323.31	1030200000000	2685	yes
NP_001159670.1	NP_001159670.1;XP_014960146.1;XP_014960149.1;XP_014960148.1;XP_014960147.1	27	27	82.1	323.31	123420000000	83	yes
XP_014954142.1	XP_014954142.1	109	52	26.4	323.31	76778000000	126	yes
XP_004010374.1	XP_004010374.1	100	38	18.9	323.31	76274000000	157	yes
NP_001155363.1	NP_001155363.1;XP_012042255.1	20	20	40	228.26	27912000000	50	yes
XP_004008702.1	XP_004008702.1	60	56	22.1	323.31	17395000000	99	yes
XP_004012685.1	XP_004012685.1	21	21	40	277.46	15045000000	44	yes
XP_004015439.1	XP_004015439.1	29	28	27.5	170.55	7626600000	40	yes
NP_001177319.1	NP_001177319.1	20	18	56.8	323.31	635770000000	146	yes
NP_001135426.1	NP_001135426.1	11	11	59	180.53	217830000000	94	yes
XP_012041646.1	XP_012041646.1;XP_012041645.1	12	10	42.5	106.14	114660000000	34	yes
NP_001009484.1	NP_001009484.1	15	13	57.2	111.84	102980000000	59	yes
XP_014950281.1	XP_014950281.1	13	12	55.5	127.78	46655000000	34	no
XP_004002712.1	XP_004002712.1	6	6	16.7	50.036	30519000000	23	no
XP_014953769.1	XP_014953769.1;NP_001135989.1	15	15	34.5	126.76	22800000000	34	no
XP_014955319.1	XP_014955319.1;XP_014955318.1	15	12	45.5	136.45	19881000000	36	yes
XP_011955205.1	XP_011955205.1	11	11	34	83.738	17007000000	35	no
XP_011957551.2	XP_011957551.2	25	16	19.8	64.822	2113500000	24	yes
XP_012043404.2	XP_012043404.2	5	5	17.2	21.521	2000600000	7	no
XP_004018449.1	XP_004018449.1	4	4	24.2	57.283	5260300000	10	yes
XP_004022009.1	XP_004022009.1	3	3	53.6	59.156	4287000000	9	no
XP_014958377.1	XP_014958377.1;NP_001009311.1;XP_011956934.1	4	4	29.6	24.311	3500100000	13	yes
XP_004018439.1	XP_004018439.1	2	2	31.7	48.12	3176600000	4	no
XP_004018553.1	XP_004018553.1	9	7	42.7	70.091	1377800000	10	no
XP_004006408.1	XP_004006408.1;XP_012029703.1;XP_012029701.1;XP_012029700.1;XP_012029699.1	13	13	22.4	161.11	1210200000	19	no
XP_014954157.1	XP_014954157.1	5	5	8.4	19.627	330390000	6	no
XP_014958919.1	XP_014958919.1;XP_014958918.1;XP_014958917.1	2	2	22.1	15.972	254930000	3	no
XP_012045587.1	XP_012045587.1	4	4	21.4	18.797	14425000000	20	no
XP_014947254.1	XP_014947254.1	14	14	7.6	65.464	6762800000	20	no
XP_011955847.1	XP_011955847.1;XP_011955846.1;XP_011955845.1;XP_011955844.1;XP_011955843.1;XP_011955848.1	10	10	17	84.528	1082700000	12	no
XP_014951133.1	XP_014951133.1	12	10	4.9	55.757	685970000	14	no
XP_004007591.2	XP_004007591.2	2	2	7.1	15.348	258360000	5	no
XP_012030291.1	XP_012030291.1	67	1	1.7	323.31	286820000000	223	no
XP_004019033.1	XP_004019033.1	24	5	14.2	323.31	219560000000	200	no
XP_004008502.1	XP_004008503.1;XP_004008502.1	16	4	14.8	7.7724	6232900000	7	no
XP_014957398.1	XP_014957398.1;XP_014957397.1;XP_011953906.1;XP_004017823.1	3	3	3.1	1.8193	205720000	3	no
NP_001009456.1	NP_001009456.1	3	3	12.5	15.979	70925000	6	no
XP_012029774.1	XP_012029774.1	2	2	1.3	1.4175	53131000	2	no
XP_011962559.1	XP_011962559.1;XP_014960480.1;XP_011962564.1;XP_011962563.1;XP_011962562.1;XP_011962561.1	2	2	3.9	2.3926	18467000	2	no

## Sheet: Protein_Result
Protein Accession	ptotein description	Regulated Type	D105N1 Relative Abundance	D105N2 Relative Abundance	D105N3 Relative Abundance	D105N Standard Deviation	D135N1 Relative Abundance	D135N2 Relative Abundance	D135N3 Relative Abundance	D135N Standard Deviation	D85N1 Relative Abundance	D85N2 Relative Abundance	D85N3 Relative Abundance	D85N Standard Deviation	D105N Relative Abundance	D135N Relative Abundance	D85N Relative Abundance	D105N/D85N Ratio	D105N/D85N P value	D105N/D85N Ratio(TMT)	D135N/D105N Ratio	D135N/D105N P value	D135N/D105N Ratio(TMT)	D135N/D85N Ratio	D135N/D85N P value	D135N/D85N Ratio(TMT)
XP_012041646.1	PREDICTED: myosin light chain 4 [Ovis aries]	Down	0.852173	0.783331	0.818141	0.0281054	0.483629	0.521514	0.491175	0.0163728	1.64987	1.73181	1.66836	0.035092	0.817882	0.498773	1.68335	0.485867	1.08265e-05	0.74	0.609835	0.000156459	0.654	0.296298	1.70688e-06	0.484
NP_001155363.1	"fumarate hydratase, mitochondrial [Ovis aries]"	Up	0.816923	0.843368	0.826078	0.0109649	1.21605	1.2185	1.1895	0.013133	0.952222	0.958319	0.979037	0.0114768	0.82879	1.20802	0.963192	0.860461	0.000278708	1.08	1.45757	6.17172e-06	1.66	1.25418	3.79888e-05	1.793
NP_001135426.1	"myosin regulatory light chain 2, ventricular/cardiac muscle isoform [Ovis aries]"	Up	0.593786	0.330445	0.371983	0.1156	1.54026	0.98627	1.70805	0.308407	1.01937	1.17109	1.27874	0.106396	0.432072	1.41153	1.1564	0.373635	0.00285724	0.649	3.26689	0.0136341	2.052	1.22062	0.330788	1.333
XP_014948822.1	PREDICTED: titin isoform X5 [Ovis aries]	Up	0.706438	0.71385	0.757666	0.0226053	1.13678	1.16898	1.29935	0.0702846	1.01703	1.02345	1.17645	0.0736852	0.725985	1.2017	1.07231	0.677028	0.00314264	1.111	1.65527	0.000804526	1.465	1.12067	0.146749	1.628
XP_004015439.1	"PREDICTED: myosin-binding protein C, fast-type isoform X1 [Ovis aries]"	Up	0.728974	1.09311	1.20606	0.203568	1.27426	2.28115	2.08567	0.435943	0.132689	0.0883577	0.109734	0.018102	1.00938	1.88036	0.11026	9.15453	0.00339766	1.963	1.86289	0.0626301	1.056	17.0539	0.004572	2.073
XP_014958377.1	PREDICTED: insulin-like growth factor II isoform X2 [Ovis aries]	Down	1.1147	0.891039	1.07102	0.0967955	0.420357	0.420269	0.456369	0.0169969	1.50407	1.48216	1.64002	0.0698281	1.02559	0.432332	1.54208	0.665066	0.00361046	0.915	0.421546	0.00103326	0.654	0.280356	2.60171e-05	0.598
NP_001009484.1	cofilin-1 [Ovis aries]	Down	0.505405	0.616895	0.533862	0.0472982	0.316675	0.343212	0.281055	0.0254658	2.46742	1.39014	2.54534	0.527158	0.552054	0.313647	2.1343	0.258658	0.0133945	0.902	0.568146	0.00328969	0.668	0.146956	0.0081689	0.602
XP_014954142.1	PREDICTED: LOW QUALITY PROTEIN: myosin-3 isoform X1 [Ovis aries]	Down	1.29771	0.655899	0.893099	0.264974	0.211273	0.302749	0.208787	0.04372	1.60908	1.90962	1.91179	0.14219	0.948904	0.240937	1.81016	0.52421	0.0154713	0.791	0.253911	0.0203299	0.515	0.133102	0.000117597	0.407
XP_004012685.1	"PREDICTED: very long-chain specific acyl-CoA dehydrogenase, mitochondrial [Ovis aries]"	Up	0.616296	0.640623	0.619799	0.010738	1.28909	1.68846	2.0456	0.309001	0.672156	0.735876	0.692104	0.0266126	0.625573	1.67438	0.700045	0.893617	0.0213905	1.079	2.67656	0.00866572	2.083	2.39182	0.0113092	2.248
XP_014955319.1	PREDICTED: microtubule-associated protein RP/EB family member 1 [Ovis aries]	Down	1.05091	1.088	0.601408	0.221157	0.38568	0.284828	0.500124	0.0879525	1.41671	2.07413	1.59822	0.277216	0.913438	0.390211	1.69635	0.538473	0.0354519	0.825	0.427189	0.0359068	0.763	0.230029	0.00314879	0.629
XP_004018449.1	"PREDICTED: troponin C, slow skeletal and cardiac muscles [Ovis aries]"	Up	0.528803	0.437928	0.284664	0.100748	2.25675	1.60178	1.92097	0.267418	0.604854	0.741657	0.622599	0.0607404	0.417132	1.9265	0.65637	0.635513	0.0451958	0.699	4.61844	0.001717	2.4	2.93508	0.00280878	1.678
XP_011957551.2	PREDICTED: LOW QUALITY PROTEIN: alpha-actinin-3 isoform X1 [Ovis aries]	Up	0.329279	1.16018	0.785248	0.339751	2.10032	2.00746	2.31431	0.128482	0.113419	0.0817864	0.107996	0.0138121	0.758235	2.1407	0.101067	7.5023	0.0522701	1.656	2.82326	0.00575908	1.353	21.181	2.38474e-05	2.241
XP_004008702.1	PREDICTED: fibrillin-2 [Ovis aries]	Down	0.777537	1.41993	1.10502	0.262271	0.382937	0.415583	0.40201	0.0133906	1.51362	1.49851	1.48486	0.0117434	1.10083	0.400177	1.499	0.734375	0.0985482	0.923	0.363524	0.0195517	0.629	0.266963	1.03446e-07	0.581
XP_004010374.1	PREDICTED: myosin-7 [Ovis aries]	Up	0.492528	0.463969	0.255123	0.105826	1.79153	1.62409	2.58382	0.418576	0.479202	0.696641	0.613097	0.0895589	0.403873	1.99981	0.596313	0.677283	0.121129	0.913	4.95159	0.00639414	2.551	3.35363	0.00975621	2.33
NP_001177319.1	glyceraldehyde-3-phosphate dehydrogenase [Ovis aries]	Up	0.726493	0.818906	0.787587	0.0383747	1.40901	1.2867	1.46845	0.0756616	0.621317	0.974229	0.907312	0.15305	0.777662	1.38805	0.834286	0.932129	0.638501	1.105	1.7849	0.000525457	1.656	1.66376	0.0101296	1.831
NP_001159670.1	four and a half LIM domains protein 1 [Ovis aries]	Up	0.83944	0.762845	0.577043	0.110172	1.58334	1.77264	1.20519	0.235899	0.72743	0.83318	0.6989	0.057762	0.726443	1.52039	0.75317	0.964514	0.776392	1.156	2.09292	0.0125208	2.045	2.01865	0.0110961	2.363

## Sheet: Peptide_Result
Protein Accession	Peptide	Retention Time	D105N1 Area	D105N2 Area	D105N3 Area	D135N1 Area	D135N2 Area	D135N3 Area	D85N1 Area	D85N2 Area	D85N3 Area	D105N1 Normalized Area	D105N2 Normalized Area	D105N3 Normalized Area	D135N1 Normalized Area	D135N2 Normalized Area	D135N3 Normalized Area	D85N1 Normalized Area	D85N2 Normalized Area	D85N3 Normalized Area
NP_001159670.1	DCFTCSNCK	5.34	88361000	65107000	40092000	99598000	152990000	97073000	66738000	45049000	41226000	1.14222	0.841618	0.518257	1.28747	1.97765	1.25483	0.862701	0.582334	0.532916
NP_001159670.1	FTAVEDQYYCVDCYK	27.72	295370000	283610000	223690000	624190000	657330000	453850000	265790000	335820000	278260000	0.777765	0.746798	0.589018	1.64361	1.73087	1.19507	0.699875	0.884277	0.732711
XP_004010374.1	LLGSLDIDHNQYR	22.77	282140000	278560000	144950000	1334500000	1017100000	1454800000	273720000	340030000	304120000	0.467642	0.461708	0.240252	2.21191	1.68583	2.41131	0.453686	0.563594	0.504074
XP_004010374.1	DFELNALNAR	28.8	487030000	446010000	253470000	1463300000	1519200000	2580300000	474640000	747900000	653340000	0.508194	0.465391	0.264485	1.52689	1.58522	2.69243	0.495266	0.7804	0.681731
XP_004012685.1	GQLTTDQVFPYPSVLNEDQTQFLK	47.23	3327300	3181700	2893500	6217000	8067700	7993600	2838900	2873300	2906400	0.743081	0.710564	0.646201	1.38843	1.80175	1.7852	0.634007	0.641689	0.649082
XP_004012685.1	VPAENVLGEVGGGFK	32.43	6945300	7496400	7437500	15270000	20076000	26103000	8364800	9392500	8629800	0.569726	0.614933	0.610102	1.25261	1.64684	2.14124	0.686169	0.770471	0.707907
XP_004015439.1	QLEVLQDIADLTVK	48.85	5059700	9109700	7257600	7461600	14583000	16022000	1003400	705530	814680	0.734269	1.32201	1.05323	1.08283	2.1163	2.32513	0.145614	0.102387	0.118227
XP_004015439.1	TSDFDTVFFVR	39.61	12191000	16758000	21283000	22693000	39399000	33334000	2136600	1385400	1782100	0.726798	0.999072	1.26884	1.3529	2.34887	1.98729	0.127379	0.0825942	0.106245
NP_001155363.1	IEYDTFGELK	26.6	24532000	25191000	27355000	35885000	39023000	38516000	27510000	29148000	28934000	0.799684	0.821166	0.891707	1.16976	1.27206	1.25553	0.89676	0.950155	0.943179
NP_001155363.1	AAAEVNQDYGLDPK	15.2	19551000	20319000	17222000	29736000	26730000	25672000	23874000	22565000	23897000	0.839635	0.872618	0.739614	1.27704	1.14794	1.10251	1.02529	0.969074	1.02628
XP_014948822.1	IASLEIPLAK	31.5	168570000	179100000	190950000	248460000	285450000	298630000	253520000	228330000	281600000	0.710729	0.755126	0.805089	1.04756	1.20352	1.25909	1.0689	0.962691	1.18729
XP_014948822.1	GSPVIQVTWFK	38.68	61877000	53765000	56208000	122370000	95883000	125230000	78245000	105530000	102170000	0.695006	0.603892	0.631331	1.37447	1.07696	1.40659	0.878852	1.18532	1.14758
XP_004008702.1	GTCWLNIQDNR	24.99	11140000	20418000	15977000	6593100	6496600	6092400	20591000	21771000	22021000	0.764759	1.40169	1.09682	0.452615	0.445991	0.418242	1.41357	1.49458	1.51174
XP_004008702.1	GFSLDATGLNCEDVDECDGNHR	27.27	8113800	14743000	11386000	2889400	3794300	3862400	16890000	15336000	14748000	0.795792	1.44598	1.11673	0.283389	0.372141	0.37882	1.65655	1.50414	1.44647
XP_014954142.1	VEDEQTLGLQFQK	24.47	982530000	427960000	630110000	152400000	239810000	138620000	963030000	1232100000	1197200000	1.48275	0.645841	0.950908	0.229989	0.361901	0.209194	1.45332	1.85938	1.80671
XP_014954142.1	LELDDLGSNVESVSK	30.18	991070000	569550000	728140000	168910000	220620000	178910000	1484100000	1672100000	1710300000	1.15484	0.663665	0.848461	0.196821	0.257076	0.208474	1.72934	1.94841	1.99292
XP_004018449.1	SEEELSDLFR	32.19	76555000	63399000	41211000	326710000	231890000	278100000	87565000	107370000	90134000	0.528803	0.437928	0.284664	2.25675	1.60178	1.92097	0.604854	0.741657	0.622599
XP_014955319.1	LEHEYIQNFK	13.83	12865000	13319000	7362300	4721400	3486800	6122400	17343000	25391000	19565000	1.05091	1.088	0.601408	0.38568	0.284828	0.500124	1.41671	2.07413	1.59822
NP_001009484.1	EILVGDVGQTVDDPYATFVK	42.91	31329000	38240000	33093000	19630000	21275000	17422000	152950000	86172000	157780000	0.505405	0.616895	0.533862	0.316675	0.343212	0.281055	2.46742	1.39014	2.54534
XP_014958377.1	SCDLALLETYCAAPAK	34.08	21720000	17362000	20869000	8190700	8189000	8892400	29307000	28880000	31956000	1.1147	0.891039	1.07102	0.420357	0.420269	0.456369	1.50407	1.48216	1.64002
XP_011957551.2	GYEDWLLSEIR	45.36	14774000	50879000	39316000	89829000	83308000	88791000	4467500	3593800	4573000	0.350343	1.20652	0.932318	2.13016	1.97552	2.10554	0.10594	0.0852214	0.108442
XP_011957551.2	VGWEQLLTSIAR	49.41	12706000	45944000	26217000	85454000	84225000	104350000	4997900	3231700	4439800	0.307763	1.11285	0.635024	2.06985	2.04009	2.52755	0.121058	0.0782777	0.10754
NP_001135426.1	GADPEETILNAFK	41.49	477030000	265470000	298840000	1237400000	792340000	1372200000	818930000	940820000	1027300000	0.593786	0.330445	0.371983	1.54026	0.98627	1.70805	1.01937	1.17109	1.27874
NP_001177319.1	AITIFQER	22.06	1570200000	1412100000	1300200000	2370700000	2387000000	2443000000	1077900000	1771600000	1495000000	0.892852	0.802953	0.739324	1.34804	1.3573	1.38915	0.612919	1.00737	0.850092
NP_001177319.1	VPTPNVSVVDLTCR	31.28	654330000	1095400000	1111400000	1943700000	1552900000	2053400000	824580000	1211500000	1283200000	0.502026	0.840431	0.852707	1.49128	1.19144	1.57544	0.632648	0.929507	0.984518
XP_012041646.1	EAFSLFDR	29.9	1166100000	1220900000	1317300000	722770000	756500000	715380000	2456800000	2557300000	2321500000	0.792993	0.830259	0.895814	0.491511	0.514449	0.486486	1.67072	1.73906	1.57871
XP_012041646.1	IAYGQCGDVLR	16.67	871170000	651790000	638610000	433430000	490270000	458860000	1487500000	1582900000	1667000000	0.946749	0.708337	0.694013	0.471033	0.532804	0.498669	1.61655	1.72023	1.81162
